# Supplementary material for: Proteome dynamics during postnatal mouse corpus callosum development
Source: Sci Rep. 2017 Mar 28;7:45359. doi: 10.1038/srep45359 (PMC5368975; doi:10.1038/srep45359)
Supplement: Supplementary Table S1 [file srep45359-s2.xls]

## Sheet: Table S1
P3-1	P3-2	P3-3	P7-1	P7-2	P7-3	P10-1	P10-2	P10-3	P15-1	P15-2	P15-3	Only identified by site	Reverse	Potential contaminant	ANOVA Significant	Peptides	#NAME?	ANOVA q-value	Protein IDs	Majority protein IDs	Protein names	Gene names
#!{Type}E	E	E	E	E	E	E	E	E	E	E	E	C	C	C	C	N	N	N	T	T	T	T
#!{C:Group1}P3	P3	P3	P7	P7	P7	P10	P10	P10	P15	P15	P15
3.14	4.21004	3.70516	2.15682	2.27942	1.97574	1.78394	NaN	1.57304	1.13346	1.52562	1.23372				+	4	3.68118	0.000350515	A0A0A6YW52;Q9CR86	A0A0A6YW52;Q9CR86	Calcium-regulated heat stable protein 1	Gm9791;Carhsp1
1.0616	1.48693	1.69956	0.939095	1.04457	0.76756	1.21126	1.09126	0.666736	0.444459	0.355165	0.338706				+	9	2.40003	0.00162282	A0A0A6YW67;P62984;P62983;P0CG49;P0CG50;J3QK04;D3YYZ2	A0A0A6YW67;P62984;P62983;P0CG49;P0CG50;J3QK04;D3YYZ2	Ubiquitin-60S ribosomal protein L40;Ubiquitin;60S ribosomal protein L40;Ubiquitin-40S ribosomal protein S27a;Ubiquitin;40S ribosomal protein S27a;Polyubiquitin-B;Ubiquitin;Polyubiquitin-C;Ubiquitin;Ubiquitin-related 1;Ubiquitin-related 2	Gm8797;Uba52;Rps27a;Ubb;Ubc;Gm7808;Gm5239
1.5652	1.22661	1.13331	NaN	2.37632	1.76862	NaN	1.45585	1.46642	0.337703	0.463191	0.467035				+	14	2.98597	0.00057	A2A4P4;Q3THG9	A2A4P4;Q3THG9	Alanyl-tRNA editing protein Aarsd1	Gm27029;Aarsd1
0.747948	0.32601	0.443066	1.30088	1.34663	0.971176	1.14312	0.776627	1.00477	0.36036	0.469989	0.493581				+	1	2.68702	0.000946322	A2A935	A2A935	PR domain zinc finger protein 16	Prdm16
-0.0855607	-1.10152	-0.62938	NaN	NaN	-0.0836559	NaN	NaN	NaN	-0.289952	-0.371726	-0.461424					7	0.317987	0.273455	A2ADY9	A2ADY9	Protein DDI1 homolog 2	Ddi2
-0.234501	0.0255588	1.00017	1.60867	1.7503	1.30233	1.43596	NaN	1.23844	-2.46268	NaN	-2.39221				+	4	3.77026	0.000311111	A2AF33;A2AF31;Q8C0W0	A2AF33;A2AF31;Q8C0W0		Tmsb15b1;Tmsb15b2;Tmsb15l
-2.20157	-2.37473	-2.50197	-0.369718	-0.740107	-0.359746	-0.0367494	0.168398	0.328761	0.816418	1.1688	0.860845				+	16	6.85996	0	A2AG50	A2AG50	MAP7 domain-containing protein 2	Map7d2
0.509985	-1.10802	-0.588133	0.326769	0.338469	0.0339684	-0.173895	-0.301822	-0.0124972	-0.140648	-0.00417774	-0.154065					47	0.390701	0.207294	A2AGT5	A2AGT5	Cytoskeleton-associated protein 5	Ckap5
1.63191	1.24636	1.87382	1.63142	1.73183	1.63819	1.24622	1.22928	0.977128	0.975198	1.33956	1.13978				+	25	1.66686	0.00696994	A2AHC3	A2AHC3	Calmodulin-regulated spectrin-associated protein 1	Camsap1
0.0789902	0.197203	0.307626	0.0588636	-0.168257	-0.190046	-0.0578315	0.057752	-0.0422242	0.352603	0.479231	0.480277				+	12	3.07341	0.000565333	A2AJI0	A2AJI0	MAP7 domain-containing protein 1	Map7d1
NaN	NaN	NaN	-0.498864	NaN	-0.625083	-0.0113525	0.19479	0.0869058	-0.3744	-0.236462	0.130302				+	13	1.52873	0.00924214	A2ALS5	A2ALS5	Rap1 GTPase-activating protein 1	Rap1gap
3.57467	3.93188	3.96752	3.61614	3.94984	3.4796	NaN	3.44476	NaN	3.35788	3.30572	3.37216				+	15	1.29398	0.0158285	A2ALU4	A2ALU4	Protein Shroom2	Shroom2
0.931673	0.871179	1.1042	0.965249	1.15111	0.703079	0.89333	0.72142	0.862103	0.755308	0.660429	0.719329					12	0.774431	0.0609085	A2AWA9	A2AWA9	Rab GTPase-activating protein 1	Rabgap1
-0.336969	0.46945	0.429712	-0.6371	-0.0461418	0.260549	1.01818	0.173498	-0.156008	-0.557091	-0.529671	-1.04977				+	11	1.02851	0.0309525	A8DUK4	A8DUK4		Hbbt1
3.09074	2.37415	2.55258	NaN	2.58771	NaN	NaN	1.34102	NaN	1.81807	2.11341	1.76009				+	19	1.48671	0.0100325	B0V2N1	B0V2N1	Receptor-type tyrosine-protein phosphatase S	Ptprs
NaN	4.52729	4.47496	3.19522	3.12658	NaN	0.581346	NaN	NaN	1.87986	1.74212	1.71904				+	16	5.3603	0	B1AZP2	B1AZP2	Disks large-associated protein 4	Dlgap4
0.21317	0.305521	0.683553	1.65717	1.69087	NaN	NaN	1.64003	NaN	1.40878	0.987074	1.06037				+	17	2.50874	0.00132198	B2RUJ5	B2RUJ5	Amyloid beta A4 precursor protein-binding family A member 1	Apba1
0.144712	-0.361544	-0.64607	-1.53326	-1.55243	-1.00389	-1.2841	-1.42347	-1.57604	0.146611	-0.192447	-0.233643				+	9	3.2137	0.000583851	E9Q7H5;B2RXM2;J3QNY1;Q8BG05;V9GX38	E9Q7H5;B2RXM2;J3QNY1;Q8BG05	Heterogeneous nuclear ribonucleoprotein A3	Gm8991;Gm6793;Gm9242;Hnrnpa3
0.156466	-0.510152	-0.163756	-0.636079	-0.705668	NaN	-0.632919	NaN	NaN	-1.26069	NaN	-1.04488				+	19	1.51401	0.00945787	B2RXQ2	B2RXQ2		Ppfia1
1.06743	1.34326	0.767511	0.254548	NaN	NaN	-0.0485152	NaN	NaN	NaN	0.00847906	-0.00834348				+	23	1.79677	0.00537768	B2RXS4	B2RXS4	Plexin-B2	Plxnb2
-0.31545	-0.971148	-0.708408	NaN	NaN	NaN	NaN	-1.36065	-1.67342	-0.499986	-1.07594	-0.466862				+	12	1.23973	0.0177692	B2RY56	B2RY56	RNA-binding protein 25	Rbm25
-2.78741	NaN	-3.11989	-1.28842	-1.28363	-1.64672	-1.00705	-0.731618	-1.02553	-1.0812	-1.27882	-1.08359				+	27	4.61231	5.19e-05	B8QI36	B8QI36		Ppfia4
NaN	NaN	-0.205267	NaN	NaN	NaN	0.62687	NaN	NaN	0.793357	0.303276	0.350688					9	0	1	B9EJ86	B9EJ86	Oxysterol-binding protein	Osbpl8
-0.298424	0.00329315	-0.635522	NaN	NaN	-0.438399	-0.935988	-0.772308	-0.929337	-0.241352	-0.91219	-0.523361				+	23	0.959753	0.0371929	B9EJA2	B9EJA2	Cortactin-binding protein 2	Cttnbp2
-0.983969	-0.253384	-0.381837	-0.181166	-0.18053	-0.059909	0.21625	-0.0113525	0.00145785	0.503466	0.411829	0.377651				+	21	2.49854	0.00133108	B9EKR1	B9EKR1	Receptor-type tyrosine-protein phosphatase zeta	Ptprz1
0.375141	0.500075	0.610786	NaN	NaN	NaN	NaN	1.72647	0.75899	2.63864	0.931591	2.01368				+	22	0.9556	0.0374393	D3YVF0	D3YVF0	A-kinase anchor protein 5	Akap5
-1.85925	-3.22296	-2.59908	-1.21748	-1.11076	-1.0197	-0.962142	-0.802483	-0.93138	-0.807107	-1.23008	-1.10554				+	19	2.78062	0.000913043	D3YVN7;Q8BFR5	D3YVN7;Q8BFR5	Elongation factor Tu;Elongation factor Tu, mitochondrial	Gm9755;Tufm
NaN	NaN	-0.908582	-0.655352	-0.595217	NaN	NaN	-0.71079	NaN	-0.432211	-0.823668	-0.391438					11	0.155187	0.556125	D3YWQ0	D3YWQ0	Diacylglycerol kinase	Dgki
-0.0315363	-1.12088	-1.09862	-1.90908	-1.3804	-1.64145	NaN	NaN	-1.80533	0.201759	-0.234501	-0.026021				+	16	2.07833	0.00317815	D3YXK2	D3YXK2	Scaffold attachment factor B1	Safb
1.33348	2.05212	1.7209	NaN	1.1083	0.69101	0.596034	0.873661	0.875407	0.685222	0.458485	0.517874				+	14	2.45111	0.00142581	D3YZP9;REV__Q6PEM6	D3YZP9	Coiled-coil domain-containing protein 6	Ccdc6
-3.3444	-3.584	-2.70733	-3.17268	-2.8584	-3.51197	-4.15721	-3.81044	NaN	-2.15199	-3.12063	-2.37496				+	44	1.40321	0.0123805	D3YZU1	D3YZU1	SH3 and multiple ankyrin repeat domains protein 1	Shank1
-1.62751	NaN	NaN	-1.25472	-2.05415	-1.22014	-1.90747	-1.74119	NaN	-0.743989	-1.13429	-0.860049				+	15	1.20572	0.0193912	D3Z0M9	D3Z0M9		Ddx23
1.58749	2.4519	2.33439	1.16104	1.30961	1.04734	1.06833	0.972563	0.997233	0.727045	0.863572	0.669648				+	17	3.1221	0.000571429	D3Z2H9	D3Z2H9		Tpm3-rs7
0.0127082	-0.332507	0.214843	NaN	NaN	-0.369941	NaN	-0.436695	0.647603	-0.627046	0.34077	0.178714					5	0.024992	0.924863	D3Z4S3	D3Z4S3	Putative peptidyl-tRNA hydrolase PTRHD1	Ptrhd1
0.166972	0.0726194	-0.0692898	NaN	NaN	NaN	NaN	0.939289	NaN	0.990796	0.471389	0.978122				+	12	1.82996	0.00514912	D3Z5M2;Q6PHQ9	D3Z5M2;Q6PHQ9	Polyadenylate-binding protein	Gm10110;Pabpc4
-3.36541	-4.84895	-3.97251	-2.37887	-1.97739	-1.48651	-1.12075	-0.884637	-1.42293	-0.886355	-1.49861	-1.23891				+	19	3.63981	0.000613861	D3Z7P3	D3Z7P3	Glutaminase kidney isoform, mitochondrial	Gls
-0.506196	0.108985	-0.200128	-0.561497	-0.379843	-0.541416	-0.215244	-0.638398	-0.891808	-0.323197	-0.0515809	-0.408168					8	0.567908	0.112451	E9PUL5	E9PUL5	Proline-rich transmembrane protein 2	Prrt2
0.00304724	0.315738	NaN	NaN	NaN	NaN	NaN	0.434208	NaN	0.0683473	0.739878	0.677587					13	0.462704	0.15974	E9PWR4	E9PWR4		Dip2c
-1.76977	-2.85663	-2.58263	NaN	NaN	NaN	-2.5267	-2.51051	NaN	-0.206018	-0.408494	-0.252294				+	37	2.88448	0.000686775	E9PX29;D3Z4P8	E9PX29		Sptbn4
-0.916324	NaN	-2.09468	1.35244	1.16566	1.11732	1.76695	1.29591	1.44556	1.42287	1.27687	1.22506				+	17	3.90778	0.00027673	E9PY16;Q8R2V5	E9PY16		Adap1
-0.501618	-1.25918	-0.152118	-1.23934	-1.3259	-0.394953	NaN	-0.234501	0.544056	1.39642	2.27383	1.98759				+	6	2.97146	0.000578431	E9PYB0	E9PYB0		Ahnak2
0.378363	0.126376	0.0974093	0.404611	0.0762043	0.625244	0.102001	0.629412	0.182671	0.692478	0.275996	0.528407					2	0.289416	0.307175	E9PZB3;E9PYL9;Q9CXW4	E9PZB3;E9PYL9;Q9CXW4	60S ribosomal protein L11	Gm5093;Gm10036;Rpl11
2.40867	2.77438	3.12042	2.13917	1.96291	1.82409	2.00306	1.85836	1.59396	1.26008	1.24171	1.18866				+	13	3.66446	0.000345178	E9PZF0;Q01768	E9PZF0;Q01768	Nucleoside diphosphate kinase;Nucleoside diphosphate kinase B	Gm20390;Nme2
1.7595	2.47217	2.45466	0.720445	0.999567	1.19605	1.88433	1.2091	1.25918	1.16929	1.56828	1.3552				+	24	2.10152	0.00300927	E9Q035;Q921I1;P47758;CON__Q2HJF0	E9Q035;Q921I1	Serotransferrin	Gm20425;Tf
0.254014	-1.02701	-1.14971	-0.890019	-0.62826	-0.161823	-0.397693	0.480056	-0.183328	0.624621	0.0555314	0.259029					5	0.833343	0.0515192	E9Q070;P14869	E9Q070;P14869	60S acidic ribosomal protein P0	Gm8730;Rplp0
NaN	-2.46333	-1.6633	NaN	1.07015	NaN	1.07908	NaN	NaN	0.87925	0.666645	0.842982				+	12	2.56955	0.00112256	E9Q2E4	E9Q2E4		Gm15800
-1.96229	-1.09255	-1.54602	-1.76579	-1.97387	-1.98608	-1.55174	-1.46017	-1.51253	-1.16401	-0.87578	-1.07861				+	57	1.83926	0.00492715	E9Q616	E9Q616		Ahnak
0.685245	NaN	0.843966	NaN	NaN	NaN	-0.133564	NaN	NaN	-0.690998	-0.986884	NaN				+	11	1.96721	0.00389855	E9Q6J5	E9Q6J5		Bod1l
0.0474726	-0.860844	-0.591967	-1.29231	-1.7769	-1.38455	-1.79202	-1.85048	-1.32878	-1.09943	-0.88276	-0.893751				+	58	2.2377	0.00220455	E9Q7G0	E9Q7G0		Numa1
-3.2227	-2.97109	-2.14052	-3.45851	NaN	NaN	NaN	NaN	NaN	-1.41603	-1.95118	-1.96905				+	24	1.25448	0.017301	E9Q7L0	E9Q7L0		Ogdhl
0.120875	-0.0835198	-0.119157	1.26784	0.981622	1.08596	1.56196	1.23026	1.63702	1.46777	1.3893	1.2693				+	18	5.1189	0	E9Q912	E9Q912		Rap1gds1
NaN	-1.13731	-1.90516	NaN	NaN	NaN	NaN	NaN	NaN	-0.494672	-0.61617	-0.409907				+	13	1.37901	0.0130733	E9QA15;REV__Q8BSS9;REV__B2RXQ2	E9QA15		Cald1
NaN	-3.46611	-3.92884	-3.39903	-3.96394	-3.97902	-3.38474	-4.13085	-3.78031	-3.01289	-3.72148	-3.84489					11	0.0774836	0.775057	E9QAS7	E9QAS7		Inpp5a
-0.0040339	-0.328377	-0.396269	-0.125783	-0.490775	0.236656	-0.0346383	0.615574	-0.0673633	0.482351	-0.144308	0.331954					5	0.516112	0.133213	E9QAZ2;Q9CZM2	E9QAZ2;Q9CZM2	Ribosomal protein L15;60S ribosomal protein L15	Gm10020;Rpl15
-0.198997	-0.822934	-0.27858	-0.170951	-0.593306	-0.0732718	-0.619742	0.16469	-0.393197	0.537655	0.173661	0.443477				+	10	1.31084	0.0151873	F6YVP7;P62270	F6YVP7;P62270	40S ribosomal protein S18	Gm10260;Rps18
-0.967685	-0.404358	-0.816804	-1.64053	-2.12955	-1.33891	-1.5005	-1.53983	-1.67545	-0.959399	-1.32533	-1.14724				+	65	2.09431	0.00307246	F6ZDS4	F6ZDS4	Nucleoprotein TPR	Tpr
-0.444773	1.48181	0.641559	1.47409	NaN	NaN	0.821865	1.5223	1.29057	1.67678	1.542	1.52218					17	0.729834	0.0693023	F7BJK1	F7BJK1		Pcdh1
NaN	1.0413	1.14102	NaN	NaN	NaN	NaN	NaN	NaN	0.081858	1.63093	1.56961					12	0.00145249	0.980594	F8VPK8	F8VPK8		Pcdh9
-0.488104	NaN	NaN	0.279389	NaN	NaN	NaN	-0.0673633	NaN	0.797739	0.349695	0.702093					13	0	1	F8VPU2	F8VPU2	FERM, RhoGEF and pleckstrin domain-containing protein 1	Farp1
-0.23585	NaN	-1.01892	NaN	-0.325502	-0.180784	-0.42094	-0.178237	NaN	0.257959	-0.158337	0.172685					8	0.732661	0.0687855	F8VQC1	F8VQC1	Signal recognition particle subunit SRP72	Srp72
-1.72426	-1.43237	-0.960289	-1.65361	-1.46294	-1.38477	-0.948377	-0.923492	-1.55788	-0.903578	-1.41392	-1.28001					8	0.306191	0.286622	G3UWG1;P62897;CON__P62894;P00015	G3UWG1;P62897	Cytochrome c, somatic	Gm10108;Cycs
-2.16639	-1.79631	-1.27715	-2.17406	-2.00791	-1.97508	-1.97574	-1.67229	-2.0411	-1.56794	-1.97026	-1.652					11	0.325646	0.265389	G3X9L6;Q9DCX2	G3X9L6;Q9DCX2	ATP synthase subunit d, mitochondrial	Gm10250;Atp5h
-1.51248	-2.53326	-1.76192	-2.12803	-2.29178	-1.52752	-1.48805	-1.74593	-1.8377	-0.703898	-1.32849	-0.967169				+	18	1.35208	0.013854	G3XA10;Q8VEK3	G3XA10;Q8VEK3	Heterogeneous nuclear ribonucleoprotein U	Gm28062;Hnrnpu
1.18495	1.35557	1.84291	NaN	NaN	0.578155	NaN	NaN	NaN	0.889343	0.913624	0.991657				+	16	1.24616	0.0175377	G3XA57;Q9D620	G3XA57	Rab11 family-interacting protein 2	Rab11fip2
-1.4007	-2.56538	-2.07097	-0.883308	-0.81705	-0.531069	-0.311154	-0.0738202	-0.320773	0.495288	-0.405012	0.102078				+	32	3.08738	0.000580822	G5E829	G5E829	Plasma membrane calcium-transporting ATPase 1	Atp2b1
NaN	NaN	-2.38042	NaN	NaN	-1.86695	NaN	-1.25586	-1.76035	0.0301919	0.173319	0.0114134				+	47	2.37836	0.0017134	G5E8K5	G5E8K5	Ankyrin-3	Ank3
-0.823097	-1.17868	-0.675093	NaN	NaN	NaN	NaN	-1.64025	NaN	0.329395	0.0786551	-0.030548				+	16	2.2869	0.00202628	H3BJD6	H3BJD6		Ppp1r9a
0.434832	NaN	NaN	0.52718	NaN	NaN	NaN	0.361305	NaN	0.0164244	0.143006	0.194344					5	0	1	J3QN89	J3QN89		Aamp
NaN	NaN	-0.703189	-0.137241	-0.0719	-0.23634	-0.207518	-0.488515	-0.41792	0.075064	0.335208	-0.133827				+	12	1.40134	0.0124603	O08529	O08529	Calpain-2 catalytic subunit	Capn2
1.54954	2.45799	2.32938	0.48833	0.785253	0.298797	0.246738	0.194741	NaN	0.787144	0.805358	0.558389				+	22	3.15943	0.000591716	O08532	O08532	Voltage-dependent calcium channel subunit alpha-2/delta-1;Voltage-dependent calcium channel subunit alpha-2-1;Voltage-dependent calcium channel subunit delta-1	Cacna2d1
-0.598365	0.261933	-0.0321009	0.192282	0.269408	-0.0458623	0.391134	0.158639	0.342689	0.000663872	0.191442	0.146084					18	0.536046	0.124584	O08539	O08539	Myc box-dependent-interacting protein 1	Bin1
NaN	NaN	NaN	-0.803723	NaN	NaN	-0.78266	-0.806118	-0.681854	-0.439676	-0.511468	-0.437654				+	8	2.54021	0.00127051	O08547	O08547	Vesicle-trafficking protein SEC22b	Sec22b
2.01853	1.78727	2.1393	1.8947	1.90298	1.55499	1.76097	1.38968	1.35698	0.834442	1.12372	0.814133				+	28	3.08228	0.000569892	O08553	O08553	Dihydropyrimidinase-related protein 2	Dpysl2
0.419256	0.586038	0.726878	0.175729	0.0726344	-0.0264459	-0.193582	-0.0199154	-0.00504058	0.081858	0.0797676	0.0488151				+	10	3.46169	0.000526749	O08579	O08579	Emerin	Emd
0.188595	NaN	NaN	1.30411	1.2186	1.2837	0.998558	0.771446	0.683854	NaN	-0.129481	NaN				+	11	2.01031	0.00362283	O08582	O08582	GTP-binding protein 1	Gtpbp1
-1.98134	-1.2765	-0.831553	-2.3958	-2.23039	-2.05717	-1.67016	-2.17108	-2.05589	-1.43962	-2.23637	-1.51283				+	8	0.898169	0.0432028	O08583	O08583	THO complex subunit 4	Alyref
-1.15763	-0.130667	-0.133695	NaN	-1.15452	-1.41403	-1.60592	-1.62555	-1.46832	-0.676809	-0.89817	-0.951513				+	6	1.61585	0.00763495	O08585	O08585	Clathrin light chain A	Clta
-1.86172	-2.42648	-2.08154	-0.716157	-0.521453	-0.950095	-0.669027	-1.0049	-1.35969	-1.52542	-1.39988	-1.35738				+	32	3.13412	0.000577904	O08599	O08599	Syntaxin-binding protein 1	Stxbp1
NaN	0.410371	1.12325	-0.139731	0.207128	-0.316725	-1.96931	-0.742782	-0.162468	-0.299948	-0.154065	-0.422556				+	49	1.22339	0.0185091	O08638	O08638	Myosin-11	Myh11
0.501504	0.834236	1.15769	0.274931	-0.00690829	0.111742	0.186213	-0.0425041	0.110106	0.162638	0.0107156	0.0165851				+	11	2.49656	0.00132884	O08663	O08663	Methionine aminopeptidase 2	Metap2
-0.66175	-0.410232	-0.299245	0.216954	-0.088413	-0.146395	-0.0802483	-0.479438	0.0121843	-0.665666	-0.561693	-0.760519				+	15	1.8524	0.00490481	O08709;Q8BG37	O08709	Peroxiredoxin-6	Prdx6
-2.25984	-1.46817	-1.36496	-2.45357	-2.54454	-2.33743	-2.19393	-1.96003	-2.15095	-1.179	-1.64233	-1.39413				+	16	2.03305	0.00344374	O08749	O08749	Dihydrolipoyl dehydrogenase, mitochondrial	Dld
-0.493237	-1.38786	-0.769602	0.307751	NaN	0.12975	-0.158983	0.196046	NaN	-0.0829751	-0.64441	-0.475604				+	8	1.40641	0.0123214	O08756	O08756	3-hydroxyacyl-CoA dehydrogenase type-2	Hsd17b10
-0.241596	NaN	NaN	1.18351	NaN	1.20407	0.778927	NaN	NaN	0.333552	0.217139	0.444125				+	14	2.69083	0.000955823	O08759	O08759	Ubiquitin-protein ligase E3A	Ube3a
0.171596	-0.583808	-0.00028853	0.0240911	0.262556	-0.0090604	0.0110354	0.123214	0.106327	0.19164	0.287589	0.289334					47	0.609051	0.099587	O08788	O08788	Dynactin subunit 1	Dctn1
-0.319849	0.312223	0.0695881	-0.632919	-0.754374	-0.495286	-0.310573	-0.281431	-0.428142	-0.16221	-0.42094	-0.135272				+	12	1.6723	0.00695075	O08795	O08795	Glucosidase 2 subunit beta	Prkcsh
NaN	1.31861	1.11266	0.534809	NaN	0.523649	NaN	NaN	NaN	0.148081	-0.16877	0.144122				+	6	2.59991	0.0010422	O08807	O08807	Peroxiredoxin-4	Prdx4
0.172848	0.434013	0.272088	0.419642	0.773467	NaN	0.401158	0.243113	0.309699	-0.134221	NaN	NaN					6	0.83833	0.0508997	O08915	O08915	AH receptor-interacting protein	Aip
0.872869	0.327167	0.748457	1.51581	NaN	0.0340717	NaN	NaN	NaN	1.35875	NaN	-0.819668					8	0.0651777	0.811093	O08919	O08919	Numb-like protein	Numbl
-0.272501	0.23472	0.247885	-0.889396	-0.665757	-0.487795	NaN	NaN	NaN	-0.555522	-1.16954	-0.69064				+	8	1.7705	0.00553814	O08989	O08989	Ras-related protein M-Ras	Mras
1.40633	1.89052	1.87408	1.34964	1.53508	1.08201	1.60735	1.11935	1.33021	0.46967	0.461462	0.319982				+	3	3.27347	0.000611296	O08997	O08997	Copper transport protein ATOX1	Atox1
1.55554	2.47313	2.22088	1.10871	NaN	NaN	0.85199	0.95383	NaN	0.841017	0.738505	0.470169				+	9	2.1469	0.00263401	O09061	O09061	Proteasome subunit beta type-1	Psmb1
-2.23011	-2.09626	-2.02556	-1.96577	-1.88565	-2.07608	-1.69055	-1.77598	-2.12055	-1.08216	-1.52692	-1.24031				+	5	2.73046	0.000946058	O09111	O09111	NADH dehydrogenase [ubiquinone] 1 beta subcomplex subunit 11, mitochondrial	Ndufb11
0.41729	1.04701	0.76273	-0.730053	-0.774587	-0.138421	0.0772847	-0.109294	NaN	-0.368489	-1.13264	-1.06136				+	2	2.46018	0.00135285	O09114	O09114	Prostaglandin-H2 D-isomerase	Ptgds
2.27097	2.47746	2.61026	2.18613	2.15399	2.10005	2.02069	1.77641	2.11697	1.43433	1.41127	1.23341				+	14	4.19282	0.000264463	O09131;Q8K2Q2	O09131	Glutathione S-transferase omega-1	Gsto1
0.395056	0.512884	0.842646	NaN	NaN	0.581713	NaN	NaN	NaN	0.89714	0.308805	0.445617					5	0.0509607	0.854053	O09167	O09167	60S ribosomal protein L21	Rpl21
NaN	-1.8948	-1.6628	0.707878	NaN	0.420646	NaN	-0.300299	NaN	-0.857981	-0.459641	-0.710702				+	5	3.1556	0.000588235	O09172	O09172	Glutamate--cysteine ligase regulatory subunit	Gclm
-0.221073	-0.89786	-0.318809	0.71551	0.848947	0.485923	1.12661	0.628765	0.779274	0.465082	0.431598	0.229755				+	27	3.08566	0.000576087	O35098	O35098	Dihydropyrimidinase-related protein 4	Dpysl4
1.31294	2.3325	2.48794	1.01908	1.04439	1.06091	0.902389	1.13628	0.717098	0.768346	0.577121	0.539457				+	5	2.32083	0.00191642	O35127	O35127	Protein C10	Grcc10
-1.08243	-1.92718	-1.222	-0.865127	-0.85112	-0.788686	-0.790605	-0.560715	-0.739848	-0.842214	-1.01536	-0.817705				+	15	1.51927	0.00939963	O35129	O35129	Prohibitin-2	Phb2
NaN	-1.17069	-1.77955	-0.22367	-0.230326	NaN	0.245711	0.779521	0.407536	1.18364	0.848687	1.07434				+	14	3.68926	0.0003125	O35136	O35136	Neural cell adhesion molecule 2	Ncam2
0.787144	0.769182	0.836501	0.447466	0.727021	0.648643	0.611271	0.636638	0.516367	0.726639	0.536294	0.633076				+	9	1.06178	0.0287522	O35226	O35226	26S proteasome non-ATPase regulatory subunit 4	Psmd4
-2.60523	-1.8402	-1.16002	-0.459851	-0.892896	-0.613532	-1.01507	-0.726134	-0.88924	-0.555423	-1.09397	-0.741143				+	25	1.6227	0.00759726	O35286;A2A4P0	O35286	Pre-mRNA-splicing factor ATP-dependent RNA helicase DHX15	Dhx15
-2.94608	-2.68993	-2.05915	-1.90366	-1.84366	-1.21921	-0.880019	-0.53963	-1.07738	NaN	-1.02297	-0.455755				+	10	2.59328	0.00104727	O35295	O35295	Transcriptional activator protein Pur-beta	Purb
-0.242572	0.0264402	0.0168331	-0.788352	-1.21531	-0.884246	-1.2472	-1.07991	-1.11716	-0.0766959	-0.566669	-0.462157				+	6	3.40044	0.000492308	O35326	O35326	Serine/arginine-rich splicing factor 5	Srsf5
0.963701	-0.551885	-0.781654	NaN	1.06064	0.926235	0.9015	NaN	NaN	0.509533	0.738048	0.486428					9	0.683254	0.079459	O35344	O35344	Importin subunit alpha-4	Kpna3
-1.40969	-0.974382	-0.891341	-1.37929	-2.04572	-1.52547	-1.69064	-1.65581	-1.3232	-1.65311	-2.40089	-1.99686				+	7	1.41683	0.0120316	O35381;Q64G17	O35381	Acidic leucine-rich nuclear phosphoprotein 32 family member A	Anp32a
NaN	-0.466653	-0.934252	NaN	NaN	NaN	NaN	NaN	NaN	-0.10165	-0.72718	-0.412294					13	0.401019	0.200383	O35435	O35435	Dihydroorotate dehydrogenase (quinone), mitochondrial	Dhodh
0.306591	0.973979	0.493561	1.12816	1.29506	0.217457	1.32789	0.0419814	0.319153	0.104744	NaN	0.189993					10	0.28312	0.315114	O35459	O35459	Delta(3,5)-Delta(2,4)-dienoyl-CoA isomerase, mitochondrial	Ech1
3.68316	4.46645	4.23882	4.04439	4.01905	3.81289	3.73259	3.82074	3.81443	4.20634	4.56969	4.20788				+	16	0.977593	0.0354495	O35526	O35526	Syntaxin-1A	Stx1a
0.211197	0.968351	0.90301	0.00980026	0.258494	-0.184598	-0.0596321	0.209211	0.125667	0.178518	-0.109294	0.0484122				+	33	1.44623	0.0108962	O35551	O35551	Rab GTPase-binding effector protein 1	Rabep1
-0.452279	NaN	NaN	NaN	NaN	0.61998	0.451997	NaN	0.116927	0.121863	-0.400429	0.187001					8	0.483471	0.147972	O35593	O35593	26S proteasome non-ATPase regulatory subunit 14	Psmd14
1.22135	NaN	-0.411535	NaN	NaN	NaN	NaN	NaN	1.08018	1.58979	1.75088	1.625				+	9	0.874265	0.0461728	O35621	O35621	Phosphomannomutase 1	Pmm1
-1.45891	-2.1103	NaN	-1.53575	-1.06592	-1.14261	-1.71559	-1.10983	-1.67025	-0.92486	-1.21444	-0.980098				+	24	0.953905	0.0376113	O35643	O35643	AP-1 complex subunit beta-1	Ap1b1
-1.17396	-0.498251	-0.882291	-1.08773	-0.974089	-0.885965	-1.16588	-0.757621	-0.857105	-0.961994	-1.40256	-1.1705					5	0.382495	0.213805	O35658	O35658	Complement component 1 Q subcomponent-binding protein, mitochondrial	C1qbp
1.27261	1.61052	1.74628	1.11982	1.06251	0.980198	1.10092	0.940839	1.09885	0.527096	0.628541	0.672681				+	21	3.51163	0.000563877	O35685	O35685	Nuclear migration protein nudC	Nudc
-0.701682	-2.13471	-1.67025	-1.00942	-1.02588	-0.67229	-0.701327	-0.529071	-0.784923	-0.00891703	-0.723602	-0.484293				+	11	1.19031	0.0202451	O35737	O35737	Heterogeneous nuclear ribonucleoprotein H;Heterogeneous nuclear ribonucleoprotein H, N-terminally processed	Hnrnph1
-1.12743	-2.13073	NaN	-1.70239	-2.11543	-1.39105	-1.43275	-1.2728	NaN	-1.07834	-1.65567	-1.30976					8	0.214129	0.425019	O35841	O35841	Apoptosis inhibitor 5	Api5
-1.20633	-1.0797	-1.56067	-1.16973	-1.34874	-1.02013	-0.99081	-0.765704	-0.777367	-0.529771	-0.830418	-0.703544				+	12	1.95014	0.00404773	O35857	O35857	Mitochondrial import inner membrane translocase subunit TIM44	Timm44
0.140889	0.672818	-0.0353423	0.312258	0.375572	0.179041	-0.120086	NaN	NaN	-0.0837921	-0.237564	-0.119423				+	13	1.00792	0.0327368	O35864	O35864	COP9 signalosome complex subunit 5	Cops5
-0.0677763	-1.10252	-0.789437	NaN	-0.247198	NaN	NaN	0.00785521	NaN	0.206928	-0.130404	-0.303927					2	0.780575	0.0600291	O35874	O35874	Neutral amino acid transporter A	Slc1a4
0.757379	1.30543	1.36149	0.482755	0.205197	0.515398	0.472409	0.408187	0.340258	0.528719	0.315684	0.459933				+	15	2.37476	0.0017205	O35887	O35887	Calumenin	Calu
0.225683	0.467793	0.705947	-0.206393	-0.033934	-0.277866	-0.249506	NaN	NaN	-0.536351	-0.496513	-0.725174				+	4	3.07002	0.00056383	O35900	O35900	U6 snRNA-associated Sm-like protein LSm2	Lsm2
NaN	0.417791	0.0839973	NaN	NaN	NaN	NaN	0.692618	NaN	0.830921	0.545929	0.349327					36	0.628286	0.0941004	O35927	O35927	Catenin delta-2	Ctnnd2
-0.417056	NaN	0.0642385	-1.05311	-1.79406	NaN	NaN	NaN	NaN	-0.693855	-1.06771	-0.927138				+	4	1.28765	0.0160164	O35943	O35943	Frataxin, mitochondrial;Frataxin intermediate form;Frataxin mature form	Fxn
NaN	-1.67039	NaN	-2.50726	NaN	-2.30947	-2.52271	NaN	NaN	NaN	NaN	-1.463					12	0	1	O54724	O54724	Polymerase I and transcript release factor	Ptrf
-0.440102	-1.25163	-0.953973	-0.361881	-0.561693	NaN	-1.26376	-0.139601	-0.299948	0.179841	-0.174406	0.175925				+	17	0.908709	0.0420807	O54774	O54774	AP-3 complex subunit delta-1	Ap3d1
-1.75275	-2.49088	-2.15286	-0.72927	-0.95888	-0.831391	-0.512884	-0.41997	-0.743644	-0.421587	-0.8222	-0.639232				+	14	3.97729	0.000297297	O54829	O54829	Regulator of G-protein signaling 7	Rgs7
0.0152284	-0.525768	-0.82855	0.179302	0.522799	-0.112767	-0.191436	NaN	-0.0663991	0.18097	0.24064	0.0997727				+	13	1.04528	0.0298757	O54833	O54833	Casein kinase II subunit alpha	Csnk2a2
1.19403	1.69586	0.915854	0.785751	0.211699	0.591506	0.050353	0.629322	0.551564	-0.117695	-0.516015	-0.141825				+	5	2.60918	0.00104444	O54879	O54879	High mobility group protein B3	Hmgb3
NaN	NaN	4.39526	3.68464	3.49356	NaN	3.66303	3.29025	3.36352	NaN	NaN	NaN					3	0.370402	0.223665	O54901	O54901	OX-2 membrane glycoprotein	Cd200
-0.0739573	0.0408826	-0.629939	NaN	NaN	-0.671384	-1.1696	-1.35721	NaN	-0.540027	-0.663755	-0.541614				+	13	1.86934	0.00482086	O54941	O54941	SWI/SNF-related matrix-associated actin-dependent regulator of chromatin subfamily E member 1	Smarce1
-0.190046	-0.349025	0.0519076	NaN	NaN	0.0491584	NaN	NaN	NaN	NaN	NaN	-0.620868					6	0	1	O54946;Q9QYI8	O54946	DnaJ homolog subfamily B member 6	Dnajb6
0.80138	1.71071	1.60323	NaN	-0.315218	NaN	NaN	NaN	NaN	-0.260267	-0.164014	-0.472176				+	2	2.2878	0.00202924	O54962	O54962	Barrier-to-autointegration factor;Barrier-to-autointegration factor, N-terminally processed	Banf1
-0.110229	0.220379	0.0248394	0.611822	0.579469	NaN	0.208461	0.188151	0.255374	0.0760217	0.355553	-0.0261627				+	7	1.75144	0.00585489	O54984	O54984	ATPase Asna1	Asna1
-1.53097	-1.64533	-1.78701	-1.078	-1.00662	-1.36743	-0.686971	-0.951066	-0.750006	-0.460271	-0.460271	-0.528871				+	23	4.48522	4.55e-05	O54988	O54988	STE20-like serine/threonine-protein kinase	Slk
0.78498	1.55203	1.32103	0.552833	0.388318	-0.190046	0.655172	0.836913	0.566399	0.634419	0.24744	0.554612				+	12	1.63764	0.0073209	O55022	O55022	Membrane-associated progesterone receptor component 1	Pgrmc1
-0.635708	-2.41284	-0.8614	-0.466444	-0.498762	-0.376179	-0.0911243	-0.585155	-0.389677	-0.754203	-0.699729	-0.795684					10	0.775527	0.0608232	O55023	O55023	Inositol monophosphatase 1	Impa1
-0.786429	NaN	-2.58789	0.552749	NaN	NaN	NaN	0.410754	NaN	0.52614	0.399026	0.364106				+	10	1.28652	0.0160361	O55029	O55029	Coatomer subunit beta	Copb2
0.94828	0.459873	0.26873	1.20138	1.20164	1.1821	-0.222681	0.473571	0.145302	-0.503349	-0.0963969	-0.503756				+	14	3.15539	0.00058651	O55033	O55033	Cytoplasmic protein NCK2	Nck2
-0.592541	-0.144308	-0.477781	0.480478	0.423159	0.521142	0.83748	0.882039	0.772875	0.915119	0.446089	0.631869				+	7	4.05261	0.000268657	O55042	O55042	Alpha-synuclein	Snca
NaN	1.06468	1.58009	0.518742	0.446915	0.550233	0.416211	-0.0783365	0.360879	NaN	NaN	-0.189034				+	4	1.97538	0.00379152	O55057	O55057	Retinal rod rhodopsin-sensitive cGMP 3,5-cyclic phosphodiesterase subunit delta	Pde6d
-2.21437	NaN	NaN	NaN	-0.387473	-0.130931	NaN	0.219068	NaN	0.580979	0.612682	0.669396				+	7	2.49418	0.00131993	O55091	O55091	Protein IMPACT	Impact
0.517978	0.580655	0.480277	NaN	0.798467	0.0821482	0.594857	0.585518	NaN	0.888167	0.807326	0.784061					19	0.558401	0.115728	O55106	O55106	Striatin	Strn
-0.368265	-0.13711	0.00268593	-0.554343	-0.691087	-0.875466	-0.602837	-0.726046	-0.574053	-0.251204	-0.334454	-0.47633				+	18	2.26487	0.00215385	O55131;Q9DA97	O55131	Septin-7	Sept7
0.525393	-1.00748	-0.904889	1.50918	1.03964	0.952462	0.582274	0.37662	0.90185	0.111555	0.171076	0.26472				+	15	1.78156	0.00548511	O55137;Q9QYR7;Q8BWN8;Q6Q2Z6	O55137	Acyl-coenzyme A thioesterase 1	Acot1
-0.143394	-0.486457	NaN	NaN	NaN	0.222162	-0.46289	0.156354	-0.154583	0.32027	-0.494876	0.1148					4	0.172262	0.514172	O55142	O55142	60S ribosomal protein L35a	Rpl35a
-2.37562	-4.15291	-2.92165	-1.14932	-1.20145	-1.47913	-1.15004	-1.21014	-1.09768	-0.699818	-0.883073	-0.829363				+	34	2.95225	0.000587952	O55143	O55143	Sarcoplasmic/endoplasmic reticulum calcium ATPase 2	Atp2a2
1.18606	1.87959	1.85194	NaN	0.707595	0.60395	0.680521	0.646293	NaN	0.655126	0.503793	0.25484				+	10	2.24086	0.00221398	O55234	O55234	Proteasome subunit beta type-5	Psmb5
-0.279768	NaN	-2.61781	NaN	NaN	NaN	NaN	NaN	NaN	0.557773	0.121549	0.680428				+	17	0.90474	0.0424116	O70133	O70133	ATP-dependent RNA helicase A	Dhx9
NaN	NaN	NaN	-2.09326	NaN	NaN	-1.59903	NaN	NaN	-1.38968	-0.691534	-0.893906					16	0	1	O70161;P70181	O70161	Phosphatidylinositol 4-phosphate 5-kinase type-1 gamma	Pip5k1c
-1.01471	NaN	NaN	-0.333424	-0.193961	NaN	NaN	NaN	-0.712288	-0.617298	-0.691356	-0.605494				+	8	2.03094	0.00343145	O70172	O70172	Phosphatidylinositol 5-phosphate 4-kinase type-2 alpha	Pip4k2a
NaN	-1.71453	NaN	NaN	-0.00475299	0.192365	-0.294782	0.0949573	-0.506703	-0.0565835	NaN	0.125116					12	0.465077	0.158201	O70194	O70194	Eukaryotic translation initiation factor 3 subunit D	Eif3d
0.281281	0.474011	0.351387	-0.195348	-0.464668	-0.012068	-0.220454	0.205763	-0.0546401	0.54271	-0.232415	0.12551				+	5	1.00662	0.0328342	O70251	O70251	Elongation factor 1-beta	Eef1b
-0.0915306	-0.33514	-0.306262	0.107897	-0.121811	-0.273814	0.337922	-0.0993626	-0.0736831	-0.0187766	0.0342784	-0.153157					10	0.542578	0.121945	O70252	O70252	Heme oxygenase 2	Hmox2
-0.894372	-1.9928	NaN	NaN	NaN	-0.358846	-1.03745	0.0572716	NaN	0.437506	-0.148479	0.369613				+	16	1.05254	0.0293739	O70305	O70305	Ataxin-2	Atxn2
-0.277628	-0.216858	-0.56433	-0.496104	-0.567253	-0.235482	-0.104605	-0.103934	-0.315218	0.535457	-0.252416	0.309842				+	9	1.25109	0.017372	O70310	O70310	Glycylpeptide N-tetradecanoyltransferase 1	Nmt1
-0.0378742	-0.725872	-0.557974	0.76158	0.46343	0.573896	0.6256	0.322379	0.932995	1.38187	1.62732	1.63379				+	37	3.96915	0.000293333	O70318	O70318	Band 4.1-like protein 2	Epb41l2
-0.729705	NaN	NaN	-0.395063	NaN	NaN	NaN	NaN	NaN	-0.0873271	-0.395392	-0.15017					5	0	1	O70378	O70378	ER membrane protein complex subunit 8	Emc8
1.15595	2.03735	2.15104	0.612549	0.601825	0.703196	1.05313	0.680266	0.76114	0.596972	0.579232	0.550888				+	7	2.49951	0.00133559	O70435	O70435	Proteasome subunit alpha type-3	Psma3
NaN	NaN	2.65417	1.39638	1.20244	1.00787	0.975	0.713734	NaN	NaN	1.40782	0.915119					8	0.47618	0.151993	O70439	O70439	Syntaxin-7	Stx7
NaN	NaN	NaN	0.608342	1.05871	NaN	0.952992	0.749014	0.672727	NaN	NaN	NaN					4	0.0721213	0.791451	O70456	O70456	14-3-3 protein sigma	Sfn
-0.017922	-0.125783	-0.265797	NaN	NaN	0.51988	0.765082	0.894268	0.594988	0.618872	0.117287	0.210146				+	8	2.42185	0.00150318	O70492	O70492	Sorting nexin-3	Snx3
-0.054779	0.306841	0.458783	-0.209017	-0.438293	-0.175173	-0.118493	-0.130799	-0.0941009	-0.627513	-0.70779	-0.701416				+	9	3.24942	0.000602564	O70493	O70493	Sorting nexin-12	Snx12
0.582879	-0.969307	-0.552967	0.573102	0.556118	0.395113	0.361824	-0.0508848	0.13416	0.00372686	0.0525808	-0.113434					26	0.714741	0.0723089	O70589	O70589	Peripheral plasma membrane protein CASK	Cask
1.4856	2.4112	2.4323	1.04097	1.06314	0.964376	0.986159	1.02712	1.02456	0.512102	0.477121	0.54311				+	7	3.22243	0.00058567	O70591	O70591	Prefoldin subunit 2	Pfdn2
NaN	NaN	NaN	NaN	-1.45307	NaN	-0.685626	-0.426211	-0.895613	NaN	NaN	-0.718526					2	0	1	O88271	O88271	Craniofacial development protein 1	Cfdp1
-0.939076	-1.10936	-0.66257	-0.328607	-0.273695	-0.280125	0.170426	0.0580223	-0.0521377	0.209128	-0.0683268	-0.00532813				+	23	3.89987	0.000275	O88342	O88342	WD repeat-containing protein 1	Wdr1
-5.26667	-4.44327	-3.87873	-3.66346	-3.27793	-3.46858	-2.95864	-3.13304	-3.07305	-2.3268	-3.03868	-3.01869				+	16	2.36305	0.00172043	O88343	O88343	Electrogenic sodium bicarbonate cotransporter 1	Slc4a4
0.745721	0.143166	0.142481	1.0526	1.30529	0.970978	0.781132	0.655876	0.756843	0.207461	0.382607	0.320937				+	21	2.41622	0.00152623	O88447	O88447	Kinesin light chain 1	Klc1
0.442673	0.283632	NaN	0.679758	0.901015	0.384753	NaN	NaN	NaN	NaN	NaN	-0.119024					19	0.612711	0.0985894	O88448	O88448	Kinesin light chain 2	Klc2
NaN	0.706347	0.597605	NaN	NaN	NaN	-0.531569	-0.48944	NaN	NaN	-1.17057	-1.45654				+	6	2.87791	0.000728111	O88456;Q9D7J7	O88456	Calpain small subunit 1	Capns1
-0.732834	0.187428	0.52849	-0.0958569	0.533932	-0.636172	0.341391	0.260549	0.15502	-0.153416	-0.0776532	-0.2444					15	0.149612	0.569912	O88485	O88485	Cytoplasmic dynein 1 intermediate chain 1	Dync1i1
0.583809	0.317211	0.360157	1.04165	1.116	0.724969	0.468392	0.715368	0.893384	0.836707	0.970526	1.01532				+	13	1.82012	0.00521001	O88487	O88487	Cytoplasmic dynein 1 intermediate chain 2	Dync1i2
NaN	0.100979	0.0310614	-0.732313	-0.690909	-0.452595	NaN	NaN	NaN	NaN	NaN	NaN				+	3	2.02975	0.00341427	O88531	O88531	Palmitoyl-protein thioesterase 1	Ppt1
NaN	NaN	NaN	-2.02708	-1.92448	NaN	-1.19112	-0.889006	-1.58885	0.142178	-0.371615	-0.252416				+	18	2.65284	0.000967118	O88532	O88532	Zinc finger RNA-binding protein	Zfr
0.486206	1.07318	0.458049	0.233159	0.203751	0.0345001	0.222666	0.0160305	0.218263	-0.107018	-0.0848807	-0.0662615				+	9	2.12477	0.0028502	O88543	O88543	COP9 signalosome complex subunit 3	Cops3
-0.112633	-1.09194	-1.33497	0.134208	0.112116	-0.383607	-0.0220482	-0.116365	0.260705	0.575271	0.340861	0.122884				+	17	1.56303	0.00844278	O88544	O88544	COP9 signalosome complex subunit 4	Cops4
-0.0504668	NaN	-1.27423	NaN	NaN	NaN	NaN	NaN	NaN	-0.141433	-0.227741	-0.057277					7	0.467543	0.156971	O88545	O88545	COP9 signalosome complex subunit 6	Cops6
-0.0261627	-0.330099	-0.253989	-1.83625	-1.53884	-1.09451	-1.14124	-1.39265	-1.9526	0.121032	-0.356144	-0.179511				+	17	3.16586	0.000583333	O88569	O88569	Heterogeneous nuclear ribonucleoproteins A2/B1	Hnrnpa2b1
-1.12148	-0.370722	-0.767061	-0.575119	-0.594357	-0.604261	-0.256769	-0.285935	-0.345169	-0.418892	-0.781821	-0.455123					19	0.826773	0.0523847	O88643	O88643	Serine/threonine-protein kinase PAK 1	Pak1
0.650816	0.0502484	0.608364	0.554951	NaN	NaN	0.772776	NaN	0.459675	0.397942	0.468252	0.408799					3	0.186437	0.482308	O88653	O88653	Ragulator complex protein LAMTOR3	Lamtor3
0.347619	-0.0402613	0.189039	0.594726	0.502648	0.357677	0.443124	0.498709	0.451169	0.494719	0.348445	0.349677				+	18	1.35154	0.013849	O88685	O88685	26S protease regulatory subunit 6A	Psmc3
-1.47337	-1.92721	-1.91785	-0.724563	-0.912956	-1.22311	-1.00072	-1.50426	-1.14372	-0.986884	-2.1151	-1.15575				+	7	0.881243	0.0453251	O88696	O88696	ATP-dependent Clp protease proteolytic subunit, mitochondrial	Clpp
NaN	NaN	NaN	-1.76888	NaN	-1.74971	NaN	-1.288	-1.58419	-1.29913	-1.68746	-1.55665					11	0.581257	0.108457	O88712	O88712	C-terminal-binding protein 1	Ctbp1
-4.37865	-3.99277	-3.57192	-4.39053	NaN	-3.6255	-3.47949	-3.14473	-3.59	-1.67152	-2.82753	-2.11013				+	104	2.19575	0.00239221	O88737	O88737	Protein bassoon	Bsn
1.29722	NaN	NaN	1.6826	NaN	NaN	NaN	0.93951	NaN	NaN	1.45958	1.23443					8	0	1	O88738;REV__Q5NCS9	O88738	Baculoviral IAP repeat-containing protein 6	Birc6
NaN	NaN	NaN	-1.2756	-1.46022	-1.215	-1.24702	-1.06654	-1.28558	-0.920141	-1.279	-0.808838					10	0.792666	0.0576005	O88741	O88741	Ganglioside-induced differentiation-associated protein 1	Gdap1
-0.454281	NaN	NaN	NaN	NaN	NaN	NaN	-0.357158	NaN	0.326588	-0.0536674	0.25658					14	0	1	O88746	O88746	Target of Myb protein 1	Tom1
0.829896	2.0173	1.53742	NaN	NaN	NaN	NaN	NaN	NaN	0.392705	NaN	0.81746					10	0.775804	0.0608053	O88811	O88811	Signal transducing adapter molecule 2	Stam2
2.79456	1.75317	1.6179	3.52175	3.40579	3.14548	3.08902	2.82705	2.936	1.96404	2.26889	2.01952				+	20	2.37829	0.00171073	O88844	O88844	Isocitrate dehydrogenase [NADP] cytoplasmic	Idh1
-0.377179	-1.45702	-1.25114	0.0159139	-0.310224	-0.0769695	-0.0575542	-0.837863	NaN	-0.884246	-0.800413	-0.780982				+	6	1.04178	0.0300501	O88851	O88851	Putative hydrolase RBBP9	Rbbp9
-2.53854	-2.99092	-3.00322	-2.53725	-2.35231	-3.25187	-2.61901	-2.30588	-3.23119	-3.15226	NaN	-2.64386					20	0.0270255	0.919526	O88910	O88910	MAGUK p55 subfamily member 3	Mpp3
-2.04618	-2.44228	-1.96979	-1.88448	-1.8088	-1.76732	-1.28653	-1.1379	-1.61079	-0.91242	-1.67888	-1.31359				+	29	1.94471	0.00409512	O88935	O88935	Synapsin-1	Syn1
-0.866552	-0.282618	-0.123269	-1.06812	-0.894139	-1.26706	-1.10266	-1.28558	-1.17377	-0.986811	-1.45612	-1.16806				+	9	1.81394	0.00522777	O88952	O88952	Protein lin-7 homolog C	Lin7c
-0.0832474	-0.37128	-0.425352	NaN	NaN	NaN	NaN	NaN	-0.0375931	1.09157	0.778977	0.562559				+	8	2.38832	0.00167661	O88998	O88998	Noelin	Olfm1
-0.214125	-0.774249	-0.492417	0.52926	0.600227	0.542542	0.856241	0.697453	0.499422	0.732093	0.359212	0.465938				+	13	3.62435	0.000607843	O89053	O89053	Coronin-1A	Coro1a
0.293713	-0.0543624	-0.534361	0.289157	0.313907	0.300822	-0.179511	0.292405	0.078518	0.369725	0.105799	0.32009					8	0.604582	0.100804	O89079	O89079	Coatomer subunit epsilon	Cope
2.74884	2.21545	2.13892	NaN	NaN	NaN	NaN	NaN	NaN	1.14995	1.49326	1.16699				+	4	2.10847	0.00295606	P00375	P00375	Dihydrofolate reductase	Dhfr
NaN	-2.88127	-2.40724	NaN	-2.02205	NaN	-1.87259	-1.48599	NaN	-0.32112	-0.444773	-0.675455				+	5	2.75849	0.000932203	P00405	P00405	Cytochrome c oxidase subunit 2	Mtco2
0.161928	0.343971	0.784284	0.716932	0.828229	0.658675	1.30979	0.873979	0.942973	0.562112	0.679435	0.587966				+	7	1.45553	0.0106667	P00493	P00493	Hypoxanthine-guanine phosphoribosyltransferase	Hprt1
-3.71787	-2.76116	-2.65352	-3.03079	-2.64575	-2.25988	-1.52792	-1.95554	-2.0895	-2.09643	-2.65269	-2.51644				+	13	1.39099	0.0126886	P00920	P00920	Carbonic anhydrase 2	Ca2
-2.63166	-0.944184	-1.56672	-2.14058	NaN	NaN	NaN	NaN	-0.718701	-0.0681893	-0.735089	-0.522357				+	4	1.12792	0.0242546	P01831	P01831	Thy-1 membrane glycoprotein	Thy1
0.188743	0.841379	1.07975	-0.10044	0.621955	0.772333	1.4961	0.640097	0.228148	-0.125519	-0.114767	-0.677982				+	6	1.05426	0.0292937	P01942;P06467	P01942	Hemoglobin subunit alpha	Hba
NaN	0.561111	-1.86552	NaN	NaN	NaN	NaN	NaN	NaN	0.329848	0.211448	0.593899					9	0.465397	0.158111	P02468	P02468	Laminin subunit gamma-1	Lamc1
-2.02942	-2.14274	-1.96628	-2.34979	NaN	NaN	-1.99099	-2.01835	-1.94983	-1.21375	-1.74958	-1.44276				+	2	2.02001	0.00353616	P03930	P03930	ATP synthase protein 8	Mtatp8
-1.0597	-2.44972	-1.26051	-0.471864	0.180037	0.523007	0.0359785	0.103286	0.170297	2.49102	3.09653	2.9402				+	31	4.58429	5e-05	P03995;Q6IFZ8	P03995	Glial fibrillary acidic protein	Gfap
-5.23519	-4.88323	-3.94458	-4.97228	-4.5438	-4.83961	-3.64397	-4.36121	-4.27001	-0.727441	-0.702303	-0.736128				+	11	5.32784	0	P04370	P04370	Myelin basic protein	Mbp
-2.47946	-2.7122	-2.28718	-2.22262	-2.45209	-2.76322	-2.27578	-2.41091	-2.30944	-2.48254	-3.094	-2.85943					25	0.793273	0.0575086	P05063;Q91Y97	P05063	Fructose-bisphosphate aldolase C	Aldoc
-1.38896	-1.75864	-1.35586	-0.574053	-0.564524	-0.762816	-0.0167816	-0.177216	-0.309526	-0.0347791	-0.171719	-0.325156				+	23	4.62059	5.33e-05	P05064;A6ZI46;A6ZI47	P05064;A6ZI46	Fructose-bisphosphate aldolase A;Fructose-bisphosphate aldolase	Aldoa;Aldoart1
0.668662	-0.887603	NaN	1.07069	1.35126	NaN	1.07297	1.09477	0.938791	0.44902	NaN	0.867489					8	0.798421	0.0567324	P05132	P05132	cAMP-dependent protein kinase catalytic subunit alpha	Prkaca
-1.71576	-1.44467	-1.16118	-1.76192	-1.99848	-1.79863	-1.1117	-1.14965	-1.4937	-0.84004	-1.15134	-1.12598				+	19	2.15565	0.00258276	P05201	P05201	Aspartate aminotransferase, cytoplasmic	Got1
-2.34582	-1.78785	-1.34959	-1.91671	-1.91774	-1.81135	-1.59292	-1.5213	-1.67134	-1.10548	-1.85276	-1.48599					19	0.388513	0.209072	P05202	P05202	Aspartate aminotransferase, mitochondrial	Got2
2.72623	0.393937	1.73221	3.07826	3.39465	2.78428	2.81705	2.74275	2.73245	1.71961	2.20217	1.91926				+	22	1.21127	0.0190205	P05213;P68373	P05213;P68373	Tubulin alpha-1B chain;Tubulin alpha-1C chain	Tuba1b;Tuba1c
-1.22632	-2.35552	-2.01557	0.815478	0.835291	0.686127	1.04588	0.878985	0.714326	-0.238542	-0.229096	-0.10675				+	15	4.85893	0	P06151;P00342	P06151	L-lactate dehydrogenase A chain	Ldha
-1.07608	-0.58323	-0.425459	-0.7554	-0.829363	-0.783834	-0.110363	-0.346418	-0.327572	-0.202261	-0.286408	-0.321236				+	18	1.85403	0.00493243	P06745;CON__Q3ZBD7	P06745	Glucose-6-phosphate isomerase	Gpi
0.0795694	0.236809	0.358843	-0.0666748	-0.485221	-0.457227	-0.333538	-0.483261	NaN	0.558559	0.388846	0.291663				+	4	2.77865	0.000917749	P06797	P06797	Cathepsin L1;Cathepsin L1 heavy chain;Cathepsin L1 light chain	Ctsl
-0.407189	-2.73312	-1.01192	0.326697	0.246242	0.21501	0.526888	0.24732	0.408091	0.164238	-0.0163536	0.0265283				+	19	1.61103	0.00768696	P06801	P06801	NADP-dependent malic enzyme	Me1
2.99332	3.8284	3.57165	2.74904	2.92292	2.13695	2.27042	2.36424	2.36989	2.21538	2.26993	2.05601				+	24	2.44495	0.00144051	P06837	P06837	Neuromodulin	Gap43
-0.256769	0.14701	0.987074	0.645164	-1.26562	NaN	-1.10044	-1.1501	NaN	-0.839234	-0.170951	-0.796099					13	0.607736	0.099892	P07310	P07310	Creatine kinase M-type	Ckm
-1.28777	NaN	NaN	-0.7589	-1.30463	-1.37212	-1.21903	-1.10568	-0.840765	-1.33771	-0.754973	-0.916171					17	0.0813031	0.763493	P07356;REV__Q8BND4	P07356	Annexin A2	Anxa2
2.30351	2.71786	2.93137	0.649571	1.09582	1.59183	2.21036	1.22759	1.1285	0.612637	0.992575	0.635562				+	14	2.5134	0.00131741	P07724	P07724	Serum albumin	Alb
-1.12307	-1.82469	NaN	-2.43258	-1.94826	NaN	NaN	NaN	NaN	-2.66209	NaN	NaN					8	0.62932	0.0939218	P07759;Q03734;P29621;Q5I2A0;Q80X76	P07759	Serine protease inhibitor A3K	Serpina3k
-0.25544	-0.870266	-0.728835	0.326299	0.550824	0.0391473	0.269564	0.381479	0.247114	-0.064607	-0.153416	-0.238298				+	30	2.69089	0.000957746	P07901	P07901	Heat shock protein HSP 90-alpha	Hsp90aa1
0.491409	-0.154324	-0.254231	0.238817	-0.125916	0.285266	0.10771	0.113536	0.201709	0.363549	0.266246	0.384527					25	0.320612	0.270683	P08003	P08003	Protein disulfide-isomerase A4	Pdia4
-0.208767	-1.1671	-0.780226	-0.536749	-0.681224	-0.2529	-0.159758	0.0409866	-0.0467006	0.25336	0.0100327	0.137822				+	34	1.72076	0.00627207	P08113	P08113	Endoplasmin	Hsp90b1
NaN	0.722444	0.365853	0.346536	0.701764	0.710472	0.948781	0.728765	0.862969	NaN	NaN	0.166373					13	0.661815	0.0846365	P08226	P08226	Apolipoprotein E	Apoe
0.585735	1.10008	1.13426	0.435397	0.538576	0.372561	0.562431	0.153816	0.368924	-0.384603	-0.466966	-0.471031				+	5	3.80801	0.000295455	P08228	P08228	Superoxide dismutase [Cu-Zn]	Sod1
-1.65173	-1.17504	-0.906891	-1.62143	-1.57536	-1.46827	-1.09241	-0.976584	-1.5364	-0.89755	-1.47928	-1.25906					13	0.379063	0.216781	P08249	P08249	Malate dehydrogenase, mitochondrial	Mdh2
-3.35375	-3.21599	-2.53314	-0.583615	-0.958954	-0.572696	0.124676	-0.587365	-0.353549	-1.10024	-1.32072	-1.22762				+	21	4.66089	0	P08414;P58801	P08414	Calcium/calmodulin-dependent protein kinase type IV	Camk4
NaN	NaN	-2.84489	-4.38819	-3.81865	NaN	-3.7702	-4.08202	-3.28499	1.04794	1.6554	1.34355				+	27	4.72373	0	P08551	P08551	Neurofilament light polypeptide	Nefl
-1.77779	-2.8186	-2.05811	-2.48983	-2.3822	-2.83394	-1.54241	-2.70958	-2.78789	1.62509	2.25739	1.91485				+	34	5.10176	0	P08553	P08553	Neurofilament medium polypeptide	Nefm
NaN	NaN	-0.0918015	NaN	NaN	NaN	-0.187768	0.0409569	0.0672584	NaN	NaN	0.258304					6	0	1	P09055	P09055	Integrin beta-1	Itgb1
0.547489	0.967476	0.816215	0.0986755	-0.0441843	0.260567	0.214156	0.284616	0.372972	0.319082	0.136965	0.32657				+	27	2.57487	0.00112545	P09103	P09103	Protein disulfide-isomerase	P4hb
-0.379399	-0.666848	-0.360083	-1.09896	-1.17159	-0.987321	-1.26231	-0.919912	-1.04921	-0.656634	-0.963178	-0.841812				+	22	2.48552	0.00133113	P09405	P09405	Nucleolin	Ncl
-0.585924	-2.33222	-1.85531	-0.426533	-0.319849	-0.517528	-0.0676387	-0.304511	-0.430499	-0.375179	-0.46069	-0.495491				+	22	1.55919	0.00855005	P09411;P09041	P09411	Phosphoglycerate kinase 1	Pgk1
-1.28859	-0.629193	-0.901958	-0.0644689	-0.134484	NaN	0.463131	0.0904035	0.360064	-0.0986889	-0.348686	-0.0223323				+	7	2.78322	0.000921053	P09528	P09528	Ferritin heavy chain;Ferritin heavy chain, N-terminally processed	Fth1
-3.28133	-2.57531	-2.22222	-2.59237	-2.67326	-2.28741	-1.94332	-1.86053	-2.09028	-1.59789	-2.24689	-1.99877				+	10	1.24939	0.0174084	P09671	P09671	Superoxide dismutase [Mn], mitochondrial	Sod2
NaN	NaN	NaN	2.77024	2.46387	2.65299	2.78966	2.16062	2.35882	NaN	NaN	NaN					6	0.395087	0.204627	P0C028;P0C027	P0C028;P0C027	Diphosphoinositol polyphosphate phosphohydrolase 3-beta;Diphosphoinositol polyphosphate phosphohydrolase 3-alpha	Nudt11;Nudt10
1.2038	1.3606	1.86975	NaN	NaN	NaN	NaN	NaN	NaN	0.00339421	0.022786	-0.200002				+	4	2.70556	0.00094501	Q3THW5;P0C0S6;P27661	Q3THW5;P0C0S6;P27661	Histone H2A.V;Histone H2A.Z;Histone H2AX	H2afv;H2afz;H2afx
1.82041	0.32478	0.41108	2.65817	2.1667	1.96877	1.83774	1.75794	1.76592	1.18708	1.20114	1.31283				+	17	1.62025	0.00760976	P10126	P10126	Elongation factor 1-alpha 1	Eef1a1
0.253103	1.48052	1.3943	0.353026	-0.265917	0.276642	0.199057	0.217944	-0.128953	0.493337	0.852146	0.770043				+	12	1.26424	0.0168551	P10518	P10518	Delta-aminolevulinic acid dehydratase	Alad
0.221589	0.379207	0.109561	-0.53057	-0.442545	0.265015	-0.659377	-0.609755	-0.36446	-0.434134	-0.882917	-0.370834				+	7	1.59443	0.0079348	P10605	P10605	Cathepsin B;Cathepsin B light chain;Cathepsin B heavy chain	Ctsb
-2.35061	NaN	NaN	-0.970486	-0.941106	-0.37729	-0.32262	-0.464982	-0.694122	0.00643429	-0.851199	-0.361319					20	0.359646	0.233036	P10630	P10630	Eukaryotic initiation factor 4A-II;Eukaryotic initiation factor 4A-II, N-terminally processed	Eif4a2
2.40446	2.96996	3.19126	2.50955	2.52616	1.9167	1.71601	1.67443	1.55907	1.23878	1.30632	1.07012				+	25	3.40019	0.000490421	P10637	P10637	Microtubule-associated protein tau	Mapt
0.696167	1.6416	1.82884	1.05122	1.23365	0.8593	1.06534	1.27167	NaN	0.461045	0.370807	0.284669				+	3	1.37204	0.0133253	P10639	P10639	Thioredoxin	Txn
-2.65657	-2.80116	-2.72203	-1.71528	-1.46827	-2.00321	-1.69595	-1.85176	-1.51344	-2.25335	-2.25897	-2.53536				+	14	3.56994	0.00058216	P10649;P19639;F6Y363;O35660	P10649	Glutathione S-transferase Mu 1	Gstm1
-0.614003	-0.095587	0.304719	-0.742524	-0.887057	-1.05485	-0.802814	-1.04418	-0.895458	-1.18751	-1.07793	-1.10742				+	12	2.19886	0.0023844	P10711	P10711	Transcription elongation factor A protein 1	Tcea1
1.66091	0.389999	0.631623	0.928567	NaN	0.594378	NaN	0.441536	0.636683	1.20467	1.56751	1.39684					5	0.636137	0.0918977	P10833	P10833	Ras-related protein R-Ras	Rras
-0.921893	-2.138	-1.5935	-0.547746	-0.63171	-0.854953	-0.61438	-0.618145	-0.653702	-0.350837	-0.577248	-0.46999				+	21	1.89927	0.00462356	P10852	P10852	4F2 cell-surface antigen heavy chain	Slc3a2
0.72726	0.226527	0.83596	-2.01668	-1.85599	-1.63222	-1.40103	-2.20692	-2.08723	-0.104337	0.0638011	-0.511772				+	5	4.58685	5.06e-05	Q8CGP2;Q8CGP1;Q6ZWY9;Q64525;Q64478;Q64475;P10854;P10853;Q9D2U9;Q8CGP0;Q64524;P70696	Q8CGP2;Q8CGP1;Q6ZWY9;Q64525;Q64478;Q64475;P10854;P10853	Histone H2B type 1-P;Histone H2B type 1-K;Histone H2B type 1-C/E/G;Histone H2B type 2-B;Histone H2B type 1-H;Histone H2B type 1-B;Histone H2B type 1-M;Histone H2B type 1-F/J/L	Hist1h2bp;Hist1h2bk;Hist1h2bc;Hist2h2bb;Hist1h2bh;Hist1h2bb;Hist1h2bm;Hist1h2bf
-0.193709	-0.961401	-0.720016	-1.67396	-1.91192	-1.64542	-1.6445	-1.86196	-2.06981	0.288399	0.119432	0.159799				+	3	4.79354	0	P10922	P10922	Histone H1.0;Histone H1.0, N-terminally processed	H1f0
0.121942	0.0903266	-0.378623	NaN	NaN	NaN	NaN	0.348978	0.165208	NaN	NaN	0.290762					4	0.601526	0.101797	P11031	P11031	Activated RNA polymerase II transcriptional coactivator p15	Sub1
-0.0611541	-0.840363	NaN	0.367304	0.492687	0.170962	0.034914	NaN	0.0988608	0.502239	0.683738	0.499463				+	16	1.66306	0.00697507	P11103	P11103	Poly [ADP-ribose] polymerase 1	Parp1
0.517069	0.624599	1.01252	-1.02503	-0.0837921	-0.38648	-0.292075	-0.472176	-0.012068	-0.550014	-0.552377	-0.724999				+	10	2.61615	0.00100935	P11352	P11352	Glutathione peroxidase 1	Gpx1
0.67121	0.927551	1.12557	1.19628	1.19073	1.05194	1.25943	1.12576	1.25491	0.707383	0.681215	0.5205				+	7	2.48597	0.00133333	P11404	P11404	Fatty acid-binding protein, heart	Fabp3
0.581303	0.981936	1.1131	NaN	-0.1133	NaN	NaN	0.0995408	NaN	0.445716	0.625089	0.375179				+	2	1.09311	0.0262926	P11438	P11438	Lysosome-associated membrane glycoprotein 1	Lamp1
0.0660044	-0.885652	-0.599889	0.41835	0.528844	0.253773	0.388639	0.47319	0.314804	0.186672	0.153752	0.287466				+	36	2.00464	0.00363906	P11499	P11499	Heat shock protein HSP 90-beta	Hsp90ab1
NaN	NaN	-1.08393	-0.696706	-1.14372	NaN	-0.737341	NaN	-0.957097	-0.644779	NaN	-0.699107					13	0.272246	0.330036	P11531	P11531	Dystrophin	Dmd
3.22028	3.93443	3.88905	2.51161	2.66703	2.33672	2.53776	2.46706	2.38436	2.26389	2.7134	2.15239				+	24	3.04618	0.0005625	P11627	P11627	Neural cell adhesion molecule L1	L1cam
-1.64053	NaN	-3.88684	1.26566	1.27561	1.05032	1.60876	2.4587	2.07333	1.65131	1.15705	1.72652				+	13	3.33568	0.000659498	P11798	P11798	Calcium/calmodulin-dependent protein kinase type II subunit alpha	Camk2a
-5.21459	-4.83319	-4.02246	-4.97925	-4.54899	-4.81737	-4.34745	-4.97329	-5.31481	-5.19002	-5.09685	-5.15316					68	0.24062	0.377525	P11881	P11881	Inositol 1,4,5-trisphosphate receptor type 1	Itpr1
-0.016211	-1.56174	-2.19585	1.03484	1.01019	1.01923	0.89518	1.0063	0.718688	-0.777535	-0.720629	-0.341417				+	23	2.5196	0.00129432	P11983	P11983	T-complex protein 1 subunit alpha	Tcp1
1.54359	2.25863	1.79416	1.61923	NaN	1.62562	1.93198	1.83203	2.05421	1.46697	1.45775	1.54343				+	14	0.994257	0.0338488	P12023	P12023	Amyloid beta A4 protein;N-APP;Soluble APP-alpha;Soluble APP-beta;C99;Beta-amyloid protein 42;Beta-amyloid protein 40;C83;P3(42);P3(40);C80;Gamma-secretase C-terminal fragment 59;Gamma-secretase C-terminal fragment 57;Gamma-secretase C-terminal fragment 50;C31	App
0.0582626	-0.442439	-0.375512	-0.0483758	NaN	NaN	NaN	-0.107822	NaN	0.0756264	-0.321697	-0.441696					9	0.036672	0.893781	P12367	P12367	cAMP-dependent protein kinase type II-alpha regulatory subunit	Prkar2a
-5.38049	-5.03069	-4.06996	-4.64812	-4.26093	-4.34816	-3.77863	-3.8516	-4.10585	-4.10769	-4.08941	-4.33571				+	20	1.10283	0.0257551	P12658	P12658	Calbindin	Calb1
-5.42264	-5.3906	-3.34894	NaN	-4.90087	-5.2681	-4.61229	-5.22458	-5.96828	-6.33271	-5.9848	-6.4474					5	0.772834	0.0612202	P12660	P12660	Purkinje cell protein 2	Pcp2
-1.95215	-1.17683	-1.16015	-1.89426	-1.72548	-2.00324	-1.72413	-1.41635	-1.80645	-0.853437	-1.30544	-1.06343				+	9	1.37702	0.0132034	P12787	P12787	Cytochrome c oxidase subunit 5A, mitochondrial	Cox5a
-1.42105	-0.807602	-1.24251	-0.201759	NaN	-0.136979	0.208294	0.204798	0.299542	0.868727	0.815199	1.09878				+	10	4.7043	0	P12849	P12849	cAMP-dependent protein kinase type I-beta regulatory subunit	Prkar1b
-1.47238	-0.227125	-0.577344	-0.78785	-0.829768	-0.656359	-0.301002	-0.366028	-0.243669	0.291204	0.181526	0.0432296				+	35	1.59725	0.0078618	P12960	P12960	Contactin-1	Cntn1
-0.23585	-0.936817	-0.827412	-0.163241	-0.289126	0.317175	-0.410667	0.225548	-0.166587	0.313441	-0.394624	0.307841				+	10	0.882092	0.0452681	P12970;V9GX35;F6VBB8;F6SSI5	P12970	60S ribosomal protein L7a	Rpl7a
0.245147	-0.742006	0.0323002	0.719851	0.50748	0.693108	0.811979	0.321567	0.596143	2.13974	2.09253	2.01386				+	25	3.98949	0.000305556	P13020;CON__Q3SX14	P13020	Gelsolin	Gsn
2.61414	3.36581	3.46169	2.22999	2.38105	1.97336	2.08314	1.89824	1.85267	1.4274	1.54928	1.30326				+	37	3.46877	0.000535565	P13595	P13595	Neural cell adhesion molecule 1	Ncam1
-3.78314	-4.77257	-3.91447	-2.75086	-2.91762	-2.85216	-3.10341	-3.6893	-3.40381	-3.40122	-3.68605	-3.65306				+	15	2.17314	0.00250829	P13707	P13707	Glycerol-3-phosphate dehydrogenase [NAD(+)], cytoplasmic	Gpd1
-1.81159	-2.1858	-2.00371	-1.4079	-1.49226	-1.38228	-1.1113	-0.954196	-1.34056	-0.169797	-0.690283	-0.531369				+	5	4.14179	0.000253968	P14094	P14094	Sodium/potassium-transporting ATPase subunit beta-1	Atp1b1
-0.186627	-0.886277	-0.764006	-0.137372	-0.245861	0.212768	-0.27011	0.456663	-0.205393	0.734683	0.311757	0.516017				+	10	1.78906	0.00540598	P14131	P14131	40S ribosomal protein S16	Rps16
0.011748	-0.0829751	-0.522257	-0.268913	-0.413811	0.0415656	-0.308943	0.0939713	-0.0958569	0.443105	-0.156397	0.301604					16	0.572306	0.111222	P14148	P14148	60S ribosomal protein L7	Rpl7
-1.75677	-1.36188	-0.970338	-0.983094	-1.00842	-0.975337	-0.486663	-0.642378	-0.684101	-0.660472	-0.769349	-0.862193				+	11	1.96485	0.00393261	P14152	P14152	Malate dehydrogenase, cytoplasmic	Mdh1
-0.0482362	-0.293017	-1.11283	0.0250449	0.0907261	0.394525	0.273518	0.689474	0.556499	0.687126	0.154249	0.532449				+	11	1.58119	0.00814829	P14206	P14206	40S ribosomal protein SA	Rpsa
-0.212507	-0.362442	-0.22404	-0.323543	-0.38416	-0.126312	-0.0554733	0.0797066	-0.0652966	0.184785	-0.0344974	0.12213				+	18	2.24314	0.00220887	P14211	P14211	Calreticulin	Calr
-3.36303	-3.78879	-3.27119	-2.13202	-2.0468	-2.48169	-1.96096	-2.54	-2.45265	-1.59245	-2.41822	-2.21711				+	6	2.60674	0.00104604	P14231	P14231	Sodium/potassium-transporting ATPase subunit beta-2	Atp1b2
-0.250962	NaN	NaN	-0.269751	-0.0489337	NaN	NaN	NaN	NaN	0.0214821	NaN	0.062294					11	0.667632	0.0830189	P14576	P14576	Signal recognition particle 54 kDa protein	Srp54
0.49541	-0.961105	0.367434	0.775071	1.1106	0.975765	0.549768	NaN	NaN	0.506435	0.516223	0.666256				+	16	0.952837	0.037707	P14685	P14685	26S proteasome non-ATPase regulatory subunit 3	Psmd3
1.96528	2.03127	1.80103	-1.83366	-2.12912	-2.28238	-2.75534	-3.75734	-2.90687	0.248005	0.595097	0.165046				+	33	6.69661	0	P14733	P14733	Lamin-B1	Lmnb1
-1.31243	-2.22639	-2.09075	-0.941257	-1.20945	-1.24902	-0.938775	-1.33474	-0.82855	-0.953749	-0.721329	-0.909735				+	32	1.85327	0.00491583	P14824	P14824	Annexin A6	Anxa6
3.13835	2.45815	3.13289	2.96793	3.29138	2.40736	1.75867	1.95836	1.92692	1.60942	2.01783	1.83264				+	84	2.46528	0.00135073	P14873	P14873	Microtubule-associated protein 1B;MAP1B heavy chain;MAP1 light chain LC1	Map1b
-2.50975	-1.78476	-1.39786	-1.22299	-1.05095	-1.29649	-0.724999	-0.565402	-0.578987	-0.29066	-1.2383	-0.962068				+	7	1.8078	0.00526429	P15105	P15105	Glutamine synthetase	Glul
0.353598	1.35288	1.21484	NaN	NaN	NaN	0.926536	0.261275	NaN	0.309216	0.524459	0.408359					7	0.499157	0.1409	P15327	P15327	Bisphosphoglycerate mutase	Bpgm
NaN	NaN	NaN	-1.95151	-3.84709	-4.08304	-4.39376	-2.98346	-1.53426	-3.83683	-3.87401	-3.57277					80	0.168372	0.523055	P15508	P15508	Spectrin beta chain, erythrocytic	Sptb
2.1407	2.77201	3.02609	1.92851	2.00139	1.99741	1.98188	1.73673	1.78269	1.25051	1.42484	1.15496				+	9	2.97055	0.000586797	P15532	P15532	Nucleoside diphosphate kinase A	Nme1
-0.204391	-0.489543	-0.222063	-2.03408	-2.15153	-1.96971	-2.15072	-2.4133	-2.35851	-0.858299	-0.711054	-0.789854				+	9	7.06623	0	P15864	P15864	Histone H1.2	Hist1h1c
-1.28374	-0.966135	-0.97585	-1.86211	-1.46373	-1.44837	-0.276437	-0.10608	-0.0719	-0.0478175	-0.185105	-0.17031				+	14	5.06937	0	P16014	P16014	Secretogranin-1;CCB peptide;PE-11	Chgb
-0.311387	-0.00100955	-0.0820213	-0.732139	-1.04551	-0.506907	-0.326537	-0.138814	-0.537346	-0.494159	-0.630312	-0.612588				+	3	1.78114	0.00548353	P16045	P16045	Galectin-1	Lgals1
0.357363	-0.0332292	0.761384	1.22695	1.36643	0.646812	1.04728	1.1621	1.30198	0.953495	0.991829	0.968633				+	20	1.51462	0.00942883	P16054	P16054	Protein kinase C epsilon type	Prkce
-3.01366	-4.01257	-3.39218	-1.5841	-1.40294	-1.58424	-1.16749	-1.44737	-1.59541	-1.92607	-2.34389	-2.07728				+	16	3.98749	0.000303448	P16125	P16125	L-lactate dehydrogenase B chain	Ldhb
-0.226139	-0.0103502	NaN	NaN	NaN	NaN	NaN	NaN	NaN	-0.0500489	-0.4336	0.0488301					4	0.0432499	0.875199	P16254	P16254	Signal recognition particle 14 kDa protein;Signal recognition particle 14 kDa protein, N-terminally processed	Srp14
-4.78361	-5.2518	-4.06393	-3.03175	-3.13042	-3.05386	-1.71778	-2.62751	-1.5801	0.0429174	0.267913	0.226679				+	24	5.40264	0	P16330	P16330	2,3-cyclic-nucleotide 3-phosphodiesterase	Cnp
NaN	-1.71141	-1.36121	-1.41322	-1.56496	-1.11583	-0.777788	-0.391108	-0.747774	-0.292782	-0.506399	-0.650765				+	11	2.74769	0.000932773	P16332	P16332	Methylmalonyl-CoA mutase, mitochondrial	Mut
-0.973428	-1.03478	-0.20389	-1.07601	-0.635244	-0.970559	-1.14104	-1.09221	-1.54696	0.105706	0.302671	0.081278				+	156	2.68772	0.000948207	P16546	P16546	Spectrin alpha chain, non-erythrocytic 1	Sptan1
-1.10138	-1.71734	-1.19535	-0.0472592	-0.175045	-0.0621217	0.450538	0.131977	-0.169668	-0.393087	-0.51248	-0.494159				+	15	3.58829	0.000590476	P16858;S4R1W1;D3YYI5;V9GX06;Q64467	P16858;S4R1W1;D3YYI5	Glyceraldehyde-3-phosphate dehydrogenase	Gapdh;Gm3839;Gm7293
-1.16742	-2.22635	NaN	0.816494	0.283545	-0.144568	0.586384	0.594901	0.96463	1.1414	1.72523	1.10939				+	21	3.08416	0.000572973	P17156	P17156	Heat shock-related 70 kDa protein 2	Hspa2
-0.522859	0.0650834	0.447072	-0.53097	-0.426211	-0.681944	-0.141302	-0.332393	-0.518435	-0.489235	-0.578407	-0.601792				+	20	0.945081	0.0384574	P17182	P17182	Alpha-enolase	Eno1
-3.12441	-2.77072	-2.26153	-2.16607	-1.96554	-2.05683	-1.08909	-1.46488	-1.62611	-1.14548	-1.41873	-1.38051				+	16	3.14535	0.000578035	P17183	P17183	Gamma-enolase	Eno2
-1.53197	-2.97137	-2.91323	-0.0692898	0.0148931	-0.151859	-0.718789	-0.372952	-0.968201	-0.316377	-0.274769	-0.0874628				+	31	3.26071	0.000601307	P17426	P17426	AP-2 complex subunit alpha-1	Ap2a1
-1.95944	-3.5912	-2.86213	-0.805127	-0.464773	-0.723078	-1.36233	-0.836167	-1.28765	-1.19818	-1.18542	-1.04089				+	31	2.75327	0.000930233	P17427	P17427	AP-2 complex subunit alpha-2	Ap2a2
-1.76511	-1.39133	-1.52982	-1.47597	-1.87609	-1.52527	-1.48965	-1.48718	-0.683562	-1.24385	-1.58895	-1.81209					15	0.373878	0.220836	P17563;Q63836	P17563;Q63836	Selenium-binding protein 1;Selenium-binding protein 2	Selenbp1;Selenbp2
-1.68997	-1.05749	-1.14098	-1.74097	-1.66243	-1.81967	-1.40882	-1.10735	-1.58909	-0.925847	-1.53401	-1.13823				+	3	0.848514	0.0496846	P17665	P17665	Cytochrome c oxidase subunit 7C, mitochondrial	Cox7c
-2.58547	-3.65489	-2.92315	-0.337083	-0.123136	-0.15043	0.279406	0.343842	0.292316	-0.0335111	-0.250113	-0.172872				+	33	5.71958	0	P17710;O08528;Q91W97;Q3TRM8	P17710	Hexokinase-1	Hk1
1.17942	1.71563	1.91088	0.979743	1.20866	1.00234	1.19238	0.855144	0.850116	0.502669	0.40154	0.362325				+	8	2.8018	0.000917595	P17742;F8VPN3;V9GX31	P17742	Peptidyl-prolyl cis-trans isomerase A;Peptidyl-prolyl cis-trans isomerase A, N-terminally processed	Ppia
-1.20895	-0.757621	-0.69064	-1.1858	-1.16086	-1.19918	-0.649753	-0.852718	-1.0202	-0.921665	-1.01607	-1.0333					10	0.825598	0.0525565	P17751	P17751	Triosephosphate isomerase	Tpi1
-1.66662	NaN	NaN	-0.43808	-0.799419	-0.514905	-0.875072	-0.53067	-0.443607	-1.05714	-1.08161	-1.17798				+	16	1.72982	0.00612695	Q61696;P17879	Q61696;P17879	Heat shock 70 kDa protein 1A;Heat shock 70 kDa protein 1B	Hspa1a;Hspa1b
2.56439	0.678557	NaN	2.36127	NaN	2.49712	NaN	NaN	NaN	NaN	1.80143	NaN					4	0.31615	0.275476	P17918	P17918	Proliferating cell nuclear antigen	Pcna
0.229196	-0.633199	-0.555325	0.238766	-0.0229005	0.0306634	0.0422487	-0.287827	-0.0756011	-0.1145	-0.3667	-0.416407					8	0.511159	0.135381	P18242	P18242	Cathepsin D	Ctsd
-0.140386	0.190898	0.0824231	-0.550704	-0.254836	-0.708055	-0.42975	-0.207768	-0.48419	0.105411	-0.171463	-0.139993				+	8	1.76874	0.00554757	P18572	P18572	Basigin	Bsg
NaN	NaN	NaN	-1.36025	-1.3531	-0.296193	-0.761966	-1.35135	-0.862193	-3.26872	-2.43885	-2.66027				+	15	2.30634	0.00194403	P18653;Q9WUT3	P18653	Ribosomal protein S6 kinase alpha-1	Rps6ka1
0.910366	0.483763	0.771988	1.3517	1.44485	1.27673	1.3946	1.22766	1.00891	0.56593	0.457593	0.413211				+	9	3.40123	0.000494208	P18760	P18760	Cofilin-1	Cfl1
-0.720016	-1.99556	-1.87974	-0.0471196	-0.044464	-0.370722	-0.113434	-0.297602	-0.341075	0.0162931	0.0719368	-0.0903114				+	15	2.45817	0.00134846	P18872	P18872	Guanine nucleotide-binding protein G(o) subunit alpha	Gnao1
1.22071	-0.9307	-0.275961	2.35838	2.14778	2.14203	1.85648	1.70863	1.76116	1.33606	1.48536	1.47345				+	63	2.19268	0.00240997	P19096	P19096	Fatty acid synthase;[Acyl-carrier-protein] S-acetyltransferase;[Acyl-carrier-protein] S-malonyltransferase;3-oxoacyl-[acyl-carrier-protein] synthase;3-oxoacyl-[acyl-carrier-protein] reductase;3-hydroxyacyl-[acyl-carrier-protein] dehydratase;Enoyl-[acyl-carrier-protein] reductase;Oleoyl-[acyl-carrier-protein] hydrolase	Fasn
1.75589	0.968068	1.58623	1.14347	1.05601	0.936138	1.23865	1.32251	0.835059	0.331808	0.55824	0.864386				+	10	1.43261	0.0113398	P19157;P46425	P19157;P46425	Glutathione S-transferase P 1;Glutathione S-transferase P 2	Gstp1;Gstp2
-0.0288521	-0.2587	-0.42825	-0.111031	-0.221073	0.150241	-0.399882	0.323678	-0.0913952	0.293996	-0.351855	0.441399					5	0.236228	0.384972	P19253	P19253	60S ribosomal protein L13a	Rpl13a
1.29194	0.68265	0.827512	NaN	NaN	NaN	NaN	0.980682	NaN	0.497669	1.14159	0.974546					10	0.083371	0.757346	P19324	P19324	Serpin H1	Serpinh1
-1.55734	-1.19673	-0.914641	-2.15329	-1.90666	-2.06143	-1.79722	-1.52532	-1.94714	-0.872553	-1.5104	-1.04656				+	7	2.08378	0.00315707	P19536	P19536	Cytochrome c oxidase subunit 5B, mitochondrial	Cox5b
-1.65026	-0.948227	-0.964436	-1.83017	-1.76664	-1.91311	-1.64639	-1.30398	-1.88147	-0.748976	-1.23683	-1.02212				+	10	1.64855	0.00714852	P19783	P19783	Cytochrome c oxidase subunit 4 isoform 1, mitochondrial	Cox4i1
-0.995231	-1.18466	-0.993783	-0.858061	-0.811964	-0.480369	-0.50284	-0.269512	-0.521855	-0.280006	-0.755315	-0.351289				+	32	1.93863	0.0041376	P20029	P20029	78 kDa glucose-regulated protein	Hspa5
2.51383	NaN	1.99011	1.1457	NaN	NaN	NaN	NaN	NaN	2.0604	1.45411	2.16114					12	0.427262	0.182254	P20060	P20060	Beta-hexosaminidase subunit beta	Hexb
2.25188	2.60261	2.69199	1.87165	2.08461	2.03428	2.00515	1.59057	1.74521	1.23185	1.31398	1.23216				+	5	3.91449	0.000278481	P20065;CON__P21752;A2AEH9	P20065	Thymosin beta-4;Hematopoietic system regulatory peptide	Tmsb4x
-1.43893	-1.04138	-1.37785	-1.02956	-1.44318	-1.27745	-0.734135	-0.679244	-0.882056	-0.685536	-1.12095	-0.892896				+	9	1.59984	0.00783461	P20108	P20108	Thioredoxin-dependent peroxide reductase, mitochondrial	Prdx3
0.351884	-0.60985	-0.577634	-0.860526	0.0564912	-0.173767	-0.821629	-0.982729	-0.906968	0.608298	1.62879	1.38692				+	30	2.59716	0.00105495	P20152;CON__Q9DCV7;CON__Q9NSB2;CON__Q6ISB0;Q9DCV7	P20152	Vimentin	Vim
-1.36418	-0.749577	-0.716069	-1.20145	-1.08468	0.433	0.523836	1.53307	0.317966	1.58745	0.0139605	1.05361				+	91	1.57446	0.00825307	P20357	P20357	Microtubule-associated protein 2	Map2
NaN	NaN	NaN	NaN	NaN	NaN	NaN	-0.452806	-0.469573	0.810688	0.825645	0.602087				+	12	3.00077	0.000564232	P21107	P21107	Tropomyosin alpha-3 chain	Tpm3
NaN	NaN	0.368253	NaN	0.0314448	NaN	NaN	-0.108357	NaN	0.046936	0.108783	-0.0027385					7	0	1	P21126	P21126	Ubiquitin-like protein 4A	Ubl4a
0.00510178	-1.01878	-0.440527	-0.416732	-0.295135	-0.785006	-0.303109	-0.392647	-0.612588	-0.491802	-0.653794	-0.55768					14	0.0183107	0.941741	P21279;P30677	P21279	Guanine nucleotide-binding protein G(q) subunit alpha	Gnaq
-0.524866	-1.00483	-0.634407	NaN	NaN	NaN	NaN	NaN	NaN	-0.666393	-0.948975	-1.0861					22	0.397194	0.203052	P21619	P21619	Lamin-B2	Lmnb2
-1.83681	-1.99128	-1.85036	NaN	NaN	NaN	NaN	NaN	NaN	-1.44509	-0.0127833	-0.462995				+	7	1.37361	0.0132633	P21981	P21981	Protein-glutamine gamma-glutamyltransferase 2	Tgm2
-2.00759	NaN	-3.41603	-1.26885	-1.76948	-1.43184	-1.15108	-1.11863	-1.16305	-0.540027	-0.852318	-0.850159				+	10	2.16169	0.00254595	P22315	P22315	Ferrochelatase, mitochondrial	Fech
NaN	NaN	NaN	NaN	-0.883308	NaN	NaN	-0.711142	NaN	-1.12148	-1.37061	-1.10447					10	0	1	P22892	P22892	AP-1 complex subunit gamma-1	Ap1g1
NaN	NaN	0.191656	NaN	NaN	0.526556	NaN	NaN	0.64318	0.146739	0.134825	0.315684					5	0	1	P22907	P22907	Porphobilinogen deaminase	Hmbs
0.0265871	-1.22743	-1.1151	-0.404467	-0.36793	0.0825759	-0.141956	-0.088413	-0.377846	0.434559	-0.105678	0.0938328				+	35	0.908988	0.0420877	P23116	P23116	Eukaryotic translation initiation factor 3 subunit A	Eif3a
0.991083	1.30661	0.942723	0.190026	-0.162984	-0.0640551	-0.223917	-0.3744	-0.242206	0.312886	0.000505025	0.0710574				+	5	4.42759	4.35e-05	P23198	P23198	Chromobox protein homolog 3	Cbx3
NaN	-3.77273	NaN	-2.46749	NaN	NaN	NaN	NaN	-2.03115	-1.83592	-1.95609	-1.95803					9	0	1	P23242	P23242	Gap junction alpha-1 protein	Gja1
1.15672	NaN	1.38711	0.657513	0.888514	NaN	1.10293	0.811726	0.995046	0.763709	0.765327	0.637199				+	11	1.75962	0.00567334	P23492;Q9D8C9	P23492	Purine nucleoside phosphorylase	Pnp
-0.606158	0.0993553	-0.193456	-0.723602	-0.774081	-0.69073	-0.250719	-0.739934	-0.433387	-0.352307	-0.388796	-0.406972				+	10	0.949038	0.0381993	P23506	P23506	Protein-L-isoaspartate(D-aspartate) O-methyltransferase	Pcmt1
-2.9303	NaN	NaN	NaN	-1.57903	NaN	NaN	-1.37028	NaN	0.415114	-0.451119	0.291133					16	0	1	P23819	P23819	Glutamate receptor 2	Gria2
1.59366	1.94364	1.51994	1.73711	1.81279	1.4321	1.81223	1.4775	1.72337	1.16887	1.17426	1.09262				+	19	1.85397	0.00492688	P24270	P24270	Catalase	Cat
0.521908	1.38067	1.13965	0.245728	0.306484	0.114551	0.190438	0.178682	-0.017637	-0.0281449	-0.232415	-0.126973				+	9	2.69048	0.000953908	P24288	P24288	Branched-chain-amino-acid aminotransferase, cytosolic	Bcat1
0.737687	1.08378	0.82452	0.380878	0.0446127	0.322271	0.254634	0.199338	0.273919	0.646315	0.616569	0.65365				+	12	3.16314	0.000581602	P24369	P24369	Peptidyl-prolyl cis-trans isomerase B	Ppib
-1.6234	-0.761711	-0.815329	-1.10688	-1.39638	-1.57826	-1.19036	-1.59321	-1.10836	-1.53481	-1.39419	-1.64741					8	0.416978	0.189127	P24472;F6SC55;P30115;P13745	P24472	Glutathione S-transferase A4	Gsta4
-1.09876	-1.31528	-1.47036	-0.452912	-0.235604	-0.548239	-0.0844725	-0.308594	-0.355355	-0.560226	-0.597889	-0.64865				+	19	3.99802	0.000309859	P24527	P24527	Leukotriene A-4 hydrolase	Lta4h
1.56717	1.82194	1.09576	1.17004	1.36093	0.948002	0.71807	0.854805	0.813499	0.596318	0.821865	0.546835				+	13	2.1228	0.00286945	P24547	P24547	Inosine-5-monophosphate dehydrogenase 2	Impdh2
-4.71995	-4.94481	-4.42647	-4.39191	-4.12118	-4.02077	-4.06264	-4.13093	-4.35966	-4.72274	-4.34837	-4.80591				+	20	1.50601	0.00970438	P24549;O35945	P24549	Retinal dehydrogenase 1	Aldh1a1
-0.313246	-1.35152	-0.772561	0.334771	0.442007	0.650431	0.217642	0.753628	0.447997	0.602679	0.106218	0.505595				+	10	2.48052	0.00133553	P25444;J3QMG5;E9Q1N8;F6YTZ4;D3Z536	P25444;J3QMG5;E9Q1N8;F6YTZ4;D3Z536	40S ribosomal protein S2	Rps2;Gm5786;Gm18025;Gm6576;Gm8225
-0.760774	-2.00813	-1.41462	-2.16912	-2.5528	-2.36667	-2.8482	-2.10678	-2.50467	-1.13021	-1.21841	-1.01278				+	14	2.32918	0.00189189	P25976	P25976	Nucleolar transcription factor 1	Ubtf
0.159895	-0.403377	-1.93422	0.320324	0.497588	NaN	0.027469	-0.179638	0.343128	0.316438	0.441203	0.425269					52	0.761813	0.0631236	P26039	P26039	Talin-1	Tln1
2.65863	3.43986	2.98862	2.39274	1.93821	1.92736	1.56149	1.23797	1.93225	1.40874	1.70045	1.28662				+	23	2.98132	0.000565757	P26040	P26040	Ezrin	Ezr
-0.124196	0.638456	0.40093	-0.542605	-0.466236	-1.07963	-0.701327	-1.33634	-0.548831	-1.35654	-0.870266	-0.692249				+	34	1.96695	0.00389385	P26041	P26041	Moesin	Msn
0.955928	1.52226	1.26826	0.431832	0.271792	0.186443	0.206179	-0.158596	0.241646	0.342195	0.653491	0.470949				+	27	3.18563	0.000595745	P26043	P26043	Radixin	Rdx
1.31588	1.55351	0.773491	0.700193	-0.767485	NaN	-0.517024	-0.28558	-0.219958	0.501034	1.22871	0.571536				+	21	1.58695	0.00809169	P26231	P26231	Catenin alpha-1	Ctnna1
0.903792	1.24472	NaN	NaN	NaN	NaN	NaN	NaN	NaN	1.4659	1.43702	1.21304					7	0.778682	0.0602589	P26339	P26339	Chromogranin-A;Pancreastatin;Beta-granin;WE-14;Catestatin;GE-25;Serpinin-RRG;Serpinin;p-Glu serpinin precursor	Chga
1.24756	NaN	2.16599	0.879807	0.502178	1.20174	NaN	0.430742	0.771077	-0.144568	0.154522	-0.109561				+	5	1.98062	0.00373723	P26350;J3QPK6	P26350	Prothymosin alpha;Prothymosin alpha, N-terminally processed;Thymosin alpha	Ptma
-0.212009	0.00248353	-0.161049	-0.741057	-0.878215	-0.661385	-0.754118	-0.743989	-0.775261	-0.233888	-0.718789	-0.642378				+	8	2.55882	0.00114286	P26369	P26369	Splicing factor U2AF 65 kDa subunit	U2af2
-1.627	-2.91221	-1.89224	-0.825216	-0.923187	-0.994073	-0.724214	-0.589763	-0.609188	-0.536849	-0.951513	-0.765535				+	25	2.5195	0.0012921	P26443	P26443	Glutamate dehydrogenase 1, mitochondrial	Glud1
0.119557	0.131598	-0.154842	0.574047	0.348556	0.559601	0.58942	0.629255	0.253842	0.699138	0.301159	0.590984				+	11	1.5809	0.00814435	P26516	P26516	26S proteasome non-ATPase regulatory subunit 7	Psmd7
0.0318429	-1.3501	-1.24355	0.82003	0.657764	0.62171	0.618274	0.492424	0.619426	0.141971	0.122978	0.100793				+	18	2.33084	0.00190045	P26638	P26638	Serine--tRNA ligase, cytoplasmic	Sars
1.39809	1.84177	1.95456	1.42701	1.50631	1.25419	1.31552	1.0667	1.31172	0.794457	1.03792	0.935255				+	24	2.33576	0.0018941	P26645	P26645	Myristoylated alanine-rich C-kinase substrate	Marcks
-0.135929	0.304933	0.208044	NaN	NaN	NaN	NaN	NaN	NaN	-0.0930191	NaN	-0.423417					4	0.774751	0.0609144	P27048;P63163	P27048;P63163	Small nuclear ribonucleoprotein-associated protein B;Small nuclear ribonucleoprotein-associated protein N	Snrpb;Snrpn
0.767192	1.0106	0.97852	0.798994	1.18328	0.534496	0.5013	0.405203	0.592223	0.132341	0.446502	0.253722				+	36	1.86564	0.0048371	P27546	P27546	Microtubule-associated protein 4	Map4
-0.602742	NaN	-1.20914	1.17017	0.976503	NaN	NaN	0.733459	1.32243	0.601431	0.663374	0.754529				+	15	2.60924	0.00104638	P27612	P27612	Phospholipase A-2-activating protein	Plaa
-0.115166	-1.56871	-1.05415	0.572158	0.267809	1.20816	0.369669	0.830973	0.572222	0.60038	0.108596	0.51274				+	8	1.97552	0.00379612	P27659	P27659	60S ribosomal protein L3	Rpl3
0.164755	-0.195221	-0.196733	-0.00733908	-0.0851526	0.26214	0.388828	0.409911	0.255994	0.536901	0.282018	0.44969				+	30	1.8526	0.00491031	P27773	P27773	Protein disulfide-isomerase A3	Pdia3
NaN	-0.212756	-0.409147	NaN	NaN	NaN	NaN	-0.197865	NaN	-0.121811	-0.348459	-1.00209					6	0.192859	0.467304	P28028	P28028	Serine/threonine-protein kinase B-raf	Braf
1.09219	1.10454	1.48036	1.27167	1.26375	1.07488	0.917297	0.736533	NaN	0.335663	0.429382	0.394544				+	21	3.25743	0.000595469	P28271;Q811J3	P28271	Cytoplasmic aconitate hydratase	Aco1
-0.370611	0.0494122	-0.142609	-0.323774	-0.62686	-0.401303	-0.591488	-0.495695	NaN	-0.794187	-1.06929	-1.2249				+	6	2.38607	0.0016875	P28352	P28352	DNA-(apurinic or apyrimidinic site) lyase;DNA-(apurinic or apyrimidinic site) lyase, mitochondrial	Apex1
0.237558	-1.70408	0.121361	0.751878	0.478045	0.261967	0.455416	0.243096	0.0842113	-0.541812	-0.664392	-0.497944				+	9	0.890854	0.0440966	P28474;Q64437	P28474	Alcohol dehydrogenase class-3	Adh5
-5.58812	-4.81291	-4.11994	-5.07172	-4.37705	-4.75777	-4.41913	-4.55041	-5.16249	-5.79312	-5.8475	-5.81737				+	5	1.31932	0.0148677	P28651	P28651	Carbonic anhydrase-related protein	Ca8
-0.713872	-2.25005	-1.84113	0.806468	0.932692	0.523567	0.914249	1.15782	0.963279	1.10653	0.687451	1.07482				+	13	3.71802	0.000319149	P28652	P28652	Calcium/calmodulin-dependent protein kinase type II subunit beta	Camk2b
2.84934	3.24824	3.37191	2.14765	2.2194	1.93087	2.14899	1.69942	1.78096	1.46168	1.72538	1.46945				+	6	4.11161	0.000276923	P28656	P28656	Nucleosome assembly protein 1-like 1	Nap1l1
1.29814	0.420202	NaN	1.55983	1.61608	NaN	NaN	1.10048	1.31208	1.14331	0.976929	0.801732					10	0.715183	0.0722784	P28658	P28658	Ataxin-10	Atxn10
NaN	NaN	NaN	NaN	-0.125783	0.438796	0.817867	NaN	NaN	-0.131063	-0.0579701	0.197236					19	0.238824	0.380463	P28660;Q8K1X4	P28660	Nck-associated protein 1	Nckap1
-5.567	-4.62626	-3.86047	-4.579	-4.25452	-2.93729	-3.6671	-4.18935	-4.23512	-3.56047	-3.4614	-3.71918					15	0.576506	0.109989	P28661	P28661	Septin-4	Sept4
-1.18612	-1.32406	-1.39923	-0.438612	-0.494159	-0.450802	-0.181421	-0.383497	-0.240864	0.0246045	-0.100843	-0.0706641				+	18	6.40829	0	P28663	P28663	Beta-soluble NSF attachment protein	Napb
3.7619	5.09315	5.23162	4.15316	4.87248	3.84003	3.76121	3.79078	3.93874	2.79186	3.27649	2.86954				+	6	1.79479	0.0053833	P28667	P28667	MARCKS-related protein	Marcksl1
1.23368	0.675858	1.06966	1.05832	1.12146	0.908226	0.761751	0.603117	0.723849	0.196971	0.340733	0.14221				+	44	2.90348	0.000647887	P28738	P28738	Kinesin heavy chain isoform 5C	Kif5c
1.27366	NaN	-1.31667	1.86612	2.01071	1.6569	1.49724	1.14771	1.47951	1.10864	1.14309	1.42341				+	18	0.937159	0.0392628	P28740;Q922S8	P28740	Kinesin-like protein KIF2A	Kif2a
1.56918	NaN	2.21243	1.80975	1.70421	NaN	NaN	NaN	NaN	1.14624	0.767757	0.913732				+	14	1.5162	0.00943882	P28741;E9PX57	P28741	Kinesin-like protein KIF3A	Kif3a
0.541765	0.464923	0.631958	0.293819	0.164432	0.311918	0.278864	0.25658	0.128708	0.551797	0.224132	0.391512				+	23	1.63274	0.00737708	P29341;Q9D4E6;Q62029;A2A5N3;Q8C7D3	P29341	Polyadenylate-binding protein 1	Pabpc1
NaN	1.15367	0.363921	NaN	NaN	NaN	NaN	NaN	NaN	1.28954	0.896818	1.29814					8	0.492241	0.143899	P29533	P29533	Vascular cell adhesion protein 1	Vcam1
0.484711	1.34953	0.967673	0.291981	0.621533	0.623243	0.885233	0.343824	0.63684	0.169826	0.0586983	0.0212333				+	4	1.49101	0.00996739	P29595	P29595	NEDD8	Nedd8
3.23841	4.20181	4.06173	NaN	NaN	NaN	NaN	NaN	NaN	2.238	2.67853	2.10042				+	2	1.89906	0.00461822	P29699	P29699	Alpha-2-HS-glycoprotein	Ahsg
-0.27739	-0.351063	-0.757706	-0.220082	-0.275126	NaN	-0.408603	-0.435629	-0.117961	-0.44297	-0.524866	-0.457857					15	0.375683	0.219454	P29758	P29758	Ornithine aminotransferase, mitochondrial	Oat
-3.40858	-2.49861	-2.62968	-2.75059	-2.56786	-2.08389	-1.54493	-1.28706	-2.20276	-0.659011	-1.62677	-1.14235				+	13	2.16476	0.00254195	P30275	P30275	Creatine kinase U-type, mitochondrial	Ckmt1
-0.162597	-0.238909	-0.305912	-0.313478	-0.491597	-0.476641	-0.668845	-0.788352	-0.580338	-1.18422	-0.99769	-1.12889				+	26	4.74138	0	P30416	P30416	Peptidyl-prolyl cis-trans isomerase FKBP4;Peptidyl-prolyl cis-trans isomerase FKBP4, N-terminally processed	Fkbp4
0.397752	0.841947	0.510026	0.154875	-0.244034	-0.537942	-1.27763	-1.89588	-0.476848	-2.39536	-1.51561	-1.84286				+	7	3.06709	0.000559367	P30681	P30681	High mobility group protein B2	Hmgb2
2.37774	1.71052	2.66868	1.64214	1.69638	1.49651	1.09329	1.25068	NaN	0.662894	1.12117	0.823677				+	23	2.39516	0.00165039	P30999	P30999	Catenin delta-1	Ctnnd1
-0.452068	-0.488412	-0.191057	-0.487384	-0.585732	-0.299714	-0.531968	-0.365245	-0.423417	-0.0366088	-0.393636	-0.202386					11	0.632429	0.0931233	P31230	P31230	Aminoacyl tRNA synthase complex-interacting multifunctional protein 1;Endothelial monocyte-activating polypeptide 2	Aimp1
2.13056	1.03759	1.34234	2.45617	2.20783	NaN	3.08265	2.78299	2.87981	1.54233	1.6905	1.58753				+	13	2.47297	0.00133771	P31324	P31324	cAMP-dependent protein kinase type II-beta regulatory subunit	Prkar2b
-0.469678	-0.709555	-0.880725	0.00637642	NaN	0.48082	0.387449	0.818401	NaN	1.25508	NaN	0.617432				+	6	2.04791	0.00329172	P31650	P31650	Sodium- and chloride-dependent GABA transporter 3	Slc6a11
-0.538538	-0.212009	-0.081885	-0.288418	-0.459327	-0.482952	-0.535754	-0.812457	-0.441908	-1.42975	-1.07293	-1.35688				+	6	3.13498	0.000579545	P31786	P31786	Acyl-CoA-binding protein	Dbi
-1.89262	-3.29524	-2.71958	-0.390448	-0.260989	-0.298424	0.372001	0.149457	0.210463	-0.283092	0.00287389	0.0305161				+	11	4.35033	4.17e-05	P31938	P31938	Dual specificity mitogen-activated protein kinase kinase 1	Map2k1
0.57639	0.882332	0.556648	0.761384	0.32695	0.335499	0.644736	0.396195	0.687242	0.76702	0.839002	0.597365					12	0.411357	0.193077	P32020	P32020	Non-specific lipid-transfer protein	Scp2
-1.84692	-1.97082	NaN	NaN	NaN	NaN	NaN	NaN	NaN	0.259202	0.291574	0.369725				+	6	4.30342	0.000117647	P32037	P32037	Solute carrier family 2, facilitated glucose transporter member 3	Slc2a3
-0.228726	-1.20639	-0.824971	-0.472696	-0.576087	-0.285343	-0.529771	-0.386811	-0.588421	-0.383718	-0.786262	-0.589668					16	0.233055	0.390348	P32067	P32067	Lupus La protein homolog	Ssb
-5.25539	-4.92742	-4.1504	-5.24565	-4.59866	-5.05823	-4.54535	-5.03342	-5.42136	-5.84937	-5.62199	-6.2052				+	13	1.32961	0.0144652	P32848	P32848	Parvalbumin alpha	Pvalb
0.0572266	0.323083	0.86928	0.164383	0.185589	0.00740562	NaN	-0.212756	-0.122076	0.237881	0.199322	0.259858				+	6	0.904819	0.0424566	P32883	P32883	GTPase KRas;GTPase KRas, N-terminally processed	Kras
-0.161694	-1.17919	-0.741747	0.599047	0.443909	0.426276	0.462197	0.278689	0.317786	-0.263275	-0.032383	-0.0592169				+	14	2.56565	0.00114184	P32921	P32921	Tryptophan--tRNA ligase, cytoplasmic;T1-TrpRS;T2-TrpRS	Wars
0.402359	-0.791522	-0.980464	0.630707	0.387638	NaN	0.302653	0.52824	NaN	0.417444	0.292034	0.419256				+	27	0.878106	0.0457237	P33173	P33173	Kinesin-like protein KIF1A	Kif1a
1.13889	-0.355693	-0.338453	2.13119	2.27181	1.86082	1.9143	NaN	2.25567	0.803267	1.60735	1.38278				+	30	1.99339	0.00368628	P33175	P33175	Kinesin heavy chain isoform 5A	Kif5a
2.26424	2.54582	2.67604	1.88481	2.09265	1.60656	1.63621	1.14896	1.58381	0.770732	0.74212	0.777047				+	6	4.26855	0.000290909	P34022	P34022	Ran-specific GTPase-activating protein	Ranbp1
1.55453	2.62611	2.59649	1.26701	1.20523	1.04487	1.26663	0.970356	0.615353	0.377276	0.501525	0.281895				+	6	2.88681	0.000688372	P34884	P34884	Macrophage migration inhibitory factor	Mif
NaN	NaN	NaN	0.252793	0.394506	NaN	NaN	NaN	NaN	0.201294	0.513625	0.340313					11	0.0755169	0.781291	P35123	P35123	Ubiquitin carboxyl-terminal hydrolase 4	Usp4
-0.799667	-1.3932	-1.4104	-0.0514416	0.0733326	-0.0756011	0.116004	-0.245009	-0.0592169	-0.257252	-0.312897	-0.374622				+	19	3.51054	0.000561404	P35235	P35235	Tyrosine-protein phosphatase non-receptor type 11	Ptpn11
-1.7043	-1.31748	-0.973428	-1.74562	-1.64376	-1.78843	-1.16671	-1.05949	-1.49794	-0.483055	-1.32843	-0.791272				+	3	1.27985	0.0162284	P35276	P35276	Ras-related protein Rab-3D	Rab3d
0.91194	0.860871	0.507173	0.793832	NaN	NaN	0.734515	0.675443	NaN	0.580181	0.566763	0.318722					8	0.665241	0.0837154	P35278	P35278	Ras-related protein Rab-5C	Rab5c
0.956851	1.17069	1.2345	1.27083	0.985988	1.0002	1.14835	0.833824	0.987388	0.56241	0.817155	0.473931				+	14	1.74978	0.0058468	P35279	P35279	Ras-related protein Rab-6A	Rab6a
NaN	-2.50106	NaN	NaN	-0.222928	NaN	-0.821955	-0.958657	NaN	-0.901958	-0.717123	-0.494057					8	0.480665	0.149308	P35282	P35282	Ras-related protein Rab-21	Rab21
0.868279	NaN	-0.346191	NaN	NaN	NaN	NaN	0.0776956	NaN	0.171953	0.200482	0.208478					7	0.0500681	0.856287	P35283	P35283	Ras-related protein Rab-12	Rab12
1.08927	1.02962	0.746737	0.734803	NaN	0.695185	0.987646	0.146579	NaN	0.300342	0.59379	0.622154					9	0.486677	0.146711	P35288	P35288	Ras-related protein Rab-23	Rab23
1.11254	1.21344	1.37932	1.15811	0.784433	0.923934	0.93763	0.312115	0.551184	0.478728	0.686522	NaN				+	7	1.57157	0.00828679	P35293	P35293	Ras-related protein Rab-18	Rab18
-2.76033	-2.58027	-2.18698	-2.49442	-2.16701	-2.15653	-1.90935	-1.78889	-2.01824	-1.16671	-1.66111	-1.38962				+	17	2.82781	0.000868778	P35486	P35486	Pyruvate dehydrogenase E1 component subunit alpha, somatic form, mitochondrial	Pdha1
-0.0423642	0.137251	-0.214373	-0.067501	-0.403922	-0.223052	-0.421802	-0.331017	-0.174918	0.0164683	0.109281	-0.00604658				+	19	1.29392	0.0158188	P35564	P35564	Calnexin	Canx
-1.05367	NaN	-1.43296	-0.122474	0.284915	0.317804	-0.153676	0.132578	-0.415326	-0.497433	-0.609471	-0.512075				+	15	2.89774	0.00064637	P35585;Q9WVP1	P35585	AP-1 complex subunit mu-1	Ap1m1
0.496916	1.08461	1.06296	0.522447	0.399864	0.248913	0.505861	0.4478	0.432688	0.137267	0.00859515	0.0571815				+	12	2.34485	0.00186301	P35700	P35700	Peroxiredoxin-1	Prdx1
NaN	-0.69635	-0.772139	-1.75138	-1.56691	NaN	NaN	-1.67825	NaN	NaN	NaN	-0.49057				+	1	1.94217	0.00411876	P35762	P35762	CD81 antigen	Cd81
0.948865	1.77344	1.44729	0.277272	0.636638	-0.130799	0.189252	-0.1333	0.0703604	-0.317072	-0.0923428	-0.38416				+	5	3.09506	0.000585635	P35802	P35802	Neuronal membrane glycoprotein M6-a	Gpm6a
1.48395	3.35029	3.55989	NaN	NaN	NaN	1.7665	NaN	NaN	0.983532	1.11425	0.484409				+	8	1.31999	0.0148399	P35803	P35803	Neuronal membrane glycoprotein M6-b	Gpm6b
-0.855352	-1.93244	NaN	NaN	NaN	NaN	NaN	-1.11856	-1.35253	0.278899	-0.605305	0.195219				+	14	1.10725	0.0255446	P35922	P35922	Fragile X mental retardation protein 1 homolog	Fmr1
0.361194	-0.146916	-0.45628	-0.342555	-0.45249	-0.0391385	-0.368713	0.117725	-0.414027	0.549705	0.0765085	0.269182					3	0.795912	0.0571436	P35979	P35979	60S ribosomal protein L12	Rpl12
0.0488301	0.607924	0.257908	-0.330099	-0.372506	0.168609	-0.404249	0.19755	-0.26135	0.372188	-0.407189	0.262936					7	0.498318	0.141287	P35980	P35980	60S ribosomal protein L18	Rpl18
0.0126646	-0.323889	0.0496959	0.0832177	0.0391769	NaN	NaN	-0.10608	0.0750792	-0.0959919	-0.222434	-0.248656					10	0.495886	0.142182	P36993	P36993	Protein phosphatase 1B	Ppm1b
-3.45681	-4.1117	NaN	NaN	NaN	-2.76126	-1.98779	NaN	NaN	-2.59369	-2.57151	-2.86445				+	7	1.57036	0.00833176	P37804	P37804	Transgelin	Tagln
-1.41115	NaN	NaN	-0.715015	-1.09309	-0.690909	-0.886355	-0.593402	-0.768587	-0.791522	NaN	-0.922578					8	0.113646	0.667954	P38060;Q8JZS7	P38060	Hydroxymethylglutaryl-CoA lyase, mitochondrial	Hmgcl
-1.37445	-1.77951	-1.652	-0.976877	-1.03584	-0.89344	-0.775683	-0.701061	-0.892585	-0.865523	-1.30118	-0.849038				+	24	2.62294	0.00100563	P38647	P38647	Stress-70 protein, mitochondrial	Hspa9
-3.32467	-4.12631	-3.36008	-2.02336	-2.06991	-2.07759	-1.39572	-1.38962	-1.59827	-1.07128	-1.2176	-0.900876				+	41	5.12549	0	P39053	P39053	Dynamin-1	Dnm1
-3.05289	-3.81065	-3.15557	NaN	-1.86588	-2.34204	-1.24951	-1.02389	-1.28812	-0.657548	-0.978342	-0.692784				+	19	4.33001	8.08e-05	P39054	P39054	Dynamin-2	Dnm2
0.490862	0.197302	NaN	-0.183455	-0.0519985	0.017534	NaN	NaN	-0.198871	0.744076	NaN	0.811548				+	31	2.30681	0.0019469	P39447	P39447	Tight junction protein ZO-1	Tjp1
0.686615	0.875487	0.20151	0.786223	0.621888	0.522551	0.692385	0.45419	0.591897	0.467693	0.428527	0.466257					16	0.159584	0.544971	P40124	P40124	Adenylyl cyclase-associated protein 1	Cap1
1.52305	2.06788	2.16385	1.23912	1.1442	0.862628	0.88961	0.685918	0.748699	0.169306	0.233447	0.16694				+	29	4.29355	0.000307692	P40142	P40142	Transketolase	Tkt
-0.749663	-0.506094	-1.42159	-1.18694	NaN	NaN	-2.39542	-2.45825	-2.36213	-1.17773	NaN	-1.50762				+	10	2.26087	0.00216185	P40630	P40630	Transcription factor A, mitochondrial	Tfam
-0.0281449	NaN	NaN	-0.211635	NaN	0.0277338	-0.297015	0.146675	NaN	NaN	NaN	NaN					5	0.0209165	0.934773	P41105	P41105	60S ribosomal protein L28	Rpl28
0.964095	NaN	NaN	2.16372	2.24475	2.3184	NaN	NaN	NaN	0.338214	0.665157	1.09863				+	11	2.62638	0.000975425	P41241	P41241	Tyrosine-protein kinase CSK	Csk
-1.5104	-1.16794	-0.734135	-1.3293	-1.32089	-1.38758	-1.36894	-1.66494	-0.901572	-1.42013	-1.43397	-1.45549					9	0.208521	0.435237	P42125	P42125	Enoyl-CoA delta isomerase 1, mitochondrial	Eci1
0.597169	1.51301	1.46244	0.682835	0.481948	0.22852	0.14725	0.0995408	0.444871	0.167086	0.235008	0.169323				+	16	1.95298	0.00401434	P42208	P42208	Septin-2	Sept2
-2.08522	-2.8142	-2.65347	-1.65773	-1.84008	-1.68023	-1.73803	-2.0036	-1.34993	-1.1604	-0.899408	-0.956503				+	26	3.03159	0.000561224	P42567	P42567	Epidermal growth factor receptor substrate 15	Eps15
-3.51437	-3.66608	-3.17929	-2.69423	-2.57543	-2.50452	-2.016	-1.78404	-2.21291	-1.13986	-2.32912	-1.59096				+	7	2.93385	0.000593301	P42669	P42669	Transcriptional activator protein Pur-alpha	Pura
-0.012068	-0.953079	-1.52537	0.703878	0.894349	0.854857	0.766603	0.901042	0.560941	-0.222186	-0.23585	-0.105678				+	25	2.5943	0.00105109	P42932	P42932	T-complex protein 1 subunit theta	Cct8
-3.80684	-4.1348	-2.82733	-1.95999	-1.95743	NaN	-1.19276	-1.46968	-1.38195	-0.00719552	-0.71352	-0.459851				+	7	3.68516	0.000352332	P43006	P43006	Excitatory amino acid transporter 2	Slc1a2
-1.21276	NaN	NaN	NaN	NaN	NaN	-1.49631	-1.14476	NaN	-0.811389	NaN	-1.17709					3	0.485339	0.147327	P43024	P43024	Cytochrome c oxidase subunit 6A1, mitochondrial	Cox6a1
-0.436695	-0.884715	-0.547351	-2.31473	-2.654	-2.67996	-2.62424	-2.90028	-2.436	-1.33965	-1.16575	-1.29966				+	8	5.45953	0	P43274;Q07133	P43274	Histone H1.4	Hist1h1e
0.588205	-0.769602	-0.566377	-1.08277	NaN	-1.13356	NaN	-2.20992	NaN	-0.300768	0.00653582	-0.181293					7	0.807757	0.055307	P43275	P43275	Histone H1.1	Hist1h1a
0.564179	0.317463	0.188776	-1.46503	-1.93836	-1.32141	-2.25786	-1.84555	-1.7721	-0.171079	0.0205746	-0.0173518				+	7	5.35401	0	P43276	P43276	Histone H1.5	Hist1h1b
1.0206	0.168625	1.13784	-0.145221	NaN	NaN	NaN	NaN	NaN	-0.919759	0.93868	-0.695192					8	0.689983	0.0777761	P43277	P43277	Histone H1.3	Hist1h1d
1.09483	1.34813	1.55377	1.05886	1.23667	0.949505	1.11444	0.571686	1.00202	0.19484	0.392933	0.287765				+	14	2.84579	0.00084738	P45376	P45376	Aldose reductase	Akr1b1
-0.43328	-0.656451	-0.550408	-0.134878	-0.0154976	-0.130008	0.00694169	-0.0308304	-0.267596	-0.00331438	-0.248656	-0.207768				+	9	2.36672	0.00172222	P45591	P45591	Cofilin-2	Cfl2
-1.49098	-0.68428	-0.751635	NaN	NaN	NaN	-0.586693	-0.42191	-0.973281	-0.61617	-1.02595	-0.865285					3	0.271124	0.331305	P45878	P45878	Peptidyl-prolyl cis-trans isomerase FKBP2	Fkbp2
-0.745452	-0.56881	-0.639139	-0.356369	-0.301354	NaN	-0.188274	-0.175812	-0.230326	-0.257735	-0.268075	-0.17645				+	10	3.94287	0.000285714	P45952	P45952	Medium-chain specific acyl-CoA dehydrogenase, mitochondrial	Acadm
0.58031	NaN	NaN	-0.0958569	-0.418568	NaN	NaN	-0.0315363	NaN	NaN	NaN	0.034899					8	0	1	P46061	P46061	Ran GTPase-activating protein 1	Rangap1
-0.965987	-0.161307	-0.135666	NaN	-2.30492	NaN	NaN	NaN	NaN	0.222566	-0.43957	-0.1153					13	0.39339	0.205537	P46096	P46096	Synaptotagmin-1	Syt1
-1.21468	-0.347212	-0.757279	-1.32337	NaN	-1.58299	-1.28948	NaN	-1.61235	-2.03742	-1.95382	-2.22487				+	7	2.03545	0.00342278	P46414	P46414	Cyclin-dependent kinase inhibitor 1B	Cdkn1b
-2.91441	-3.75328	-3.09501	-0.96857	-1.039	-1.02892	-0.622181	-0.712728	-0.734829	-0.486972	-0.507617	-0.42417				+	39	5.92117	0	P46460	P46460	Vesicle-fusing ATPase	Nsf
0.172978	-0.228603	-0.422771	0.352087	0.510231	0.309431	0.231667	0.45334	0.397581	0.519239	0.172425	0.473751				+	18	1.66841	0.00696385	P46471	P46471	26S protease regulatory subunit 7	Psmc2
1.10578	1.55504	1.55063	0.405184	0.415634	0.223913	0.291098	0.17236	0.233329	-0.0425041	-0.138814	-0.156526				+	11	5.10039	0	P46638;P62492;Q9WTL2	P46638;P62492	Ras-related protein Rab-11B;Ras-related protein Rab-11A	Rab11b;Rab11a
-2.05217	-3.24221	-1.9809	-4.01952	-3.38363	-3.25703	-2.33397	-3.97902	-3.64962	0.281983	0.625957	0.473851				+	24	3.87089	0.000269939	P46660	P46660	Alpha-internexin	Ina
0.888007	-0.122739	-0.404249	1.40137	1.54578	1.23756	1.61582	0.835342	0.985416	0.63794	0.767708	0.511135				+	12	1.65809	0.00702187	P46664	P46664	Adenylosuccinate synthetase isozyme 2	Adss
NaN	0.979942	NaN	1.50377	1.5142	1.28279	0.993896	0.932471	NaN	NaN	NaN	0.603665				+	22	1.73961	0.00595407	P46935	P46935	E3 ubiquitin-protein ligase NEDD4	Nedd4
-1.7212	-3.08178	-2.63633	-0.188654	-0.234624	-0.73266	0.0271015	-0.604261	-0.190931	-0.352871	-0.239642	-0.387583				+	8	3.38893	0.000484848	P47199	P47199	Quinone oxidoreductase	Cryz
-4.10827	-3.99928	-3.31163	-3.42479	-3.34298	-2.64681	-2.21173	-2.07697	-2.25142	-1.33039	-2.45133	-1.72483				+	18	2.80689	0.000919643	P47708	P47708	Rabphilin-3A	Rph3a
-0.904889	-1.30609	-1.17185	-0.660381	-0.893751	-0.986083	-1.14026	-0.772223	-0.739243	-0.652876	-1.12314	-1.01185					20	0.372645	0.221752	P47738;Q9JHW9	P47738	Aldehyde dehydrogenase, mitochondrial	Aldh2
NaN	NaN	-1.30059	NaN	NaN	NaN	NaN	-1.52702	NaN	-0.838669	-0.877509	-0.720629					8	0	1	P47740;P47739	P47740	Fatty aldehyde dehydrogenase	Aldh3a2
0.00889994	-0.491904	-0.664301	0.220446	-0.0679141	0.245848	-0.09815	-0.346645	-0.0783365	0.210546	0.10552	0.0943564				+	10	1.35605	0.0137959	P47753	P47753	F-actin-capping protein subunit alpha-1	Capza1
-1.33491	-1.92892	-1.5657	0.0316216	0.381122	-0.140779	0.0508162	-0.136454	-0.0822938	0.235943	0.050114	0.127006				+	15	4.70603	0	P47754	P47754	F-actin-capping protein subunit alpha-2	Capza2
-0.350497	-0.582074	-0.642471	-0.156008	0.130745	-0.244278	-0.0947764	-0.357383	0.0703454	0.208711	-0.0500489	0.0550517				+	13	1.74212	0.00593103	P47757	P47757	F-actin-capping protein subunit beta	Capzb
-0.731618	-0.505688	-0.769349	-0.349365	-0.879471	-0.515511	-0.213503	-0.252052	-0.463518	-0.395172	-0.672742	-0.588421					10	0.763225	0.0629174	P47791	P47791	Glutathione reductase, mitochondrial	Gsr
NaN	-1.87484	-2.14225	NaN	0.21235	NaN	0.733148	NaN	0.763513	0.563966	0.599178	0.75358				+	7	4.53051	4.82e-05	P47809	P47809	Dual specificity mitogen-activated protein kinase kinase 4	Map2k4
-2.61845	-3.22879	-2.8892	-0.65892	-0.586789	-1.22064	-0.698218	-1.37995	-0.913722	-1.24665	-1.37895	-1.37829				+	24	4.08037	0.000274809	P47857	P47857	ATP-dependent 6-phosphofructokinase, muscle type	Pfkm
0.832205	1.33366	0.9603	-0.0855607	-0.186881	0.159976	0.574412	0.711252	1.02389	0.495573	0.327656	0.468731				+	13	3.02975	0.000559796	P47867	P47867	Secretogranin-3	Scg3
-0.0482362	0.139267	-0.0546401	-0.452806	-0.556699	-0.0209111	-0.534361	0.0506518	-0.358734	0.506599	-0.130008	0.222111				+	12	0.943485	0.0385787	P47911;E9PUX4	P47911;E9PUX4	60S ribosomal protein L6	Rpl6;Gm5428
0.681932	1.04823	1.31068	-0.131326	-0.0450236	-0.43328	-0.0859685	-0.812621	-0.24732	-0.517024	-0.386149	-0.540523				+	12	3.32362	0.000645614	P47941	P47941	Crk-like protein	Crkl
-0.319155	-0.474047	-0.702658	-0.427284	-0.534061	0.199686	-0.540027	0.0755353	-0.292664	0.525268	0.069679	0.319387				+	8	1.29847	0.0156623	P47962	P47962	60S ribosomal protein L5	Rpl5
0.420337	NaN	NaN	-0.603976	NaN	-0.164271	-0.537246	0.230296	NaN	0.701201	NaN	0.525289				+	2	0.84902	0.0496503	P47964;D3YX71	P47964;D3YX71	60S ribosomal protein L36	Rpl36;Gm8973
-0.194465	0.0290875	-0.156138	NaN	NaN	NaN	NaN	NaN	NaN	-0.295958	NaN	-0.514501				+	4	1.04505	0.0298891	P48024	P48024	Eukaryotic translation initiation factor 1	Eif1
-1.11656	-1.89829	-0.177216	NaN	-1.29836	-1.63222	-1.57691	NaN	NaN	-1.59751	-0.847757	-1.2719					18	0.109558	0.679605	P48036	P48036	Annexin A5	Anxa5
-1.09788	-0.874128	-0.679063	-0.974823	-1.10487	-1.39988	-2.14864	-2.10105	-1.94422	-2.50454	-2.06853	-2.12426				+	25	4.13864	0.000251969	P48193	P48193	Protein 4.1	Epb41
2.26029	2.99988	2.92128	1.72905	1.87081	1.61224	1.52255	1.37857	1.37082	0.32896	0.532512	0.318524				+	10	4.94085	0	P48428	P48428	Tubulin-specific chaperone A	Tbca
-1.20076	-1.16594	-1.07313	NaN	NaN	NaN	NaN	NaN	NaN	0.181689	-0.336855	-0.17594				+	31	2.55455	0.00113884	P48678	P48678	Prelamin-A/C;Lamin-A/C	Lmna
-2.25329	-2.91779	-2.33748	-1.40158	-1.5374	-1.8	-1.15361	-1.33936	-1.26237	-1.23983	-1.26297	-1.33188				+	30	3.52771	0.000558559	P48722	P48722	Heat shock 70 kDa protein 4L	Hspa4l
-0.255561	-0.884168	-1.10185	1.04862	1.0858	0.984531	1.41631	0.801456	1.22459	-0.206893	-0.191942	-0.0576928				+	13	4.17632	0.000260163	P48758	P48758	Carbonyl reductase [NADPH] 1	Cbr1
-1.69942	-0.869398	-0.770279	-1.90173	-1.94302	-1.8862	-1.66848	-1.3202	-2.04254	-0.972546	-1.40037	-1.32002				+	3	1.23386	0.0181165	P48771	P48771	Cytochrome c oxidase subunit 7A2, mitochondrial	Cox7a2
-0.500904	NaN	0.103193	NaN	NaN	NaN	0.153254	-0.188528	NaN	0.278881	-0.444879	-0.410992					10	0.0654461	0.810629	P48774	P48774	Glutathione S-transferase Mu 5	Gstm5
-2.18098	-4.27888	-2.96702	-1.98685	-1.79543	-1.82664	-1.60113	-1.23603	-1.99953	-0.758644	-1.24574	-1.02751				+	13	1.93836	0.00413744	P48962;Q3V132	P48962	ADP/ATP translocase 1	Slc25a4
1.28174	0.613057	0.542921	-0.58246	-0.75634	0.125966	-0.233275	0.0303245	-0.567156	0.96432	0.373365	0.735115				+	14	2.13513	0.00273713	P49312	P49312	Heterogeneous nuclear ribonucleoprotein A1;Heterogeneous nuclear ribonucleoprotein A1, N-terminally processed	Hnrnpa1
-2.45586	-3.37393	-3.22951	-0.919378	-0.727005	-0.989502	-0.375957	-0.719402	-0.558268	-1.25623	-1.36261	-1.47436				+	11	4.71634	0	P49442	P49442	Inositol polyphosphate 1-phosphatase	Inpp1
0.258115	-0.131589	0.221304	0.520832	0.563113	0.482311	NaN	0.57085	0.689241	0.287994	0.319496	0.0817817				+	14	1.90342	0.00459791	P49443	P49443	Protein phosphatase 1A	Ppm1a
-0.892197	NaN	-2.01432	0.766603	0.728957	0.640366	0.880445	0.397581	0.546962	0.233023	-0.0374525	0.163672				+	11	3.05748	0.000566929	P49615	P49615	Cyclin-dependent-like kinase 5	Cdk5
1.50246	2.09154	1.91762	0.873926	0.742531	0.593398	1.00932	0.910719	0.459933	0.74543	0.461799	0.66621				+	11	3.14477	0.000576369	P49722	P49722	Proteasome subunit alpha type-2	Psma2
NaN	NaN	2.85027	NaN	2.76749	2.61936	NaN	NaN	2.30379	NaN	NaN	2.43745					7	0	1	P50096	P50096	Inosine-5-monophosphate dehydrogenase 1	Impdh1
-1.39769	-1.74992	-1.73756	0.0518178	-0.392427	-0.0189191	-0.00446547	-0.203139	-0.030548	-0.764686	-0.939904	-0.818114				+	19	4.95198	0	P50247	P50247	Adenosylhomocysteinase	Ahcy
-0.257493	-1.53466	-1.51909	1.04293	1.19879	0.812612	1.16692	0.948391	0.758746	0.359472	0.325883	0.198759				+	23	3.24816	0.000600639	P50396	P50396	Rab GDP dissociation inhibitor alpha	Gdi1
1.55975	1.80163	1.56154	1.43858	NaN	0.174328	2.17033	NaN	NaN	1.74715	1.84591	1.56674				+	10	0.911718	0.0417799	P50429	P50429	Arylsulfatase B	Arsb
-1.03252	-0.806035	-0.648741	-0.674189	-0.491904	-0.740539	-0.205768	-0.414569	-0.42825	-0.319271	-0.43957	-0.458907				+	27	2.03117	0.00343577	P50516	P50516	V-type proton ATPase catalytic subunit A	Atp6v1a
-1.28327	-1.31597	-1.00101	-0.902344	-0.896233	-0.816313	-0.372395	-0.601316	-0.482126	-0.446045	-0.723253	-0.57124				+	13	3.29201	0.00062585	P50518	P50518	V-type proton ATPase subunit E 1	Atp6v1e1
-1.21425	NaN	NaN	0.157898	-0.420833	-0.211511	-0.139076	-0.122474	0.0981658	-0.328492	-0.735955	-0.336512					20	0.819806	0.0533289	P50544	P50544	Very long-chain specific acyl-CoA dehydrogenase, mitochondrial	Acadvl
0.785875	-0.117562	-0.0614305	0.476799	0.418234	0.56873	0.348758	0.411407	0.411809	0.610389	0.292369	0.430451					16	0.221471	0.410652	P50580	P50580	Proliferation-associated protein 2G4	Pa2g4
1.26722	1.08942	1.22082	1.00396	1.11425	0.475134	1.02233	0.750179	0.72726	0.670383	0.595576	0.424475				+	10	1.45772	0.010625	P51150	P51150	Ras-related protein Rab-7a	Rab7a
-0.743989	-0.543892	-0.620962	-0.737773	-1.00978	-1.18688	-0.913722	-0.931834	-0.779722	-1.17594	-1.25108	-1.34812				+	13	2.42472	0.0014992	P51174	P51174	Long-chain specific acyl-CoA dehydrogenase, mitochondrial	Acadl
-1.84692	-1.74597	-1.78697	-1.41197	-1.85096	-1.82118	-1.74468	-2.37159	-1.81496	-1.97383	-1.92835	-2.02896					29	0.46609	0.157776	P51432	P51432	1-phosphatidylinositol 4,5-bisphosphate phosphodiesterase beta-3	Plcb3
0.485782	0.919779	0.89076	1.3284	1.49005	0.843966	0.745696	0.364571	0.917979	0.504448	0.519942	0.481525				+	19	1.39646	0.012562	P51660	P51660	Peroxisomal multifunctional enzyme type 2;(3R)-hydroxyacyl-CoA dehydrogenase;Enoyl-CoA hydratase 2	Hsd17b4
3.72406	3.77093	3.69466	NaN	4.04752	3.64067	3.31919	3.54379	3.22837	2.16023	3.13517	2.72337				+	2	2.03003	0.00342284	P51807	P51807	Dynein light chain Tctex-type 1	Dynlt1
-1.60407	-1.18555	-1.20364	-1.77096	-2.09613	-1.72032	-1.86144	-2.10484	-1.71813	-2.05949	-2.23076	-2.28069				+	12	2.39291	0.00166038	P51859	P51859	Hepatoma-derived growth factor	Hdgf
-2.40776	-2.77254	-2.91204	-2.93229	-2.70084	-2.42503	-1.98896	-1.99259	-2.44074	-0.650948	-1.40365	-0.938173				+	8	3.51023	0.000558952	P51863	P51863	V-type proton ATPase subunit d 1	Atp6v0d1
3.17984	4.22337	3.71556	3.65205	3.08436	3.33967	2.66465	2.63944	3.00046	1.82312	1.74222	1.73106				+	6	3.48285	0.000542373	P51880	P51880	Fatty acid-binding protein, brain	Fabp7
-1.81791	-4.07116	-2.91252	-1.98002	-1.76209	-1.90901	-1.9449	-1.58458	-1.88639	-1.22774	-1.55685	-1.24373				+	11	1.28589	0.016036	P51881	P51881	ADP/ATP translocase 2;ADP/ATP translocase 2, N-terminally processed	Slc25a5
-0.937721	-0.560422	-0.248171	NaN	-0.941933	-0.961846	-0.445409	-0.696528	-0.542308	-0.502432	-0.64607	-0.64524					11	0.651424	0.087464	P52196	P52196	Thiosulfate sulfurtransferase	Tst
-2.25311	-3.25706	-2.803	-1.02077	-0.835197	-1.0125	-0.616922	-1.05741	-1.01749	-1.2996	-1.46963	-1.26658				+	30	3.83604	0.000282353	P52480;P53657	P52480	Pyruvate kinase PKM	Pkm
-2.36283	-1.90084	-1.66794	-2.45665	-1.90981	-2.27098	-2.2969	-1.79219	-1.63571	-1.03893	-1.69104	-1.43055				+	4	1.12797	0.0242732	P52503	P52503	NADH dehydrogenase [ubiquinone] iron-sulfur protein 6, mitochondrial	Ndufs6
NaN	1.51928	1.0686	NaN	NaN	NaN	-0.18409	NaN	NaN	0.555842	NaN	0.123827				+	2	1.03417	0.0306354	P52800	P52800	Ephrin-B2	Efnb2
-0.659559	-2.0841	-1.70598	-0.499578	-0.988703	-0.405339	-0.673104	0.0619326	-0.438186	0.214341	-0.471448	0.144202				+	8	1.51449	0.00941155	P53026	P53026	60S ribosomal protein L10a	Rpl10a
-1.88143	NaN	-2.47212	-1.39462	-1.21723	-1.38891	-1.21126	-1.27137	-1.16343	-0.507414	-0.550014	-0.525067				+	11	3.98503	0.00030137	P53395	P53395	Lipoamide acyltransferase component of branched-chain alpha-keto acid dehydrogenase complex, mitochondrial	Dbt
NaN	NaN	NaN	NaN	0.246738	NaN	NaN	0.118774	NaN	-0.112633	0.21215	-0.118625					4	0	1	P53612	P53612	Geranylgeranyl transferase type-2 subunit beta	Rabggtb
0.070421	0.497079	0.467633	0.212701	0.337466	0.0491734	0.436901	0.0755808	0.225329	-0.161049	-0.189287	-0.302524				+	13	1.78498	0.00544137	P53810	P53810	Phosphatidylinositol transfer protein alpha isoform	Pitpna
2.05901	2.54507	2.78428	1.64751	1.67305	1.40427	1.56572	1.2135	1.41924	0.838357	NaN	0.669878				+	11	3.23814	0.000596825	P53811	P53811	Phosphatidylinositol transfer protein beta isoform	Pitpnb
0.253928	-0.241718	0.222061	0.0414616	-0.0183493	0.0407195	0.0455656	0.0130867	-0.152118	0.111742	-0.17594	-0.0630888					11	0.0953464	0.722139	P53994	P53994	Ras-related protein Rab-2A	Rab2a
0.331391	-0.90188	-0.973575	0.487925	0.474673	0.148225	0.00782613	0.0343375	0.337922	0.0735754	0.165887	0.130571				+	13	0.969521	0.036309	P54071	P54071	Isocitrate dehydrogenase [NADP], mitochondrial	Idh2
3.57754	4.10254	5.40776	2.75799	3.24852	2.87324	3.65463	3.08229	2.73149	2.35188	3.11354	2.61537				+	11	1.5029	0.00976727	P54227	P54227	Stathmin	Stmn1
-1.28179	-0.499578	-0.862987	NaN	NaN	-1.03457	-0.517729	NaN	NaN	-0.376513	NaN	-0.429536					10	0.698225	0.0758137	P54726	P54726	UV excision repair protein RAD23 homolog A	Rad23a
1.10498	1.64183	1.39768	0.270834	1.1015	1.12183	1.26833	1.066	1.1212	0.798542	0.621622	0.763293				+	12	1.10004	0.025874	P54728	P54728	UV excision repair protein RAD23 homolog B	Rad23b
0.378138	-0.0371714	-0.707613	0.605815	0.49769	0.515357	0.445225	0.665821	0.668065	0.677726	0.464325	0.612858				+	15	1.37649	0.0132024	P54775	P54775	26S protease regulatory subunit 6B	Psmc4
NaN	NaN	-1.7788	-0.208268	-0.3421	-0.486869	-0.631337	-0.789103	-0.776609	-1.05436	-1.04173	-1.06922				+	16	3.51636	0.000548673	P54822	P54822	Adenylosuccinate lyase	Adsl
-0.9568	-1.58981	-1.24975	-0.856468	-1.00676	-0.762987	-1.01707	-0.606253	-1.05499	-0.641269	-1.03534	-0.701948					15	0.840414	0.0506459	P54823	P54823	Probable ATP-dependent RNA helicase DDX6	Ddx6
-1.37879	-2.30156	NaN	-1.09315	NaN	NaN	NaN	NaN	NaN	-0.217851	-0.15782	-0.1149				+	17	1.77534	0.00551592	P55012	P55012	Solute carrier family 12 member 2	Slc12a2
1.46789	2.21766	NaN	2.08547	2.13188	2.226	2.77715	2.90844	2.71833	3.15521	2.69806	3.19311				+	13	2.38371	0.00169735	P55066	P55066	Neurocan core protein	Ncan
-4.38654	-4.34483	-3.82355	-3.52945	-3.18974	-3.46336	-2.61549	-3.00306	-2.90265	-2.61631	-2.28591	-2.74162				+	3	3.83564	0.000280702	P55088	P55088	Aquaporin-4	Aqp4
0.0866758	0.363939	0.215848	NaN	NaN	NaN	NaN	NaN	NaN	0.0757329	0.0218629	-0.00173015				+	5	1.07303	0.027904	P55258	P55258	Ras-related protein Rab-8A	Rab8a
-0.963104	-1.39945	-1.69296	-0.559247	-0.571531	NaN	-0.0999011	-0.604925	-0.214871	-0.56472	-0.618521	-0.798921				+	7	2.12021	0.00285791	P55264	P55264	Adenosine kinase	Adk
-0.485118	0.521577	-0.117296	-0.717737	-0.830093	-0.445727	-0.641731	-0.189793	-0.70558	-0.183582	-0.495593	-0.345851					15	0.791206	0.0578143	P55302	P55302	Alpha-2-macroglobulin receptor-associated protein	Lrpap1
5.35043	6.45622	6.56238	4.64805	4.51576	NaN	3.97708	3.78532	4.25333	2.82378	3.07072	2.85653				+	9	3.87518	0.000271605	P55821	P55821	Stathmin-2	Stmn2
0.189302	-0.590051	-0.572114	NaN	NaN	-0.101516	-0.283448	0.160443	-0.0601858	0.387015	0.279687	0.256028				+	35	1.02671	0.0310702	P55937	P55937	Golgin subfamily A member 3	Golga3
2.13043	2.65054	2.41866	1.74226	1.52292	NaN	1.28535	1.34333	1.94842	1.09755	1.05826	0.829921				+	9	2.70036	0.000955466	P56212	P56212	cAMP-regulated phosphoprotein 19	Arpp19
-0.0356239	NaN	-0.771379	NaN	NaN	NaN	NaN	0.158027	NaN	NaN	-0.256648	0.101892					6	0.293218	0.30284	P56371	P56371	Ras-related protein Rab-4A	Rab4a
-1.95024	NaN	-1.40599	-1.19036	-1.26538	NaN	NaN	-0.541713	-0.344033	-0.463099	-0.430071	-0.627887				+	4	2.48409	0.00133114	P56375	P56375	Acylphosphatase-2	Acyp2
-1.2806	-0.486148	-0.288181	-0.0918015	-0.133432	-0.946431	-0.624803	-1.3589	-0.752749	-1.47534	-1.36424	-1.44101				+	7	1.14687	0.022913	P56376	P56376	Acylphosphatase-1	Acyp1
-2.14424	-1.89794	-0.717298	-2.06278	-2.37161	-1.96025	-2.09525	NaN	NaN	-1.01157	-1.5476	-1.46837					1	0.682314	0.0796599	P56379	P56379	6.8 kDa mitochondrial proteolipid	Mp68
-1.95762	-1.15678	-1.43023	-1.76409	-1.95483	-1.28416	-1.8996	-1.4232	-1.85252	-1.59484	-2.33185	-1.5674					2	0.115532	0.66228	P56391	P56391	Cytochrome c oxidase subunit 6B1	Cox6b1
0.280387	0.646451	0.510354	0.426373	0.683321	0.226223	0.496712	0.566506	0.407172	0.0977798	-0.0821575	0.0856652				+	28	1.64157	0.00725984	P56399	P56399	Ubiquitin carboxyl-terminal hydrolase 5	Usp5
-2.87539	-3.10059	-2.56343	-1.86999	-1.90701	-1.85116	-1.54042	-1.41099	-2.02641	-1.24544	-1.85619	-1.55621				+	26	2.95903	0.000590799	P56480	P56480	ATP synthase subunit beta, mitochondrial	Atp5b
-3.37629	-3.64708	-3.19893	-2.90242	-2.48975	NaN	-2.64734	-2.75268	-2.41994	-2.47192	-2.52815	-2.58614				+	7	2.57227	0.00112857	P56564	P56564	Excitatory amino acid transporter 1	Slc1a3
NaN	NaN	NaN	NaN	-1.79369	-1.75326	-1.85921	-1.12968	NaN	-0.823994	-0.54745	-0.811553				+	2	1.51273	0.00950778	P56565	P56565	Protein S100-A1	S100a1
1.02362	1.51144	1.49598	0.873609	0.965249	NaN	0.68302	0.637872	0.581519	0.3824	0.548691	0.556775				+	6	2.79357	0.000911504	P56812	P56812	Programmed cell death protein 5	Pdcd5
0.322036	1.47321	NaN	NaN	NaN	NaN	-0.208642	-0.182819	-0.297015	-0.0761486	-0.352871	NaN				+	4	1.0971	0.0260212	P56873	P56873	Sjoegren syndrome/scleroderma autoantigen 1 homolog	Sssca1
-1.72944	-1.01671	0.112506	-1.49262	-1.44244	-1.07512	-0.957766	-0.572211	-0.797262	-1.53541	-2.70343	-1.64556				+	7	0.893702	0.0436657	P56959	P56959	RNA-binding protein FUS	Fus
-2.35476	-3.10829	NaN	-2.13852	-2.18533	-1.86616	-1.44202	NaN	-1.48501	-0.847356	-1.94695	-1.44642				+	7	1.40854	0.0122238	P57722	P57722	Poly(rC)-binding protein 3	Pcbp3
-1.42363	-2.27507	-1.55552	-0.653152	-0.644595	-0.845831	-0.375623	-0.509341	-0.551688	-0.380064	-0.526369	-0.595599				+	17	3.18202	0.000592145	P57746	P57746	V-type proton ATPase subunit D	Atp6v1d
-1.27417	-1.29578	-1.39545	-1.3724	-1.41354	-1.22317	-1.1139	-0.98083	-1.12459	-1.09977	-1.54957	-1.173					10	0.798278	0.0567106	P57759	P57759	Endoplasmic reticulum resident protein 29	Erp29
0.644442	0.786074	0.611337	0.341025	0.180528	0.166033	-0.199625	-0.25882	0.164415	0.251178	0.199802	0.117349				+	12	3.06431	0.000557895	P57776	P57776	Elongation factor 1-delta	Eef1d
-0.185993	0.268626	0.163672	-0.121546	-0.113834	-0.245009	-0.20364	-0.425781	-0.268075	0.82718	0.629679	0.729985				+	38	3.94004	0.000283871	P57780	P57780	Alpha-actinin-4	Actn4
2.26777	3.05938	3.00381	2.07972	2.00405	1.93198	1.88225	1.90687	1.92566	1.37363	1.76116	1.66813				+	8	2.65163	0.000965251	P58044	P58044	Isopentenyl-diphosphate Delta-isomerase 1	Idi1
1.37344	0.768936	0.475515	1.54827	1.54111	1.37827	1.23708	1.20277	1.20979	0.818554	0.743641	0.762314				+	27	1.68593	0.00663137	P58252	P58252	Elongation factor 2	Eef2
-1.93542	-3.58147	-2.79967	-1.3352	-1.38234	-1.11563	-0.882839	-0.642748	-0.929715	-0.379732	-0.825867	-0.689478				+	36	2.88161	0.000731481	P58281	P58281	Dynamin-like 120 kDa protein, mitochondrial;Dynamin-like 120 kDa protein, form S1	Opa1
-0.32964	-1.5064	-2.4984	0.0489942	0.0040452	-0.00619028	0.0116608	-0.206768	-0.153805	-0.376957	-0.423847	-0.529171				+	10	1.37289	0.0133379	P58389	P58389	Serine/threonine-protein phosphatase 2A activator	Ppp2r4
2.04978	2.96883	2.88225	1.75614	1.6784	NaN	NaN	1.44804	1.7219	NaN	1.79216	1.78727				+	14	1.29804	0.0156725	P58404	P58404	Striatin-4	Strn4
-0.945233	-0.425996	-0.014641	-1.00763	-1.05977	-1.05339	-0.738033	-0.815985	-0.888383	-0.253021	-0.130535	-0.376513				+	13	1.7597	0.00567932	P58771	P58771	Tropomyosin alpha-1 chain	Tpm1
0.180037	0.0786247	NaN	NaN	NaN	-0.675635	NaN	0.161218	NaN	-0.173255	0.0126791	0.65068					29	0.0347805	0.898147	P58871	P58871	182 kDa tankyrase-1-binding protein	Tnks1bp1
NaN	NaN	NaN	NaN	NaN	0.0991389	NaN	0.440773	0.462237	-0.548437	-0.798921	-0.448901				+	6	2.35777	0.00173966	P59108	P59108	Copine-2	Cpne2
1.1042	1.30365	1.04784	0.849934	1.03626	0.640794	0.805081	0.853762	0.806544	0.404955	0.332117	0.232633				+	11	3.46081	0.000522449	P59325	P59325	Eukaryotic translation initiation factor 5	Eif5
-0.784085	-1.39753	-0.791106	0.261569	0.322866	0.751757	0.110293	0.334171	0.377632	0.127195	-0.109962	0.0194628				+	5	3.46082	0.00052459	P59999	P59999	Actin-related protein 2/3 complex subunit 4	Arpc4
-0.163241	-1.63101	-1.63937	0.0869977	0.207778	-0.0538065	-0.303225	-0.367147	-0.163628	-0.374956	-0.29772	-0.557091				+	15	1.31816	0.0149356	P60122;Q05CB6	P60122	RuvB-like 1	Ruvbl1
NaN	NaN	-4.15372	-4.5921	-4.5404	-5.03175	-2.88992	-4.06488	-3.16086	-1.02148	-0.949124	-1.00935				+	4	4.17275	0.000258065	P60202	P60202	Myelin proteolipid protein	Plp1
0.177409	-1.79165	-0.67247	0.269008	0.0393103	0.252742	NaN	0.420067	0.17171	0.0191265	-0.115433	0.074745					9	0.749378	0.0654124	P60335;P57724	P60335	Poly(rC)-binding protein 1	Pcbp1
0.385318	0.141494	0.102698	1.04311	0.968859	0.763954	0.994155	0.990968	1.06262	1.00402	0.85371	0.877579				+	31	4.07121	0.000272727	P60469	P60469	Liprin-alpha-3	Ppfia3
1.20866	1.88886	1.88422	0.627806	0.845961	0.370061	0.235229	0.014587	0.111415	0.428663	0.767094	0.387034				+	6	3.30632	0.000634483	P60521;Q9DCD6	P60521	Gamma-aminobutyric acid receptor-associated protein-like 2	Gabarapl2
0.117177	-0.958063	-0.746141	NaN	0.583809	0.311847	NaN	0.640411	NaN	0.657149	0.721944	0.626357				+	9	1.6149	0.00764341	P60670	P60670	Nuclear protein localization protein 4 homolog	Nploc4
0.695255	-0.589859	0.919506	0.569308	0.947612	0.6081	0.720232	0.670314	0.265241	0.423507	0.355645	0.422733					22	0.128907	0.624311	P60710	P60710	Actin, cytoplasmic 1;Actin, cytoplasmic 1, N-terminally processed	Actb
0.286075	0.0343967	0.568473	0.127179	-0.158596	-0.0648829	0.121408	-0.284869	0.123481	-0.0695647	0.0599159	-0.204516					2	0.741952	0.0666987	P60766	P60766	Cell division control protein 42 homolog	Cdc42
0.389678	-0.382059	0.164998	-0.771632	-0.928427	-0.388245	-0.735176	-0.289244	-0.976657	0.428236	-0.886823	-0.292193					5	0.707172	0.0737764	P60824	P60824	Cold-inducible RNA-binding protein	Cirbp
0.0808505	0.199057	0.198179	0.482916	0.494251	NaN	NaN	0.552135	0.763097	0.771323	0.647942	0.801933				+	8	3.08616	0.000579235	P60840	P60840	Alpha-endosulfine	Ensa
-0.631337	-1.32302	-0.62798	1.63608	1.36019	1.22213	1.26552	1.38975	1.44171	0.825466	0.15814	0.861421				+	21	4.2852	0.000296296	P60843	P60843	Eukaryotic initiation factor 4A-I	Eif4a1
0.215345	-0.145221	-0.000865332	-0.0486546	-0.187388	0.112225	-0.111565	0.407249	-0.0807941	0.786199	0.252896	0.382701				+	3	1.01825	0.0318166	P60867	P60867	40S ribosomal protein S20	Rps20
-2.88766	-3.74868	-2.97589	-1.32199	-1.15147	-1.61061	-0.615699	-0.647269	-1.07156	-0.33674	-0.314406	-0.249263				+	19	4.99358	0	P60879	P60879	Synaptosomal-associated protein 25	Snap25
0.568281	1.29704	1.37012	-0.202261	-0.390778	-0.480162	-0.862908	-0.675455	-0.850079	-0.572599	-0.747602	-0.826111				+	8	4.32409	8e-05	P60904	P60904	DnaJ homolog subfamily C member 5	Dnajc5
NaN	NaN	0.289686	NaN	NaN	0.224486	0.0784875	0.255047	NaN	0.307341	0.230364	0.177947					8	0.35209	0.240025	P61021	P61021	Ras-related protein Rab-5B	Rab5b
1.37464	2.00271	1.48924	1.10693	1.04261	0.842025	NaN	0.552558	0.57639	NaN	0.801732	0.646496				+	8	2.23877	0.00220768	P61027	P61027	Ras-related protein Rab-10	Rab10
NaN	NaN	-0.171079	0.800701	NaN	0.825824	1.05128	0.822886	1.09114	0.390529	0.0388509	0.351111				+	6	2.29649	0.00199122	P61082	P61082	NEDD8-conjugating enzyme Ubc12	Ube2m
1.50541	1.37591	1.26223	1.66749	1.69227	1.36127	1.6795	1.25082	1.40328	0.616481	0.478768	0.709292				+	10	3.43697	0.000512	P61087	P61087	Ubiquitin-conjugating enzyme E2 K	Ube2k
0.741083	0.83926	1.0373	0.734371	0.711063	0.533409	0.812207	0.690358	0.518102	0.206512	0.130286	0.0988608				+	10	3.30045	0.000632302	P61089;Q9CQ37	P61089	Ubiquitin-conjugating enzyme E2 N	Ube2n
NaN	NaN	NaN	-2.49659	-2.55319	NaN	-1.80141	-2.37471	-1.9307	NaN	-2.82291	NaN				+	6	0.927846	0.0399749	P61148	P61148	Fibroblast growth factor 1	Fgf1
-0.769772	NaN	-2.0963	0.538702	0.72855	0.277272	0.481505	0.403332	0.39798	0.218632	0.00888541	0.193222				+	11	2.48875	0.0013178	P61161	P61161	Actin-related protein 2	Actr2
0.663968	-0.587941	0.012781	1.11444	0.617941	0.542017	0.743883	0.278531	0.468132	0.615795	0.832154	0.698623				+	11	0.846296	0.0498965	P61164	P61164	Alpha-centractin	Actr1a
-0.0207689	-1.15989	-0.418352	0.292369	0.0695124	0.202539	-0.0344974	0.0374436	-0.24184	-0.14274	-0.156914	0.104232				+	9	0.956835	0.0373409	P61202	P61202	COP9 signalosome complex subunit 2	Cops2
0.267358	0.0623392	0.215915	0.564499	0.856554	0.55055	1.06296	0.749621	0.740336	0.673279	0.548755	0.485863				+	8	2.51933	0.00128988	P84078;P61205	P84078;P61205	ADP-ribosylation factor 1;ADP-ribosylation factor 3	Arf1;Arf3
0.208478	-0.54893	-0.258338	NaN	NaN	NaN	-0.0807941	NaN	NaN	0.737976	0.181019	0.415038				+	5	1.10821	0.0254665	P61255	P61255	60S ribosomal protein L26	Rpl26
-1.45554	-0.920522	-1.05582	-1.72295	-1.41511	-1.93689	-1.59201	-2.03132	-2.03471	-1.68755	-1.83034	-1.74605				+	19	1.70511	0.0063556	P61264;Q00262	P61264	Syntaxin-1B	Stx1b
-0.587749	-0.337768	-0.683831	NaN	NaN	NaN	NaN	NaN	NaN	-0.0751904	-1.03562	-0.29231					6	0.0785161	0.772153	P61290	P61290	Proteasome activator complex subunit 3	Psme3
0.956124	1.59031	1.41454	1.25822	1.57807	NaN	NaN	1.12114	NaN	NaN	NaN	0.763807					13	0.129249	0.623484	P61294	P61294	Ras-related protein Rab-6B	Rab6b
0.371366	-0.697062	-0.639325	-1.25882	-1.39649	NaN	NaN	-2.09562	-1.71233	-0.021764	-0.52085	-0.619178				+	8	1.82105	0.00521265	P61327;Q9CQL1	P61327;Q9CQL1	Protein mago nashi homolog;Protein mago nashi homolog 2	Magoh;Magohb
-0.716596	-1.48409	-1.35355	-0.206268	-0.0172093	-0.268794	0.514243	-0.234256	0.224958	0.65549	0.798115	0.551099				+	5	3.45199	0.000514056	P61329;P70379	P61329	Fibroblast growth factor 12	Fgf12
0.109826	0.154056	0.0472341	NaN	-0.50019	0.0636655	-0.30906	-0.188907	-0.383497	0.505328	-0.0606008	0.441184				+	4	1.22751	0.0184178	P61358	P61358	60S ribosomal protein L27	Rpl27
1.77354	NaN	NaN	1.85142	1.8625	1.6852	NaN	NaN	NaN	1.07519	1.67927	1.36851				+	6	1.08934	0.0264732	P61750	P61750	ADP-ribosylation factor 4	Arf4
1.52662	2.09962	2.47626	1.07163	1.13765	1.06516	1.04546	0.85009	0.976759	0.627694	0.539373	0.507111				+	9	3.28781	0.000621622	P61759	P61759	Prefoldin subunit 3	Vbp1
-4.00962	-4.24054	-2.96303	-3.42304	-3.40163	-2.92279	-2.4702	-2.10792	-2.60098	-1.69688	-2.41224	-2.01414				+	19	2.33208	0.00190332	P61922	P61922	4-aminobutyrate aminotransferase, mitochondrial	Abat
0.00274378	-0.775177	-1.23603	0.31865	-0.105142	0.74836	0.507193	0.566036	NaN	0.829639	0.288946	0.576648				+	4	1.48441	0.0100614	P61924	P61924	Coatomer subunit zeta-1	Copz1
0.385168	0.603643	0.561771	0.101474	0.370284	NaN	0.335699	0.0415953	0.231684	-0.438186	-0.784755	-0.778713				+	2	3.60698	0.000596154	P61957;Q9Z172	P61957;Q9Z172	Small ubiquitin-related modifier 2;Small ubiquitin-related modifier 3	Sumo2;Sumo3
1.76053	2.06407	2.02374	1.67692	1.52649	1.48609	1.41193	1.27063	1.24729	0.803897	0.864807	0.943611				+	5	4.7682	0	P61961	P61961	Ubiquitin-fold modifier 1	Ufm1
-0.750606	-0.457542	-1.16446	-0.915406	-1.31412	-0.976437	-1.34102	NaN	NaN	-0.924328	NaN	-1.06115					5	0.320887	0.270507	P61965	P61965	WD repeat-containing protein 5	Wdr5
NaN	0.897973	1.26711	1.06933	0.981622	0.769969	1.03027	NaN	0.836862	0.295571	0.221976	0.128251				+	3	2.60631	0.00104412	P61971	P61971	Nuclear transport factor 2	Nutf2
-0.389126	-0.444031	-0.436588	-0.731878	-0.958806	-0.580531	-0.688225	-0.543496	-0.915406	-0.138552	-0.703987	-0.500496					18	0.836691	0.0510649	P61979;D3YWG1	P61979;D3YWG1	Heterogeneous nuclear ribonucleoprotein K	Hnrnpk;Gm7964
0.9566	1.19654	1.51961	1.11113	1.34575	0.963672	1.21819	1.27589	1.02853	0.813575	0.650952	0.572501				+	11	1.54593	0.00893942	P61982	P61982	14-3-3 protein gamma;14-3-3 protein gamma, N-terminally processed	Ywhag
-2.07461	-1.33205	-1.29184	-1.87125	-1.73678	NaN	NaN	-1.60146	-2.01899	-0.641638	-1.45554	-1.03766					4	0.79978	0.0565653	P62073	P62073	Mitochondrial import inner membrane translocase subunit Tim10	Timm10
NaN	-0.686881	NaN	-0.745366	-0.371503	-0.572696	-0.656359	NaN	NaN	-0.645702	-1.40915	-0.823586					4	0.710695	0.0729558	P62075	P62075	Mitochondrial import inner membrane translocase subunit Tim13	Timm13
-0.289598	-0.624709	-0.867106	-0.0999011	-0.750521	0.0951729	0.0499946	0.196591	-0.214	0.860164	0.112615	0.477904				+	9	1.58768	0.00809943	P62082;F6SVV1	P62082;F6SVV1	40S ribosomal protein S7	Rps7;Gm9493
0.215379	-0.336055	-0.46874	0.533597	0.341501	0.462376	0.25484	0.513152	0.364942	0.666027	0.199835	0.447485				+	15	1.60515	0.00773436	P62192	P62192	26S protease regulatory subunit 4	Psmc1
0.174117	-0.159887	-0.372172	0.573553	0.390113	0.553342	0.340295	0.408761	0.392591	0.60931	0.478929	0.52849				+	16	2.62557	0.000979284	P62196	P62196	26S protease regulatory subunit 8	Psmc5
1.16683	1.50357	1.75716	1.22391	1.37161	1.03307	1.52612	1.13153	1.04109	0.878693	0.866042	0.761262				+	14	1.39915	0.0125213	P62204;Q9D6P8	P62204	Calmodulin	Calm1
0.34344	0.083768	0.16592	0.34529	0.114067	0.788963	0.279581	0.791408	0.299347	0.779299	0.147426	0.575336					8	0.227151	0.400332	P62242	P62242	40S ribosomal protein S8	Rps8
NaN	NaN	NaN	NaN	NaN	NaN	0.530156	NaN	0.267566	0.910068	0.417656	0.729555					6	0.576639	0.110034	P62245	P62245	40S ribosomal protein S15a	Rps15a
2.10092	NaN	3.29293	1.73846	2.49403	1.44934	NaN	NaN	NaN	0.901958	NaN	0.863126				+	5	1.10292	0.0257747	P62254	P62254	Ubiquitin-conjugating enzyme E2 G1;Ubiquitin-conjugating enzyme E2 G1, N-terminally processed	Ube2g1
1.04546	1.75877	1.91882	1.0821	1.07942	0.770658	0.980939	0.782447	0.641874	0.381874	0.383285	0.258736				+	23	2.49115	0.0013222	P62259	P62259	14-3-3 protein epsilon	Ywhae
0.184999	-0.284396	-0.182184	0.380277	0.0495913	0.659905	0.453597	1.08446	0.549662	0.81084	0.200913	0.716268				+	3	1.24647	0.0175357	P62267	P62267	40S ribosomal protein S23	Rps23
0.429459	-0.416515	0.0637711	0.243626	-0.102994	1.06791	0.384414	0.977895	0.788664	0.890118	0.523836	0.783986					6	0.710071	0.0730832	P62281	P62281	40S ribosomal protein S11	Rps11
-0.0147838	-1.20439	-0.653152	-0.504366	-0.600555	NaN	-0.21176	0.341226	NaN	0.734251	0.204383	0.451603				+	6	1.23529	0.0180192	P62301	P62301	40S ribosomal protein S13	Rps13
0.251728	0.54732	0.618429	-0.811964	NaN	-0.754545	NaN	NaN	NaN	-0.356933	NaN	-0.593593				+	4	2.67152	0.00095499	P62315	P62315	Small nuclear ribonucleoprotein Sm D1	Snrpd1
0.113676	0.13443	0.118617	-0.826274	-0.987612	-0.689925	-0.913186	-1.00884	-0.981195	-0.422341	-0.683382	-0.670387				+	6	5.1292	0	P62317;D3Z5N9	P62317;D3Z5N9	Small nuclear ribonucleoprotein Sm D2	Snrpd2;Gm5449
NaN	0.650295	0.61885	-0.915406	-1.09248	-0.845109	-0.970191	-0.736994	-1.0684	-0.190804	-0.590722	-0.572793				+	3	4.21968	0.000275862	P62320	P62320	Small nuclear ribonucleoprotein Sm D3	Snrpd3
0.860426	1.25812	1.73841	NaN	0.236843	0.297821	0.317193	-0.007913	0.59837	0.0191265	NaN	-0.204892				+	2	1.94711	0.00408105	P62322	P62322	U6 snRNA-associated Sm-like protein LSm5	Lsm5
-0.779974	-0.744592	-0.435308	-0.564524	-0.645333	-0.869398	-0.59321	-1.03316	-0.515712	-1.02581	-1.18669	-1.12267				+	4	1.22997	0.0183294	P62331	P62331	ADP-ribosylation factor 6	Arf6
0.0473832	-0.469052	-0.796598	0.406541	0.0206038	0.378026	0.364756	0.337248	0.301888	0.524396	0.456504	0.535834				+	12	2.12207	0.00286559	P62334	P62334	26S protease regulatory subunit 10B	Psmc6
NaN	0.157447	-0.541515	NaN	NaN	NaN	NaN	NaN	NaN	0.980312	0.86415	1.03925				+	13	1.63298	0.00738039	P62484	P62484	Abl interactor 2	Abi2
2.58243	3.16269	3.14191	NaN	1.90828	1.44918	1.79641	1.02741	NaN	0.579599	NaN	NaN				+	8	1.65047	0.00712785	P62500	P62500	TSC22 domain family protein 1	Tsc22d1
1.05263	1.86749	2.13239	1.04859	0.973441	0.87242	0.764003	0.686801	0.697102	0.343659	0.574799	0.490781				+	8	2.31523	0.00192262	P62627	P62627	Dynein light chain roadblock-type 1	Dynlrb1
0.870572	-0.0668125	-0.0668125	1.53621	1.47774	0.844562	1.18014	0.975879	0.63198	0.25708	0.161218	0.155454				+	18	1.82692	0.00517596	P62631	P62631	Elongation factor 1-alpha 2	Eef1a2
-0.209765	-0.902189	-1.26903	-0.483983	-0.403595	0.0858488	-0.384603	0.284739	-0.178492	0.734923	0.227506	0.443909				+	10	1.66598	0.006968	P62702;Q3V1Z5;V9GWY0	P62702;Q3V1Z5;V9GWY0	40S ribosomal protein S4, X isoform;40S ribosomal protein S4	Rps4x;Rps4l;Gm15013
-3.94007	-3.47845	-3.2562	-3.85838	-0.987539	-3.42048	-1.79298	-2.20364	-0.948975	-3.92267	-4.03369	-3.79338				+	12	1.31692	0.0149674	P62748	P62748	Hippocalcin-like protein 1	Hpcal1
-0.176067	-0.803227	-0.307545	-0.234133	-0.570269	0.109063	-0.551294	0.248965	-0.438719	0.499218	-0.307662	0.383492					7	0.497046	0.141615	P62751;D3YTY6	P62751	60S ribosomal protein L23a	Rpl23a
0.281281	-0.201258	-0.0501882	0.406446	0.626691	1.22398	NaN	0.837223	0.345088	0.861212	0.194097	0.701459				+	3	0.874231	0.0461467	P62754	P62754	40S ribosomal protein S6	Rps6
-1.06812	-0.646347	-0.330444	0.265171	0.265691	0.0459674	0.642617	0.185163	0.299187	0.481324	0.211014	0.269756				+	14	2.69303	0.000951613	P62761	P62761	Visinin-like protein 1	Vsnl1
1.31118	2.01806	2.12753	1.59667	1.52641	1.34033	1.67983	1.29216	1.52911	0.726687	0.811954	0.654536				+	3	2.34351	0.00186626	P62774	P62774	Myotrophin	Mtpn
-0.871844	-0.835358	-0.0194885	-2.4207	-2.54033	-2.32832	-2.21621	-2.75542	-2.54243	-0.634315	-0.770871	-1.59617				+	9	3.33372	0.000657143	P62806	P62806	Histone H4	Hist1h4a
-2.31713	-2.75253	-2.44202	-0.793688	-0.676538	-0.811635	-0.286053	-0.448795	-0.561106	-0.540821	-0.723864	-0.70982				+	19	6.37463	0	P62814;Q91YH6	P62814	V-type proton ATPase subunit B, brain isoform	Atp6v1b2
0.347509	-0.0462816	0.39174	0.174068	0.316546	0.0752768	NaN	NaN	0.279687	0.0620982	-0.0405417	-0.0686019					9	0.670198	0.0823778	P62821	P62821	Ras-related protein Rab-1A	Rab1A
-2.5806	-1.953	-2.16729	-3.0365	NaN	NaN	-2.27044	-1.64662	-2.48713	-1.18979	-2.14241	-1.32037					4	0.714718	0.0722752	P62823	P62823	Ras-related protein Rab-3C	Rab3c
0.147522	-0.165301	0.148897	0.628363	0.52587	0.165143	0.457811	-0.153805	0.101985	-0.74192	-0.717035	-0.559051				+	9	2.77755	0.000913793	P62827;Q14AA6;Q61820	P62827;Q14AA6	GTP-binding nuclear protein Ran	Ran;1700009N14Rik
0.646767	0.207045	0.314374	0.105628	-0.0361869	0.39629	0.0177676	0.581001	0.0224196	1.07282	0.515583	1.01354				+	3	1.33592	0.0143094	P62830	P62830	60S ribosomal protein L23	Rpl23
-0.275722	-0.632919	-0.284988	NaN	-0.823586	NaN	NaN	NaN	NaN	0.296368	0.25312	NaN				+	7	1.66422	0.00697303	P62835	P62835	Ras-related protein Rap-1A	Rap1a
0.383962	-0.256165	-0.109962	1.08259	0.925221	0.924016	1.20606	NaN	NaN	NaN	0.305164	0.164674				+	2	2.11571	0.00287701	P62838	P62838	Ubiquitin-conjugating enzyme E2 D2	Ube2d2
-0.297485	-0.696617	-0.349252	-0.559345	-1.28048	-0.206893	-0.576184	-0.180912	-0.291486	0.751878	0.118977	0.393463				+	3	1.6417	0.00726305	P62843	P62843	40S ribosomal protein S15	Rps15
0.526618	0.034707	0.439735	-0.0302653	-0.238298	0.420414	0.166503	0.592201	0.0381841	0.842387	0.10067	0.742313					5	0.447509	0.169212	P62849	P62849	40S ribosomal protein S24	Rps24
0.00407419	-0.197614	0.0309436	-0.268434	-0.628914	-0.269392	-0.335483	-0.0289935	-0.227125	0.666073	0.00526098	0.337959				+	5	1.69783	0.00647697	P62852	P62852	40S ribosomal protein S25	Rps25
-0.384381	-0.716333	-0.240742	-0.232415	0.00199225	NaN	-0.0092038	0.108285	NaN	0.697453	-0.0747794	0.465879				+	2	1.21977	0.0186593	P62855	P62855	40S ribosomal protein S26	Rps26
1.39882	1.64959	1.41619	1.09888	1.13267	1.07294	1.03307	0.536838	0.825159	0.366243	0.359916	0.370359				+	11	4.11564	0.00027907	P62869;A6PWE0	P62869	Transcription elongation factor B polypeptide 2	Tceb2
0.455732	-2.21918	-0.425352	0.433857	0.561537	0.135887	0.307198	0.0598859	-0.00216241	0.418331	0.395549	0.404764					7	0.631238	0.0934661	P62874	P62874	Guanine nucleotide-binding protein G(I)/G(S)/G(T) subunit beta-1	Gnb1
0.0468168	0.488006	0.651224	NaN	NaN	0.494394	NaN	0.362603	NaN	0.214023	0.29297	0.270556					2	0.304473	0.288778	P62878	P62878	E3 ubiquitin-protein ligase RBX1;E3 ubiquitin-protein ligase RBX1, N-terminally processed	Rbx1
NaN	-1.22039	-1.21829	0.164609	-0.0130691	-0.0859685	0.172149	-0.0163536	0.221876	0.0617369	-0.275126	-0.23842				+	6	4.20475	0.000271186	P62881	P62881	Guanine nucleotide-binding protein subunit beta-5	Gnb5
0.356606	-0.195096	-0.109829	NaN	NaN	NaN	NaN	0.323191	0.0148347	0.855927	0.159799	0.616857					7	0.707094	0.0737369	P62900	P62900	60S ribosomal protein L31	Rpl31
-0.0059029	-1.10722	-0.938624	0.396745	0.278234	0.609354	0.302422	0.692012	0.641761	0.716623	0.135808	0.748844				+	12	2.03762	0.00341191	P62908	P62908	40S ribosomal protein S3	Rps3
NaN	-0.0519985	NaN	NaN	NaN	-0.107688	-0.0969364	NaN	-0.27035	0.629479	NaN	0.553913				+	3	1.83694	0.00493729	P62911	P62911	60S ribosomal protein L32	Rpl32
-0.451013	-0.852638	-0.716771	-0.136191	NaN	NaN	NaN	NaN	NaN	0.462535	-0.111298	0.314625				+	4	1.89577	0.00465823	P62918	P62918	60S ribosomal protein L8	Rpl8
2.79186	3.05349	3.06238	1.6175	1.2041	2.35152	1.90358	2.21914	1.6234	2.3018	1.91932	2.30301				+	14	1.93642	0.00422248	P62960;Q9Z2C8	P62960	Nuclease-sensitive element-binding protein 1	Ybx1
1.47915	0.806443	1.12645	1.19248	1.10951	0.861133	1.06981	0.951708	0.864019	0.696167	0.699841	0.600993			+	+	7	1.0878	0.0266556	P62962;CON__P02584	P62962;CON__P02584	Profilin-1	Pfn1
0.918388	0.201709	0.827436	0.500034	0.177229	0.0246192	0.280597	0.0690281	-0.0515809	0.274931	0.287871	0.0158263				+	4	0.936409	0.0392941	P63001	P63001	Ras-related C3 botulinum toxin substrate 1	Rac1
0.814286	-1.93648	-1.63404	1.1025	1.05631	0.820056	1.14293	0.853944	0.952266	0.466417	0.515934	0.436647				+	16	1.33205	0.0144276	P63005	P63005	Platelet-activating factor acetylhydrolase IB subunit alpha	Pafah1b1
-2.14962	-1.8755	-1.43787	-1.8862	-1.80822	-1.61749	-1.25906	-1.25743	-1.45539	-0.889396	-1.58655	-1.33016				+	6	1.1678	0.0216765	P63011	P63011	Ras-related protein Rab-3A	Rab3a
0.198576	-1.0842	-0.510152	0.294597	0.407287	0.193321	0.388223	0.399235	0.143532	0.287343	0.227557	0.198725				+	28	1.2287	0.0183784	P63017	P63017	Heat shock cognate 71 kDa protein	Hspa8
1.75531	2.34857	2.47137	1.8292	1.623	1.57729	1.52645	1.35417	1.28564	0.926893	1.01325	0.859509				+	5	3.18507	0.000593939	P63028	P63028	Translationally-controlled tumor protein	Tpt1
NaN	-1.12948	NaN	NaN	1.07872	NaN	NaN	NaN	NaN	0.222027	0.695232	0.592462					13	0	1	P63034	P63034	Cytohesin-2	Cyth2
0.557901	0.858777	0.79021	0.629189	0.570014	0.467374	0.576153	0.719851	0.743714	0.763293	0.611976	0.598741					14	0.510699	0.135532	P63037	P63037	DnaJ homolog subfamily A member 1	Dnaja1
-1.17951	-1.71611	-1.26231	-1.00705	-0.957915	-0.957023	-0.848317	-0.640436	-1.00669	-0.667302	-1.08604	-0.935158				+	36	1.4226	0.0117788	P63038	P63038	60 kDa heat shock protein, mitochondrial	Hspd1
-2.34829	-1.92281	-1.84238	-1.89736	-1.08984	-1.54255	-1.23413	-1.18091	-1.18511	-1.04747	-1.743	-1.46561				+	4	1.33257	0.0144148	P63040	P63040	Complexin-1	Cplx1
-0.728138	0.439911	0.357862	-0.578311	-0.148999	-0.562181	-0.550605	-0.368713	-0.82432	-0.708496	-0.990447	-0.802069				+	5	0.960824	0.0371054	P63044	P63044	Vesicle-associated membrane protein 2	Vamp2
NaN	-1.96036	NaN	0.371908	NaN	0.345491	NaN	0.231956	NaN	0.574992	0.28847	0.453597					5	0.292666	0.303362	P63046	P63046	Sulfotransferase 4A1	Sult4a1
NaN	-3.87902	-2.9586	NaN	NaN	-2.91091	-1.67555	-2.69726	-2.30188	-1.80203	-2.3313	-2.07218				+	3	1.28015	0.0162286	P63054	P63054	Purkinje cell protein 4	Pcp4
0.443399	-0.23585	-0.301002	0.31892	0.315486	0.494942	0.750179	0.516574	0.42432	0.517606	0.255787	0.428236				+	5	1.13011	0.0241845	P63073	P63073	Eukaryotic translation initiation factor 4E	Eif4e
-0.0654344	-1.81094	-1.31846	0.380784	0.531344	0.153735	0.425114	0.236877	0.464425	0.150385	0.171563	0.144026				+	17	1.827	0.00518162	P63085;Q6P5G0;Q61532	P63085	Mitogen-activated protein kinase 1	Mapk1
0.891991	1.12844	1.35089	NaN	0.0382434	-0.243913	0.0365702	NaN	-0.0187766	0.392762	0.129513	0.239651				+	9	3.15321	0.000584795	P63087	P63087	Serine/threonine-protein phosphatase PP1-gamma catalytic subunit	Ppp1cc
0.879144	1.48592	1.5742	1.05989	1.07297	0.778284	1.05983	0.999596	0.816469	0.736653	0.562431	0.471809				+	18	1.53589	0.00910037	P63101	P63101	14-3-3 protein zeta/delta	Ywhaz
-1.22466	-0.916018	-1.08175	-1.23192	-1.52185	-1.10862	-1.68518	-1.64044	-1.31365	-1.75783	-1.88112	-1.73864				+	9	2.36454	0.00172308	P63158	P63158	High mobility group protein B1	Hmgb1
1.49822	2.06305	1.91169	1.60161	1.54317	1.34615	1.43698	1.07048	1.20886	0.739324	0.905872	0.691383				+	6	2.97359	0.000581281	P63242	P63242	Eukaryotic translation initiation factor 5A-1	Eif5a
2.54835	3.02456	3.10594	2.53667	2.58355	2.30215	2.70388	2.35808	2.31015	1.27174	1.4564	1.18574				+	5	4.04071	0.000321168	P63248	P63248	cAMP-dependent protein kinase inhibitor alpha	Pkia
0.129844	-0.659194	-0.315334	-0.299948	-0.43957	0.207344	-0.291368	0.305093	-0.213752	0.806846	0.204133	0.495532				+	4	1.05978	0.0289128	P63276	P63276	40S ribosomal protein S17	Rps17
-0.304044	-0.200002	-1.03175	-0.397036	-0.413486	-0.407842	-0.801573	-0.302758	-0.395831	-0.549521	-0.985355	-0.723602					5	0.281314	0.317609	P63280	P63280	SUMO-conjugating enzyme UBC9	Ube2i
NaN	NaN	-3.055	-1.65869	-1.40512	-1.47669	-0.616922	-0.315103	-0.422341	-0.723078	-1.09106	-0.66939				+	14	3.04295	0.00055527	P63318	P63318	Protein kinase C gamma type	Prkcg
1.37359	2.28097	2.05373	1.28069	1.06296	0.747706	0.810435	0.703102	0.808766	0.974603	1.02353	0.865069				+	8	2.35019	0.00176489	P63321	P63321	Ras-related protein Ral-A	Rala
0.626803	0.226206	0.358602	-0.116897	-0.221444	0.662757	-0.284633	0.571686	0.217507	0.641851	0.191524	0.591006					3	0.249711	0.363669	P63323	P63323	40S ribosomal protein S12	Rps12
0.196492	-0.599699	-0.301705	-0.164014	-0.473631	0.0287342	-0.422879	0.283439	-0.167229	0.744366	0.345216	0.582793				+	5	1.34188	0.0141151	P63325	P63325	40S ribosomal protein S10	Rps10
-0.736128	-0.235972	-0.356144	-0.25411	-0.0908535	-0.43808	0.234177	-0.104471	0.0759154	0.147538	0.0566862	0.115441				+	15	1.81399	0.00523344	P63328	P63328	Serine/threonine-protein phosphatase 2B catalytic subunit alpha isoform	Ppp3ca
-0.790355	-1.46467	-1.23106	-0.814345	-0.880176	-0.861955	-0.895923	-0.736302	-0.945832	-0.52296	-0.657914	-0.478195				+	18	1.58478	0.00811058	P67778	P67778	Prohibitin	Phb
-0.176961	-0.581303	-0.485015	-0.0581087	-0.421048	-0.00547193	-0.191942	0.332135	0.00977122	0.750179	0.0699666	0.363438				+	3	1.51174	0.00953565	P67984	P67984	60S ribosomal protein L22	Rpl22
0.68265	-0.388134	0.809625	0.491916	0.652244	0.563412	0.783862	0.531052	0.150513	0.450459	0.299063	0.25972					16	0.0671748	0.806177	P68134;P68033	P68134;P68033	Actin, alpha skeletal muscle;Actin, alpha cardiac muscle 1	Acta1;Actc1
0.371646	0.493154	0.55222	0.593964	0.370135	0.723372	0.21108	0.199802	0.0857417	-0.106482	-0.0328061	-0.0186342				+	6	3.36788	0.000510949	P68037	P68037	Ubiquitin-conjugating enzyme E2 L3	Ube2l3
-1.1529	NaN	-2.43989	0.305307	0.142258	0.540149	0.309109	0.38101	0.150994	0.277726	-0.254715	0.164787				+	10	2.66278	0.000959064	P68040	P68040	Guanine nucleotide-binding protein subunit beta-2-like 1;Guanine nucleotide-binding protein subunit beta-2-like 1, N-terminally processed	Gnb2l1
1.24472	-0.35558	-0.198494	1.9877	2.21384	1.98313	1.87002	1.75828	1.40362	0.778556	0.708161	0.799847				+	10	2.32966	0.00189474	P68181	P68181	cAMP-dependent protein kinase catalytic subunit beta	Prkacb
0.615022	1.35683	1.42663	0.688311	0.915936	0.561345	0.634419	0.6316	0.551353	0.160427	0.155486	0.179368				+	12	2.06911	0.00324227	P68254	P68254	14-3-3 protein theta	Ywhaq
-1.3108	-1.47254	-0.924252	-1.78563	-1.61631	NaN	1.67494	0.53026	1.04934	-0.234011	-0.193709	-0.327572				+	20	3.80847	0.000298851	P68368	P68368	Tubulin alpha-4A chain	Tuba4a
-0.449218	-2.01874	-1.19786	0.582771	0.604696	0.190536	0.706535	0.462436	0.867015	0.212016	0.38304	0.266767				+	19	2.65391	0.000970874	P68372;CON__ENSEMBL:ENSBTAP00000025008;A2AQ07	P68372	Tubulin beta-4B chain	Tubb4b
NaN	NaN	NaN	0.687195	0.702163	0.385431	0.991571	0.714089	0.886406	0.267635	0.316043	0.625667				+	11	1.34336	0.0140389	P68404	P68404	Protein kinase C beta type	Prkcb
-0.604071	-0.786178	-0.776441	-0.193961	0.00762308	-0.00992037	0.189499	0.0362003	0.078259	-0.240375	-0.391218	-0.351063				+	13	4.58161	4.94e-05	P68510	P68510	14-3-3 protein eta	Ywhah
-0.930624	NaN	-1.68037	0.315594	-0.0295589	0.133147	0.479392	-0.265077	0.165855	0.14151	0.223593	0.104821				+	10	2.49641	0.0013266	P70122	P70122	Ribosome maturation protein SBDS	Sbds
1.39498	0.988075	0.341519	0.71959	0.846947	0.877181	0.667859	0.624644	0.687428	0.453222	0.370527	0.438151					21	0.669341	0.0825413	P70168	P70168	Importin subunit beta-1	Kpnb1
-0.245252	0.13005	-0.197614	-0.189666	-0.286881	-0.13606	NaN	0.309056	NaN	0.612086	0.349768	0.345968				+	22	2.33894	0.00187557	P70175	P70175	Disks large homolog 3	Dlg3
1.13536	2.23223	2.46434	0.792957	0.638164	0.575637	0.765523	0.542816	0.629077	0.747003	0.614492	0.838538				+	8	2.19362	0.00241332	P70195	P70195	Proteasome subunit beta type-7	Psmb7
-2.38789	-2.17252	-2.49047	-0.824401	-0.937947	-0.621524	-0.45133	-0.610417	-0.837539	-1.53416	-1.65755	-1.4936				+	5	5.51581	0	P70202	P70202	Latexin	Lxn
2.34388	0.920325	1.07698	3.25581	3.62647	3.36942	3.16501	3.06745	2.80672	2.486	2.6462	2.70896				+	32	2.66184	0.000964981	P70206	P70206	Plexin-A1	Plxna1
2.68399	3.40165	3.19403	2.0619	2.20969	2.69572	2.29188	2.17886	2.21009	1.55521	1.84358	1.3636				+	33	2.90532	0.000649412	P70232	P70232	Neural cell adhesion molecule L1-like protein;Processed neural cell adhesion molecule L1-like protein	Chl1
-0.960586	-3.10867	NaN	NaN	-0.890797	-1.41949	-1.29643	NaN	-1.7894	-1.2475	-1.50594	NaN					9	0.128748	0.624427	P70257	P70257	Nuclear factor 1 X-type	Nfix
-2.15023	NaN	-2.50378	NaN	NaN	-1.71422	-1.07963	-1.54265	-1.24787	-1.25453	-1.05665	-1.18047				+	14	2.55923	0.00114488	P70290	P70290	55 kDa erythrocyte membrane protein	Mpp1
1.12633	1.27827	1.61105	0.940811	0.812612	0.692338	1.0391	0.700708	0.660019	0.149873	0.145972	0.0518327				+	8	3.65653	0.000343434	P70296;Q8VIN1	P70296	Phosphatidylethanolamine-binding protein 1;Hippocampal cholinergic neurostimulating peptide	Pebp1
-0.599889	-0.963178	-0.649845	-0.235114	-0.267835	-0.298541	-0.0207689	-0.139076	0.00200667	-0.143524	-0.268794	-0.123004				+	14	3.40291	0.000496124	P70297	P70297	Signal transducing adapter molecule 1	Stam
NaN	NaN	NaN	NaN	NaN	NaN	NaN	-2.46759	-2.25217	-1.61372	-2.02414	-1.93217				+	15	1.16972	0.0215794	P70302	P70302	Stromal interaction molecule 1	Stim1
-0.263996	NaN	NaN	NaN	NaN	NaN	NaN	-0.695905	-0.980391	0.0616766	-0.906891	-0.302056					8	0.499951	0.140732	P70318	P70318	Nucleolysin TIAR	Tial1
NaN	NaN	NaN	-1.78618	NaN	-1.31678	-1.37962	-1.37445	-1.73171	-0.464982	NaN	NaN					8	0.0839319	0.755892	P70333	P70333	Heterogeneous nuclear ribonucleoprotein H2	Hnrnph2
-1.23799	-0.902807	-1.4328	-1.0554	-1.124	-1.23487	-0.739934	-1.00151	-0.840282	-0.76528	-0.868687	-0.842697				+	47	1.33365	0.0143527	P70336	P70336	Rho-associated protein kinase 2	Rock2
0.143405	0.575379	0.566122	0.443163	0.609817	0.358935	0.603358	0.494028	0.10002	-0.443607	-0.433494	-0.528971				+	6	3.04424	0.00055814	P70349	P70349	Histidine triad nucleotide-binding protein 1	Hint1
-0.809085	NaN	NaN	NaN	-2.01031	-1.75707	-1.59998	NaN	NaN	-0.0377336	-0.606253	-0.165944				+	13	2.16536	0.00253443	P70372	P70372	ELAV-like protein 1	Elavl1
0.892178	-1.21419	0.0390139	NaN	NaN	NaN	NaN	0.588595	0.612527	0.530114	0.762534	0.658538					19	0.391946	0.206464	P70398;F8VPU6	P70398	Probable ubiquitin carboxyl-terminal hydrolase FAF-X	Usp9x
0.533013	0.517668	NaN	NaN	-0.599603	0.714349	0.0469062	0.976447	-0.0378742	0.271009	-0.202261	-1.18447					16	0.31192	0.280283	P70399	P70399	Tumor suppressor p53-binding protein 1	Tp53bp1
-4.14021	-4.40606	-3.75841	-1.72957	NaN	-1.40817	-1.18333	-1.21971	-1.31046	-1.14965	-1.94152	-1.54449				+	13	4.69288	0	P70404	P70404	Isocitrate dehydrogenase [NAD] subunit gamma 1, mitochondrial	Idh3g
1.15226	0.963504	0.815377	0.871047	0.727618	0.680914	0.0881166	0.34474	0.60887	0.783961	0.375927	0.172392				+	6	1.50567	0.00969035	P70414	P70414	Sodium/calcium exchanger 1	Slc8a1
1.93501	2.08039	2.36476	1.65735	1.2723	1.82864	1.38455	1.82475	NaN	1.35339	1.08672	1.06492				+	14	1.93091	0.00428269	P70429	P70429	Ena/VASP-like protein	Evl
-0.638954	-0.351628	-0.140255	-0.871528	-1.06254	-0.914641	-0.988048	-1.08583	-0.868292	-0.731357	-0.773406	-0.891419				+	15	2.37428	0.00173023	P70441	P70441	Na(+)/H(+) exchange regulatory cofactor NHE-RF1	Slc9a3r1
NaN	NaN	NaN	-0.211635	-0.439251	0.167604	NaN	0.400949	0.370117	NaN	-0.196103	NaN				+	16	1.01407	0.0321484	P70663	P70663	SPARC-like protein 1	Sparcl1
-0.126577	0.521929	0.568366	0.0684834	-0.242328	0.212434	0.377482	0.642549	0.241185	0.54633	-0.0153549	0.455317					5	0.402904	0.199072	P70670	P70670	Nascent polypeptide-associated complex subunit alpha, muscle-specific form	Naca
5.62893	5.47188	5.87392	4.8555	3.89974	4.54322	4.27366	3.75077	NaN	1.85559	2.41005	2.5012				+	8	4.1964	0.000266667	P70677	P70677	Caspase-3;Caspase-3 subunit p17;Caspase-3 subunit p12	Casp3
-0.0756011	-1.33205	-1.3251	0.773837	0.607639	0.823984	0.695209	0.73942	0.457157	-0.0945064	-0.227618	-0.0070519				+	18	2.63314	0.000982857	P80313	P80313	T-complex protein 1 subunit eta	Cct7
-0.144438	-0.524966	-0.657	0.810511	0.877394	0.72516	0.621444	0.863756	0.54454	0.0505621	-0.0321009	0.180348				+	23	4.19838	0.000268908	P80314	P80314	T-complex protein 1 subunit beta	Cct2
-0.109962	-1.71888	-1.92467	0.884407	0.894751	0.891027	0.823192	0.757574	0.652153	-0.287709	-0.288181	-0.0499095				+	18	2.56119	0.0011469	P80315	P80315	T-complex protein 1 subunit delta	Cct4
-0.496616	-1.21816	-1.11503	0.874375	0.908903	0.879887	0.727093	0.963476	0.623243	-0.28629	-0.300534	-0.119423				+	25	4.69928	0	P80316	P80316	T-complex protein 1 subunit epsilon	Cct5
-0.27023	-0.779638	-1.33256	0.916126	1.01479	0.938901	0.780265	0.81947	0.587381	-0.355806	-0.355806	-0.188021				+	19	3.80179	0.000292135	P80317;Q61390	P80317	T-complex protein 1 subunit zeta	Cct6a
-0.333653	-1.14012	-1.68679	0.883475	0.898	0.922238	0.703032	0.721968	0.584479	-0.134484	-0.179893	0.109592				+	23	3.25829	0.000597403	P80318	P80318	T-complex protein 1 subunit gamma	Cct3
1.61079	0.92418	1.94592	1.35469	NaN	1.13917	1.04219	0.635696	NaN	1.09117	1.26351	1.15544					23	0.537926	0.123723	P83510	P83510	Traf2 and NCK-interacting protein kinase	Tnik
NaN	1.45593	0.804098	NaN	NaN	NaN	NaN	NaN	NaN	-0.0780633	-0.117296	-0.117296				+	4	1.82891	0.00516977	P83917	P83917	Chromobox protein homolog 1	Cbx1
0.858541	1.65831	1.76297	NaN	NaN	0.524521	0.604433	NaN	NaN	0.504428	0.381479	0.409068				+	3	1.58572	0.00810687	P83940	P83940	Transcription elongation factor B polypeptide 1	Tceb1
1.39635	2.28842	1.64535	2.94109	3.17671	2.53333	3.28363	2.56696	3.06046	2.78319	2.82767	2.77349				+	11	2.10278	0.00298008	P84075	P84075	Neuron-specific calcium-binding protein hippocalcin	Hpca
0.302173	0.238919	0.439696	0.871759	0.954054	0.655967	1.23892	1.00656	0.988819	0.832128	0.647332	0.464405				+	9	2.78976	0.000918322	P84084	P84084	ADP-ribosylation factor 5	Arf5
-1.34886	-1.49907	-1.05095	-1.00727	-0.752235	-1.18206	-1.16588	NaN	NaN	-1.01064	-1.45175	-1.42975					3	0.636481	0.0918402	P84086	P84086	Complexin-2	Cplx2
0.495207	0.66326	1.07176	-1.49595	-1.38874	-1.65393	-1.82619	-2.19607	NaN	-0.0604624	-0.599222	-0.387804				+	2	4.76565	0	P84089	P84089	Enhancer of rudimentary homolog	Erh
-1.60089	-2.75474	-2.81865	-0.582941	-0.362666	-0.693141	-1.14502	-1.02751	-1.4239	-1.09815	-0.930321	-0.888772				+	14	2.77985	0.00091974	P84091	P84091	AP-2 complex subunit mu	Ap2m1
0.386374	0.334917	0.145797	-0.937043	NaN	NaN	-1.14143	-1.30953	-1.3003	0.214876	-0.169797	-0.306962				+	4	3.94688	0.000289474	P84104;A2A4X6	P84104;A2A4X6	Serine/arginine-rich splicing factor 3	Srsf3;Gm12355
0.109561	0.113333	-0.0947764	-0.353323	-0.286881	-0.455123	-1.09119	-1.21487	NaN	-1.15212	-1.1275	NaN				+	7	4.80874	0	P97300	P97300	Neuroplastin	Nptn
-3.20303	-3.70144	-2.73989	-2.94276	-2.77896	-2.76765	-2.76086	-3.00538	-2.17648	-1.7726	-1.32406	-1.93131				+	6	2.33829	0.00188485	P97315	P97315	Cysteine and glycine-rich protein 1	Csrp1
-0.372283	-0.744247	-0.621618	-0.118227	-0.216982	0.50943	-0.051024	0.511444	-0.0200577	0.779744	0.21558	0.484368				+	11	1.80742	0.00525862	P97351	P97351	40S ribosomal protein S3a	Rps3a
-1.51713	-1.34011	-1.0234	NaN	NaN	-1.42449	-1.41386	NaN	NaN	-0.130667	0.0299268	-0.16221				+	3	2.81956	0.000916854	P97352	P97352	Protein S100-A13	S100a13
-0.0710762	-1.17753	-1.08509	0.561814	0.655762	0.468691	0.656035	0.328109	0.189434	-0.374288	-0.507516	-0.554834				+	9	2.52594	0.00128497	P97355	P97355	Spermine synthase	Sms
-1.86509	-2.26715	-2.40806	NaN	NaN	NaN	-1.81672	NaN	NaN	-1.50513	-1.72207	-1.63719				+	3	1.48343	0.0100541	P97370	P97370	Sodium/potassium-transporting ATPase subunit beta-3	Atp1b3
2.44254	3.02116	3.04406	2.30607	2.38926	2.17978	2.01182	1.68799	1.90449	0.983218	0.945638	1.03632				+	12	4.68492	0	P97371	P97371	Proteasome activator complex subunit 1	Psme1
2.11604	2.80359	1.15059	2.24729	2.48536	NaN	NaN	NaN	NaN	-0.208767	NaN	1.36557					6	0.762038	0.0631257	P97372	P97372	Proteasome activator complex subunit 2	Psme2
-0.400647	-0.782409	-0.33182	-1.33914	-1.61673	-0.326767	-0.951812	0.0252504	NaN	0.459556	-1.05589	-0.0732718					11	0.369705	0.22411	P97379	P97379	Ras GTPase-activating protein-binding protein 2	G3bp2
NaN	NaN	NaN	-1.12208	-1.14776	-0.75232	-0.917317	-0.340391	-0.714048	-1.03907	NaN	-0.55719					16	0.427004	0.182312	P97390	P97390	Vacuolar protein sorting-associated protein 45	Vps45
NaN	NaN	NaN	NaN	-1.36575	-0.959622	-1.77943	-1.00317	NaN	NaN	-0.785258	-0.98178					15	0.322984	0.268357	P97393	P97393	Rho GTPase-activating protein 5	Arhgap5
1.62353	1.63406	2.27705	2.92303	2.8625	2.49744	2.63514	2.41527	2.42043	1.24445	1.56922	1.41119				+	30	3.28772	0.000619529	P97427	P97427	Dihydropyrimidinase-related protein 1	Crmp1
-0.879157	-1.92433	-1.57367	-2.80989	NaN	-2.41267	NaN	-2.5982	-2.95676	-1.50472	-1.34795	-1.10205				+	30	2.07398	0.00322481	P97434	P97434	Myosin phosphatase Rho-interacting protein	Mprip
0.274756	0.810182	0.577896	-0.0384361	-0.155879	-0.446362	-0.371726	-0.69964	0.0115443	-0.192952	0.385601	0.00905957				+	3	1.68918	0.00661491	P97447;Q8CDC8	P97447	Four and a half LIM domains protein 1	Fhl1
-1.96077	-1.25435	-1.51889	-2.19308	-2.17919	-2.17852	-1.9932	-1.70624	-2.28469	-1.54849	-2.08134	-1.68581				+	5	0.991852	0.0340403	P97450	P97450	ATP synthase-coupling factor 6, mitochondrial	Atp5j
-1.14418	-0.64607	-0.394514	-0.887759	-0.973281	-0.909197	-0.53456	-0.707348	-0.646255	-0.346872	-0.634315	-0.606537					4	0.675449	0.0811653	P97493	P97493	Thioredoxin, mitochondrial	Txn2
-1.95024	-2.40357	-2.98788	-0.0943713	-0.289598	-0.387804	-0.151599	-0.469573	-0.0528332	-0.398788	-0.218223	-0.31371				+	16	4.47938	4.49e-05	P97494	P97494	Glutamate--cysteine ligase catalytic subunit	Gclc
-0.317883	0.893678	0.189335	0.0368958	-0.142609	0.29814	0.27026	0.137251	0.118555	0.247679	0.252398	0.352013					6	0.0730763	0.788667	P97765	P97765	WW domain-binding protein 2	Wbp2
-1.79755	-0.937194	-0.881899	-1.8589	-1.25671	-1.27029	-0.924784	-1.24562	-0.575312	0.203386	NaN	-0.527971				+	12	1.24066	0.0177642	P97797;A0A0A6YYP6	P97797	Tyrosine-protein phosphatase non-receptor type substrate 1	Sirpa
3.56762	4.97474	4.75189	3.46974	3.66372	3.29477	3.26493	2.80884	2.78946	2.61176	2.76592	2.33679				+	32	2.45134	0.00142811	P97798	P97798	Neogenin	Neo1
-2.85748	-3.6565	-2.70589	-1.6931	-1.81159	-1.46242	-1.17836	-1.16813	-1.4689	-1.17958	-1.63315	-1.47015				+	17	3.48413	0.000544681	P97807	P97807	Fumarate hydratase, mitochondrial	Fh
-2.10796	-1.33382	-1.57739	-0.36446	NaN	-1.10105	NaN	NaN	NaN	-1.39089	-1.30024	-1.42846				+	3	1.12045	0.0246947	P97823	P97823	Acyl-protein thioesterase 1	Lypla1
6.01859	6.35331	6.77357	5.02299	5.33334	4.88615	4.77703	4.56	NaN	3.16631	3.43207	2.87525				+	5	4.74767	0	P97825	P97825	Hematological and neurological expressed 1 protein;Hematological and neurological expressed 1 protein, N-terminally processed	Hn1
1.60415	1.10305	1.16049	NaN	NaN	NaN	NaN	NaN	NaN	1.04148	0.632785	0.915772				+	14	1.00308	0.033031	P97855	P97855	Ras GTPase-activating protein-binding protein 1	G3bp1
NaN	NaN	NaN	-0.670206	-1.22033	-1.05749	NaN	-1.90705	-1.30364	NaN	NaN	-1.93813				+	8	0.864744	0.0474634	P97863	P97863	Nuclear factor 1 B-type	Nfib
3.5746	1.41916	2.67659	3.62955	3.80082	3.60904	3.34019	3.11766	3.45872	2.28778	2.66649	2.37804				+	19	1.12841	0.0242673	P99024	P99024	Tubulin beta-5 chain	Tubb5
1.18475	2.00445	1.90163	0.797162	0.668983	0.701271	0.79794	0.669878	0.833747	0.557688	0.478809	0.582728				+	7	2.93385	0.000591885	P99026	P99026	Proteasome subunit beta type-4	Psmb4
0.181002	0.787244	0.676134	0.349235	0.300093	0.712977	0.0475024	0.370154	-0.23008	0.543762	-0.155102	0.676918					10	0.428916	0.181381	P99027	P99027	60S acidic ribosomal protein P2	Rplp2
-1.68109	-1.35693	-0.799999	-1.39171	-1.26207	-1.42331	-0.837297	-1.19522	-1.3425	-1.08379	-1.447	-1.30217					9	0.111251	0.67486	P99029	P99029	Peroxiredoxin-5, mitochondrial	Prdx5
0.692991	0.331155	0.146835	1.03889	0.796485	0.708797	1.25722	1.35004	1.36576	1.43479	1.28824	1.13135				+	14	3.13203	0.000573034	Q00493	Q00493	Carboxypeptidase E	Cpe
-1.18015	-1.97669	-1.89158	0.200117	0.00407419	-0.105812	-0.188781	-0.667847	-0.434562	-1.40561	-1.25096	-1.4462				+	20	3.81343	0.000300578	Q00612;P97324;REV__P46662	Q00612	Glucose-6-phosphate 1-dehydrogenase X	G6pdx
1.62821	2.19925	2.19436	0.567468	1.26607	0.908172	2.14452	0.995908	1.10793	0.960216	1.6194	0.984474				+	12	1.12305	0.0244992	Q00623;CON__P15497	Q00623	Apolipoprotein A-I;Proapolipoprotein A-I;Truncated apolipoprotein A-I	Apoa1
-0.0977455	0.649458	-0.791272	-1.00497	0.0213211	0.336665	0.594008	-0.065848	-0.118891	-1.09592	-0.00676469	-0.614569					9	0.247428	0.367185	Q00897	Q00897	Alpha-1-antitrypsin 1-4	Serpina1d
-1.66598	-3.68426	NaN	-3.11592	-3.1041	NaN	-2.25743	-2.19141	-3.13338	-0.300768	-1.1379	-0.790689				+	17	1.50382	0.00971429	Q00PI9	Q00PI9	Heterogeneous nuclear ribonucleoprotein U-like protein 2	Hnrnpul2
0.0416548	-0.54666	-0.513693	0.514594	0.195913	0.286621	0.214977	0.258063	0.493297	0.216636	0.231058	0.267948				+	9	2.0302	0.00342714	Q01730	Q01730	Ras suppressor protein 1	Rsu1
0.00038966	0.4771	0.592615	0.894268	0.919533	0.784806	0.963194	0.835445	0.735524	0.0405414	0.0806829	0.108954				+	37	2.93906	0.000594724	Q01853	Q01853	Transitional endoplasmic reticulum ATPase	Vcp
1.2556	0.656513	0.876122	1.04243	1.09243	0.743907	0.92703	0.640704	0.842361	0.16809	0.139697	0.0442408				+	38	2.6361	0.000984733	Q02053;P31254	Q02053	Ubiquitin-like modifier-activating enzyme 1	Uba1
1.68186	2.07042	1.90363	1.34333	1.23664	NaN	0.942778	0.877579	0.725231	1.05496	1.02862	0.757135				+	19	3.57367	0.000584906	Q02248	Q02248	Catenin beta-1	Ctnnb1
NaN	NaN	-0.800827	NaN	-0.599603	NaN	NaN	-0.452068	NaN	-0.0413831	-0.292546	-0.602267					8	0	1	Q02257	Q02257	Junction plakoglobin	Jup
-5.1152	-4.20766	-4.3835	-3.8675	-4.0816	-4.32977	-3.75146	-4.39087	-4.42217	-4.13184	-4.46936	-4.53269					55	0.403192	0.199001	Q02357	Q02357	Ankyrin-1	Ank1
-1.28309	-2.9056	NaN	-0.613815	-0.917852	-1.42986	NaN	-2.41516	-1.53072	-2.33991	-1.45112	NaN					9	0.459507	0.161556	Q02780	Q02780	Nuclear factor 1 A-type	Nfia
-0.343919	0.198361	0.310468	-0.523261	-0.679604	-0.0278618	-0.186247	0.329613	0.00190568	0.583658	0.0245753	0.482896				+	23	1.04657	0.0298163	Q02819	Q02819	Nucleobindin-1	Nucb1
0.76901	0.153254	-0.215989	1.62455	1.57338	1.50067	1.5272	1.13362	1.15505	0.98017	1.07509	1.33399				+	23	2.58162	0.00110593	Q03141	Q03141	MAP/microtubule affinity-regulating kinase 3	Mark3
0.853475	1.64977	1.40251	0.0944489	0.325286	0.189812	NaN	-0.127501	-0.128162	-0.55395	-0.131589	-0.185993				+	17	3.23502	0.000591195	Q03173	Q03173	Protein enabled homolog	Enah
-2.75482	-3.11305	-2.34085	-2.06347	-1.93149	-1.91077	-1.79331	-1.51934	-2.052	-1.4918	-2.1447	-1.83017				+	26	1.92226	0.00438408	Q03265	Q03265	ATP synthase subunit alpha, mitochondrial	Atp5a1
NaN	0.563454	0.11566	-0.229465	NaN	NaN	NaN	0.438073	0.0987217	0.66011	-0.0196308	0.428818					15	0.0211543	0.934499	Q03517	Q03517	Secretogranin-2;Secretoneurin;Manserin	Scg2
1.70266	2.18259	1.98006	1.26299	1.06401	1.07963	1.10712	1.10619	1.06891	0.615773	0.611204	0.471649				+	7	4.83061	0	Q03958	Q03958	Prefoldin subunit 6	Pfdn6
-1.70071	-1.2634	-1.06998	-1.63942	-1.52602	-1.73946	-1.23389	-1.57134	-1.61894	-1.5691	-1.70911	-1.75578					19	0.599235	0.102496	Q04447	Q04447	Creatine kinase B-type	Ckb
-0.604641	-2.16517	-0.199248	-1.0706	-1.3202	NaN	-1.91778	-1.7257	-1.61857	-0.48388	-0.759667	-0.309642					13	0.800382	0.0565314	Q04750	Q04750	DNA topoisomerase 1	Top1
2.95792	3.3974	2.90996	3.28532	NaN	NaN	NaN	NaN	3.15226	2.53893	2.83619	2.5245				+	9	1.15459	0.0225686	Q05186	Q05186	Reticulocalbin-1	Rcn1
3.55011	4.09611	3.98631	3.28026	3.22405	3.10718	3.30729	2.80904	3.10892	1.85988	1.93016	1.87726				+	3	4.88861	0	Q05816	Q05816	Fatty acid-binding protein, epidermal	Fabp5
NaN	NaN	-2.68161	-1.87173	-2.03168	-1.89154	-1.67586	-1.57202	-1.88213	-1.36715	-1.65741	-1.50797				+	32	1.62495	0.00754207	Q05920	Q05920	Pyruvate carboxylase, mitochondrial	Pc
0.904764	NaN	0.706842	1.38176	1.80869	NaN	1.78991	1.40901	1.52753	1.2054	0.980597	1.16278				+	5	1.93612	0.00421749	Q05A62	Q05A62	Dynein light chain 1, axonemal	Dnal1
-0.233397	-0.533264	-0.879784	-0.217355	0.254754	NaN	-0.312317	-0.791522	-0.320889	-0.245496	0.238766	-0.103531				+	19	0.897074	0.0433361	Q05BC3	Q05BC3	Echinoderm microtubule-associated protein-like 1	Eml1
0.398342	0.00368363	-0.348573	NaN	NaN	0.640209	NaN	NaN	0.483077	0.432026	0	0.385036					19	0.425409	0.183376	Q05D44	Q05D44	Eukaryotic translation initiation factor 5B	Eif5b
0.282281	-1.86088	-1.15134	0.754699	0.631399	0.696377	0.640479	0.299951	0.366095	0.12625	0.228334	0.0538232				+	13	1.47322	0.010315	Q06138	Q06138	Calcium-binding protein 39	Cab39
-1.99852	-1.44037	-1.36171	-2.32955	-2.58422	-2.46367	-2.09859	-1.68397	-2.16031	-1.29948	-1.75129	-1.42046				+	5	2.20294	0.00238773	Q06185	Q06185	ATP synthase subunit e, mitochondrial	Atp5i
0.262452	0.34485	0.290551	0.860269	0.652901	0.83988	1.45277	1.13828	1.25305	1.71213	1.45356	1.53516				+	12	5.2347	0	Q06890	Q06890	Clusterin;Clusterin beta chain;Clusterin alpha chain	Clu
-5.04028	-4.49454	-3.79254	-4.35092	-3.94664	-4.01114	-3.55532	-3.67717	-3.96042	-3.70587	-4.13521	-4.11537					17	0.694542	0.0767398	Q08331	Q08331	Calretinin	Calb2
-0.965396	-2.02365	-0.856548	-1.00727	NaN	-0.4654	-1.09916	-1.18491	NaN	-0.746915	-0.968275	-0.67247					23	0.361705	0.231291	Q08509	Q08509	Epidermal growth factor receptor kinase substrate 8	Eps8
-0.0970714	-1.2841	-1.12644	0.332389	0.431734	NaN	0.0730594	-0.0912598	-0.249749	-0.339707	-0.450063	-0.285106				+	35	1.43439	0.0112332	Q0KL02	Q0KL02	Triple functional domain protein	Trio
-3.93225	-2.8502	-3.65935	-3.49365	-3.106	-3.52569	-2.40133	-2.97233	-3.36485	-2.90389	-3.15876	-2.99416					30	0.521609	0.130952	Q0VF55	Q0VF55	Calcium-transporting ATPase	Atp2b3
0.33856	-0.623399	-0.502636	0.88305	0.913868	0.815605	0.892232	0.589398	0.61299	-0.143916	-0.0070519	-0.0455827				+	32	2.6084	0.00104797	Q11011	Q11011	Puromycin-sensitive aminopeptidase	Npepps
NaN	NaN	-1.45027	0.150753	NaN	NaN	NaN	0.427227	NaN	0.476077	0.0531793	0.219841					19	0	1	Q148V7	Q148V7	LisH domain and HEAT repeat-containing protein KIAA1468	Kiaa1468
1.9502	2.34931	2.05164	0.889664	NaN	NaN	NaN	NaN	NaN	0.892339	0.899426	0.979516				+	12	3.19959	0.000578462	Q2KN98	Q2KN98	Cytospin-A	Specc1l
0.318164	-1.53585	NaN	0.934593	NaN	0.81459	NaN	0.729794	NaN	0.723968	0.390396	0.474112					8	0.754256	0.0644413	Q2NL51	Q2NL51	Glycogen synthase kinase-3 alpha	Gsk3a
-2.54812	-2.16697	-2.21677	-1.34113	-1.27417	-1.00633	-0.447738	-0.332966	-0.98703	-0.070252	-0.842376	-0.422125				+	20	3.69074	0.000314136	Q2PFD7	Q2PFD7	PH and SEC7 domain-containing protein 3	Psd3
-1.51475	NaN	NaN	0.182557	-0.204892	NaN	0.260947	-0.282499	-0.245982	-0.0261627	-0.796598	-0.723078					10	0.539106	0.123298	Q2TPA8	Q2TPA8	Hydroxysteroid dehydrogenase-like protein 2	Hsdl2
NaN	NaN	NaN	NaN	0.501177	0.292617	NaN	0.167928	NaN	0.157979	0.166147	0.197798				+	11	1.17255	0.0213885	Q3B7Z2	Q3B7Z2	Oxysterol-binding protein 1	Osbp
NaN	0.650476	0.247851	NaN	NaN	NaN	NaN	NaN	NaN	1.29053	1.0982	1.00796				+	8	1.46489	0.0104955	Q3TCN2	Q3TCN2	Putative phospholipase B-like 2;Putative phospholipase B-like 2 28 kDa form;Putative phospholipase B-like 2 40 kDa form;Putative phospholipase B-like 2 15 kDa form	Plbd2
0.598217	0.0999272	0.491957	0.887714	0.649096	0.414614	1.2614	0.636885	0.568281	0.711157	0.683715	0.697476					20	0.511277	0.135407	Q3TDD9	Q3TDD9	Protein phosphatase 1 regulatory subunit 21	Ppp1r21
NaN	NaN	NaN	NaN	NaN	NaN	-0.936742	-0.725349	-0.82546	-0.341075	-0.916706	-0.716771					10	0.403876	0.198803	Q3TDK6	Q3TDK6	Protein rogdi homolog	Rogdi
-0.88885	-1.13034	-0.315334	-2.31852	-2.16906	-2.43459	-2.45491	-2.06884	-2.38214	-1.18758	-1.3372	-1.24397				+	17	3.94625	0.000287582	Q3TEA8	Q3TEA8	Heterochromatin protein 1-binding protein 3	Hp1bp3
-1.82762	-1.30194	-1.50289	NaN	-2.95572	-2.74837	-2.7166	-3.20157	-2.5477	-2.8134	-2.22534	-2.52477				+	8	2.53544	0.00127304	Q3TGF2	Q3TGF2	Protein FAM107B	Fam107b
0.432007	1.22901	1.22584	NaN	0.076965	NaN	-0.464355	NaN	NaN	-0.352758	-0.3421	-0.252537				+	8	2.05868	0.0032532	Q3THE2	Q3THE2	Myosin regulatory light chain 12B	Myl12b
-1.20577	NaN	-2.63176	-0.329526	-0.433173	-0.124461	-0.219463	-0.197991	-0.469469	-0.575312	-1.07868	-0.635337				+	21	1.8363	0.00495385	Q3THK7	Q3THK7	GMP synthase [glutamine-hydrolyzing]	Gmps
-0.696617	-1.23738	-0.596649	-0.0429245	-0.0394191	-0.203514	0.192381	0.0586232	0.101149	0.113801	-0.231801	-0.226385				+	10	2.64205	0.000980843	Q3THS6;Q91X83	Q3THS6	S-adenosylmethionine synthase isoform type-2	Mat2a
0.268608	NaN	-0.835197	NaN	NaN	NaN	NaN	NaN	NaN	0.363271	0.356975	0.220076					7	0.60782	0.0999214	Q3TIU4	Q3TIU4	2,5-phosphodiesterase 12	Pde12
-0.325617	-0.515914	-0.711847	-0.573665	-0.929715	-0.213752	-0.190425	-0.131458	-0.292664	0.214575	-0.124857	0.290903				+	31	1.65076	0.00709921	Q3TLH4	Q3TLH4	Protein PRRC2C	Prrc2c
NaN	-3.16554	NaN	NaN	-3.06776	-2.64064	NaN	NaN	NaN	-1.57075	-1.56594	-1.67681				+	8	2.31439	0.00192285	Q3TMH2	Q3TMH2	Secernin-3	Scrn3
1.04799	0.222212	0.610433	NaN	NaN	NaN	NaN	-0.177216	NaN	1.23661	NaN	1.13027					6	0.767154	0.0621325	Q3TWW8	Q3TWW8	Serine/arginine-rich splicing factor 6	Srsf6
0.475976	-0.181548	-0.444773	0.385676	0.797915	0.496509	0.246224	0.551057	0.59231	0.765082	0.634711	0.635383				+	19	1.27626	0.0163805	Q3TXS7;J3QN38	Q3TXS7	26S proteasome non-ATPase regulatory subunit 1	Psmd1
-1.21058	-1.33994	-0.927517	-1.05693	0.268139	NaN	NaN	NaN	-1.52466	-1.63784	-1.00533	NaN					8	0.543738	0.121478	Q3TY60	Q3TY60	Protein FAM131B	Fam131b
-0.679153	-0.319155	-0.621055	-0.939753	-1.09721	-0.803227	-0.973648	-0.886121	-0.869635	-0.607105	-1.45165	-0.808261					26	0.67019	0.0823258	Q3U0V1	Q3U0V1	Far upstream element-binding protein 2	Khsrp
0.00443583	-1.49411	-1.37134	-0.174662	-0.296193	-0.265557	-0.515208	-0.345851	-0.125122	-0.00662128	-0.311038	-0.00662128					26	0.779562	0.060193	Q3U1J4	Q3U1J4	DNA damage-binding protein 1	Ddb1
NaN	NaN	-1.6769	-1.24969	NaN	NaN	NaN	NaN	NaN	-0.450591	-1.01471	-0.731618					16	0	1	Q3U319	Q3U319	E3 ubiquitin-protein ligase BRE1B	Rnf40
-0.207393	-1.50741	-1.00259	NaN	NaN	NaN	-0.490981	-0.284751	-0.457121	-0.317999	-0.870897	-0.386038					12	0.417927	0.188722	Q3UEB3	Q3UEB3	Poly(U)-binding-splicing factor PUF60	Puf60
0.396802	1.09749	0.86226	0.273622	0.296279	0.281001	0.339802	-0.121811	0.0462952	0.332517	0.316941	0.142911				+	14	1.6386	0.00731238	Q3UGC7	Q3UGC7	Eukaryotic translation initiation factor 3 subunit J-A	Eif3j1
-1.5509	-3.36891	-2.17447	-0.974823	-0.90381	-1.04103	-0.547943	-0.943359	-0.739157	-1.17018	-1.0321	-1.50111				+	9	1.8106	0.00523377	Q3UGR5	Q3UGR5	Haloacid dehalogenase-like hydrolase domain-containing protein 2	Hdhd2
NaN	-0.026021	-0.380064	NaN	NaN	NaN	NaN	NaN	NaN	0.558049	-0.258459	0.396213					3	0.522606	0.130597	Q3UGS4	Q3UGS4	Protein FAM195B	Fam195b
-0.817214	-0.495798	-0.838589	-0.631337	-0.344601	-0.75232	-0.565792	-0.757877	-0.501414	-0.67726	-0.639325	-0.56003					23	0.13256	0.614485	Q3UH60	Q3UH60	Disco-interacting protein 2 homolog B	Dip2b
NaN	-0.0230425	0.717596	1.36505	1.21344	1.39612	0.353174	1.05349	NaN	0.391342	0.675673	0.341866				+	17	1.37236	0.0133333	Q3UH66	Q3UH66	Serine/threonine-protein kinase WNK2	Wnk2
1.14296	1.69246	1.41627	0.115347	0.103395	-0.727005	-1.05381	-0.861003	-0.42664	-0.331017	-0.412185	-0.396159				+	27	3.80804	0.000297143	Q3UH68	Q3UH68	LIM and calponin homology domains-containing protein 1	Limch1
NaN	NaN	NaN	-1.28208	-1.17453	-0.450802	-1.09397	-0.451119	NaN	0.0519076	-0.420294	-0.160017				+	11	0.941166	0.0387153	Q3UHB1	Q3UHB1	5-nucleotidase domain-containing protein 3	Nt5dc3
0.736004	0.0374732	0.291521	NaN	NaN	NaN	NaN	NaN	NaN	0.365035	0.1386	0.332335					18	0.12982	0.622142	Q3UHC7	Q3UHC7	Disabled homolog 2-interacting protein	Dab2ip
-1.5934	-1.0378	-1.1516	-0.851359	NaN	NaN	NaN	NaN	NaN	-0.86132	-1.26742	-1.17664					16	0.310137	0.282203	Q3UHD3	Q3UHD3	Microtubule-associated tumor suppressor candidate 2 homolog	Mtus2
-2.10759	NaN	NaN	-0.572017	-0.65471	-0.68724	NaN	-0.733528	NaN	-0.384381	-0.679153	-0.61551					13	0.33723	0.254124	Q3UHD6;Q91VY6	Q3UHD6	Sorting nexin-27	Snx27
-1.56925	-0.974309	-0.638584	-1.03682	-1.06915	-1.13553	-0.733528	-0.758644	-0.653427	-0.0284277	-0.216982	-0.142609				+	30	2.35669	0.001737	Q3UHJ0	Q3UHJ0	AP2-associated protein kinase 1	Aak1
NaN	NaN	NaN	4.87909	5.49916	5.26912	5.54672	6.3765	5.4509	5.27822	4.80842	4.90176				+	15	1.03143	0.0307985	Q3UHL1	Q3UHL1	CaM kinase-like vesicle-associated protein	Camkv
2.20151	2.6529	2.56533	1.84565	1.85789	1.62402	1.68799	1.23423	1.73121	1.13562	1.26777	1.13981				+	8	3.54335	0.000568807	Q3UHX2	Q3UHX2	28 kDa heat- and acid-stable phosphoprotein	Pdap1
-0.0720373	0.428799	0.293483	-0.913875	-1.07724	NaN	NaN	NaN	NaN	-0.183709	-0.408386	-0.495798				+	18	2.49204	0.00132442	Q3UJB0	Q3UJB0		Sf3b2
-3.14066	-3.0675	-2.95047	NaN	-2.94727	NaN	-2.93518	-3.27283	-3.39547	-2.32005	-2.47926	-2.26433				+	13	2.83566	0.000863636	Q3UJU9	Q3UJU9	Regulator of microtubule dynamics protein 3	Rmdn3
-1.1516	-0.596267	-0.86845	NaN	NaN	NaN	NaN	NaN	NaN	-0.885418	-1.12559	-1.22639					16	0.473492	0.153333	Q3ULD5	Q3ULD5	Methylcrotonoyl-CoA carboxylase beta chain, mitochondrial	Mccc2
-0.240497	-3.3886	-2.12578	0.84744	0.871311	NaN	0.937215	0.784607	1.25463	0.598916	0.221085	0.416982				+	11	1.81227	0.00523077	Q3ULJ0;Q6NXY9	Q3ULJ0	Glycerol-3-phosphate dehydrogenase 1-like protein	Gpd1l
-0.024887	0.409949	0.0346035	0.551078	0.536775	0.156241	0.591375	0.31651	0.497262	0.178339	0.117662	0.00597073				+	19	1.07006	0.0281227	Q3UM45	Q3UM45	Protein phosphatase 1 regulatory subunit 7	Ppp1r7
0.108488	0.671255	0.692781	0.887633	0.871337	0.752729	0.978037	0.971544	0.691616	-0.00173015	0.0942641	-0.0641931				+	1	2.73232	0.000939709	Q9D3R6;Q3UMC0	Q9D3R6;Q3UMC0	Katanin p60 ATPase-containing subunit A-like 2;Spermatogenesis-associated protein 5	Katnal2;Spata5
-0.555423	-0.357045	NaN	-1.1335	-1.55998	-1.25731	NaN	-1.39248	-0.89964	-0.594453	-0.886589	-0.643117				+	8	1.78668	0.00542583	Q3UMU9	Q3UMU9	Hepatoma-derived growth factor-related protein 2	Hdgfrp2
2.40225	0.972563	1.28645	2.69245	2.51532	2.13536	1.94976	1.79266	2.05451	1.11235	1.46236	1.51412				+	12	1.25094	0.017358	Q3UMY5	Q3UMY5	Echinoderm microtubule-associated protein-like 4	Eml4
1.34337	2.05697	2.05679	-0.0946416	0.00897258	0.0521169	-0.30906	0.050861	-0.2806	0.409087	-0.636172	-0.0196308				+	37	3.51967	0.000553571	Q3UNH4	Q3UNH4	G protein-regulated inducer of neurite outgrowth 1	Gprin1
-0.484808	-2.51597	-1.96036	-0.0915306	-0.0439044	0.470609	0.0361117	NaN	0.119746	0.14626	-0.51005	0.0596153				+	14	1.52353	0.00931244	Q3UPL0	Q3UPL0	Protein transport protein Sec31A	Sec31a
NaN	-2.51828	-1.93874	NaN	NaN	0.978151	NaN	-0.903192	-1.07389	-0.782744	-0.808426	-0.508834				+	30	2.25574	0.00216667	Q3UU96	Q3UU96	Serine/threonine-protein kinase MRCK alpha	Cdc42bpa
-2.64886	-2.67046	-2.52627	-2.73565	-2.64164	-2.46448	-1.82416	-1.47602	-2.05015	-1.57027	-2.19055	-2.07166				+	5	2.43753	0.00144409	Q3UUI3	Q3UUI3	Acyl-coenzyme A thioesterase THEM4	Them4
1.44089	2.09172	1.88918	NaN	1.06371	1.11879	NaN	NaN	NaN	-0.212632	0.409106	-0.0312541				+	4	2.68466	0.000948617	Q3UWL8	Q3UWL8	Prefoldin subunit 4	Pfdn4
-0.634779	NaN	-0.245009	-0.537246	-0.646992	-0.787182	-0.162081	-0.348573	-0.711847	-0.696973	NaN	-0.578987					10	0.335647	0.25554	Q3UYC0;Q8BU27	Q3UYC0	Protein phosphatase 1H	Ppm1h
NaN	-1.11783	NaN	NaN	-0.476537	NaN	NaN	NaN	NaN	-1.1107	-1.06481	-0.686702					14	0	1	Q3V0K9	Q3V0K9	Plastin-1	Pls1
-2.1784	NaN	NaN	-1.3715	-1.37083	NaN	-1.05193	-1.30445	NaN	-0.506907	-0.993058	-0.867185				+	19	1.15342	0.0226079	Q3V3R1	Q3V3R1	Monofunctional C1-tetrahydrofolate synthase, mitochondrial	Mthfd1l
-1.52336	-1.63636	-1.92771	-0.981122	NaN	-1.10434	-0.877509	-1.25484	NaN	NaN	NaN	-1.10185				+	11	1.44125	0.0109725	Q3V3V9	Q3V3V9	Leucine-rich repeat-containing protein 16C	Rltpr
-3.94495	-3.55753	-3.33771	-2.59063	-2.37887	-2.40051	-1.61292	-1.73005	-1.43978	-1.31898	-1.29807	-1.40087				+	35	5.87786	0	Q4KMM3	Q4KMM3	Oxidation resistance protein 1	Oxr1
1.5173	1.94503	2.00243	1.37265	1.34832	1.24291	1.44882	1.14095	1.22068	1.00839	1.0616	1.09179				+	14	2.64537	0.00096737	Q4VAA2	Q4VAA2	Protein CDV3	Cdv3
-1.08004	-2.52456	-1.95762	-0.979074	-1.17466	-1.07046	-1.23088	-1.2737	-1.47056	-0.465295	-1.10514	-0.704695				+	19	1.25914	0.01708	Q501J6	Q501J6	Probable ATP-dependent RNA helicase DDX17	Ddx17
1.15325	-0.00848689	-0.130008	1.18315	NaN	NaN	0.973752	0.624933	0.947473	0.367099	0.633367	0.58515					18	0.397446	0.202987	Q505F5	Q505F5	Leucine-rich repeat-containing protein 47	Lrrc47
-1.6196	-0.260267	-0.437228	-0.940054	-1.20151	NaN	NaN	-1.41787	-0.709996	-0.1995	-0.550507	-0.459851					6	0.359267	0.233264	Q52KI8	Q52KI8	Serine/arginine repetitive matrix protein 1	Srrm1
-0.60046	-0.995448	-1.05297	-1.72727	NaN	-1.64473	-2.34142	-2.8929	-2.37882	-0.343351	-0.888227	-0.693409				+	20	3.76759	0.000309392	Q569Z6	Q569Z6	Thyroid hormone receptor-associated protein 3	Thrap3
-1.00992	-1.47597	-1.52642	NaN	-0.994073	-0.816231	-0.720279	-0.652234	-0.556405	-0.135666	-0.287472	-0.215492				+	30	3.26026	0.000599349	Q58A65	Q58A65	C-Jun-amino-terminal kinase-interacting protein 4	Spag9
-0.633292	-0.420186	-0.71642	-0.683382	NaN	NaN	-0.475708	-0.635337	-0.67717	-0.618427	-0.590147	-0.578504					9	0.00130352	0.980452	Q59J78	Q59J78	Mimitin, mitochondrial	Ndufaf2
NaN	NaN	NaN	NaN	NaN	NaN	-2.65143	-2.00834	NaN	-1.07389	-3.04061	-1.51025					19	0.213253	0.426463	Q5DTL9	Q5DTL9	Sodium-driven chloride bicarbonate exchanger	Slc4a10
-0.564232	NaN	NaN	NaN	-1.0207	NaN	NaN	-0.364236	NaN	-0.173639	-0.943659	-0.599032					16	0	1	Q5DTM8	Q5DTM8	E3 ubiquitin-protein ligase BRE1A	Rnf20
NaN	NaN	NaN	NaN	NaN	NaN	-3.06193	-4.25406	-3.17191	-0.755827	-0.478402	-0.388575				+	14	2.76315	0.00093617	Q5EBJ4	Q5EBJ4	Ermin	Ermn
1.23484	1.06293	1.04127	0.861421	NaN	NaN	NaN	0.681608	0.764984	NaN	NaN	0.37062				+	18	1.71114	0.00633643	Q5F2E8	Q5F2E8	Serine/threonine-protein kinase TAO1	Taok1
0.968774	NaN	NaN	1.55478	1.83244	NaN	1.6989	1.16702	NaN	1.01718	1.02315	0.781826				+	10	1.27923	0.0162347	Q5FWK3	Q5FWK3	Rho GTPase-activating protein 1	Arhgap1
1.10522	1.32923	1.51194	1.51087	1.57699	1.07333	1.53479	1.28265	1.28803	1.15679	1.0598	0.917924					6	0.715682	0.0722218	Q5M8N0	Q5M8N0	CB1 cannabinoid receptor-interacting protein 1	Cnrip1
-2.22977	NaN	NaN	0.467813	0.359842	0.574197	1.4655	1.09213	1.28472	1.30141	0.918879	1.11388				+	6	2.65331	0.000968992	Q5PR73	Q5PR73	GTP-binding protein Di-Ras2	Diras2
0.740143	0.0461015	0.122837	1.28377	1.62038	NaN	1.47638	0.939233	1.60217	1.44784	1.35376	1.46279				+	18	2.22571	0.00223479	Q5RJI5	Q5RJI5	Serine/threonine-protein kinase BRSK1	Brsk1
1.80783	1.3095	1.66447	1.92752	2.10116	2.04531	0.89333	1.6137	1.84798	1.31621	1.74478	1.50586					41	0.77043	0.0616268	Q5SNZ0	Q5SNZ0	Girdin	Ccdc88a
-0.985719	NaN	NaN	0.656422	0.306217	0.350265	0.436354	0.678857	0.418485	0.37215	0.27439	0.603731					25	0.107214	0.686215	Q5SQX6	Q5SQX6	Cytoplasmic FMR1-interacting protein 2	Cyfip2
-0.632082	0.207994	-0.554245	-0.592158	-0.676899	-0.782493	-0.207518	-0.483468	-0.308594	-0.478506	-0.628167	-0.638676					19	0.557169	0.116156	Q5SRX1	Q5SRX1	TOM1-like protein 2	Tom1l2
0.903118	-0.818523	-0.652693	1.62184	1.75351	1.8822	1.70576	1.74173	1.70176	1.52139	1.48213	1.27418				+	22	2.47081	0.00133552	Q5SSL4	Q5SSL4	Active breakpoint cluster region-related protein	Abr
-0.406972	-0.223423	-0.803888	NaN	NaN	NaN	NaN	NaN	NaN	-0.116764	NaN	-0.216238					7	0.587007	0.106495	Q5SUF2	Q5SUF2	Luc7-like protein 3	Luc7l3
-2.04019	-2.61826	NaN	NaN	-1.62649	-1.27393	NaN	-1.44477	-1.07683	-1.64699	-1.6064	-1.48893				+	23	1.52362	0.00932103	Q5SUR0	Q5SUR0	Phosphoribosylformylglycinamidine synthase	Pfas
0.420048	0.95182	0.559537	-0.13947	NaN	NaN	NaN	-0.340961	NaN	NaN	-0.462995	-0.428785				+	19	1.88063	0.00474514	Q5SV85	Q5SV85	Synergin gamma	Synrg
-0.380508	-2.50964	-1.4566	0.358676	0.299401	0.463867	0.306092	0.26169	0.34705	0.580353	0.22994	0.436549				+	15	2.13288	0.00276049	Q5XJY5	Q5XJY5	Coatomer subunit delta	Arcn1
-2.425	-2.27801	-1.6504	-2.23857	-2.29575	-2.31672	-1.88659	-1.86188	-1.95695	-1.11976	-1.68023	-1.42659				+	28	1.87711	0.00477273	Q60597	Q60597	2-oxoglutarate dehydrogenase, mitochondrial	Ogdh
-0.612683	-0.887291	-0.754374	-0.762476	-0.779386	-0.81746	-0.763242	-0.476226	-0.749835	-0.27035	-0.830499	-0.407081					15	0.53036	0.127078	Q60598	Q60598	Src substrate cortactin	Cttn
0.59081	1.49842	1.4387	-0.390007	-0.218843	-0.69207	-0.454913	-0.579277	-0.511974	-0.481196	-0.308244	-0.413919				+	6	3.65079	0.000338308	Q60605	Q60605	Myosin light polypeptide 6	Myl6
-0.10165	0.668478	0.527242	-0.0803848	0.102713	-0.135666	-0.0124972	-0.269991	-0.308011	-0.314639	-0.447844	-0.455018				+	11	1.70093	0.00641478	Q60631	Q60631	Growth factor receptor-bound protein 2	Grb2
2.25044	1.79211	2.02544	1.35295	1.11107	1.07279	1.29015	0.774059	1.00009	1.42954	1.8855	1.61878				+	11	2.68994	0.000952	Q60634	Q60634	Flotillin-2	Flot2
2.1713	2.47065	2.04377	1.63994	1.21046	1.55529	1.48407	1.20124	NaN	1.52658	1.2534	1.21491				+	5	2.46519	0.00134853	Q60648	Q60648	Ganglioside GM2 activator	Gm2a
-0.406972	-0.626766	-0.785927	-1.20251	-1.52687	-0.874364	-0.936139	-0.849439	-1.67974	-0.194717	-0.819995	-0.511772				+	8	1.15385	0.0225944	Q60668;Q9D3U4	Q60668	Heterogeneous nuclear ribonucleoprotein D0	Hnrnpd
0.0939253	-0.803723	-0.802896	-0.306729	NaN	-0.396269	0.0745777	NaN	-0.172872	-0.341986	-0.275603	-0.379621					14	0.293781	0.302346	Q60676	Q60676	Serine/threonine-protein phosphatase 5	Ppp5c
1.1907	1.71871	1.95752	0.260394	0.211314	NaN	NaN	NaN	0.201908	0.514017	0.233142	0.341336				+	4	2.52906	0.0012872	Q60692	Q60692	Proteasome subunit beta type-6	Psmb6
0.893518	0.35135	0.599681	0.260618	0.125321	0.0464441	0.0456845	-0.181675	-0.0732718	0.175029	0.0962368	0.0285575				+	15	2.34924	0.0017622	Q60737	Q60737	Casein kinase II subunit alpha	Csnk2a1
2.12237	2.51021	2.40354	1.90109	1.44886	1.4262	NaN	0.50132	1.16796	0.920625	0.627427	0.773787				+	9	3.20819	0.000582043	Q60739	Q60739	BAG family molecular chaperone regulator 1	Bag1
-0.450908	-1.26009	-1.45817	-1.05457	-1.20251	-0.78073	-1.00115	-0.815329	-0.96997	-0.245252	-1.06592	-0.327917					5	0.428616	0.181382	Q60749	Q60749	KH domain-containing, RNA-binding, signal transduction-associated protein 1	Khdrbs1
-0.70982	-0.431034	-0.399882	-1.02475	-0.837863	-0.662388	-0.716596	-0.485736	-0.610511	-0.00317046	-0.697863	-0.34153				+	10	0.905416	0.0423778	Q60780	Q60780	Growth arrest-specific protein 7	Gas7
0.188414	0.832899	0.668685	-0.190678	-0.281669	-0.27608	-0.436268	-0.487178	-0.364236	-0.458697	-0.513289	-0.476123				+	27	3.60801	0.000599034	Q60864	Q60864	Stress-induced-phosphoprotein 1	Stip1
0.310289	0.815504	0.827717	-0.326767	-0.305795	-0.0798389	-0.204767	0.0433486	-0.348346	0.461184	-0.252173	0.214123				+	10	1.92143	0.00439298	Q60865	Q60865	Caprin-1	Caprin1
-1.02991	-2.54634	-2.19607	-2.46853	-2.39545	-0.930094	-0.923111	-0.386259	-1.42035	0.266628	-0.620399	-0.157561				+	15	1.46197	0.0105448	Q60900	Q60900	ELAV-like protein 3	Elavl3
0.0868292	0.361435	0.532115	-0.28404	-0.523863	-0.474358	-0.510354	-0.666666	-0.392427	-0.304394	-0.272979	-0.254231				+	34	3.37155	0.000472325	Q60902	Q60902	Epidermal growth factor receptor substrate 15-like 1	Eps15l1
-0.267596	0.409815	0.0204868	-0.415218	-0.683921	-0.552377	-0.661659	-0.230449	-0.27608	0.289827	0.0826981	0.0641933				+	7	1.83993	0.00495006	Q60930	Q60930	Voltage-dependent anion-selective channel protein 2	Vdac2
NaN	0.512719	NaN	0.786099	0.86691	NaN	NaN	NaN	NaN	1.28662	0.942002	0.98456					5	0.729754	0.0692781	Q60931	Q60931	Voltage-dependent anion-selective channel protein 3	Vdac3
0.24197	0.831255	0.733459	-0.0761486	-0.0601858	-0.0913952	0.0804082	0.311811	0.173271	0.640749	0.520542	0.412961				+	14	2.26432	0.00215073	Q60932	Q60932	Voltage-dependent anion-selective channel protein 1	Vdac1
-1.40795	-1.10936	-1.80674	NaN	-1.4598	NaN	NaN	NaN	-0.211635	-1.33136	-1.02708	-1.3835					8	0.349308	0.242551	Q60963	Q60963	Platelet-activating factor acetylhydrolase	Pla2g7
0.622932	NaN	-1.1398	0.72173	0.202854	0.46955	0.923906	0.502832	1.13489	1.3337	1.21176	1.3856				+	16	1.19823	0.019786	Q60967	Q60967	Bifunctional 3-phosphoadenosine 5-phosphosulfate synthase 1;Sulfate adenylyltransferase;Adenylyl-sulfate kinase	Papss1
0.736629	0.708585	0.614359	-0.146786	-0.403486	NaN	-0.360196	-0.639973	-0.289834	-0.0329472	-0.243791	-0.181039				+	12	3.98498	0.00029932	Q60972	Q60972	Histone-binding protein RBBP4	Rbbp4
0.703878	1.25957	1.41058	0.409738	0.420627	0.0335843	0.696564	0.613586	NaN	1.1166	0.988418	0.693551				+	2	1.59179	0.00798469	Q61016	Q61016	Guanine nucleotide-binding protein G(I)/G(S)/G(O) subunit gamma-7	Gng7
-0.195852	-0.166201	-0.238787	NaN	NaN	NaN	NaN	NaN	NaN	-1.85104	-1.19106	-1.36894				+	11	2.51554	0.00131282	Q61033	Q61033	Lamina-associated polypeptide 2, isoforms alpha/zeta	Tmpo
-0.105142	-0.710526	-1.18409	1.25133	1.28391	1.14701	1.15172	0.914847	0.962154	0.703478	0.409163	0.361509				+	19	3.67324	0.000346939	Q61035	Q61035	Histidine--tRNA ligase, cytoplasmic	Hars
3.06444	3.53212	2.37176	NaN	NaN	2.70745	3.29492	3.26979	2.773	NaN	2.52624	2.60735					18	0.393094	0.205652	Q61036	Q61036	Serine/threonine-protein kinase PAK 3	Pak3
-0.0200577	0.00589828	-0.683562	-0.513895	-0.873813	NaN	-0.0896338	0.308519	0.054707	NaN	NaN	-0.239031				+	9	1.05343	0.029364	Q61074	Q61074	Protein phosphatase 1G	Ppm1g
0.134651	0.652312	0.825619	0.0997881	0.194146	-0.0931544	0.122209	-0.0344974	0.0332595	-0.192699	-0.179766	-0.126709				+	10	1.85093	0.00490726	Q61081	Q61081	Hsp90 co-chaperone Cdc37;Hsp90 co-chaperone Cdc37, N-terminally processed	Cdc37
0.249685	-0.546759	-0.97717	0.444027	0.0100763	NaN	-0.13711	0.0259994	0.101273	0.0871815	0.087856	0.0153596					10	0.563541	0.113899	Q61151;REV__D3YXL0	Q61151	Serine/threonine-protein phosphatase 2A 56 kDa regulatory subunit epsilon isoform	Ppp2r5e
-2.51149	NaN	NaN	-2.26607	-1.77454	-1.73639	-1.25858	NaN	-1.52842	-0.839073	NaN	-1.01243				+	4	1.61508	0.00765082	Q61165	Q61165	Sodium/hydrogen exchanger 1	Slc9a1
3.27509	2.39661	2.11478	3.04823	3.18955	2.67595	2.64964	2.4053	2.67826	2.13752	2.40369	2.12243					15	0.820519	0.0532279	Q61166	Q61166	Microtubule-associated protein RP/EB family member 1	Mapre1
1.36933	2.03765	2.07765	0.982734	1.1379	0.925083	1.03189	0.965277	0.5477	0.501381	0.420395	0.318991				+	9	3.10168	0.000587258	Q61171	Q61171	Peroxiredoxin-2	Prdx2
0.116192	0.169225	0.651496	0.798793	0.225885	-0.014641	0.0557412	0.0889297	0.391077	0.0213358	0.371926	0.180397					17	0.0635666	0.815558	Q61187	Q61187	Tumor susceptibility gene 101 protein	Tsg101
-0.75369	-1.3097	-1.23756	-1.12108	-1.48383	-0.736821	NaN	-1.14196	NaN	-1.08577	-1.34897	-1.28582					17	0.0898912	0.738066	Q61191	Q61191	Host cell factor 1;HCF N-terminal chain 1;HCF N-terminal chain 2;HCF N-terminal chain 3;HCF N-terminal chain 4;HCF N-terminal chain 5;HCF N-terminal chain 6;HCF C-terminal chain 1;HCF C-terminal chain 2;HCF C-terminal chain 3;HCF C-terminal chain 4;HCF C-terminal chain 5;HCF C-terminal chain 6	Hcfc1
3.57209	4.23852	4.39265	2.6372	2.88268	2.55224	2.30686	2.02011	2.03469	0.789511	0.802789	0.796636				+	12	5.77306	0	Q61205	Q61205	Platelet-activating factor acetylhydrolase IB subunit gamma	Pafah1b3
0.603884	NaN	0.718141	NaN	NaN	0.209779	0.199106	0.0536884	0.229687	-0.227371	-0.261591	-0.284751				+	7	4.01444	0.000314286	Q61206	Q61206	Platelet-activating factor acetylhydrolase IB subunit beta	Pafah1b2
-0.726918	NaN	-1.06005	-0.794187	NaN	NaN	-0.676177	-0.70832	-0.614003	-0.307079	-0.824809	-0.543991					6	0.575339	0.110307	Q61207	Q61207	Prosaposin	Psap
0.12915	-1.01949	-0.243182	-0.314755	-0.275126	-0.305562	-0.919302	-0.49334	-0.768841	-0.634779	-1.02496	-0.790021					20	0.654586	0.086655	Q61233	Q61233	Plastin-2	Lcp1
-2.33845	NaN	NaN	-0.87208	-1.15173	NaN	NaN	-1.34056	-0.840282	-1.28018	-1.36994	-1.41992					10	0.58166	0.108399	Q61234	Q61234	Alpha-1-syntrophin	Snta1
0.674383	0.812486	0.95288	0.715131	0.723825	0.601453	0.881428	0.382551	0.5174	0.399407	0.640951	0.227354					8	0.844795	0.0501157	Q61249	Q61249	Immunoglobulin-binding protein 1	Igbp1
1.98782	1.54532	1.64084	1.78438	1.72413	1.35152	1.33942	1.19638	1.33869	1.58875	1.21384	1.30711				+	33	1.09167	0.0263316	Q61301	Q61301	Catenin alpha-2	Ctnna2
NaN	NaN	2.62087	1.98182	2.12067	NaN	NaN	1.92873	NaN	1.40867	2.01333	1.74812					27	0.598448	0.102744	Q61315	Q61315	Adenomatous polyposis coli protein	Apc
0.725756	0.966489	1.03375	0.496448	0.435534	0.351203	0.544498	0.286287	0.362269	0.303543	0.337612	0.282491				+	35	3.15294	0.00058309	Q61316	Q61316	Heat shock 70 kDa protein 4	Hspa4
0.614955	2.13936	1.23277	-1.36284	NaN	-1.47098	-1.36003	NaN	-1.7019	-1.61193	-1.20689	-1.41738				+	19	3.0402	0.000564103	Q61330	Q61330	Contactin-2	Cntn2
NaN	-1.01821	NaN	-1.01571	-0.915253	-1.17134	-1.06136	NaN	NaN	-0.745452	-0.549817	-0.647913				+	5	1.83992	0.00494457	Q61335	Q61335	B-cell receptor-associated protein 31	Bcap31
-2.04243	-1.7615	-1.77682	-0.304394	-0.303342	-0.362105	0.658834	0.0802862	0.686336	0.925467	0.981138	0.734443				+	20	6.11472	0	Q61361	Q61361	Brevican core protein	Bcan
0.841456	1.2578	1.57454	0.539268	0.385733	0.154827	0.270521	0.14765	0.124173	0.239924	0.236147	0.136442				+	7	3.0254	0.000558376	Q61411	Q61411	GTPase HRas;GTPase HRas, N-terminally processed	Hras
-1.3625	-2.67942	NaN	-1.47918	NaN	-1.00115	-1.21307	-1.36222	-0.604641	-0.881038	NaN	-0.805127					7	0.653136	0.0869173	Q61425	Q61425	Hydroxyacyl-coenzyme A dehydrogenase, mitochondrial	Hadh
0.825491	1.57021	1.3984	NaN	0.809271	NaN	0.868384	1.30804	0.871495	1.26202	0.973922	1.19004					8	0.231604	0.392838	Q61490	Q61490	CD166 antigen	Alcam
-2.04586	-1.27709	0.123921	-2.78235	-2.99632	-2.41973	-1.95069	-1.06267	-1.20163	-1.82574	-2.08376	-1.86517				+	5	1.30761	0.0153278	Q61545	Q61545	RNA-binding protein EWS	Ewsr1
-0.803558	-0.705314	-0.707702	0.268469	0.282333	0.162751	0.385639	0.379188	0.425928	0.600796	0.600271	0.498912				+	21	8.13159	0	Q61548	Q61548	Clathrin coat assembly protein AP180	Snap91
3.35305	3.07863	3.1592	3.25264	3.27481	3.01473	3.43623	3.17436	3.2308	2.81746	2.85527	2.74149				+	16	2.14978	0.00262125	Q61553	Q61553	Fascin	Fscn1
-0.585924	-0.00489682	-0.22848	-0.74829	-1.05283	-0.935535	-0.979513	-1.05255	-0.720979	0.333952	-0.119555	0.157962				+	21	3.04746	0.000563969	Q61584	Q61584	Fragile X mental retardation syndrome-related protein 1	Fxr1
-0.671384	-0.768671	-0.664574	-0.483983	-0.806778	-0.347099	-0.724912	-0.220949	-0.360982	0.648643	0.42372	0.598938				+	37	3.84854	0.000261905	Q61595;Q6ZQ12	Q61595	Kinectin	Ktn1
-0.0586628	-0.641731	-1.29924	1.39688	1.37561	1.12215	1.24986	0.992776	0.919561	0.534516	0.55093	0.446482				+	27	3.40617	0.000498054	Q61598	Q61598	Rab GDP dissociation inhibitor beta	Gdi2
2.22526	2.23582	2.14637	2.43355	2.48479	1.97166	2.34946	1.83264	2.21706	1.70298	2.15168	1.81965					4	0.621975	0.0959579	Q61599	Q61599	Rho GDP-dissociation inhibitor 2	Arhgdib
-3.55545	-2.78247	-2.62644	-1.97567	-1.68028	-2.08644	-0.711495	-1.21971	-0.830499	-0.680324	-0.74442	-0.732573				+	17	4.26064	0.000288288	Q61644	Q61644	Protein kinase C and casein kinase substrate in neurons protein 1	Pacsin1
0.288752	-0.0426443	0.263196	NaN	NaN	0.794557	NaN	0.0866452	NaN	-0.033652	-0.00187428	-0.191057				+	8	0.944709	0.0384483	Q61655;Q8BZY3	Q61655;Q8BZY3	ATP-dependent RNA helicase DDX19A	Ddx19a;Ddx19b
-1.48975	-2.38261	-1.76239	-1.19251	-1.18656	-1.04886	-1.57522	-1.33737	-1.75779	-0.470927	-1.09916	-0.762987				+	24	2.01829	0.00360648	Q61656	Q61656	Probable ATP-dependent RNA helicase DDX5	Ddx5
0.96869	0.207161	0.0202674	2.02756	2.16508	1.70529	2.01479	1.79867	2.05379	1.61644	1.80889	1.73274				+	27	3.35126	0.000666667	Q61699	Q61699	Heat shock protein 105 kDa	Hsph1
-0.552082	-0.82171	-0.435095	-0.584193	-0.715893	-1.0635	-0.365133	-0.700617	-0.804053	-0.404467	-0.481299	-0.559932					2	0.428839	0.181346	Q61735	Q61735	Leukocyte surface antigen CD47	Cd47
-0.468114	-2.38441	-1.70381	0.560026	0.0353279	0.244839	-0.0241777	-0.401412	0.0873654	-0.375179	-0.15056	-0.249627				+	11	1.8398	0.00494352	Q61753	Q61753	D-3-phosphoglycerate dehydrogenase	Phgdh
0.512349	0.131424	0.0852518	0.674222	0.856685	0.425462	0.357437	0.0832177	0.334171	-0.0312541	0.186541	0.0138294				+	45	1.60966	0.00771042	Q61768	Q61768	Kinesin-1 heavy chain	Kif5b
2.02292	1.6904	1.97421	2.01654	2.21083	1.78294	1.67429	1.38851	1.53667	0.962266	0.83475	0.825364				+	23	3.96861	0.000291391	Q61771;Q99PW8	Q61771	Kinesin-like protein KIF3B;Kinesin-like protein KIF3B, N-terminally processed	Kif3b
0.0223756	0.591158	0.479472	0.0114716	-0.248899	-0.141302	0.129923	0.11157	0.292564	-0.0419438	-0.390668	-0.239887				+	12	1.71144	0.00634297	Q61792	Q61792	LIM and SH3 domain protein 1	Lasp1
NaN	NaN	NaN	NaN	NaN	NaN	0.313567	-0.244644	-0.55218	-0.882917	-0.403377	-0.669934					8	0.784048	0.0592058	Q61838	Q61838	Alpha-2-macroglobulin;Alpha-2-macroglobulin 165 kDa subunit;Alpha-2-macroglobulin 35 kDa subunit	A2m
0.6081	0.173596	0.684596	-0.133432	0.0904496	-0.375179	-0.356482	-0.473215	-0.217355	-0.394624	-0.30147	-0.301939				+	99	2.64977	0.000963391	Q61879	Q61879	Myosin-10	Myh10
-0.211012	-1.87098	-1.37807	0.194311	-0.0124972	0.112787	0.282193	0.356606	0.433916	0.104403	-0.424062	-0.179384				+	9	1.80008	0.00535054	Q61990	Q61990	Poly(rC)-binding protein 2	Pcbp2
0.797915	1.29566	1.31538	0.732356	0.795108	0.542732	0.681724	0.667699	0.58316	0.0808811	0.148545	0.000519466				+	7	3.37032	0.000468864	Q62048	Q62048	Astrocytic phosphoprotein PEA-15	Pea15
NaN	-1.67505	NaN	NaN	NaN	-0.718087	NaN	-0.703278	-0.6371	0.539645	0.876811	0.518329				+	11	2.48918	0.00132	Q62059	Q62059	Versican core protein	Vcan
1.40125	-0.957097	-0.946656	1.47433	1.68901	1.51116	1.28933	0.977526	NaN	0.896737	0.845495	0.779299				+	19	0.965194	0.0367577	Q62077	Q62077	1-phosphatidylinositol 4,5-bisphosphate phosphodiesterase gamma-1	Plcg1
0.0882855	-0.00129785	-0.00733908	0.285601	0.158236	0.152404	0.347105	0.399445	0.0614958	0.561899	0.237302	0.404859				+	23	1.35786	0.0137328	Q62108	Q62108	Disks large homolog 4	Dlg4
0.289863	0.830999	0.492261	0.337703	0.237013	0.0824536	-0.0200577	0.323245	0.251814	0.125935	0.189335	0.183507				+	10	1.00407	0.033	Q62165	Q62165	Dystroglycan;Alpha-dystroglycan;Beta-dystroglycan	Dag1
-0.582556	-1.32665	-0.431463	-0.232784	-0.315334	-0.0886844	-0.517931	-0.193456	-0.494569	0.189763	-0.134615	0.08781				+	22	1.47241	0.0103237	Q62167;P16381;Q61496	Q62167;P16381	ATP-dependent RNA helicase DDX3X;Putative ATP-dependent RNA helicase Pl10	Ddx3x;D1Pas1
4.7424	4.54338	4.9416	5.53329	5.65515	5.35001	5.51227	5.25859	4.97733	4.12648	4.22087	4.05584				+	25	4.04255	0.000323529	Q62188	Q62188	Dihydropyrimidinase-related protein 3	Dpysl3
0.0852058	0.315092	0.519094	-0.729531	NaN	-0.630033	-0.928882	-0.735435	-0.778965	-0.0854246	-0.705934	-0.504061				+	9	2.7726	0.00092043	Q62189;F8VQ88	Q62189	U1 small nuclear ribonucleoprotein A	Snrpa
-0.585251	-1.10809	-0.145612	-0.260748	0.158896	-0.237441	-0.429107	-0.389787	-0.789437	0.790335	1.07321	0.77764				+	122	2.97261	0.000579853	Q62261	Q62261	Spectrin beta chain, non-erythrocytic 1	Sptbn1
NaN	-0.849118	NaN	NaN	-1.3221	NaN	-1.345	NaN	NaN	-0.548634	NaN	-1.07011					3	0	1	Q62277	Q62277	Synaptophysin	Syp
0.398075	0.393994	0.323678	-0.22231	-0.27011	-0.00647763	-0.45386	-0.314174	-0.264837	-0.330558	-0.569199	-0.328492				+	19	3.97712	0.000295302	Q62318	Q62318	Transcription intermediary factor 1-beta	Trim28
-0.123931	-0.197991	-0.563646	0.364886	0.348207	0.450656	-0.11703	-0.158596	-0.596267	-0.730053	-1.15316	-0.887603				+	10	3.32604	0.000650177	Q62348	Q62348	Translin	Tsn
-0.579952	-0.0691522	0.0529996	-0.852798	-1.00763	-1.12181	-1.26484	-1.33977	-1.55307	-0.353436	-1.09214	-0.422664				+	10	2.31257	0.00193185	Q62376	Q62376	U1 small nuclear ribonucleoprotein 70 kDa	Snrnp70
1.93484	2.47923	2.31509	1.75399	NaN	1.62122	NaN	NaN	1.0133	NaN	1.06558	1.23824				+	14	1.91463	0.00450816	Q62384	Q62384	Zinc finger protein ZPR1	Zpr1
-0.289716	0.402912	0.24267	-0.263034	-0.318693	-0.0364681	0.28023	0.47343	0.275454	0.716197	0.497364	0.698319				+	7	2.12845	0.00281081	Q62393	Q62393	Tumor protein D52	Tpd52
-0.741575	-0.769941	-0.497331	NaN	-0.829363	NaN	NaN	-1.75476	-1.65389	-0.133695	-0.426855	-0.453439				+	26	3.33593	0.000661871	Q62417	Q62417	Sorbin and SH3 domain-containing protein 1	Sorbs1
-0.365021	0.0169789	-0.385265	-0.33411	-0.505688	-0.221815	-0.00547193	0.116363	-0.211012	0.0164098	-0.589572	-0.216113					12	0.411058	0.193182	Q62418	Q62418	Drebrin-like protein	Dbnl
0.150801	0.902066	0.65025	0.0215407	0.120263	-0.090447	0.125888	-0.0170666	-0.0378742	-0.265077	-0.410015	-0.307895				+	14	2.3042	0.00194706	Q62419	Q62419	Endophilin-A2	Sh3gl1
-2.66307	-1.92543	-1.66671	-1.51788	-1.60379	-1.68625	-1.11889	-1.21952	-1.49078	-1.54863	-1.7314	-1.71061				+	16	1.31424	0.0150792	Q62420	Q62420	Endophilin-A1	Sh3gl2
0.320126	0.59909	0.337631	0.538555	NaN	NaN	NaN	0.481848	NaN	0.173108	-0.523662	-0.697863				+	4	1.28254	0.0161668	Q62422	Q62422	Osteoclast-stimulating factor 1	Ostf1
-1.66198	-2.02329	-1.52547	-1.77218	-1.72063	-1.74045	-1.51763	-1.25133	-1.6837	-0.916171	-1.48836	-1.18929				+	3	1.30648	0.0153389	Q62425	Q62425	Cytochrome c oxidase subunit NDUFA4	Ndufa4
0.15793	0.367657	0.0797982	-0.115166	-0.142217	-0.520648	0.0663972	-0.704783	-0.581496	-0.757023	-0.720541	-0.823994				+	4	2.03233	0.0034401	Q62426	Q62426	Cystatin-B	Cstb
1.5745	1.85142	0.509533	1.2974	NaN	1.23111	0.682603	0.558665	NaN	-0.320543	-0.54962	-0.419862				+	7	2.09657	0.00302246	Q62433	Q62433	Protein NDRG1	Ndrg1
NaN	NaN	NaN	NaN	NaN	NaN	NaN	-2.13891	-2.5674	-1.54275	-2.05898	-1.99284					9	0.79393	0.0573953	Q62443	Q62443	Neuronal pentraxin-1	Nptx1
0.769428	1.25415	1.29357	0.30602	0.0800727	0.610191	0.288664	0.673417	0.345803	0.700802	-0.0287106	0.34661				+	8	1.51028	0.00958173	Q62446	Q62446	Peptidyl-prolyl cis-trans isomerase FKBP3	Fkbp3
NaN	NaN	NaN	0.6647	0.643383	NaN	NaN	0.578241	NaN	0.73995	0.517441	0.621511					12	0.118501	0.653936	Q62448	Q62448	Eukaryotic translation initiation factor 4 gamma 2	Eif4g2
1.69404	0.358917	1.25367	1.17726	1.34458	0.933215	1.0418	1.1802	1.02468	1.13787	1.21498	1.10439					10	0.00317655	0.977651	Q62465	Q62465	Synaptic vesicle membrane protein VAT-1 homolog	Vat1
-0.0193461	NaN	0.626536	NaN	NaN	NaN	-0.161694	-0.191942	0.0103377	0.33179	NaN	0.331028					6	0.753004	0.0646471	Q62523	Q62523	Zyxin	Zyx
0.856711	0.690614	0.565332	NaN	-0.731444	NaN	-0.817787	-0.241474	NaN	-0.385928	-0.360982	-0.292782				+	4	2.72358	0.000956701	Q63739;O70274	Q63739;O70274	Protein tyrosine phosphatase type IVA 1;Protein tyrosine phosphatase type IVA 2	Ptp4a1;Ptp4a2
-0.195726	0.438835	0.604915	0.223694	0.390888	-0.0780633	0.622621	0.292776	0.442869	0.421438	0.329848	0.3209					8	0.201737	0.448536	Q63810	Q63810	Calcineurin subunit B type 1	Ppp3r1
0.314966	0.991857	0.44973	0.483844	NaN	NaN	0.0717851	NaN	NaN	0.206712	NaN	0.239481					6	0.571495	0.111484	Q63829	Q63829	COMM domain-containing protein 3	Commd3
-0.0881416	-1.50975	-1.78325	0.857992	0.694018	0.447761	1.019	0.676641	0.888221	0.534391	0.828588	0.693295				+	15	2.53488	0.00129167	Q63844	Q63844	Mitogen-activated protein kinase 3	Mapk3
1.17241	-0.0754641	0.528927	1.22891	1.26784	1.40228	NaN	1.01013	0.98819	0.183392	0.746858	0.663557				+	9	0.964721	0.0367914	Q63932	Q63932	Dual specificity mitogen-activated protein kinase kinase 2	Map2k2
0.414211	0.802009	0.857887	0.33488	0.291627	0.14626	0.382307	0.188825	0.192183	0.0102942	-0.0335111	-0.0663991				+	16	2.71412	0.000948875	Q64010	Q64010	Adapter molecule crk	Crk
-3.35727	-2.51137	-1.8125	NaN	NaN	-2.47913	-2.22561	-2.93842	-2.6899	-1.88628	-2.12522	-2.19295					9	0.403243	0.199073	Q640R3	Q640R3	Hepatocyte cell adhesion molecule	Hepacam
-1.31104	-1.67111	-1.4183	0.143373	0.0188196	0.0465485	0.145446	-0.258338	-0.0152121	-0.531269	-0.394734	-0.695281				+	10	5.0274	0	Q64105	Q64105	Sepiapterin reductase	Spr
-1.36832	-3.84046	-1.09882	-1.14965	-1.38355	-1.00187	-1.03266	NaN	-0.769179	-0.85997	-1.11056	-0.841249					12	0.469121	0.156026	Q64133	Q64133	Amine oxidase [flavin-containing] A	Maoa
NaN	0.978947	1.08015	NaN	NaN	NaN	0.651405	NaN	NaN	0.805686	0.785801	0.785204				+	7	2.05936	0.00325736	Q64152	Q64152	Transcription factor BTF3	Btf3
-0.602362	-0.235727	-0.876645	-0.861876	-1.21692	-0.716859	-0.598937	-0.874207	-1.00533	-0.595122	-1.08909	-0.637564					14	0.337789	0.253653	Q64213	Q64213	Splicing factor 1	Sf1
NaN	NaN	NaN	-0.95628	NaN	NaN	-1.84499	NaN	-1.59979	-0.248049	0.346848	0.0210723				+	12	2.28187	0.00203202	Q64331	Q64331	Unconventional myosin-VI	Myo6
-4.16888	-4.80043	-4.18745	-2.00838	-2.21291	-2.28238	-1.6098	-1.2919	-1.81873	-1.20539	-2.0943	-1.48367				+	20	4.79789	0	Q64332	Q64332	Synapsin-2	Syn2
NaN	NaN	NaN	0.231041	NaN	NaN	NaN	NaN	0.229112	0.908334	0.985102	0.72104					5	0	1	Q64337	Q64337	Sequestosome-1	Sqstm1
-0.908506	-0.387914	-0.484705	-0.516822	-0.481816	-0.559345	-0.443607	-0.249506	-0.589572	-0.530071	-0.845831	-0.707878					7	0.417384	0.188946	Q64433	Q64433	10 kDa heat shock protein, mitochondrial	Hspe1
NaN	-1.13376	-1.52361	-1.2857	-1.33142	-1.73509	-1.13586	-1.43622	-1.03436	-1.08325	-0.866077	-1.03393					6	0.843547	0.0502651	Q64442	Q64442	Sorbitol dehydrogenase	Sord
2.28518	2.35461	1.95288	NaN	1.91517	NaN	NaN	NaN	NaN	1.4434	1.86801	1.40492				+	30	1.4972	0.00984392	Q64487	Q64487	Receptor-type tyrosine-protein phosphatase delta	Ptprd
-0.171975	-1.34238	-1.29243	0.583658	0.433838	0.565438	0.611888	0.466217	0.330919	0.565438	0.442516	0.477743				+	28	2.73502	0.000941667	Q64514	Q64514	Tripeptidyl-peptidase 2	Tpp2
0.482976	-0.443925	-0.854395	0.769526	1.2953	1.03922	1.3415	0.731709	0.760211	0.811396	0.593812	0.63554				+	9	1.79505	0.00538478	Q64520	Q64520	Guanylate kinase	Guk1
-2.28392	-3.82762	-2.79088	-1.49201	-1.54246	-1.48089	-0.875544	-0.838589	-1.15387	-0.71352	-0.981049	-0.917623				+	34	3.09334	0.000582418	Q64521	Q64521	Glycerol-3-phosphate dehydrogenase, mitochondrial	Gpd2
1.52396	NaN	NaN	NaN	2.67992	2.4008	2.48407	2.05295	NaN	1.81046	1.71809	1.92074				+	8	1.4603	0.0105676	Q64674	Q64674	Spermidine synthase	Srm
-0.674551	-1.27429	-1.18441	-0.251325	-0.434882	-0.604736	-0.361319	-0.554933	-0.449641	-0.395282	-0.435842	-0.502636				+	46	1.95521	0.00399521	Q64727	Q64727	Vinculin	Vcl
NaN	NaN	NaN	NaN	0.99335	NaN	NaN	0.84744	1.06434	0.0585781	0.411407	-0.0426443				+	16	1.59957	0.00783477	Q64737	Q64737	Trifunctional purine biosynthetic protein adenosine-3;Phosphoribosylamine--glycine ligase;Phosphoribosylformylglycinamidine cyclo-ligase;Phosphoribosylglycinamide formyltransferase	Gart
0.000721631	NaN	0.408895	0.95506	NaN	NaN	0.557455	NaN	NaN	NaN	NaN	-0.199625					7	0	1	Q68ED7	Q68ED7	CREB-regulated transcription coactivator 1	Crtc1
-1.70421	-3.44586	-2.83054	-0.824401	-1.00655	-1.08543	-1.1696	-1.35547	-1.23781	-0.194213	-0.408386	-0.36233				+	57	2.84622	0.000849315	Q68FD5	Q68FD5	Clathrin heavy chain 1	Cltc
-0.0797024	NaN	-0.639325	0.28546	0.0448212	NaN	-0.0494913	-0.177981	NaN	0.269651	0.295889	0.642527				+	15	1.18714	0.0203634	Q68FF6	Q68FF6	ARF GTPase-activating protein GIT1	Git1
-3.23289	-4.41021	-3.17071	-3.26554	-2.74019	-3.02908	-2.87489	-2.65739	-3.41115	-1.67464	-2.27399	-1.87456				+	104	1.92889	0.00430082	Q68FG2	Q68FG2		Sptbn2
-3.23133	-2.71348	-2.15358	-2.72517	-2.62541	NaN	-2.16774	NaN	-2.27074	-1.88624	-2.40362	-2.20386					13	0.592467	0.104655	Q68FL4	Q68FL4	Putative adenosylhomocysteinase 3	Ahcyl2
-0.205768	NaN	NaN	0.0102652	-0.0350608	NaN	-0.32239	-0.29066	-0.026021	-0.167487	-0.00676469	-0.223175					14	0.516758	0.132996	Q69Z98	Q69Z98	Serine/threonine-protein kinase BRSK2	Brsk2
NaN	-0.997401	-0.826192	NaN	NaN	0.874031	NaN	NaN	0.385394	0.170914	0.251453	0.459973				+	4	2.59424	0.00104918	Q69ZS0	Q69ZS0	E3 ubiquitin-protein ligase PDZRN3	Pdzrn3
1.15811	1.06519	1.34615	1.14545	1.36606	1.24941	NaN	1.12639	0.935724	0.623576	1.08838	0.626714				+	7	1.25173	0.0173731	Q69ZS7;J3KMK0	Q69ZS7;J3KMK0	HBS1-like protein	Hbs1l;Gm9923
2.28511	2.9985	2.40553	2.34469	2.16107	1.90503	NaN	NaN	1.92637	1.43655	1.61202	1.67531				+	17	1.96338	0.00392317	Q69ZW3	Q69ZW3	EH domain-binding protein 1	Ehbp1
1.46267	1.67116	2.12759	1.33326	1.40805	0.979373	0.757672	0.80672	0.82258	0.173173	0.503077	0.368756				+	47	3.50085	0.000551724	Q6A065	Q6A065	Centrosomal protein of 170 kDa	Cep170
-0.769518	-1.84294	-1.40354	-1.7814	-1.72282	-1.48507	-2.3366	-1.78228	-1.89592	-0.560519	-1.0192	-0.804797				+	24	1.90055	0.00459653	Q6A068	Q6A068	Cell division cycle 5-like protein	Cdc5l
-0.434455	NaN	NaN	NaN	NaN	NaN	NaN	-0.544485	NaN	0.125825	-0.278342	-0.013355					9	0	1	Q6A0A9	Q6A0A9	Constitutive coactivator of PPAR-gamma-like protein 1	FAM120A
-1.32625	NaN	NaN	-0.351063	-0.397693	-0.31545	-0.0554733	-0.482229	-0.438825	-0.181293	-0.453228	-0.367259					19	0.0115614	0.957274	Q6A4J8	Q6A4J8	Ubiquitin carboxyl-terminal hydrolase 7	Usp7
1.36153	0.130081	0.177245	0.557964	-0.00388998	-0.643949	-1.123	-0.961475	-1.09194	-0.239031	-0.370945	-0.355016				+	28	1.77159	0.00553553	Q6DFV3	Q6DFV3	Rho GTPase-activating protein 21	Arhgap21
NaN	NaN	-0.349139	NaN	NaN	-0.411426	NaN	-0.418892	-0.348459	-0.0429245	-0.0483758	-0.165944				+	9	1.8433	0.00496214	Q6DFV7	Q6DFV7	Nuclear receptor coactivator 7	Ncoa7
NaN	-0.334339	-0.0173518	NaN	NaN	NaN	NaN	NaN	NaN	0.594334	0.76048	0.606628				+	15	2.04582	0.00328753	Q6EDY6	Q6EDY6	Leucine-rich repeat-containing protein 16A	Lrrc16a
-1.83435	NaN	NaN	-1.55591	-1.9209	-0.862352	-1.15374	-0.547055	-0.907045	0.260947	-0.637193	-0.162726				+	20	1.45963	0.0105916	Q6GQT9	Q6GQT9	Nodal modulator 1	Nomo1
1.3189	0.792232	1.70416	2.2964	2.15811	1.65567	1.68506	NaN	NaN	0.212768	0.559728	0.0897278				+	15	2.54072	0.00127273	Q6IR34	Q6IR34	G-protein-signaling modulator 1	Gpsm1
0.68455	1.17371	0.820005	0.0678179	0.00326415	0.101459	-0.391108	-0.508023	-0.142871	-0.303342	-0.16877	-0.199374				+	12	4.23426	0.000280702	Q6IRU2	Q6IRU2	Tropomyosin alpha-4 chain	Tpm4
-1.62663	-0.742696	-0.893595	-1.37762	-1.60734	-1.38504	-1.36339	-1.64095	-1.11343	-0.494467	-0.896776	-0.784001				+	11	1.21211	0.0189937	Q6IRU5	Q6IRU5	Clathrin light chain B	Cltb
0.856737	1.26708	1.12781	NaN	0.163688	0.40213	0.999942	0.589768	NaN	0.406885	0.411023	0.257338				+	19	2.07805	0.00317922	Q6NVE8	Q6NVE8	WD repeat-containing protein 44	Wdr44
-0.378844	-0.447632	-0.636358	-0.956949	-0.894449	NaN	NaN	-0.583904	-0.789187	-0.323774	-1.00633	-0.596649					8	0.538119	0.123676	Q6NVF9	Q6NVF9	Cleavage and polyadenylation specificity factor subunit 6	Cpsf6
-0.681944	-0.136848	-0.126973	NaN	-1.14111	-0.815575	-1.13264	-1.30369	-0.892352	-0.870029	NaN	-1.17325				+	7	1.50212	0.0097584	Q6NZB0	Q6NZB0	DnaJ homolog subfamily C member 8	Dnajc8
0.0122571	-0.873892	-0.463204	0.285337	0.143197	NaN	0.25708	0.539687	0.394032	0.702468	0.467733	0.529822				+	29	2.02557	0.00346567	Q6NZJ6	Q6NZJ6	Eukaryotic translation initiation factor 4 gamma 1	Eif4g1
0.853371	1.37722	1.46929	0.871284	1.08302	0.470069	0.722348	0.430412	0.616393	0.672129	1.07634	0.742627				+	38	1.05843	0.0289717	Q6NZL0;REV__Q60992	Q6NZL0	Protein SOGA3	Soga3
NaN	NaN	-1.66253	-0.978635	-1.66703	NaN	-1.31869	-0.76774	NaN	NaN	-0.970412	-0.414893					11	0.358732	0.233646	Q6NZN0	Q6NZN0	RNA-binding protein 26	Rbm26
-0.718701	-0.282143	-0.464773	-0.400429	-0.34551	-0.807602	-0.241962	-0.495286	-0.3667	-0.883464	-0.962142	-0.882369				+	8	1.53369	0.00911792	Q6P069	Q6P069	Sorcin	Sri
0.404745	-1.30206	-1.66517	1.78369	1.45068	1.51251	1.41804	0.757623	1.6946	0.93987	1.00944	0.910773				+	17	2.31237	0.00192899	Q6P1B1;E9Q286	Q6P1B1	Xaa-Pro aminopeptidase 1	Xpnpep1
1.87816	2.25333	2.08119	1.45922	1.49439	0.899614	1.6329	1.13555	1.49492	1.26098	1.14714	1.12576				+	22	2.19454	0.00241111	Q6P1F6	Q6P1F6	Serine/threonine-protein phosphatase 2A 55 kDa regulatory subunit B alpha isoform	Ppp2r2a
-0.514097	-2.19447	-0.703898	NaN	-0.407298	NaN	NaN	NaN	NaN	-1.53983	-1.62784	-1.81377					16	0.413882	0.191442	Q6P1I6	Q6P1I6	PH and SEC7 domain-containing protein 2	Psd2
NaN	NaN	NaN	0.463032	-0.865048	NaN	NaN	NaN	NaN	-0.177471	-1.18263	-1.08454					21	0.385916	0.210866	Q6P4T2	Q6P4T2	U5 small nuclear ribonucleoprotein 200 kDa helicase	Snrnp200
-1.13803	NaN	-1.66471	-0.817705	-1.11656	-0.39594	-0.535257	-0.480369	-0.767061	-0.257131	-0.442652	-0.275245				+	26	1.82546	0.00517467	Q6P5E4	Q6P5E4	UDP-glucose:glycoprotein glucosyltransferase 1	Uggt1
1.78175	2.1978	2.40202	2.04347	1.75916	1.49248	1.46176	NaN	NaN	1.63787	1.56201	1.53078				+	10	1.09199	0.0263485	Q6P5F6	Q6P5F6	Zinc transporter ZIP10	Slc39a10
-0.867185	-0.950095	-0.819014	-1.5145	NaN	-0.719578	-1.12314	-1.23793	-1.06764	-1.21076	-1.40376	-1.15342					5	0.497135	0.141663	Q6P8I4	Q6P8I4	PEST proteolytic signal-containing nuclear protein	Pcnp
NaN	-0.97651	-1.57168	-0.334339	-0.831391	-0.144699	-0.528371	-0.347552	-0.31823	-0.311619	-0.441802	-0.325847				+	11	1.68118	0.00677328	Q6P8X1	Q6P8X1	Sorting nexin-6;Sorting nexin-6, N-terminally processed	Snx6
-1.84972	-2.26778	-1.8488	-0.947554	-1.01935	-1.05325	-0.863701	-0.790856	-0.903501	-0.462471	-0.873498	-0.580338				+	37	4.40221	4.26e-05	Q6P9K8	Q6P9K8	Caskin-1	Caskin1
NaN	-2.20995	NaN	NaN	NaN	NaN	NaN	-0.0575542	NaN	0.531219	0.0849916	-0.521252					14	0	1	Q6P9K9	Q6P9K9	Neurexin-3	Nrxn3
1.09668	1.42806	1.36234	1.41735	1.20683	0.988676	1.25384	0.740312	NaN	0.491713	0.63794	0.416154				+	9	1.96547	0.00390843	Q6P9R2	Q6P9R2	Serine/threonine-protein kinase OSR1	Oxsr1
NaN	NaN	NaN	-0.312665	-1.02977	-0.279055	-0.910886	0.218464	NaN	0.356957	-0.186374	0.235144					28	0.521878	0.130918	Q6PB66	Q6PB66	Leucine-rich PPR motif-containing protein, mitochondrial	Lrpprc
0.100221	0.457554	0.027469	NaN	-0.172487	0.347527	NaN	-0.256045	-0.162081	-0.00345841	-0.0728604	0.0616013					13	0.550966	0.118526	Q6PCP5	Q6PCP5	Mitochondrial fission factor	Mff
-1.19742	-1.26009	-1.54384	-1.39813	-1.63222	-1.05019	-1.48635	-1.31696	-1.35795	-0.793022	-1.43579	-1.01321					25	0.365306	0.22789	Q6PDG5	Q6PDG5	SWI/SNF complex subunit SMARCC2	Smarcc2
0.562367	-0.473112	NaN	NaN	NaN	NaN	NaN	NaN	NaN	0.531615	1.12548	1.14261					17	0.818325	0.0535047	Q6PDH0	Q6PDH0	Pleckstrin homology-like domain family B member 1	Phldb1
-0.0183493	-0.493955	0.425114	0.84407	1.14181	0.72142	0.503753	0.253188	0.44969	0.425424	0.630796	0.785502				+	15	1.71636	0.00632953	Q6PDL0	Q6PDL0	Cytoplasmic dynein 1 light intermediate chain 2	Dync1li2
0.0284546	0.203851	0.375291	-0.949049	-0.929185	-0.885652	-1.44239	-1.25381	-1.45049	-0.0216219	-0.591679	-0.164786				+	11	4.62327	5.41e-05	Q6PDM2	Q6PDM2	Serine/arginine-rich splicing factor 1	Srsf1
-0.0415233	-1.86108	NaN	-0.833902	NaN	NaN	-1.61466	-1.09261	NaN	-0.765704	NaN	-0.24306					20	0.207161	0.437728	Q6PDQ2;A2A8L1	Q6PDQ2	Chromodomain-helicase-DNA-binding protein 4	Chd4
NaN	0.969056	1.2547	0.0379027	0.202638	-0.311038	NaN	0.0749879	0.0729227	-0.0462816	0.062309	-0.0930191				+	3	2.84859	0.000851259	Q6PEB6	Q6PEB6	MOB-like protein phocein	Mob4
-0.367706	-0.757108	-0.572502	0.680659	0.570786	0.453656	0.76393	0.397695	0.471089	0.484934	0.51093	0.442791				+	12	4.45515	4.44e-05	Q6PER3	Q6PER3	Microtubule-associated protein RP/EB family member 3	Mapre3
0.433526	-0.366364	-0.215865	0.363642	NaN	0.43224	0.317409	0.199106	-0.00733908	0.447721	0.10262	0.277027					6	0.484989	0.1474	Q6PGB6	Q6PGB6	N-alpha-acetyltransferase 50	Naa50
1.12557	-0.691534	NaN	NaN	0.614735	NaN	NaN	0.544014	NaN	0.68564	0.591962	0.522281					12	0.212786	0.427212	Q6PGF7	Q6PGF7	Exocyst complex component 8	Exoc8
-0.997979	-0.705138	-0.704518	-0.950692	-0.886823	-0.884481	-1.19125	-1.18517	-0.992116	-0.833011	-0.987175	-0.742093				+	30	1.30497	0.0154428	Q6PGL7	Q6PGL7	WASH complex subunit FAM21	Fam21
NaN	4.39462	NaN	-0.00748264	0.46166	NaN	NaN	NaN	NaN	2.68752	NaN	-0.219587					14	0.248207	0.366129	Q6PGN3	Q6PGN3	Serine/threonine-protein kinase DCLK2	Dclk2
0.673417	-0.214622	0.445853	0.587359	NaN	0.355812	-0.210888	-0.0565835	NaN	1.92528	1.5066	1.7248				+	32	2.70255	0.000941176	Q6PH08	Q6PH08	ERC protein 2	Erc2
-3.15931	-4.35734	-3.79535	-1.73036	-1.70872	-1.86572	-1.0352	-0.841571	-0.862035	-0.83463	-1.26189	-0.856229				+	10	4.76235	0	Q6PHZ2	Q6PHZ2	Calcium/calmodulin-dependent protein kinase type II subunit delta	Camk2d
-2.11287	-3.02109	-2.60774	-1.51838	-1.46728	-1.62639	-1.0268	-1.03534	-1.20082	-0.456175	-0.881273	-0.764176				+	32	3.93037	0.000282051	Q6PIC6	Q6PIC6	Sodium/potassium-transporting ATPase subunit alpha-3	Atp1a3
-2.71121	-3.35558	-2.84866	-2.1572	-1.86916	-2.20742	-1.57129	-1.69995	-1.99026	-1.05554	-1.64436	-1.49283				+	38	3.26598	0.000605263	Q6PIE5;Q9WV27;Q9Z1W8	Q6PIE5	Sodium/potassium-transporting ATPase subunit alpha-2	Atp1a2
NaN	NaN	NaN	NaN	0.163801	NaN	-0.0378742	-0.121944	NaN	-0.434028	-0.542506	-0.17645				+	9	0.905892	0.0423767	Q6PIP5	Q6PIP5	NudC domain-containing protein 1	Nudcd1
0.130286	NaN	NaN	NaN	0.719424	NaN	NaN	NaN	NaN	-0.22848	-0.473112	0.0254853					10	0	1	Q6R0H7;Q8CGK7	Q6R0H7	Guanine nucleotide-binding protein G(s) subunit alpha isoforms XLas	Gnas
-0.313594	-0.236707	0.146947	-1.1117	-0.933195	-1.56311	-1.22885	-1.29854	-1.36233	0.258408	-0.423417	0.00937913				+	21	3.23637	0.00059306	Q6R891	Q6R891	Neurabin-2	Ppp1r9b
0.86053	1.47855	0.798843	0.789586	NaN	0.823396	NaN	NaN	NaN	0.873133	0.731709	0.948976					16	0.270979	0.331349	Q6RHR9	Q6RHR9	Membrane-associated guanylate kinase, WW and PDZ domain-containing protein 1	Magi1
-1.64989	-2.29581	-2.03819	-1.34164	-0.937947	-2.60701	NaN	NaN	-2.88848	-1.30457	-1.03393	-1.13914					55	0.609168	0.0995597	Q6URW6	Q6URW6	Myosin-14	Myh14
-1.0859	-2.01956	-1.9352	-2.40684	-2.31296	-1.9128	-2.20022	-1.96273	-2.16713	-1.90489	-2.37134	-2.17156					9	0.621878	0.0959184	Q6WVG3;Q8C7J6	Q6WVG3	BTB/POZ domain-containing protein KCTD12	Kctd12
1.72337	1.51527	0.625645	2.06975	1.96083	1.93324	1.75122	1.8646	1.93826	1.49777	1.6989	1.46578				+	19	1.06922	0.0282063	Q6ZPJ3	Q6ZPJ3	E2/E3 hybrid ubiquitin-protein ligase UBE2O	Ube2o
-0.133037	-1.72015	-1.19629	0.41325	0.356347	0.224536	0.234126	0.313459	0.286322	0.0207355	-0.156008	-0.184725				+	24	1.88022	0.00473432	Q6ZQ38	Q6ZQ38	Cullin-associated NEDD8-dissociated protein 1	Cand1
NaN	0.423507	0.568174	0.615398	0.405356	0.794758	NaN	0.643834	NaN	0.712811	0.535541	0.574906					23	0.176928	0.503119	Q6ZQ58	Q6ZQ58	La-related protein 1	Larp1
-0.0489337	-0.551787	-0.127765	0.524043	0.574627	1.22425	0.769231	1.06507	0.689334	0.553871	0.0650986	0.329667				+	9	2.25654	0.00216403	Q6ZWN5	Q6ZWN5	40S ribosomal protein S9	Rps9
0.108985	0.0588486	0.135396	-0.357383	-0.358059	0.322704	-0.168	0.508629	0.468072	0.915609	0.232294	0.865911				+	3	1.04545	0.029889	Q6ZWU9	Q6ZWU9	40S ribosomal protein S27	Rps27
NaN	NaN	NaN	0.316043	0.396137	0.906196	0.0142226	0.569437	1.23906	0.890947	0.280422	0.701013					4	0.0135878	0.952443	Q6ZWV3;P86048	Q6ZWV3;P86048	60S ribosomal protein L10;60S ribosomal protein L10-like	Rpl10;Rpl10l
-0.0607391	-0.509037	0.103906	-0.320773	-0.387914	-0.0896338	-0.28889	0.265483	-0.114234	0.45799	-0.494159	0.103674					3	0.136294	0.604946	Q6ZWV7;G3UWD7;F6XS56	Q6ZWV7;G3UWD7	60S ribosomal protein L35	Rpl35;Gm10269
0.0244432	-1.84398	-1.2873	0.765229	0.64749	0.614182	0.426742	0.189993	0.197302	0.404344	0.0918481	0.420221				+	15	1.87976	0.00472893	Q6ZWX6	Q6ZWX6	Eukaryotic translation initiation factor 2 subunit 1	Eif2s1
5.00005	5.11729	5.56184	NaN	NaN	4.40531	4.13274	NaN	NaN	3.01217	2.86009	NaN				+	2	2.67739	0.000950884	Q6ZWY8	Q6ZWY8	Thymosin beta-10	Tmsb10
-1.33931	-1.45386	-2.3274	-0.142871	-0.355918	-0.465713	-0.23585	0.0231085	0.155679	0.520045	0.245164	0.379714				+	52	3.76072	0.000307692	Q71LX4	Q71LX4	Talin-2	Tln2
0.865096	0.344758	0.211966	0.889049	1.08012	0.985416	0.893839	0.759649	0.669235	0.525434	0.586601	0.546709				+	19	1.40063	0.0124843	Q76MZ3;Q7TNP2	Q76MZ3	Serine/threonine-protein phosphatase 2A 65 kDa regulatory subunit A alpha isoform	Ppp2r1a
-2.15033	-1.13744	-1.26736	-1.53302	-1.28434	-1.79306	-1.68934	-1.43109	-1.5358	-0.693855	-0.960512	-0.887681				+	4	1.16376	0.0219596	Q78IK2	Q78IK2	Up-regulated during skeletal muscle growth protein 5	Usmg5
-1.37128	NaN	NaN	-1.04991	-1.42621	NaN	-1.43504	-0.560813	-0.951289	-1.34942	-0.761455	-0.89538					7	0.143774	0.585249	Q78IK4	Q78IK4	MICOS complex subunit Mic27	Apool
1.12302	1.71052	1.61869	0.923824	0.949199	0.75543	1.08623	0.828639	0.858332	0.632607	0.468491	0.423565				+	8	2.78229	0.000917031	Q78JW9	Q78JW9	Ubiquitin domain-containing protein UBFD1	Ubfd1
0.080637	-1.89002	-1.21425	0.0530746	-0.248049	0.379451	0.0565813	0.347656	0.165402	0.867779	0.288434	0.553955				+	32	1.41403	0.0121332	Q78PY7	Q78PY7	Staphylococcal nuclease domain-containing protein 1	Snd1
1.73121	2.35107	2.83485	1.45206	1.36027	1.23837	1.27083	1.1219	1.05796	0.70221	0.963138	0.345949				+	11	2.74805	0.000936709	Q78ZA7	Q78ZA7	Nucleosome assembly protein 1-like 4	Nap1l4
NaN	NaN	NaN	NaN	0.113114	-0.0820213	NaN	0.0701786	0.10002	-0.241596	-0.472592	-0.152378				+	17	1.14264	0.0231446	Q7SIG6	Q7SIG6	Arf-GAP with SH3 domain, ANK repeat and PH domain-containing protein 2	Asap2
-2.13953	-3.53817	-2.20214	-2.37273	-2.36011	-2.24489	-2.07864	-1.86334	-1.95936	-1.19497	-1.65003	-1.31997				+	10	1.49004	0.00998009	Q7TMF3	Q7TMF3	NADH dehydrogenase [ubiquinone] 1 alpha subcomplex subunit 12	Ndufa12
0.177555	-0.531169	-0.413811	-0.469573	-0.459432	0.0315037	-0.304394	-0.0306892	-0.285816	0.4892	-0.447209	0.287396					18	0.293376	0.302756	Q7TMK9	Q7TMK9	Heterogeneous nuclear ribonucleoprotein Q	Syncrip
0.96162	-0.71264	0.503487	2.55911	2.56158	2.39631	2.64702	2.37116	2.63209	2.04686	2.34571	2.11204				+	19	3.16848	0.000586826	Q7TMM9	Q7TMM9	Tubulin beta-2A chain	Tubb2a
NaN	NaN	NaN	NaN	-0.947554	NaN	-0.36614	NaN	NaN	-0.0172093	-0.499476	-0.252173					6	0	1	Q7TN29	Q7TN29	Stromal membrane-associated protein 2	Smap2
1.58949	2.10811	2.66639	1.5978	1.45597	1.35188	NaN	1.0017	NaN	1.12778	1.43542	1.0502				+	6	1.3992	0.0125287	Q7TN79	Q7TN79	A-kinase anchor protein 7 isoform gamma	Akap7
NaN	NaN	NaN	-1.231	-1.30299	NaN	-1.58564	-1.69866	-1.43237	NaN	NaN	-1.62087				+	8	1.22466	0.0184825	Q7TNV0	Q7TNV0	Protein DEK	Dek
NaN	1.40045	0.0666994	2.2525	2.12885	1.59222	1.93506	1.81092	NaN	0.632338	0.667882	0.855614				+	11	1.56817	0.00838418	Q7TPM6	Q7TPM6	Fibronectin type III and SPRY domain-containing protein 1	Fsd1
0.025133	0.306948	-0.298189	-0.189666	-0.312317	-0.422341	-0.179129	-0.188401	-0.148218	0.937519	0.492687	0.75358				+	36	3.0509	0.000565445	Q7TPR4	Q7TPR4	Alpha-actinin-1	Actn1
0.433623	-0.421802	NaN	NaN	NaN	NaN	NaN	NaN	NaN	0.241475	-0.0731348	0.255787					8	0.140997	0.592501	Q7TPV4	Q7TPV4	Myb-binding protein 1A	Mybbp1a
-0.649386	-0.480472	-0.589092	-0.519743	-0.413702	-0.761711	-1.13481	-0.41186	-0.235237	-0.126048	-0.0287106	-0.040682				+	14	1.00199	0.0331169	Q7TQ95	Q7TQ95	Protein lunapark	Lnp
-2.74883	-2.37209	-2.30813	-1.3571	-1.47176	-1.29343	-0.0246034	-0.633664	-0.00115369	0.423623	0.379883	0.476438				+	7	5.9679	0	Q7TQD2	Q7TQD2	Tubulin polymerization-promoting protein	Tppp
-1.34426	-0.457332	-0.53067	-0.211012	-0.0828388	-0.367259	0.0729227	-0.0978804	0.13914	-0.250598	-0.0757379	-0.110096				+	21	1.55184	0.00877311	Q7TQF7	Q7TQF7	Amphiphysin	Amph
-0.286526	0.102125	-0.844948	-0.604261	-0.902961	-0.436482	-0.358734	-0.154324	-0.219834	0.128456	-0.297368	-0.037312					16	0.742615	0.0666684	Q7TQH0	Q7TQH0	Ataxin-2-like protein	Atxn2l
-0.463518	-1.28274	-1.1586	0.509985	0.627895	0.244138	0.767781	0.42463	0.496387	-0.0306892	-0.00662128	-0.062398				+	8	3.49153	0.000549356	Q7TQI3	Q7TQI3	Ubiquitin thioesterase OTUB1	Otub1
NaN	-1.50233	-2.43747	0.306984	0.0937251	0.436569	NaN	-0.660837	NaN	-0.0287106	-0.0963969	-0.115433				+	17	2.88062	0.000729792	Q7TQK5	Q7TQK5	Coiled-coil domain-containing protein 93	Ccdc93
-0.534858	-0.993203	-1.06136	NaN	NaN	NaN	NaN	-0.470199	-0.544288	0.022156	-0.341075	-0.0173518				+	24	1.61839	0.00759922	Q7TSC1	Q7TSC1	Protein PRRC2A	Prrc2a
-2.06226	-1.62756	-0.866156	-1.39583	-1.03886	-1.28179	-0.27965	-0.385376	0.00223799	0.25032	0.203718	0.142003				+	54	3.19317	0.000597561	Q7TSJ2	Q7TSJ2	Microtubule-associated protein 6	Map6
0.363809	-0.0465609	0.0481138	0.530739	0.221976	0.204798	-0.00173015	0.0105122	-0.387252	0.382325	0.348537	0.412443				+	27	1.46008	0.0105832	Q7TT50	Q7TT50	Serine/threonine-protein kinase MRCK beta	Cdc42bpb
-2.65377	-2.68158	-2.66944	-2.39695	-2.27781	-2.53551	-2.60526	-2.29901	-2.32562	-2.16034	-2.62518	-2.44316					14	0.724835	0.0701654	Q80SW1	Q80SW1	Putative adenosylhomocysteinase 2	Ahcyl1
-3.20027	-2.7722	-2.62157	-1.08359	-1.07854	-1.26724	-0.97739	-1.00684	-1.0292	-1.74743	-1.70182	-1.51339				+	16	5.4259	0	Q80TB8	Q80TB8	Synaptic vesicle membrane protein VAT-1 homolog-like	Vat1l
-2.51921	-3.4444	-2.28567	-1.49324	-1.21822	-1.4547	-0.950319	-0.95977	-1.04684	0.0587885	-0.656908	-0.733875				+	27	3.32194	0.000643357	Q80TJ1	Q80TJ1	Calcium-dependent secretion activator 1	Cadps
NaN	NaN	-0.342327	1.30159	NaN	1.28023	1.2768	1.30907	1.51602	2.03818	2.2306	2.23168				+	17	3.40952	0.0005	Q80TK0	Q80TK0	Uncharacterized protein KIAA1107	Kiaa1107
1.00755	NaN	-0.912113	1.41035	1.35668	NaN	0.656422	0.690684	0.99729	0.951736	0.936635	0.871522					25	0.647693	0.0883304	Q80TV8	Q80TV8	CLIP-associating protein 1	Clasp1
-2.45054	-2.11586	-1.89239	-1.87499	-1.91254	-2.02974	-1.76435	-1.63399	-1.68616	-1.66312	-1.45838	-1.63821				+	15	1.99376	0.0036908	Q80TY0	Q80TY0	Formin-binding protein 1	Fnbp1
-0.841571	-1.20433	-0.650948	-0.663937	-0.774081	-0.551787	-0.328262	-0.150949	-0.432425	0.00887088	-0.361656	-0.232415				+	16	2.15903	0.00257534	Q80TZ3	Q80TZ3	Putative tyrosine-protein phosphatase auxilin	Dnajc6
NaN	NaN	-2.06153	NaN	NaN	NaN	NaN	NaN	-0.437973	-0.115566	-0.131589	-0.380397					21	0	1	Q80U28	Q80U28	MAP kinase-activating death domain protein	Madd
0.068559	NaN	NaN	1.14494	1.62171	NaN	1.26777	1.67415	1.84016	1.20214	1.88929	1.2863					44	0.105659	0.690855	Q80U49	Q80U49	Centrosomal protein of 170 kDa protein B	Cep170b
-0.439251	NaN	-1.01735	-0.0953169	NaN	NaN	NaN	NaN	NaN	0.0665634	-0.209391	0.0222584				+	8	1.18355	0.0207355	Q80U87	Q80U87	Ubiquitin carboxyl-terminal hydrolase 8	Usp8
2.70858	-0.750521	0.151987	3.32261	3.32376	3.5237	2.88204	3.32063	1.07701	2.32135	2.36691	2.40622				+	33	1.08073	0.027256	Q80UG2	Q80UG2	Plexin-A4	Plxna4
3.19813	3.22108	2.85131	3.22688	3.0145	2.88929	2.51153	2.66914	3.01357	2.55903	2.6092	2.37782				+	16	1.67696	0.00686694	Q80UG5	Q80UG5	Septin-9	Sept9
NaN	-4.08661	-3.02648	-2.11942	-1.88678	-2.00439	-1.96173	-2.31313	-1.71796	-1.90996	-2.23851	-2.00281				+	12	2.31145	0.00192614	Q80UP3	Q80UP3	Diacylglycerol kinase zeta	Dgkz
-0.033652	NaN	NaN	NaN	NaN	0.351442	0.179449	NaN	0.196905	0.983818	0.537633	0.727523				+	3	1.35974	0.0137002	Q80V26	Q80V26	Inositol monophosphatase 3	Impad1
2.5813	2.24059	2.44277	1.98593	2.10092	1.86475	1.63209	1.51701	1.75263	1.42954	2.03795	1.41635				+	25	2.24899	0.00217192	Q80VC9	Q80VC9	Calmodulin-regulated spectrin-associated protein 3	Camsap3
-1.81803	-2.53826	-2.43202	-1.08787	-1.20477	-1.08277	NaN	-1.03633	-1.21878	-1.46101	-1.90705	-1.52236				+	7	2.49868	0.00133333	Q80VD1	Q80VD1	Protein FAM98B	Fam98b
-1.47056	NaN	NaN	-1.31829	NaN	NaN	NaN	NaN	NaN	-0.88096	-0.635801	-0.74442					16	0	1	Q80VP0	Q80VP0	Tectonin beta-propeller repeat-containing protein 1	Tecpr1
-0.720541	0.504223	0.277726	-0.302173	-0.28238	-0.541812	0.0680446	0.140174	-0.129349	-0.100574	-0.0821575	-0.234624					14	0.318435	0.273093	Q80VP1	Q80VP1	Epsin-1	Epn1
-0.877823	-1.80863	-1.68437	-1.53237	-1.42986	-0.962586	-1.21661	-0.70611	-1.18282	0.196988	-0.081067	-0.227248				+	14	2.39654	0.00164929	Q80WJ7	Q80WJ7	Protein LYRIC	Mtdh
-0.577924	-0.863463	-0.746485	-0.566084	-0.427928	-0.0184918	-0.178237	0.16822	-0.154454	0.438405	-0.609282	0.0397998				+	19	1.01385	0.0321657	Q80X50	Q80X50	Ubiquitin-associated protein 2-like	Ubap2l
1.20201	0.269564	NaN	0.310647	NaN	NaN	NaN	NaN	NaN	-1.05749	-0.511266	-0.0813395				+	25	1.07703	0.027588	Q80X90	Q80X90	Filamin-B	Flnb
-1.07348	NaN	-1.79523	-0.632733	NaN	-0.14104	-0.179129	0.217575	-0.424062	0.680197	-0.0858326	0.306984				+	24	1.85348	0.00492135	Q80XI3	Q80XI3	Eukaryotic translation initiation factor 4 gamma 3	Eif4g3
0.381686	-0.324234	-0.2949	0.641176	0.6739	0.286445	0.362548	0.244002	0.208294	0.246019	0.0844868	-0.0164963				+	13	1.16873	0.0216436	Q80XI4	Q80XI4	Phosphatidylinositol 5-phosphate 4-kinase type-2 beta	Pip4k2b
-1.10528	-2.15465	-1.94227	-0.651408	-0.521453	-0.398022	-0.563744	-0.0483758	-0.304511	0.418851	0.0867524	0.189203				+	9	3.32854	0.000652482	Q80XN0	Q80XN0	D-beta-hydroxybutyrate dehydrogenase, mitochondrial	Bdh1
-1.57628	-1.3251	-1.10407	0.13193	0.00489903	-0.00805654	0.808185	-0.257735	0.793257	1.41723	1.79096	1.62047				+	13	4.3397	8.16e-05	Q80YN3	Q80YN3	Breast carcinoma-amplified sequence 1 homolog	Bcas1
-1.78484	-2.61306	-2.21509	-0.476641	-0.305445	-0.119157	0.296651	0.0377989	0.236843	0.170329	0.160798	0.149857				+	42	5.34224	0	Q80YX1	Q80YX1	Tenascin	Tnc
0.24366	1.26593	1.12431	-0.30871	-0.494979	-0.676538	-0.551688	-0.723952	-0.69332	-0.303109	0.128976	-0.321351				+	6	2.79785	0.000915556	Q80Z24	Q80Z24	Neuronal growth regulator 1	Negr1
-1.79842	-1.68406	-1.92649	-1.94497	-1.78823	-2.01218	-2.54718	-2.16826	-2.01275	-1.30475	-2.05717	-1.63101				+	38	1.01296	0.0322091	Q80Z38	Q80Z38	SH3 and multiple ankyrin repeat domains protein 2	Shank2
1.79766	1.64043	2.13809	1.03546	0.999654	NaN	0.780463	0.540485	0.837248	1.38131	1.36038	1.28272				+	6	3.46034	0.000520325	Q80ZJ1	Q80ZJ1	Ras-related protein Rap-2a	Rap2a
-0.263155	-0.133958	-0.0762853	-0.144829	-0.611361	NaN	NaN	NaN	NaN	-1.15776	-1.18161	-0.978708				+	4	2.55558	0.00114084	Q80ZM5	Q80ZM5		H1fx
-1.1538	-0.512176	-0.729357	-1.31713	-1.14372	-1.17236	-0.803971	-1.17536	-0.920293	-0.36446	-0.236585	-0.495491				+	23	2.2254	0.00223164	Q810U3	Q810U3	Neurofascin	Nfasc
-0.403704	0.297272	0.156193	-0.260387	-0.0632268	0.00395842	0.42463	0.291151	0.366541	0.728909	0.456425	0.456049				+	28	1.69921	0.00644513	Q810U4	Q810U4	Neuronal cell adhesion molecule	Nrcam
-2.66719	-2.11803	-1.96136	-2.37345	-1.88354	-2.1044	-1.24355	-1.76723	-1.59106	-0.716069	-0.746829	-0.687778				+	23	3.47443	0.000540084	Q811D0	Q811D0	Disks large homolog 1	Dlg1
0.511917	NaN	-0.106884	0.703736	0.687474	0.411042	0.504776	0.578823	0.238664	0.203352	0.368179	0.130855					27	0.678318	0.0805602	Q812A2	Q812A2	SLIT-ROBO Rho GTPase-activating protein 3	Srgap3
0.946917	1.30897	1.48661	0.682488	NaN	0.467414	0.620046	0.566891	NaN	0.742893	0.552156	0.558028				+	4	1.90079	0.00460185	Q8BFQ8	Q8BFQ8	Parkinson disease 7 domain-containing protein 1	Pddc1
NaN	0.496875	0.291663	0.127352	-0.267716	NaN	0.490781	NaN	NaN	0.280247	0.24708	0.159251				+	5	0.979702	0.0352195	Q8BFS6	Q8BFS6	Serine/threonine-protein phosphatase CPPED1	Cpped1
0.614646	1.59527	1.04987	0.764714	0.481646	0.256787	0.384621	0.411809	0.216451	0.589768	0.250594	0.497608				+	18	1.2587	0.0170953	Q8BFU3	Q8BFU3	RING finger protein 214	Rnf214
NaN	NaN	NaN	-0.973795	-1.46174	NaN	NaN	-0.867659	NaN	-0.439144	NaN	-0.512682				+	8	1.02184	0.0314436	Q8BFZ9	Q8BFZ9	Erlin-2	Erlin2
0.0996181	-1.20683	-1.15497	NaN	0.661022	0.848323	0.709009	0.647694	0.305628	0.570893	0.416731	0.525767				+	17	1.88591	0.00470561	Q8BG32	Q8BG32	26S proteasome non-ATPase regulatory subunit 11	Psmd11
-1.16871	-2.11783	-1.80521	NaN	NaN	NaN	NaN	NaN	-1.99476	-0.630778	-1.23921	-0.846473				+	9	1.12419	0.0244015	Q8BG81	Q8BG81	Polymerase delta-interacting protein 3	Poldip3
NaN	NaN	NaN	0.972619	1.38904	1.13524	1.59061	0.919752	1.33708	NaN	NaN	1.09539					4	0.195011	0.462707	Q8BGB7	Q8BGB7	Enolase-phosphatase E1	Enoph1
0.589268	1.20277	0.960609	0.312079	0.255236	0.185343	0.244873	0.24881	0.108488	0.300822	0.112038	0.0486508				+	14	2.67681	0.00094902	Q8BGD9	Q8BGD9	Eukaryotic translation initiation factor 4B	Eif4b
0.812308	0.550042	0.260186	1.06785	0.965925	1.09993	1.18912	0.991484	1.03508	0.485236	0.49354	0.418948				+	24	2.74795	0.000934737	Q8BGQ7	Q8BGQ7	Alanine--tRNA ligase, cytoplasmic	Aars
NaN	NaN	3.12507	3.14471	3.03836	NaN	NaN	2.26465	2.26278	NaN	NaN	1.4502				+	4	2.387	0.00167398	Q8BGR6	Q8BGR6	ADP-ribosylation factor-like protein 15	Arl15
-0.339365	0.170361	-0.194213	-1.44414	NaN	NaN	NaN	-1.30089	-1.2509	-0.886511	-1.07272	-0.792772				+	4	2.61003	0.00104833	Q8BGT7	Q8BGT7	Survival of motor neuron-related-splicing factor 30	Smndc1
-0.605874	-2.02474	-1.49564	0.0687557	0.411675	0.270138	0.835059	0.445087	0.626536	0.735163	0.612395	0.661273				+	10	3.27953	0.000615385	Q8BGT8	Q8BGT8	Phytanoyl-CoA hydroxylase-interacting protein-like	Phyhipl
1.85648	2.44552	2.24475	2.62175	NaN	2.99137	4.13009	3.96443	NaN	4.0691	3.29336	3.78864				+	10	2.78302	0.000919037	Q8BGZ1	Q8BGZ1	Hippocalcin-like protein 4	Hpcal4
NaN	NaN	NaN	-1.98809	-2.21794	-2.62417	-2.46801	-2.34993	-2.10363	NaN	NaN	NaN					13	0.0486362	0.859756	Q8BH44	Q8BH44	Coronin-2B	Coro2b
0.315415	-0.825134	-0.749234	NaN	NaN	-0.0289935	0.459993	NaN	NaN	0.0369255	0.171563	-0.153935					15	0.503723	0.139021	Q8BH57	Q8BH57	WD repeat-containing protein 48	Wdr48
-0.476123	-0.2806	-0.895845	1.11285	1.10222	0.873688	0.886886	0.888702	1.11635	0.376957	0.284388	0.299773				+	7	4.70804	0	Q8BH58	Q8BH58	TIP41-like protein	Tiprl
-3.26944	-4.09339	-3.41846	-2.52787	-2.44991	-2.27068	-1.96691	-1.64196	-1.90335	-1.02687	-1.44954	-1.27381				+	22	4.52073	4.76e-05	Q8BH59	Q8BH59	Calcium-binding mitochondrial carrier protein Aralar1	Slc25a12
-0.193582	NaN	NaN	0.191903	0.905034	NaN	0.215027	1.48342	0.683484	1.75657	1.02859	1.74792					16	0.710811	0.0729744	Q8BH66;Q91YH5	Q8BH66	Atlastin-1	Atl1
-0.489851	-2.28499	-1.70792	-0.32964	NaN	-0.372172	-0.476848	-0.517427	-0.502534	-0.688583	-0.896543	-0.947404				+	9	0.944874	0.0384698	Q8BH69	Q8BH69	Selenide, water dikinase 1	Sephs1
-1.9486	-2.60706	-2.29172	-0.896388	-0.680504	-0.936515	-0.916018	-0.842295	-0.692874	-0.605305	-0.659468	-0.535456				+	11	4.79069	0	Q8BH95	Q8BH95	Enoyl-CoA hydratase, mitochondrial	Echs1
0.658925	1.04317	0.99312	0.567041	0.465381	0.298336	0.812815	0.221371	0.492484	-0.143002	-0.148218	-0.290071				+	5	2.98563	0.000568579	Q8BHG2	Q8BHG2	UPF0587 protein C1orf123 homolog
0.473831	0.19636	-0.298306	0.599834	0.567233	NaN	NaN	0.222852	NaN	0.12312	0.213103	0.23099					12	0.693258	0.0769713	Q8BHL3	Q8BHL3	TBC1 domain family member 10B	Tbc1d10b
NaN	NaN	NaN	NaN	NaN	-0.328032	NaN	-1.15737	NaN	-0.0396999	-0.245496	-0.133827					9	0	1	Q8BHL5	Q8BHL5	Engulfment and cell motility protein 2	Elmo2
-0.0319598	0.353026	0.371926	NaN	-0.939452	-0.427177	-0.633292	-0.0848807	-0.404358	0.062746	-0.159112	0.155968				+	36	1.72181	0.00624116	Q8BHN3	Q8BHN3	Neutral alpha-glucosidase AB	Ganab
NaN	NaN	NaN	2.37744	2.64855	2.71	NaN	2.49427	NaN	2.32135	NaN	2.2308				+	10	0.947819	0.0382627	Q8BHZ0	Q8BHZ0	Protein FAM49A	Fam49a
-1.2275	-0.809579	-1.12102	NaN	NaN	NaN	NaN	NaN	-1.25284	1.44e-05	-0.703632	-0.203013				+	31	1.43185	0.0113439	Q8BI84	Q8BI84	Melanoma inhibitory activity protein 3	Mia3
1.70125	2.07625	1.53287	2.25016	2.2623	1.93066	2.05577	1.95954	2.0295	NaN	1.43565	1.63245				+	6	1.44807	0.0107993	Q8BIF0	Q8BIF0	CD99 antigen-like protein 2	Cd99l2
-1.40076	-1.58741	-2.10685	-1.69586	NaN	-1.76537	-1.28954	-1.35614	-1.60231	-1.06922	-1.54439	-1.29337					15	0.665773	0.083632	Q8BIJ6	Q8BIJ6	Isoleucine--tRNA ligase, mitochondrial	Iars2
0.250612	0.649118	0.317229	-0.284396	NaN	0.050846	-0.337426	-0.0822938	-0.29772	-0.229219	-0.175684	-0.0405417				+	11	2.02654	0.00347	Q8BIQ5	Q8BIQ5	Cleavage stimulation factor subunit 2	Cstf2
-0.42094	-0.863225	-1.33422	1.19116	1.26088	1.2044	0.946889	0.997089	0.838822	0.0055072	0.14527	0.104077				+	13	4.72931	0	Q8BIW1	Q8BIW1	Protein prune homolog	Prune
2.5985	2.01263	2.67595	2.51037	2.20477	2.08681	2.04008	1.83841	1.91534	1.51903	1.63935	1.53914				+	11	2.22646	0.0022323	Q8BJH1	Q8BJH1	Zinc finger C2HC domain-containing protein 1A	Zc2hc1a
1.59122	2.34059	2.33986	0.891001	0.984816	0.974489	1.19694	0.980369	0.974461	0.485176	0.414441	0.567254				+	9	3.747	0.000302703	Q8BJU0	Q8BJU0	Small glutamine-rich tetratricopeptide repeat-containing protein alpha	Sgta
0.604104	-0.443713	NaN	0.896979	NaN	NaN	0.692012	0.245335	0.397068	0.789886	0.405987	0.900584					8	0.499188	0.140955	Q8BJW6	Q8BJW6	Eukaryotic translation initiation factor 2A;Eukaryotic translation initiation factor 2A, N-terminally processed	Eif2a
-0.233765	-0.98448	-1.154	1.37486	1.51767	1.28895	1.24554	0.909743	1.36238	-0.57947	-0.407516	-0.455123				+	14	4.71555	0	Q8BK64	Q8BK64	Activator of 90 kDa heat shock protein ATPase homolog 1	Ahsa1
0.540191	0.296917	NaN	NaN	-0.503654	NaN	NaN	-1.20596	-0.338795	NaN	NaN	NaN				+	8	0.927509	0.0399693	Q8BK67	Q8BK67	Protein RCC2	Rcc2
1.2037	1.29903	0.567661	NaN	1.4066	NaN	0.963279	NaN	NaN	0.850324	NaN	0.806973					9	0.253034	0.358345	Q8BKC5;Q8BIV3	Q8BKC5	Importin-5	Ipo5
0.227489	0.4769	0.227912	0.727308	0.478306	0.431715	1.08519	0.450183	0.795183	1.23141	1.2803	1.22523				+	22	2.70673	0.000946939	Q8BKX1	Q8BKX1	Brain-specific angiogenesis inhibitor 1-associated protein 2	Baiap2
-2.76973	-3.12777	NaN	-2.20292	-1.85112	-2.30679	-2.02836	-1.96251	-1.73864	-1.29754	-1.89488	-1.51046				+	11	2.58469	0.00109549	Q8BKZ9	Q8BKZ9	Pyruvate dehydrogenase protein X component, mitochondrial	Pdhx
-2.02531	-1.3484	-1.61551	-1.688	-2.13103	-1.61513	-1.40343	-1.07745	-1.338	-0.581399	-1.10534	-0.816723				+	54	2.0412	0.00339009	Q8BL66	Q8BL66	Early endosome antigen 1	Eea1
0.477362	0.709906	0.660908	-1.21014	-1.12194	NaN	NaN	-1.21847	NaN	0.295553	-0.108625	-0.0669503				+	4	3.69158	0.000315789	Q8BL97	Q8BL97	Serine/arginine-rich splicing factor 7	Srsf7
0.506783	2.06739	2.08351	-0.232538	NaN	NaN	-0.720804	-0.350158	-0.283685	0.371329	NaN	NaN				+	7	1.6847	0.00662602	Q8BLK3	Q8BLK3	Limbic system-associated membrane protein	Lsamp
1.49761	2.04943	2.17397	1.5779	1.22509	1.33978	NaN	1.0485	1.88513	1.52633	1.79887	1.53763					7	0.528326	0.127981	Q8BLQ9	Q8BLQ9	Cell adhesion molecule 2	Cadm2
NaN	NaN	NaN	NaN	NaN	NaN	-1.26502	-0.293253	-0.731878	0.271722	-0.830418	0.0803625					14	0.614812	0.0979741	Q8BMF3	Q8BMF3	NADP-dependent malic enzyme, mitochondrial	Me3
-3.22882	-2.7484	-2.46258	-2.99726	-2.9749	-3.01972	-2.53042	-2.64388	-2.79113	-1.47384	-2.02655	-1.65654				+	15	2.99129	0.000561404	Q8BMF4	Q8BMF4	Dihydrolipoyllysine-residue acetyltransferase component of pyruvate dehydrogenase complex, mitochondrial	Dlat
0.209328	0.0133343	-0.115699	NaN	NaN	0.286656	0.718901	0.0922326	0.436607	0.0857264	-0.0409626	0.156241				+	12	0.895316	0.0434914	Q8BMI3	Q8BMI3	ADP-ribosylation factor-binding protein GGA3	Gga3
NaN	NaN	NaN	1.04859	NaN	1.1972	NaN	NaN	0.877314	0.833696	0.530052	0.765695				+	18	1.29088	0.0159605	Q8BMJ2	Q8BMJ2	Leucine--tRNA ligase, cytoplasmic	Lars
NaN	NaN	NaN	0.182295	-0.0153549	NaN	0.3209	0.167313	-0.00977716	-0.00662128	-0.345623	-0.233888				+	4	1.00561	0.0328915	Q8BMJ3;J3QNT6	Q8BMJ3;J3QNT6	Eukaryotic translation initiation factor 1A, X-chromosomal	Eif1ax;Gm5039
-0.950095	-0.358284	-0.697863	-1.22206	-1.29101	-0.651591	-1.12459	-0.461633	-1.01764	0.234448	-0.77762	-0.0411028				+	24	0.929696	0.0398408	Q8BMK4	Q8BMK4	Cytoskeleton-associated protein 4	Ckap4
NaN	NaN	NaN	-0.0156403	-0.367595	NaN	NaN	NaN	NaN	0.115941	-0.435095	-0.0568609					11	0.0934884	0.727804	Q8BML9	Q8BML9		Qars
-0.17645	0.524293	0.0616766	0.0893441	-0.406972	0.0264108	-0.800165	0.270017	0.184917	0.505328	-0.212632	0.416192					8	0.164612	0.53234	Q8BMP6	Q8BMP6	Golgi resident protein GCP60	Acbd3
-2.39569	-3.47871	-3.1814	-0.80149	-1.17377	-1.0999	-1.22989	-1.20032	-0.95211	-1.28096	-1.30585	-1.09606				+	24	3.85947	0.000268293	Q8BMS1	Q8BMS1	Trifunctional enzyme subunit alpha, mitochondrial;Long-chain enoyl-CoA hydratase;Long chain 3-hydroxyacyl-CoA dehydrogenase	Hadha
2.13011	NaN	1.09206	2.34234	2.31108	2.25656	1.91762	2.12765	2.12753	1.95333	2.11522	1.88534					10	0.775277	0.0608174	Q8BNU0	Q8BNU0	Armadillo repeat-containing protein 6	Armc6
2.22088	2.7504	2.80935	1.73408	1.69465	1.22864	1.0558	0.841172	0.928951	0.809752	0.904386	0.641176				+	8	4.34492	8.25e-05	Q8BNY6	Q8BNY6	Neuronal calcium sensor 1	Ncs1
NaN	0.119479	-1.18865	-0.622462	NaN	NaN	-1.05624	NaN	NaN	-0.323428	-0.619366	-0.498659					5	0.0359015	0.895552	Q8BP27	Q8BP27	Swi5-dependent recombination DNA repair protein 1 homolog	Sfr1
-0.092072	-1.17134	-0.771632	0.972789	0.959121	0.669189	0.830434	0.448686	0.789486	0.107415	0.145829	0.0193313				+	14	2.97598	0.000582716	Q8BP47	Q8BP47	Asparagine--tRNA ligase, cytoplasmic	Nars
NaN	NaN	1.99022	1.09225	NaN	NaN	NaN	1.45656	1.01141	NaN	1.24226	NaN					3	0	1	Q8BP48	Q8BP48	Methionine aminopeptidase 1	Metap1
0.592005	0.308984	0.351166	0.170248	0.0328019	0.366355	0.0943872	0.353229	0.232328	0.95548	0.240486	0.737302				+	3	0.898803	0.0431136	Q8BP67;F6RSK3	Q8BP67	60S ribosomal protein L24	Rpl24
-0.0127833	0.718616	0.725828	-0.21014	-0.232415	-0.044464	-0.323428	0.146403	-0.0973412	0.489119	0.0552914	0.322632				+	13	1.23958	0.0177742	Q8BP92	Q8BP92	Reticulocalbin-2	Rcn2
1.19615	NaN	NaN	1.04469	1.14153	NaN	NaN	0.12202	0.542816	0.271409	0.591853	0.493682				+	12	1.51527	0.0094375	Q8BPM0	Q8BPM0	Disheveled-associated activator of morphogenesis 1	Daam1
NaN	NaN	NaN	NaN	NaN	2.82613	1.90985	1.77127	2.10445	NaN	NaN	2.04889					8	0	1	Q8BPM2	Q8BPM2	Mitogen-activated protein kinase kinase kinase kinase 5	Map4k5
-2.04058	NaN	NaN	-0.886589	-1.03858	-0.829281	-0.784336	-0.608715	-0.720366	-0.328836	-0.69893	-0.539729				+	34	1.50575	0.00969918	Q8BPN8	Q8BPN8	DmX-like protein 2	Dmxl2
NaN	0.409681	0.306663	0.0423379	0.0623693	NaN	NaN	NaN	-0.210638	-0.492007	-0.600365	-0.322505				+	4	2.62981	0.000979127	Q8BR63	Q8BR63	Protein FAM177A1	Fam177a1
2.32063	2.28877	2.44332	2.02932	2.01625	1.9289	1.83023	1.71961	NaN	1.93539	2.40156	1.97954				+	8	1.68697	0.00664082	Q8BR92	Q8BR92	Paralemmin-2	Palm2
NaN	NaN	NaN	NaN	NaN	NaN	-0.135272	0.273256	NaN	0.473571	0.27514	0.153848					10	0.497598	0.141526	Q8BRF7	Q8BRF7	Sec1 family domain-containing protein 1	Scfd1
0.0399184	-1.29125	-0.921055	0.946917	1.10383	0.576024	0.795909	0.494353	0.83421	0.586081	0.795233	0.55909				+	38	2.48631	0.00133555	Q8BRT1	Q8BRT1	CLIP-associating protein 2	Clasp2
-1.5214	-1.8808	-1.47472	-0.208517	-0.426748	0.182802	0.121832	-0.0699771	0.103736	-0.624148	-0.616734	-0.728138				+	2	4.51872	4.65e-05	Q8BRV5	Q8BRV5	Uncharacterized protein KIAA1671	Kiaa1671
0.915391	0.0709665	0.635002	0.982306	0.88782	0.527949	0.545424	1.32952	1.16253	0.237115	0.501157	0.492972					33	0.711257	0.0729294	Q8BSS9	Q8BSS9	Liprin-alpha-2	Ppfia2
-3.86205	-3.68314	-3.39616	NaN	NaN	NaN	-4.18396	-4.14722	-3.15275	-4.24451	-4.00351	-4.33964					9	0.569929	0.111891	Q8BSY0	Q8BSY0	Aspartyl/asparaginyl beta-hydroxylase	Asph
0.0119808	-0.453439	-0.674189	1.81421	1.85757	2.13549	2.08559	NaN	1.55988	0.858227	0.80561	0.90571				+	5	4.3772	4.21e-05	Q8BTG7	Q8BTG7	Protein NDRG4	Ndrg4
-0.266517	NaN	-0.35095	NaN	NaN	NaN	NaN	-0.544683	NaN	-0.0174944	-0.305095	-0.15549					19	0.56288	0.114112	Q8BTI8	Q8BTI8	Serine/arginine repetitive matrix protein 2	Srrm2
1.04949	0.456365	0.152276	0.154586	-0.127105	-0.126973	-0.658097	-0.746485	-0.477056	-0.985719	-0.417704	-0.49917				+	55	2.49603	0.00132437	Q8BTM8	Q8BTM8	Filamin-A	Flna
-1.14333	-1.13508	-1.64648	NaN	NaN	NaN	NaN	NaN	NaN	-0.866789	-1.95806	-1.25526					9	0.049115	0.858773	Q8BTV2	Q8BTV2	Cleavage and polyadenylation specificity factor subunit 7	Cpsf7
NaN	-0.764431	-0.726483	NaN	NaN	NaN	NaN	NaN	NaN	0.129939	-0.55159	-0.0237521				+	23	0.953794	0.0376017	Q8BUK6	Q8BUK6	Protein Hook homolog 3	Hook3
-0.695103	-0.160533	-0.243425	-0.118493	-0.145743	-0.205142	-0.0606008	-0.237686	-0.184344	-0.283922	-0.475915	-0.405339					26	0.67428	0.0814101	Q8BUV3	Q8BUV3	Gephyrin;Molybdopterin adenylyltransferase;Molybdopterin molybdenumtransferase	Gphn
NaN	1.3764	1.12664	1.47823	1.45064	1.16929	NaN	1.17156	1.18771	NaN	1.11472	1.39358					5	0.186181	0.482338	Q8BV13	Q8BV13	COP9 signalosome complex subunit 7b	Cops7b
-1.22885	-3.25335	-2.52452	-0.826111	-0.791189	-0.840927	-0.532467	-0.645056	-0.471656	-0.372172	-0.451646	-0.346418				+	16	2.21541	0.00228892	Q8BVE3	Q8BVE3	V-type proton ATPase subunit H	Atp6v1h
-1.08386	-1.81028	-1.69412	-0.980245	-1.0706	-1.12843	-0.813196	-1.17613	-0.947853	-1.04747	-0.948152	-1.06019				+	8	1.30127	0.0155559	Q8BVI4	Q8BVI4	Dihydropteridine reductase	Qdpr
-0.664483	-1.34931	NaN	0.208194	0.554824	0.309002	0.474512	0.232311	0.273239	-0.0556121	-0.0688771	0.00502928				+	11	3.02045	0.000556962	Q8BVQ5	Q8BVQ5	Protein phosphatase methylesterase 1	Ppme1
0.344776	1.04091	1.12551	0.717453	NaN	NaN	NaN	NaN	NaN	0.673762	0.307466	0.393387					10	0.629703	0.0937988	Q8BVU5;Q91YD4	Q8BVU5	ADP-ribose pyrophosphatase, mitochondrial	Nudt9
0.548248	0.946583	-0.0411028	1.12488	1.00399	1.24907	1.59972	1.24763	1.58831	0.717287	0.675097	0.577078				+	11	2.0618	0.00324615	Q8BW96	Q8BW96	Calcium/calmodulin-dependent protein kinase type 1D	Camk1d
-1.95639	-1.75035	-1.66166	-1.92839	-1.75975	-1.82948	-1.30521	-1.24129	-1.68594	-0.76086	-1.40245	-1.14379				+	15	1.98444	0.00373171	Q8BWF0	Q8BWF0	Succinate-semialdehyde dehydrogenase, mitochondrial	Aldh5a1
0.0560411	-0.456701	-0.443076	0.273657	0.0872121	-0.280244	NaN	0.0598407	0.266264	-0.353436	-0.229096	-0.278936				+	14	0.847544	0.0497708	Q8BWG8	Q8BWG8	Beta-arrestin-1	Arrb1
-2.2914	NaN	NaN	0.385337	NaN	NaN	-0.754888	NaN	-0.565402	NaN	-0.786262	-0.227864					12	0.183523	0.488143	Q8BWS5	Q8BWS5	G protein-regulated inducer of neurite outgrowth 3	Gprin3
-0.444985	-0.772308	-1.0273	0.724445	0.822886	0.468511	0.570914	0.566186	0.594378	0.204981	-0.215989	0.231888				+	16	3.85922	0.000266667	Q8BWT1	Q8BWT1	3-ketoacyl-CoA thiolase, mitochondrial	Acaa2
NaN	NaN	-0.226878	2.01724	1.94369	2.1754	NaN	NaN	1.98639	0.964855	1.09499	1.12117				+	10	3.52505	0.000556054	Q8BWY3	Q8BWY3	Eukaryotic peptide chain release factor subunit 1	Etf1
0.600949	0.266351	0.716718	NaN	0.0666691	NaN	NaN	NaN	NaN	1.78573	1.08617	1.39771				+	12	1.67357	0.0069497	Q8BX10	Q8BX10	Serine/threonine-protein phosphatase PGAM5, mitochondrial	Pgam5
-0.950319	-1.32585	-1.0013	NaN	-0.649018	NaN	-0.355693	-0.52667	-0.412077	-0.395282	-0.590338	-0.534759				+	9	2.64888	0.000961538	Q8BXR9	Q8BXR9	Oxysterol-binding protein-related protein 6	Osbpl6
-1.31127	NaN	NaN	-0.685626	NaN	NaN	NaN	NaN	NaN	-0.938173	-1.05783	-0.859015					13	0	1	Q8BXZ1	Q8BXZ1	Protein disulfide-isomerase TMX3	Tmx3
1.36993	0.0226541	-0.161952	NaN	NaN	NaN	NaN	NaN	NaN	0.733771	0.620889	0.777072					21	0.244675	0.371288	Q8BY87	Q8BY87	Ubiquitin carboxyl-terminal hydrolase 47	Usp47
-3.68919	-3.51387	-3.22985	-1.57647	-1.45759	-1.48527	-0.89724	-1.07176	-0.882213	0.47343	0.545656	0.426974				+	30	8.51532	0	Q8BYI9	Q8BYI9	Tenascin-R	Tnr
-0.110764	-0.309293	-0.532267	0.110199	-0.220578	0.262936	0.323101	NaN	NaN	NaN	0.146579	1.015				+	8	1.0566	0.0290804	Q8BYK6	Q8BYK6	YTH domain-containing family protein 3	Ythdf3
3.50105	2.78886	2.09579	NaN	3.9789	4.00328	3.67438	NaN	3.50762	2.53977	2.99321	2.80854				+	10	1.28294	0.0161506	Q8BYN5	Q8BYN5	FSD1-like protein	Fsd1l
-0.562767	NaN	-2.28523	0.187789	NaN	-0.0140695	NaN	-0.476952	-0.90766	-0.979001	-0.734395	-0.768502					31	0.730287	0.0692539	Q8BZ98	Q8BZ98	Dynamin-3	Dnm3
NaN	0.453459	1.0511	NaN	NaN	NaN	NaN	NaN	NaN	0.822197	0.867384	0.801883					8	0.124833	0.635832	Q8C052	Q8C052	Microtubule-associated protein 1S;MAP1S heavy chain;MAP1S light chain	Map1s
0.0826981	-0.31371	0.0533739	1.26344	1.42101	0.973412	1.25553	0.931178	1.33719	0.932912	1.05095	0.863914				+	16	3.84858	0.000263473	Q8C078	Q8C078	Calcium/calmodulin-dependent protein kinase kinase 2	Camkk2
-1.21798	NaN	NaN	NaN	-1.10111	NaN	NaN	0.163009	-0.306845	0.63913	-0.419323	0.504509					12	0.261471	0.345007	Q8C0C7	Q8C0C7	Phenylalanine--tRNA ligase alpha subunit	Farsa
-0.547055	-1.48918	-0.907198	-0.373398	-0.166844	-0.341303	-0.537843	-0.171975	-0.699996	-0.387473	-0.831553	-0.58602				+	14	0.972299	0.0360573	Q8C0E2	Q8C0E2	Vacuolar protein sorting-associated protein 26B	Vps26b
-1.56228	-1.08977	-1.00698	-0.968054	-1.19472	-1.31522	-0.932817	-1.30696	-1.02127	-1.13416	-1.32746	-1.3764					8	0.145536	0.580527	Q8C0M9	Q8C0M9	Isoaspartyl peptidase/L-asparaginase;Isoaspartyl peptidase/L-asparaginase alpha chain;Isoaspartyl peptidase/L-asparaginase beta chain	Asrgl1
NaN	2.69507	1.50087	1.73942	NaN	NaN	NaN	NaN	NaN	1.80118	1.5897	1.42698					4	0.43297	0.178508	Q8C145	Q8C145	Zinc transporter ZIP6	Slc39a6
-1.45786	-0.418352	-1.09031	-0.860208	NaN	-1.29948	NaN	NaN	NaN	-0.208018	-1.10064	-0.408929					8	0.334979	0.256056	Q8C163	Q8C163	Nuclease EXOG, mitochondrial	Exog
-1.16421	NaN	NaN	0.561707	-0.0411028	0.496957	0.242738	0.42225	0.0684531	0.706512	-0.284396	0.377688					14	0.0240326	0.926968	Q8C167	Q8C167	Prolyl endopeptidase-like	Prepl
-0.416299	-1.13021	-0.8614	0.249925	0.119589	0.25991	0.593681	0.666301	0.450794	0.657309	0.269251	0.384565				+	18	3.67342	0.000348718	Q8C1A5	Q8C1A5	Thimet oligopeptidase	Thop1
-0.443713	-0.91533	NaN	NaN	NaN	NaN	NaN	NaN	NaN	0.446915	0.38513	0.534182				+	21	2.06388	0.00324422	Q8C1B1	Q8C1B1	Calmodulin-regulated spectrin-associated protein 2	Camsap2
-0.102188	0.608892	0.511218	-0.344942	-0.505992	-0.582267	-0.438186	-0.433066	-0.385928	-0.32112	-0.457647	-0.470407				+	17	2.44101	0.00144231	Q8C1B7	Q8C1B7	Septin-11	Sept11
-1.95699	NaN	NaN	NaN	NaN	-1.45107	-2.28774	-1.68899	NaN	-0.561497	-1.5852	-0.730662				+	17	0.942304	0.0386498	Q8C2Q3	Q8C2Q3	RNA-binding protein 14	Rbm14
0.334644	0.864308	0.690544	0.904845	0.544561	0.336245	0.531615	0.475415	NaN	-0.0450236	0.0686346	-0.0059029				+	15	1.52968	0.00923219	Q8C3W1	Q8C3W1	Uncharacterized protein C1orf198 homolog
-0.0506062	0.620246	0.346426	NaN	-0.834873	-0.978049	NaN	-0.989938	NaN	-0.473735	-0.284988	-0.436162				+	9	2.28256	0.00203499	Q8C3X2;Q9CXD6	Q8C3X2	Coiled-coil domain-containing protein 90B, mitochondrial	Ccdc90b
-3.28425	NaN	-3.1405	-2.67622	-2.86574	-3.20833	-2.4536	-2.79867	-2.34156	-0.784001	-1.14026	-0.972399				+	21	4.58762	5.13e-05	Q8C419	Q8C419	Probable G-protein coupled receptor 158	Gpr158
2.14854	2.19674	2.13784	NaN	NaN	NaN	NaN	NaN	NaN	0.711346	NaN	0.596819				+	7	4.13071	0.00025	Q8C570	Q8C570	mRNA export factor	Rae1
-1.48342	-1.01657	-1.49006	NaN	NaN	NaN	-1.06984	NaN	-1.09781	-1.06771	-1.21388	-1.41273					15	0.325877	0.265283	Q8C5H8	Q8C5H8	NAD kinase 2, mitochondrial	Nadk2
0.0171249	-1.34108	-1.05783	1.01168	NaN	NaN	0.82969	0.604411	0.74514	0.629345	0.458684	0.368681				+	4	2.01164	0.00362733	Q8C5R8	Q8C5R8		Prps1l1
NaN	NaN	NaN	-3.43869	-2.78136	NaN	NaN	-2.43154	-2.13225	-1.73963	-1.33503	-1.6814				+	13	1.89432	0.00468046	Q8C5W0	Q8C5W0	Calmin	Clmn
0.577552	0.922647	0.711866	0.596645	0.0879021	0.275315	NaN	0.00607212	0.277674	-0.0139267	0.186738	0.215496				+	10	1.64347	0.00725049	Q8C6E0	Q8C6E0	Cilia- and flagella-associated protein 36	Cfap36
-1.05949	-1.39983	-1.19686	-1.73422	-1.63311	-1.28007	-1.67292	-1.39988	-1.31644	-0.124857	-0.754802	-0.600841				+	16	2.61025	0.00105028	Q8C854	Q8C854	Myelin expression factor 2	Myef2
-1.32539	NaN	-1.0268	NaN	-0.134221	-0.476952	-0.287472	-0.842617	NaN	-0.573665	-0.774671	NaN				+	10	0.945571	0.0384423	Q8C878	Q8C878	NEDD8-activating enzyme E1 catalytic subunit	Uba3
-0.792106	0.219942	-0.322851	-0.217355	0.376695	-0.227864	-0.634128	-0.364348	-0.703189	-0.0732718	0.38545	0.194955				+	133	0.932257	0.0395863	Q8C8R3	Q8C8R3	Ankyrin-2	Ank2
-0.310805	0.535645	0.639535	-0.0160683	0.0328904	-0.136848	0.175892	-0.109294	0.0262933	-0.267596	NaN	0.0747905					6	0.29016	0.306375	Q8C8T8	Q8C8T8	Pre-rRNA-processing protein TSR2 homolog	Tsr2
-1.50949	-3.14967	-3.47962	1.4016	1.54242	1.40175	1.58342	1.57046	1.56137	0.649752	0.490821	0.849076				+	21	4.52006	4.71e-05	Q8CAA7	Q8CAA7	Glucose 1,6-bisphosphate synthase	Pgm2l1
-1.61306	-2.9318	-1.48882	-1.51061	-1.44917	-1.53938	-1.28794	-1.11403	-1.29196	-0.509949	-0.916094	-0.793521				+	31	1.48357	0.0100595	Q8CAQ8	Q8CAQ8	MICOS complex subunit Mic60	Immt
3.54572	3.9373	4.98352	2.69703	2.65091	2.61193	2.35897	2.64711	2.2952	2.10228	2.03511	1.94004				+	8	3.13826	0.000569801	Q8CAY6	Q8CAY6	Acetyl-CoA acetyltransferase, cytosolic	Acat2
-0.326537	NaN	-0.61306	1.49993	1.35332	1.60964	NaN	1.26036	1.40606	NaN	NaN	0.263646				+	13	3.58365	0.000587678	Q8CBE3	Q8CBE3	WD repeat-containing protein 37	Wdr37
-0.18916	-0.823423	-1.02588	0.195484	-0.0890913	0.0600213	-0.0367494	0.124503	0.0948187	0.011617	-0.0989585	0.108814				+	16	1.87148	0.00481271	Q8CBW3	Q8CBW3	Abl interactor 1	Abi1
0.393956	NaN	-0.676809	0.585648	0.552283	0.50034	NaN	NaN	NaN	0.482996	0.662597	0.572201				+	12	0.877448	0.0457598	Q8CBY8	Q8CBY8	Dynactin subunit 4	Dctn4
0.297999	-0.254473	0.199272	NaN	NaN	0.00653582	-0.24245	-0.464041	-0.223423	-0.632082	-0.733615	-0.925468				+	11	2.15408	0.0025847	Q8CCJ4	Q8CCJ4	APC membrane recruitment protein 2	Amer2
0.208178	-0.241596	-0.576861	NaN	-1.23242	-0.56003	NaN	NaN	NaN	0.128598	-0.407733	-0.100305				+	5	0.851363	0.0494911	Q8CCS6	Q8CCS6	Polyadenylate-binding protein 2	Pabpn1
NaN	-4.62463	NaN	NaN	NaN	-2.48805	-3.01894	-2.35685	-2.76416	-1.43194	-3.05688	-2.21692					7	0.398689	0.202008	Q8CCT4	Q8CCT4	Transcription elongation factor A protein-like 5	Tceal5
0.63684	NaN	NaN	NaN	0.802839	NaN	NaN	NaN	NaN	0.480478	0.487844	0.612726					17	0	1	Q8CDG3	Q8CDG3	Deubiquitinating protein VCIP135	Vcpip1
0.994155	1.15688	0.96311	0.94486	0.764346	0.813221	0.898162	0.685245	0.814235	0.729722	0.622665	0.605354				+	14	2.14576	0.00265943	Q8CDN6	Q8CDN6	Thioredoxin-like protein 1	Txnl1
0.936469	0.983932	1.08281	0.280142	NaN	0.0299709	-0.255319	-0.635708	-0.171719	-0.480369	-0.180657	-0.281906				+	23	4.02831	0.000316547	Q8CFI0	Q8CFI0	E3 ubiquitin-protein ligase NEDD4-like	Nedd4l
-0.867185	0.174833	0.419449	-0.468114	-0.604261	-0.766129	-0.254231	-0.588996	-0.494672	-0.536252	-0.576087	-0.499884					2	0.442711	0.172499	Q8CG71	Q8CG71	Prolyl 3-hydroxylase 2	Leprel1
NaN	-2.21484	-2.43731	NaN	NaN	NaN	NaN	NaN	NaN	-0.730227	-0.884637	-0.881038				+	9	3.11429	0.000568245	Q8CG72	Q8CG72	Poly(ADP-ribose) glycohydrolase ARH3	Adprhl2
NaN	NaN	NaN	-0.260869	-0.430499	-0.189034	0.00300399	NaN	NaN	-0.735349	-0.884246	-1.0309				+	8	2.21494	0.00228252	Q8CG76	Q8CG76	Aflatoxin B1 aldehyde reductase member 2	Akr7a2
-0.846473	-2.32135	-1.31046	-0.628727	-0.811718	-0.535953	-0.671022	-0.591488	-0.414244	-0.139076	-0.487178	-0.159242				+	26	1.554	0.00871402	Q8CGC7	Q8CGC7	Bifunctional glutamate/proline--tRNA ligase;Glutamate--tRNA ligase;Proline--tRNA ligase	Eprs
2.32778	2.23963	2.15341	2.52334	2.56158	1.98313	2.22438	1.84058	2.13163	1.627	1.93418	1.8925				+	18	1.1973	0.019805	Q8CGF6	Q8CGF6	WD repeat-containing protein 47	Wdr47
-1.13639	-1.77577	-1.22472	-1.58857	NaN	-1.33857	NaN	-1.60568	-1.63199	-0.797262	-1.22558	-1.073					23	0.831117	0.0517385	Q8CGF7;Q3B807	Q8CGF7	Transcription elongation regulator 1	Tcerg1
-1.63082	-2.31101	-2.37156	-1.15776	-1.20145	-1.19061	-1.17089	-1.13993	-1.12618	-0.643302	-1.04872	-0.803558				+	23	3.10838	0.000566667	Q8CGK3	Q8CGK3	Lon protease homolog, mitochondrial	Lonp1
-1.28759	-2.4542	-2.42256	-0.654802	-0.720016	-0.61306	-0.218223	-0.263635	-0.319271	-0.233397	-0.550704	-0.344942				+	22	3.134	0.000576271	Q8CGY8	Q8CGY8	UDP-N-acetylglucosamine--peptide N-acetylglucosaminyltransferase 110 kDa subunit	Ogt
NaN	-1.736	-2.05085	NaN	NaN	NaN	NaN	-1.12849	-1.51843	-0.496411	-1.13921	-0.854873				+	8	1.41387	0.0121331	Q8CH18	Q8CH18	Cell division cycle and apoptosis regulator protein 1	Ccar1
-1.00223	-1.11277	-1.39802	-2.06464	NaN	-1.6486	NaN	-1.96111	NaN	-0.658189	-0.918844	-0.93191				+	12	2.07912	0.00316558	Q8CH25	Q8CH25	SAFB-like transcription modulator	Sltm
NaN	-1.44132	-1.77581	-0.145351	-0.140779	NaN	NaN	NaN	NaN	-0.0990932	-0.32435	-0.309176				+	10	3.04501	0.000561039	Q8CH72	Q8CH72	E3 ubiquitin-protein ligase TRIM32	Trim32
-2.131	-3.3203	-2.52935	-0.50457	-0.554048	-0.387142	-0.0813395	-0.157432	-0.14496	-0.0878702	-0.24659	-0.262433				+	43	4.63818	0	Q8CHC4	Q8CHC4	Synaptojanin-1	Synj1
-2.52962	-1.97765	-1.81623	-2.2405	-2.30191	-2.63115	-1.97904	-2.56108	-2.00259	-1.52426	-1.53411	-1.4984				+	15	1.66339	0.00698204	Q8CHH9	Q8CHH9	Septin-8	Sept8
0.974659	1.48491	1.50107	0.457811	0.515501	0.438483	NaN	-0.173639	0.310075	0.464863	-0.100036	0.590484				+	5	2.18126	0.00248409	Q8CHP5	Q8CHP5	Partner of Y14 and mago	Wibg
-0.80686	-1.29983	-0.476952	-0.367818	-0.322736	-0.444243	0.114691	-0.310107	-0.0316775	-0.405775	-0.232538	-0.351628				+	9	1.64358	0.00725765	Q8CHP8	Q8CHP8	Phosphoglycolate phosphatase	Pgp
NaN	-1.69162	-1.9724	-1.30609	NaN	-2.15325	-1.28576	-1.44943	-1.36379	-0.860526	NaN	-1.02694				+	11	1.04265	0.0300383	Q8CHT0	Q8CHT0	Delta-1-pyrroline-5-carboxylate dehydrogenase, mitochondrial	Aldh4a1
-0.299479	0.166794	-0.253989	-0.514097	-0.714575	-0.438186	-0.17594	-0.523763	-0.543199	0.0411351	0.052895	0.144903				+	12	1.96173	0.00392326	Q8CHU3	Q8CHU3	Epsin-2	Epn2
NaN	NaN	NaN	-1.09146	-1.32498	NaN	NaN	-1.26159	NaN	NaN	-1.707	-1.40196					8	0.671162	0.0822467	Q8CHX7	Q8CHX7	Raftlin-2	Rftn2
0.344447	1.07939	0.439657	-0.146395	0.0965915	-0.439251	-0.0694271	-0.315566	-0.445515	-0.312433	-0.131721	-0.311503				+	11	2.05021	0.00328061	Q8CI32	Q8CI32	BAG family molecular chaperone regulator 5	Bag5
0.188644	1.3706	1.39582	-0.254473	-0.163885	0.248262	NaN	NaN	NaN	-0.357383	-0.555423	-0.342213				+	9	1.75133	0.00584874	Q8CI43	Q8CI43	Myosin light chain 6B	Myl6b
-0.192068	-0.548535	-0.493032	NaN	NaN	NaN	-0.399991	NaN	NaN	-0.0590784	-0.0695647	0.0141061				+	9	1.51461	0.00942018	Q8CI51	Q8CI51	PDZ and LIM domain protein 5	Pdlim5
NaN	NaN	1.11241	1.76351	NaN	NaN	1.26777	1.21853	1.42372	NaN	1.23511	1.2597					14	0.270431	0.331391	Q8CI75	Q8CI75	DIS3-like exonuclease 2	Dis3l2
-1.64561	-3.56206	-3.2895	-0.325617	-0.486972	-0.430821	-0.38648	-0.699552	-0.33948	-1.07841	-1.00411	-0.827494				+	30	2.77817	0.000915767	Q8CI94	Q8CI94	Glycogen phosphorylase, brain form	Pygb
NaN	NaN	-1.8819	0.687126	0.615022	1.20457	0.324636	0.957552	0.488532	0.200863	0.250097	0.570186					23	0.715018	0.0722576	Q8CIE6	Q8CIE6	Coatomer subunit alpha;Xenin;Proxenin	Copa
NaN	NaN	NaN	0.858619	NaN	NaN	0.938376	0.907657	0.851313	0.717359	0.876572	0.856816					10	0.662533	0.0844607	Q8CIG8	Q8CIG8	Protein arginine N-methyltransferase 5	Prmt5
1.77586	2.05517	1.8483	2.12149	NaN	1.80536	1.49309	1.56751	NaN	0.797839	1.07309	0.630215				+	11	2.95587	0.000589372	Q8CIH9	Q8CIH9	Amidophosphoribosyltransferase	Ppat
1.13315	1.06241	1.42818	0.667057	0.925083	0.790734	0.564179	0.344428	0.505841	-0.0186342	-0.0612924	0.00959697				+	21	4.71242	0	Q8CIN4	Q8CIN4	Serine/threonine-protein kinase PAK 2;PAK-2p27;PAK-2p34	Pak2
1.35757	1.71142	0.938265	0.869992	NaN	NaN	0.672497	0.377875	NaN	0.550465	0.675443	0.939676				+	38	1.27678	0.0163613	Q8CJ19	Q8CJ19	Protein-methionine sulfoxide oxidase MICAL3	Mical3
NaN	0.464186	-0.885418	-0.516923	NaN	NaN	NaN	NaN	NaN	-0.738379	0.0109045	-0.900026					17	0.201003	0.449793	Q8CJG1;Q8CJF8	Q8CJG1	Protein argonaute-1	Ago1
2.86512	2.39335	2.86145	2.63514	2.89121	2.82531	2.86607	3.03741	2.60358	2.65499	2.99666	3.06275					12	0.139793	0.595244	Q8JZK9	Q8JZK9	Hydroxymethylglutaryl-CoA synthase, cytoplasmic	Hmgcs1
1.21826	NaN	0.303116	NaN	1.54086	1.2041	1.33665	NaN	NaN	0.826489	0.68506	0.542563					9	0.688954	0.0780572	Q8JZL3	Q8JZL3	Thiamine-triphosphatase	Thtpa
-1.73725	NaN	NaN	-1.01035	-0.964953	-0.814017	-1.13803	-0.919073	-1.23603	-0.0603242	-0.436162	-0.387694				+	14	2.68265	0.000944882	Q8JZN5	Q8JZN5	Acyl-CoA dehydrogenase family member 9, mitochondrial	Acad9
NaN	NaN	NaN	-1.83891	-2.0587	NaN	NaN	NaN	NaN	-0.612777	-0.960438	-0.740021				+	14	2.32842	0.00188905	Q8JZQ2;Q920A7	Q8JZQ2	AFG3-like protein 2	Afg3l2
0.152035	0.225143	-0.577151	0.189713	0.0119808	0.193701	-0.0143553	0.354944	0.0747754	-0.210015	0.0681355	0.345033					23	0.0975726	0.716332	Q8JZQ9	Q8JZQ9	Eukaryotic translation initiation factor 3 subunit B	Eif3b
-4.09525	NaN	-3.04818	NaN	-3.36429	-4.02255	-3.28783	NaN	NaN	-2.34401	NaN	-2.66359					9	0.737111	0.0679273	Q8JZS0	Q8JZS0	Protein lin-7 homolog A	Lin7a
0.139109	-0.164915	-1.16221	NaN	NaN	NaN	NaN	NaN	NaN	-0.111565	-0.62882	-0.302758					9	0.0389524	0.887169	Q8JZX4	Q8JZX4	Splicing factor 45	Rbm17
NaN	2.00799	2.19396	NaN	NaN	NaN	NaN	NaN	NaN	0.679989	0.658401	0.79794				+	1	3.24133	0.000598726	Q8K003	Q8K003	Translation machinery-associated protein 7	Tma7
-0.370722	-0.306962	-0.526369	NaN	-1.71193	NaN	-2.14659	NaN	-1.81357	0.0775433	-0.720454	-0.152248				+	10	2.58252	0.00110791	Q8K019	Q8K019	Bcl-2-associated transcription factor 1	Bclaf1
-1.0633	-0.649937	-0.760774	-0.972546	-1.23094	-0.983167	-0.760263	-0.389567	-0.751549	-0.257252	-0.829363	-0.60046				+	8	1.04435	0.0299173	Q8K021	Q8K021	Secretory carrier-associated membrane protein 1	Scamp1
NaN	NaN	NaN	-0.795435	NaN	-0.781234	-0.539432	-0.25882	NaN	0.0327576	NaN	-0.326767				+	14	1.04991	0.0295745	Q8K0D5	Q8K0D5	Elongation factor G, mitochondrial	Gfm1
NaN	-2.16111	-1.97673	NaN	NaN	NaN	NaN	NaN	NaN	0.113286	-0.260146	0.0839821				+	8	2.91474	0.00064455	Q8K0G5	Q8K0G5	Protein TSSC1	Tssc1
-4.20875	-4.14576	NaN	-2.37209	-2.30918	-2.65366	-1.40468	-1.69363	-1.76014	-1.59216	-1.70465	-1.97122				+	7	5.39756	0	Q8K0S0	Q8K0S0	Phytanoyl-CoA hydroxylase-interacting protein	Phyhip
-1.09079	-0.665938	-0.533065	-0.744247	-0.666393	-0.983896	-0.536749	-0.974162	-0.636451	-1.03034	-0.831715	-1.0345					21	0.275159	0.326145	Q8K0T0	Q8K0T0	Reticulon-1	Rtn1
-0.775261	-2.19922	-1.73292	0.457574	0.400701	0.475936	0.517565	0.493053	0.434773	0.688497	0.755405	0.683113				+	25	3.72208	0.000320856	Q8K0U4	Q8K0U4	Heat shock 70 kDa protein 12A	Hspa12a
NaN	-2.14731	-1.82248	NaN	NaN	NaN	NaN	NaN	NaN	-2.60388	-3.05705	-2.05148					11	0.63064	0.0935488	Q8K124	Q8K124	Pleckstrin homology domain-containing family O member 2	Plekho2
-2.12314	-1.39966	-1.46121	-1.52882	-1.26207	-1.38283	-0.860287	-1.20795	-1.42814	-1.16851	-1.5472	-1.44031					12	0.597207	0.103061	Q8K183	Q8K183	Pyridoxal kinase	Pdxk
-1.28694	NaN	-1.80987	-0.79585	-1.00159	-0.873734	-0.842054	-0.624054	-0.554245	-0.609377	-0.951215	-1.11136				+	13	1.74531	0.0059205	Q8K1J6	Q8K1J6	CCA tRNA nucleotidyltransferase 1, mitochondrial	Trnt1
-0.722029	-1.47643	-0.915483	-0.14496	-0.20201	0.00353884	0.086921	0.251848	-0.171463	0.144505	-0.258941	-0.0875986				+	29	2.61457	0.00102985	Q8K1M6	Q8K1M6	Dynamin-1-like protein	Dnm1l
-2.01318	-1.45017	-1.87212	-1.70208	-1.53869	NaN	-1.88421	-1.8996	-1.82481	-1.33394	-1.75869	-1.55282					8	0.545576	0.120751	Q8K1Z0	Q8K1Z0	Ubiquinone biosynthesis protein COQ9, mitochondrial	Coq9
NaN	2.14203	1.91398	NaN	NaN	NaN	NaN	NaN	NaN	1.45099	1.57785	1.63994				+	6	1.61953	0.00761014	Q8K209	Q8K209	G-protein coupled receptor 56;GPR56 N-terminal fragment;GPR56 C-terminal fragment	Gpr56
0.815199	-0.15043	-0.179893	1.23226	1.05221	1.10768	1.13527	1.40801	1.38866	0.995103	0.795809	1.14219				+	23	2.07897	0.00316146	Q8K212	Q8K212	Phosphofurin acidic cluster sorting protein 1	Pacs1
-0.363451	-0.681404	NaN	0.277447	NaN	0.268348	-0.793688	-0.10017	NaN	-0.392098	-0.612022	-0.610228				+	5	1.23018	0.0183312	Q8K215	Q8K215	LYR motif-containing protein 4	Lyrm4
NaN	-0.0193461	-0.0356239	NaN	NaN	NaN	NaN	NaN	NaN	0.140969	-0.972619	-0.405884					7	0.374653	0.220365	Q8K221	Q8K221	Arfaptin-2	Arfip2
-1.06626	NaN	-1.5852	-0.894682	-1.26999	NaN	-1.04621	-1.6277	-1.13665	-1.4367	-1.61932	-1.59936					7	0.458261	0.162404	Q8K274	Q8K274	Ketosamine-3-kinase	Fn3krp
-1.37278	-1.1234	-0.593688	-1.51369	-1.57788	-1.48445	-1.2979	-1.15821	-1.35952	-0.62686	-1.10105	-0.842778				+	21	1.39637	0.0125511	Q8K2B3	Q8K2B3	Succinate dehydrogenase [ubiquinone] flavoprotein subunit, mitochondrial	Sdha
NaN	0.41039	0.171726	NaN	NaN	NaN	NaN	NaN	NaN	-0.609566	-1.16762	-1.03865				+	7	1.86586	0.00484258	Q8K2C6	Q8K2C6	NAD-dependent protein deacylase sirtuin-5, mitochondrial	Sirt5
NaN	NaN	-1.62709	NaN	NaN	NaN	NaN	-0.248049	NaN	0.156306	0.281211	0.162751					6	0	1	Q8K2C9	Q8K2C9	Very-long-chain (3R)-3-hydroxyacyl-CoA dehydratase 3	Hacd3
NaN	-0.992841	-0.798424	NaN	NaN	-1.51086	NaN	NaN	NaN	-1.07046	-1.05353	-0.89964					7	0.459826	0.161387	Q8K2F8	Q8K2F8	Protein LSM14 homolog A	Lsm14a
0.556606	-0.317072	0.43862	NaN	NaN	NaN	NaN	NaN	NaN	0.32	0.727188	0.379939					3	0.342518	0.249245	Q8K2I1	Q8K2I1	Protein farnesyltransferase subunit beta	Fntb
1.23745	0.845676	1.02956	1.01319	0.90525	0.720113	0.510211	0.567254	0.744922	0.433506	0.26734	0.350375				+	9	2.75928	0.000934183	Q8K2K6	Q8K2K6	Arf-GAP domain and FG repeat-containing protein 1	Agfg1
0.932747	NaN	NaN	0.758843	0.255804	NaN	0.141128	0.643451	NaN	NaN	0.0837069	0.111383					6	0.347992	0.243739	Q8K2Q0	Q8K2Q0	COMM domain-containing protein 9	Commd9
6.10095	6.57086	6.83355	5.77533	5.54053	4.61596	4.09259	1.99355	5.26329	3.53086	4.1929	3.62718				+	29	1.74881	0.00587421	Q8K2Q9	Q8K2Q9	Shootin-1	Kiaa1598
0.417425	NaN	NaN	-0.25084	NaN	0.16054	-0.00575923	NaN	NaN	NaN	NaN	0.730488					3	0	1	Q8K2Y7	Q8K2Y7	39S ribosomal protein L47, mitochondrial	Mrpl47
-1.28552	-2.13156	-1.84052	-2.59029	-2.58914	-1.60853	-1.98353	-1.64616	-2.60824	0.133749	-0.973354	-0.343351				+	23	2.08907	0.00309186	Q8K310;A0A087WQ54	Q8K310	Matrin-3	Matr3
-0.273218	-1.42089	-1.3705	0.865648	NaN	NaN	NaN	1.01497	NaN	NaN	0.40526	0.680151				+	10	1.2954	0.015769	Q8K354	Q8K354	Carbonyl reductase [NADPH] 3	Cbr3
1.98028	2.49273	2.40767	1.94009	1.8246	1.52367	1.46618	1.28069	1.59436	0.602241	0.723325	0.427207				+	12	4.28799	0.000304762	Q8K3C3	Q8K3C3	Protein LZIC	Lzic
NaN	NaN	NaN	NaN	NaN	NaN	-1.9631	-2.08512	-2.40253	-2.02485	NaN	-2.04012					16	0.270485	0.331533	Q8K3G9	Q8K3G9	DCC-interacting protein 13-beta	Appl2
-0.701061	-1.18523	-0.622743	0.16503	0.274948	0.110667	0.268313	0.229636	-0.124857	-0.348006	-0.531668	-0.374622				+	18	3.17831	0.000590361	Q8K3H0	Q8K3H0	DCC-interacting protein 13-alpha	Appl1
-0.817541	-1.5434	-1.83005	-0.0630888	-0.676538	-0.523562	-0.417272	-0.496616	NaN	-0.0238941	-0.396159	0.0416399				+	22	1.83923	0.00492172	Q8K411	Q8K411	Presequence protease, mitochondrial	Pitrm1
-0.995231	NaN	-0.954569	NaN	NaN	NaN	NaN	NaN	NaN	-0.32987	-0.992478	-0.71642					6	0.494497	0.142822	Q8K4F5	Q8K4F5	Alpha/beta hydrolase domain-containing protein 11	Abhd11
0.867989	1.25477	1.51017	0.42223	0.463012	-0.0422242	-0.373509	-0.797345	-0.426533	-0.20364	0.137426	-0.307662				+	21	3.55939	0.000579439	Q8K4G5	Q8K4G5	Actin-binding LIM protein 1	Ablim1
-0.807767	-1.99135	-1.82871	-0.743558	-0.759582	-1.05547	-0.975557	-0.655718	-0.846955	-0.990955	-1.17607	-1.15659				+	4	0.953781	0.0375779	Q8K4Z3	Q8K4Z3	NAD(P)H-hydrate epimerase	Apoa1bp
0.105892	0.446502	0.0655514	-0.804467	NaN	-0.439676	-0.694122	-0.521252	-0.573762	-0.218347	-0.640806	-0.577538				+	17	2.33045	0.00189759	Q8K4Z5	Q8K4Z5	Splicing factor 3A subunit 1	Sf3a1
-2.26894	-2.59335	-2.00554	-1.02928	-1.14581	-1.1891	-0.879706	-0.753519	-0.936968	-0.274649	-0.474358	-0.496309				+	8	5.24899	0	Q8K596	Q8K596		Slc8a2
NaN	-1.01243	NaN	NaN	-1.51299	NaN	NaN	NaN	NaN	-0.129085	-1.64261	-0.88049					4	0	1	Q8K5B2	Q8K5B2	Multiple coagulation factor deficiency protein 2 homolog	Mcfd2
-3.63006	-4.43243	-4.16944	-1.88206	-1.82175	-1.86382	-1.61443	-1.65773	-1.63473	-1.65081	-2.01632	-1.78555				+	12	5.56482	0	Q8QZS1	Q8QZS1	3-hydroxyisobutyryl-CoA hydrolase, mitochondrial	Hibch
-1.17671	-1.7304	-1.26033	-0.671293	-0.674641	-0.580628	-0.46874	-0.157432	-0.538737	-0.0690147	-0.615887	-0.414893				+	11	2.72743	0.000960663	Q8QZT1	Q8QZT1	Acetyl-CoA acetyltransferase, mitochondrial	Acat1
NaN	NaN	NaN	-0.571143	-0.508834	-0.243913	NaN	NaN	NaN	-0.713784	-0.791606	-0.417704					17	0.587473	0.106347	Q8QZY1	Q8QZY1	Eukaryotic translation initiation factor 3 subunit L	Eif3l
1.00717	0.0877181	1.01089	1.60722	1.90061	1.35133	1.54823	1.31495	1.50014	0.764371	1.06259	0.845028				+	12	1.6869	0.00663405	Q8R001	Q8R001	Microtubule-associated protein RP/EB family member 2	Mapre2
1.21096	1.74169	1.70802	0.740697	0.95548	0.669258	0.936911	0.344923	0.664311	0.567532	0.498423	0.369594				+	12	2.71431	0.000952772	Q8R016	Q8R016	Bleomycin hydrolase	Blmh
1.40118	0.675397	0.255081	1.70684	1.54317	1.63343	1.39471	1.29782	1.45001	0.586254	0.852876	0.862339				+	15	1.73138	0.0061	Q8R050	Q8R050	Eukaryotic peptide chain release factor GTP-binding subunit ERF3A	Gspt1
0.779175	-1.64427	-0.946731	-0.628914	-0.799336	0.038199	-0.316262	-0.0114957	-0.799004	1.10197	0.488026	0.587403					13	0.785925	0.0588344	Q8R081	Q8R081	Heterogeneous nuclear ribonucleoprotein L	Hnrnpl
NaN	-3.50004	NaN	NaN	NaN	NaN	NaN	-2.05852	-1.88213	-1.70266	-1.93727	-1.86841					7	0.502381	0.139569	Q9DB24;Q8R0A5	Q9DB24;Q8R0A5	Transcription elongation factor A protein-like 3	Tceal6;Tceal3
NaN	NaN	-1.58583	NaN	-4.72055	-3.26503	-2.64595	NaN	-2.85402	NaN	-3.28067	-2.49986					10	0.55308	0.117729	Q8R0A7	Q8R0A7	Uncharacterized protein KIAA0513	Kiaa0513
-2.14538	-1.01107	-1.17836	-1.62401	-1.72962	-1.93911	-1.72979	-1.97944	-1.71725	-1.51379	-2.23364	-1.99848					4	0.309781	0.282436	Q8R0F8	Q8R0F8	Acylpyruvase FAHD1, mitochondrial	Fahd1
0.45419	0.0879173	-0.139862	0.572887	NaN	NaN	0.871944	NaN	0.505062	0.0778935	-0.235482	-0.0662615				+	10	1.33465	0.0143209	Q8R0H9;Q6P5E6	Q8R0H9	ADP-ribosylation factor-binding protein GGA1	Gga1
1.8441	2.62834	1.85925	1.44426	NaN	NaN	NaN	NaN	NaN	NaN	0.114441	0.662323				+	7	1.6614	0.00698805	Q8R0J7	Q8R0J7	Vacuolar protein sorting-associated protein 37B	Vps37b
-0.886901	-0.28629	-0.434775	-0.642193	-0.87633	-0.681224	NaN	-0.910886	-0.428464	-0.768417	-0.456806	-0.856866					7	0.104022	0.695211	Q8R0P4	Q8R0P4	Mth938 domain-containing protein	Aamdc
-2.14577	NaN	NaN	NaN	NaN	-0.330099	NaN	NaN	NaN	0.404573	0.25453	0.534579					20	0	1	Q8R0S2	Q8R0S2	IQ motif and SEC7 domain-containing protein 1	Iqsec1
NaN	-3.40354	NaN	-2.98528	-3.20961	-2.83865	-1.676	-2.08015	-2.39627	-2.00658	-2.37754	-2.12231				+	17	2.11978	0.00285944	Q8R0S4	Q8R0S4	Voltage-dependent L-type calcium channel subunit beta-4	Cacnb4
-0.425459	0.0593897	-0.858061	-0.411318	-0.0473989	-0.589668	-1.03147	-0.901185	-0.0172093	-1.01849	-1.31771	-1.27459				+	28	1.007	0.0328232	Q8R0Y6	Q8R0Y6	Cytosolic 10-formyltetrahydrofolate dehydrogenase	Aldh1l1
-0.387362	-0.217355	-0.397255	NaN	NaN	NaN	NaN	NaN	-0.305212	NaN	-0.440846	-0.596077					13	0.83118	0.0517653	Q8R146	Q8R146	Acylamino-acid-releasing enzyme	Apeh
-2.90182	-3.29284	-2.8915	-1.82269	-2.16379	-2.26616	-1.7491	-2.02055	-2.16594	-1.85511	-2.21931	-1.92721				+	11	3.04429	0.000559585	Q8R164	Q8R164	Valacyclovir hydrolase	Bphl
-2.27289	-1.70766	-1.42707	-2.13484	-2.35693	-2.2063	-1.92505	-1.69693	-1.8406	-1.55115	-1.99483	-1.63287					4	0.825198	0.052642	Q8R1I1	Q8R1I1	Cytochrome b-c1 complex subunit 9	Uqcr10
0.353985	0.337375	0.467992	0.861972	1.06721	0.739541	0.630617	0.771052	0.420897	0.156949	0.317409	0.399007				+	21	2.45811	0.00134628	Q8R1Q8	Q8R1Q8	Cytoplasmic dynein 1 light intermediate chain 1	Dync1li1
-2.40665	-2.24342	-2.00755	NaN	NaN	NaN	NaN	-2.51367	NaN	-3.35896	NaN	-3.34596				+	19	2.32106	0.00191928	Q8R1S4	Q8R1S4	Metastasis suppressor protein 1	Mtss1
-1.77003	-0.91127	-1.46158	-1.06226	NaN	-1.32832	-1.10862	NaN	NaN	-0.309526	-0.451119	-0.405557				+	6	1.70784	0.00632922	Q8R1V4	Q8R1V4	Transmembrane emp24 domain-containing protein 4	Tmed4
NaN	-1.98881	-1.50075	NaN	NaN	NaN	NaN	NaN	NaN	0.255615	0.107772	0.180888				+	6	2.68904	0.0009501	Q8R2R9	Q8R2R9	AP-3 complex subunit mu-2	Ap3m2
NaN	NaN	NaN	-0.0586628	-0.0216219	NaN	-0.0274372	NaN	NaN	0.328036	0.378119	0.485782				+	4	2.23984	0.00221083	Q8R2Y0	Q8R2Y0	Monoacylglycerol lipase ABHD6	Abhd6
NaN	NaN	NaN	NaN	NaN	0.644826	0.534663	0.510026	NaN	0.752923	0.302013	0.698366					5	0.120566	0.647998	Q8R2Y8	Q8R2Y8	Peptidyl-tRNA hydrolase 2, mitochondrial	Ptrh2
0.138537	0.841482	2.11973	0.321369	0.291627	0.231684	0.146036	-0.0272955	0.258028	0.290286	0.196442	0.188923					16	0.718296	0.0716026	Q8R317	Q8R317	Ubiquilin-1	Ubqln1
-0.817951	-1.91617	-1.6668	-1.20596	-1.5034	-0.721591	-0.855033	-0.232047	-0.845992	0.201095	-0.88885	-0.325617				+	13	1.11652	0.0250183	Q8R326	Q8R326	Paraspeckle component 1	Pspc1
-1.86453	-1.48687	-0.885496	-2.59653	NaN	-2.48633	-1.88842	-1.85615	-2.52639	-1.66748	-2.45212	-1.79119				+	17	1.06873	0.0282091	Q8R361	Q8R361	Rab11 family-interacting protein 5	Rab11fip5
NaN	NaN	NaN	0.927332	0.540485	NaN	NaN	0.200581	0.876413	0.357714	0.69612	0.243267					15	0.203644	0.444882	Q8R3B1	Q8R3B1	1-phosphatidylinositol 4,5-bisphosphate phosphodiesterase delta-1	Plcd1
NaN	-1.67911	NaN	-1.23254	NaN	NaN	-1.7866	NaN	NaN	-0.457332	-1.01977	-0.850159					5	0	1	Q8R3G1	Q8R3G1	Nuclear inhibitor of protein phosphatase 1	Ppp1r8
0.170589	0.172587	NaN	0.0560262	0.321603	NaN	NaN	0.143054	NaN	NaN	NaN	NaN					10	0.0416021	0.879812	Q8R3Q2	Q8R3Q2	Serine/threonine-protein phosphatase 6 regulatory subunit 2	Ppp6r2
-0.0659859	0.312653	NaN	NaN	NaN	-0.949946	-0.858538	-0.826681	-0.708496	-0.608052	-0.672018	-0.475811				+	4	2.62403	0.00100752	Q8R3Q6	Q8R3Q6	Coiled-coil domain-containing protein 58	Ccdc58
-2.15309	-0.716069	-1.38433	-1.64695	-1.44498	-1.66435	-1.11909	-1.19812	-1.24823	-1.12241	-1.51506	-1.41343					13	0.183477	0.487962	Q8R3V5	Q8R3V5	Endophilin-B2	Sh3glb2
-1.36126	-2.06871	-1.78291	-1.69037	NaN	-1.65801	-1.99527	-1.66507	-1.64929	NaN	-1.1273	-0.985209				+	3	1.23056	0.0182406	Q8R404	Q8R404	Protein QIL1	Qil1
0.740071	NaN	-0.350497	NaN	NaN	NaN	NaN	NaN	NaN	-0.0180643	0.0733174	0.186886					17	0.0965892	0.719179	Q8R4H2	Q8R4H2	Rho guanine nucleotide exchange factor 12	Arhgef12
-2.62625	-2.45715	-2.43371	-2.131	-2.05315	-2.02244	-1.40773	-1.61396	-1.80045	-1.33548	-1.81201	-1.5966				+	12	3.42198	0.000503937	Q8R4N0	Q8R4N0	Citrate lyase subunit beta-like protein, mitochondrial	Clybl
-2.60312	NaN	-2.64706	-1.64349	-1.84125	-1.98112	NaN	NaN	NaN	-0.588037	-0.671384	-0.663845				+	27	4.76755	0	Q8R4U7	Q8R4U7	Leucine zipper protein 1	Luzp1
1.45285	2.18357	1.68534	1.02298	1.11923	1.00523	NaN	1.15679	NaN	0.967448	1.044	1.1975				+	12	1.88723	0.00469725	Q8R550	Q8R550	SH3 domain-containing kinase-binding protein 1	Sh3kbp1
0.625244	-0.922655	-0.587077	1.85043	1.71729	1.45245	NaN	0.612637	1.41388	0.235127	0.265639	0.263715				+	12	2.05132	0.00326948	Q8R574	Q8R574	Phosphoribosyl pyrophosphate synthase-associated protein 2	Prpsap2
-0.101247	-1.71317	-0.36233	0.282948	-0.0268709	-0.428357	-0.059909	0.172311	0.151634	0.263404	0.00974218	-0.00100955					10	0.711047	0.0729416	Q8R5C5	Q8R5C5	Beta-centractin	Actr1b
NaN	-1.08093	NaN	NaN	0.00991641	NaN	NaN	0.464803	NaN	0.543846	0.48213	0.250011					13	0	1	Q8R5H1	Q8R5H1	Ubiquitin carboxyl-terminal hydrolase 15	Usp15
0.588595	1.12847	0.925001	1.7269	1.64133	1.38783	1.37479	1.47682	1.89486	1.47225	1.24667	1.77206				+	11	1.62236	0.00758984	Q8R5H6	Q8R5H6	Wiskott-Aldrich syndrome protein family member 1	Wasf1
1.50955	2.54549	2.18593	NaN	NaN	NaN	NaN	NaN	NaN	1.68219	1.71525	1.17394					5	0.726761	0.0697996	Q8R5M8	Q8R5M8	Cell adhesion molecule 1	Cadm1
NaN	NaN	NaN	NaN	NaN	NaN	0.600074	0.518908	0.85212	0.397258	0.470829	0.598086					11	0.655413	0.0864206	Q8VBT9	Q8VBT9	Tether containing UBX domain for GLUT4	Aspscr1
0.318596	1.04261	0.446207	0.075885	NaN	-0.100305	NaN	NaN	NaN	0.0766302	0.00174663	0.0806982				+	6	1.18114	0.0208569	Q8VBV7	Q8VBV7	COP9 signalosome complex subunit 8	Cops8
-1.89013	NaN	NaN	-0.162339	-0.287236	-0.194339	-0.117296	-0.41186	-0.279293	-0.793688	-0.829363	-0.943509				+	12	3.32111	0.000641115	Q8VBW6	Q8VBW6	NEDD8-activating enzyme E1 regulatory subunit	Nae1
0.701178	1.37187	0.845054	0.798015	0.147889	0.149425	0.579124	0.417309	0.711771	0.257045	0.431851	0.423681				+	10	1.10111	0.0258267	Q8VCI5	Q8VCI5	Peroxisomal biogenesis factor 19	Pex19
NaN	NaN	NaN	0.0115443	-0.145743	-0.227371	0.124424	-0.276437	-0.0374525	-1.35067	-1.0504	-0.870187				+	13	2.96611	0.000593674	Q8VCT3	Q8VCT3	Aminopeptidase B	Rnpep
NaN	NaN	NaN	-0.0187766	-0.37128	-0.571046	-0.207768	-0.489235	-0.03492	-0.573278	-1.22169	-0.602457				+	13	0.919547	0.0408111	Q8VCW8	Q8VCW8	Acyl-CoA synthetase family member 2, mitochondrial	Acsf2
-0.718	0.00964054	-0.189793	-1.00108	-0.820894	-0.760774	-0.414785	-0.390448	-0.524966	-0.161307	-0.283685	-0.234256				+	40	1.68263	0.0066856	Q8VD04	Q8VD04	GRIP1-associated protein 1	Gripap1
0.0213504	0.654036	0.667813	NaN	NaN	NaN	0.78819	0.438405	0.57753	0.97656	0.811777	0.688497					4	0.592132	0.104767	Q8VD33	Q8VD33	Small glutamine-rich tetratricopeptide repeat-containing protein beta	Sgtb
-0.357496	-0.160017	-0.327457	-0.509746	-0.40305	-0.600555	-0.20389	-0.462052	-0.0606008	0.162977	0.351038	0.264322				+	28	3.14714	0.00057971	Q8VD37	Q8VD37	SH3-containing GRB2-like protein 3-interacting protein 1	Sgip1
-0.740366	-1.25659	NaN	NaN	-0.305679	-0.484808	NaN	NaN	NaN	-0.236952	-0.419431	-0.419862				+	7	1.2596	0.0170906	Q8VD62	Q8VD62	UPF0696 protein C11orf68 homolog	Bles03
0.182655	-1.30276	0.691266	0.157496	NaN	NaN	NaN	-0.343578	NaN	0.398265	-0.0662615	0.380258					22	0.243324	0.373241	Q8VD75	Q8VD75	Huntingtin-interacting protein 1	Hip1
-0.554736	-0.759326	-0.447632	-1.62387	-1.43872	-1.60952	-1.37579	-1.60895	-1.27453	-1.24294	-0.897008	-0.883855				+	83	3.46501	0.00053112	Q8VDD5	Q8VDD5	Myosin-9	Myh9
NaN	0.855432	0.211448	NaN	NaN	NaN	NaN	NaN	NaN	0.112428	0.0349878	-0.0564447				+	7	0.867564	0.0470904	Q8VDI7	Q8VDI7	Ubiquitin-associated domain-containing protein 1	Ubac1
-0.695727	-2.00902	-2.0346	-0.171207	-0.365245	0.19108	-0.0243196	0.303525	0.0298089	0.649231	0.221808	0.477362				+	34	2.70496	0.000943089	Q8VDJ3	Q8VDJ3	Vigilin	Hdlbp
-0.185232	-1.20846	-1.60098	0.403676	0.286973	0.41523	0.325684	0.451208	0.302262	0.258339	0.0819497	0.375328				+	26	2.25862	0.00216715	Q8VDM4;J3KMQ2	Q8VDM4;J3KMQ2	26S proteasome non-ATPase regulatory subunit 2	Psmd2;Gm5422
-0.238542	-0.0863762	-0.196985	-0.214498	-0.790939	-0.412294	-0.778377	-0.637564	-0.692784	-0.477367	-0.922959	-0.739243				+	12	1.56504	0.00844779	Q8VDM6	Q8VDM6	Heterogeneous nuclear ribonucleoprotein U-like protein 1	Hnrnpul1
-3.54782	-4.59616	-3.54399	-2.94628	-2.75732	-3.07332	-2.48545	-2.45862	-2.55488	-1.65196	-2.00662	-1.82973				+	34	3.42717	0.000507937	Q8VDN2;Q64436	Q8VDN2	Sodium/potassium-transporting ATPase subunit alpha-1	Atp1a1
-3.02125	-2.68854	-2.80116	NaN	NaN	NaN	NaN	NaN	NaN	-2.54186	-2.8871	-2.64741					10	0.439678	0.174427	Q8VDN4	Q8VDN4	Coiled-coil domain-containing protein 92	Ccdc92
-1.52707	-2.71589	-1.56213	-1.53087	-1.72155	-0.208517	-1.19264	-0.888305	-1.12413	-0.600175	-1.40534	-0.913186					19	0.634258	0.0924938	Q8VDP4	Q8VDP4	Cell cycle and apoptosis regulator protein 2	Ccar2
NaN	NaN	NaN	NaN	-0.98156	-0.528571	NaN	NaN	NaN	-0.300885	-0.61664	-0.388024					9	0.654191	0.0867436	Q8VDQ1	Q8VDQ1	Prostaglandin reductase 2	Ptgr2
-2.24458	-3.00938	-2.38904	-1.15108	-1.02744	-1.12908	-0.0997664	-0.740107	0.141939	1.0432	1.15361	1.10355				+	12	5.44959	0	Q8VDQ8	Q8VDQ8	NAD-dependent protein deacetylase sirtuin-2	Sirt2
NaN	NaN	NaN	NaN	NaN	NaN	-1.2107	-0.98156	NaN	-0.284396	-0.735782	-0.380729				+	8	1.30642	0.0153261	Q8VDS4	Q8VDS4	Regulation of nuclear pre-mRNA domain-containing protein 1A	Rprd1a
NaN	NaN	0.359546	NaN	NaN	NaN	NaN	-0.363115	NaN	0.82567	0.148449	0.647919					6	0	1	Q8VDT9	Q8VDT9	39S ribosomal protein L50, mitochondrial	Mrpl50
-0.564427	NaN	NaN	NaN	-0.770956	-0.269033	-0.80149	NaN	-0.773068	0.247371	-0.230449	-0.124857				+	8	1.17643	0.0212	Q8VE22	Q8VE22	28S ribosomal protein S23, mitochondrial	Mrps23
NaN	NaN	NaN	NaN	NaN	NaN	NaN	0.168804	-0.293253	-0.253384	-0.562181	-0.143002					10	0.448528	0.16864	Q8VE33	Q8VE33	Ganglioside-induced differentiation-associated protein 1-like 1	Gdap1l1
0.727403	NaN	NaN	NaN	NaN	NaN	0.937464	1.2658	0.560685	NaN	NaN	0.941614					6	0	1	Q8VE47	Q8VE47	Ubiquitin-like modifier-activating enzyme 5	Uba5
0.226223	0.561068	0.477623	0.278286	0.00923389	-0.0496307	0.189285	0.152516	0.105272	0.0585781	-0.0912598	-0.0364681				+	8	1.78255	0.00546539	Q8VE70	Q8VE70	Programmed cell death protein 10	Pdcd10
-1.09768	-1.75091	-1.60455	-1.78977	-2.01196	NaN	NaN	-1.95862	-2.16871	NaN	-0.981195	NaN					6	0.830698	0.051763	Q8VE97	Q8VE97	Serine/arginine-rich splicing factor 4	Srsf4
-0.299362	0.25159	0.499585	-0.458907	-0.0977455	-0.438186	0.179417	-0.266877	-0.192952	-0.708143	-0.868054	-1.01107				+	6	2.0325	0.00344444	Q8VED9	Q8VED9	Galectin-related protein	Lgalsl
0.601737	NaN	NaN	0.698764	0.235909	0.13641	-0.0973412	NaN	NaN	NaN	NaN	-0.405339					8	0	1	Q8VEE4	Q8VEE4	Replication protein A 70 kDa DNA-binding subunit;Replication protein A 70 kDa DNA-binding subunit, N-terminally processed	Rpa1
1.71776	2.65872	2.78817	1.43304	1.78265	1.60082	1.63039	1.61661	1.89298	1.57992	1.84674	1.60209				+	8	1.23782	0.0179025	Q8VEH3	Q8VEH3	ADP-ribosylation factor-like protein 8A	Arl8a
NaN	-0.145482	0.0187756	NaN	NaN	0.550528	NaN	0.412155	NaN	0.415153	0.19517	0.301017				+	10	1.43082	0.0113515	Q8VEJ9	Q8VEJ9	Vacuolar protein sorting-associated protein 4A	Vps4a
-2.80752	-4.11428	-3.59419	-2.22608	NaN	-2.65549	NaN	-2.44753	-2.07173	-1.17005	-1.8134	-1.59374				+	9	1.98283	0.00373203	Q8VEM8	Q8VEM8	Phosphate carrier protein, mitochondrial	Slc25a3
-0.639417	-2.1586	-1.9344	NaN	-1.19516	NaN	NaN	NaN	NaN	-0.75232	-1.07717	-0.873262					9	0.631171	0.0934328	Q8VH51	Q8VH51	RNA-binding protein 39	Rbm39
NaN	NaN	NaN	-2.0474	-2.00928	-2.04544	NaN	NaN	-2.0674	-1.16389	-1.66766	-1.60203				+	9	1.60644	0.00773025	Q8VHI6	Q8VHI6	Wiskott-Aldrich syndrome protein family member 3	Wasf3
NaN	NaN	0.648259	NaN	NaN	NaN	1.72033	1.66896	2.02227	1.25068	1.73639	1.66132					18	0.610608	0.0992438	Q8VHJ5	Q8VHJ5	Serine/threonine-protein kinase MARK1	Mark1
-3.17568	-2.1945	-2.20861	-2.70445	-2.50236	-3.17313	-2.10101	-2.61772	-2.28854	-1.96558	-2.31927	-2.26072					8	0.55856	0.11575	Q8VHL1	Q8VHL1	Histone-lysine N-methyltransferase SETD7	Setd7
-0.892274	-1.83423	-1.63017	-1.33948	-1.14678	-0.181802	-0.611739	-0.266877	-1.10205	-0.280481	-1.10131	-0.579277					20	0.622183	0.0959431	Q8VHM5	Q8VHM5		Hnrnpr
-1.16999	-1.67482	-1.47321	-1.71581	-2.12826	-1.63301	-1.97141	-1.73981	-1.83447	-0.775093	-1.38802	-1.00079				+	27	1.8847	0.00470481	Q8VIJ6	Q8VIJ6	Splicing factor, proline- and glutamine-rich	Sfpq
NaN	2.80369	2.68873	NaN	NaN	NaN	3.83735	3.43316	3.68694	1.73336	2.44395	2.40706				+	11	2.37184	0.00172755	Q8VIM9	Q8VIM9	Immunity-related GTPase family Q protein	Irgq
0.955536	2.02063	1.24681	1.16991	1.47009	1.1565	1.37898	1.01654	1.55559	0.768125	0.934814	0.943306					5	0.554186	0.117339	Q8WTY4	Q8WTY4	Anamorsin	Ciapin1
-4.28103	NaN	-3.80395	NaN	NaN	NaN	-3.51235	NaN	-4.43956	-3.98778	-4.66312	-4.42418					32	0.210483	0.431572	Q91UZ1	Q91UZ1	Phosphoinositide phospholipase C	Plcb4
0.217105	-1.92475	-0.558855	0.944804	0.915636	0.750834	1.1406	0.891134	0.84918	0.558963	0.526951	0.384433				+	13	1.7479	0.00589319	Q91V12	Q91V12	Cytosolic acyl coenzyme A thioester hydrolase	Acot7
-5.41285	-5.15551	-4.42344	-4.08219	-3.84408	-2.92496	-2.73654	-2.18957	-2.90458	-1.37	-3.24816	-2.07104				+	27	2.47666	0.00133333	Q91V14;Q9WVL3	Q91V14	Solute carrier family 12 member 5	Slc12a5
0.335208	-0.0943713	0.0932941	0.575314	0.650839	0.19342	0.300306	0.155341	0.149473	0.355036	0.333025	0.270225				+	9	0.885624	0.0447834	Q91V41	Q91V41	Ras-related protein Rab-14	Rab14
NaN	NaN	NaN	-1.10675	-1.10521	NaN	NaN	-0.173511	-0.971148	NaN	-0.178874	0.154345				+	12	0.935217	0.0393538	Q91V61	Q91V61	Sideroflexin-3	Sfxn3
NaN	NaN	-1.11003	2.06709	1.81411	1.88795	2.08921	2.00833	2.01777	1.55533	1.48657	1.41035				+	6	3.197	0.000599388	Q91V64	Q91V64	Isochorismatase domain-containing protein 1	Isoc1
0.237268	-0.0867838	0.19131	0.872076	1.01234	0.949115	0.672451	0.576949	0.512596	0.319946	0.23011	0.223121				+	15	4.28666	0.000301887	Q91V89	Q91V89		Ppp2r5d
-1.39966	-2.54718	-2.52452	0.861474	0.955928	0.699865	0.705829	0.442516	0.566784	-0.119954	-0.124725	0.162686				+	34	4.62909	5.48e-05	Q91V92	Q91V92	ATP-citrate synthase	Acly
-3.11708	-3.752	-3.16281	-1.82448	-1.75621	-1.63087	-1.21773	-1.11656	-1.35016	-1.14268	-1.73483	-1.40697				+	18	4.69819	0	Q91VA7	Q91VA7	Isocitrate dehydrogenase [NAD] subunit, mitochondrial	Idh3b
-0.919149	NaN	-2.11043	NaN	-1.37128	-0.5007	NaN	-1.37818	NaN	-0.226755	-0.603881	-0.397584					13	0.713179	0.0725678	Q91VC3;E9PV04	Q91VC3;E9PV04	Eukaryotic initiation factor 4A-III;Eukaryotic initiation factor 4A-III, N-terminally processed	Eif4a3;Gm8994
-2.05922	-2.47799	-1.55483	-2.08308	-2.16166	-2.06561	-1.88108	-1.67179	-1.96025	-0.854554	-1.47768	-1.13396				+	28	1.84397	0.00495875	Q91VD9	Q91VD9	NADH-ubiquinone oxidoreductase 75 kDa subunit, mitochondrial	Ndufs1
-1.04033	NaN	NaN	-1.11463	-1.04418	NaN	-1.0268	-1.5635	-1.25326	-1.39955	-1.3932	-1.36076					9	0.611558	0.0989871	Q91VI7	Q91VI7	Ribonuclease inhibitor	Rnh1
1.86496	2.18324	NaN	2.55326	2.33759	NaN	NaN	NaN	NaN	1.20417	1.36729	NaN				+	8	1.83818	0.00492511	Q91VK1	Q91VK1	Basic leucine zipper and W2 domain-containing protein 2	Bzw2
-0.0676387	-1.28948	-0.0749165	NaN	-1.61866	-0.514299	-1.0072	-0.523963	-1.72801	0.454644	-0.758474	-0.0364681					9	0.500797	0.140429	Q91VM5	Q91VM5	RNA binding motif protein, X-linked-like-1	Rbmxl1
-1.62471	-0.989866	-0.980391	-1.40822	-1.6133	-1.46618	-0.907352	-1.04642	-1.12592	-0.836409	-1.28948	-1.17025					12	0.836978	0.0510534	Q91VM9	Q91VM9	Inorganic pyrophosphatase 2, mitochondrial	Ppa2
-0.992406	-1.63608	NaN	-0.873341	-1.00511	-0.674822	NaN	-0.484705	NaN	0.25355	-0.104203	-0.06226				+	6	2.26293	0.0021534	Q91VN4	Q91VN4	MICOS complex subunit Mic25	Chchd6
-3.33942	-3.60609	-3.22649	-1.82904	-1.7151	-1.70368	-1.85376	-1.3978	-2.24528	-2.56735	-3.07077	-2.66635				+	10	3.70826	0.00031746	Q91VR2	Q91VR2	ATP synthase subunit gamma, mitochondrial	Atp5c1
-1.33783	-1.78747	-1.81566	-0.549226	-0.925923	-0.484396	-0.723428	-0.666666	-0.752492	-0.657091	-0.974015	-0.731009				+	21	3.06916	0.000560847	Q91VR5	Q91VR5	ATP-dependent RNA helicase DDX1	Ddx1
2.37437	2.1803	3.09776	2.13549	1.89658	1.4773	1.4777	1.61299	1.33628	1.33344	1.68094	1.51157				+	3	1.99967	0.00366995	Q91VR7;J3QN16	Q91VR7;J3QN16	Microtubule-associated proteins 1A/1B light chain 3A	Map1lc3a;Gm5612
0.316295	1.04635	1.12977	0.216585	0.325033	0.0154909	0.490031	0.411253	NaN	0.336282	0.0704816	0.545382				+	5	0.946626	0.0382861	Q91VR8	Q91VR8	Protein BRICK1	Brk1
-1.13632	-0.438825	NaN	NaN	NaN	NaN	NaN	NaN	NaN	-0.205267	-0.495286	-0.411969					31	0.625299	0.0949176	Q91VW5	Q91VW5	Golgin subfamily A member 4	Golga4
0.670176	NaN	NaN	NaN	NaN	NaN	NaN	NaN	1.24787	1.09585	1.06145	0.927222					3	0	1	Q91VZ6	Q91VZ6	Stromal membrane-associated protein 1	Smap1
NaN	0.405165	0.325033	NaN	NaN	NaN	NaN	NaN	NaN	0.159912	0.0497557	0.105458				+	5	1.8416	0.00495662	Q91W43	Q91W43	Glycine dehydrogenase (decarboxylating), mitochondrial	Gldc
0.231769	-1.43184	-1.16414	0.487035	0.245625	0.552156	0.527783	0.480881	0.372337	0.656012	0.466676	0.557009				+	25	1.68265	0.00669239	Q91W50	Q91W50	Cold shock domain-containing protein E1	Csde1
-0.0207689	NaN	NaN	NaN	NaN	0.248742	NaN	NaN	NaN	0.0769345	0.083615	0.0191556					3	0	1	Q91W69	Q91W69	Epsin-3	Epn3
0.629345	1.31836	1.09133	0.640052	0.322505	0.294349	0.447446	0.493926	0.545403	0.402035	0.148705	-0.00100955				+	7	1.93391	0.00425	Q91W90	Q91W90	Thioredoxin domain-containing protein 5	Txndc5
-3.51159	-3.86166	NaN	NaN	NaN	NaN	-3.34227	NaN	-3.58892	-2.42498	-2.20558	-2.17476				+	9	2.76465	0.000940171	Q91W92	Q91W92	Cdc42 effector protein 1	Cdc42ep1
NaN	NaN	NaN	NaN	NaN	NaN	-2.00339	-1.87719	-1.94875	-1.11277	-1.63789	-1.47799				+	16	1.54098	0.00900837	Q91WC3	Q91WC3	Long-chain-fatty-acid--CoA ligase 6	Acsl6
-2.55016	-3.86334	-2.84058	-2.32297	-2.2725	-2.34483	-1.96148	-1.91816	-2.13139	-0.957915	-1.53859	-1.2334				+	14	2.62111	0.00100374	Q91WD5	Q91WD5	NADH dehydrogenase [ubiquinone] iron-sulfur protein 2, mitochondrial	Ndufs2
-0.240986	0.21922	0.054647	-0.552869	-0.848718	-0.461005	-0.796681	-0.461948	-0.525267	-0.504773	-1.07416	-0.803227				+	18	1.92305	0.00438453	Q91WJ8	Q91WJ8	Far upstream element-binding protein 1	Fubp1
-0.0648829	-0.368154	-0.890797	-0.326307	-0.326192	0.115582	-0.534858	-0.0163536	-0.395721	-0.287472	-0.692338	-0.227248					11	0.133123	0.613082	Q91WK2	Q91WK2	Eukaryotic translation initiation factor 3 subunit H	Eif3h
NaN	NaN	-1.93161	-0.71264	-0.898015	-0.795601	-0.471656	-1.69229	NaN	-1.30434	-0.739157	-0.620774					1	0.0961256	0.720237	Q91WK5	Q91WK5	Glycine cleavage system H protein, mitochondrial	Gcsh
NaN	NaN	NaN	NaN	NaN	NaN	NaN	-1.11982	-1.40076	-0.0313952	-1.81003	-0.78442					12	0.216346	0.420461	Q91WM1	Q91WM1	Spermatid perinuclear RNA-binding protein	Strbp
-0.0989585	-0.98324	-1.08038	0.987474	1.04041	0.878852	0.792182	0.516512	0.525995	0.165936	0.0404524	0.0875646				+	21	3.32406	0.000647887	Q91WQ3	Q91WQ3	Tyrosine--tRNA ligase, cytoplasmic;Tyrosine--tRNA ligase, cytoplasmic, N-terminally processed	Yars
-1.78333	-1.43408	-1.37501	-1.77678	-1.78714	-1.7801	-1.51969	-1.43962	-1.57143	-0.849999	-1.30784	-1.10822				+	5	2.26691	0.00214535	Q91WS0	Q91WS0	CDGSH iron-sulfur domain-containing protein 1	Cisd1
1.37715	1.50038	2.08479	1.61101	1.77162	1.46865	1.78817	1.58831	1.40419	1.7726	1.55525	1.32103					10	0.0162928	0.946374	Q91X97	Q91X97	Neurocalcin-delta	Ncald
-1.86136	-1.12486	-0.870976	-1.59646	-2.00501	NaN	-1.0474	-1.3301	-1.36681	-0.913186	-1.11869	-1.16614					4	0.758825	0.063595	Q91XF0	Q91XF0	Pyridoxine-5-phosphate oxidase	Pnpo
-0.454808	0.0863389	0.161395	-0.161307	-0.0221902	-0.601982	-0.136191	-0.448055	-0.31034	-0.416299	-0.435842	-0.463832					32	0.436798	0.176161	Q91XM9	Q91XM9	Disks large homolog 2	Dlg2
4.10626	4.34816	4.92941	3.51485	3.52482	3.21813	3.26715	2.73255	3.13505	3.63352	3.75996	3.48631				+	21	2.8325	0.000870748	Q91XV3	Q91XV3	Brain acid soluble protein 1	Basp1
NaN	NaN	NaN	-0.537047	-0.504976	-1.17588	-0.383276	-0.525568	-0.362891	NaN	NaN	NaN					11	0.633422	0.0927402	Q91YD9	Q91YD9	Neural Wiskott-Aldrich syndrome protein	Wasl
NaN	NaN	NaN	NaN	NaN	0.579103	0.557391	0.847181	NaN	0.289827	NaN	0.565097					15	0.518765	0.132095	Q91YJ2	Q91YJ2	Sorting nexin-4	Snx4
1.32031	NaN	NaN	2.0474	1.73778	1.79246	1.37194	1.74333	1.95624	1.29159	1.39471	1.30847				+	28	1.36409	0.0135829	Q91YM2	Q91YM2	Rho GTPase-activating protein 35	Arhgap35
1.75901	NaN	0.035668	NaN	NaN	1.56103	2.02597	2.08865	NaN	1.73149	1.8363	1.64404					11	0.589248	0.105724	Q91YN5	Q91YN5	UDP-N-acetylhexosamine pyrophosphorylase;UDP-N-acetylgalactosamine pyrophosphorylase;UDP-N-acetylglucosamine pyrophosphorylase	Uap1
1.42264	NaN	-0.239276	2.24948	2.06124	2.04895	2.27544	NaN	2.03647	1.8696	1.6833	1.60248				+	12	1.27599	0.0163867	Q91YP2	Q91YP2	Neurolysin, mitochondrial	Nln
-0.0519985	-1.63134	-1.21338	0.224553	-0.108892	NaN	-0.213254	0.187756	0.277849	0.922265	0.542668	0.780958				+	15	1.7132	0.00634783	Q91YQ5	Q91YQ5	Dolichyl-diphosphooligosaccharide--protein glycosyltransferase subunit 1	Rpn1
-1.40594	NaN	-2.46837	-0.392427	-0.536053	-0.287472	-0.68419	-0.853916	-0.521352	-0.514905	-0.348459	-0.32964				+	14	2.45905	0.00135065	Q91YR1	Q91YR1	Twinfilin-1	Twf1
-0.849679	-1.74666	NaN	NaN	-1.95449	NaN	NaN	NaN	NaN	-0.593115	-1.06599	-0.794354					10	0.532232	0.126377	Q91YR7	Q91YR7	Pre-mRNA-processing factor 6	Prpf6
0.942917	1.27862	0.529635	1.238	0.954278	1.00384	1.12325	0.786945	1.01348	0.120545	0.346078	0.143373				+	10	2.21959	0.00227848	Q91YS8	Q91YS8	Calcium/calmodulin-dependent protein kinase type 1	Camk1
-1.91674	-2.3095	-1.48934	-2.1138	-1.94931	-2.0156	-2.00292	-1.62807	-1.89867	-1.03019	-1.52456	-1.2278				+	14	1.53006	0.00921965	Q91YT0	Q91YT0	NADH dehydrogenase [ubiquinone] flavoprotein 1, mitochondrial	Ndufv1
-0.578794	-3.14884	-2.28351	-0.750521	-0.919531	-0.331132	-0.598365	-0.419	-0.918005	0.296988	-0.636079	-0.134615				+	14	1.18848	0.0203359	Q91Z31	Q91Z31	Polypyrimidine tract-binding protein 2	Ptbp2
0.388525	0.612174	0.0632734	NaN	-0.0531114	-0.0805212	0.205929	-0.0468402	0.0985364	0.366318	0.341537	0.178094				+	6	1.02294	0.0313994	Q91Z38	Q91Z38	Tetratricopeptide repeat protein 1	Ttc1
-0.786095	-1.62176	-0.872238	-0.812621	-0.927821	-0.794603	-0.411752	-0.968718	-0.623586	-0.661659	-0.543793	-0.611739					10	0.687071	0.0784651	Q91Z53	Q91Z53	Glyoxylate reductase/hydroxypyruvate reductase	Grhpr
0.67678	0.00785521	0.2124	0.432474	0.548628	0.217306	0.112319	0.215664	0.0793256	-0.0734089	-0.152768	-0.204266				+	33	1.36855	0.0133618	Q91Z67	Q91Z67	SLIT-ROBO Rho GTPase-activating protein 2	Srgap2
0.291151	0.0706028	0.673555	-0.275007	NaN	-0.351855	NaN	NaN	NaN	-0.753177	-1.3815	-1.21506				+	14	2.3869	0.00167136	Q91Z69	Q91Z69	SLIT-ROBO Rho GTPase-activating protein 1	Srgap1
-1.5367	-3.11794	-2.57061	-1.17728	-0.902652	-1.16646	-1.02737	-0.788519	-0.818523	-0.487486	-0.846553	-0.652601				+	23	2.39851	0.00162658	Q91ZA3	Q91ZA3	Propionyl-CoA carboxylase alpha chain, mitochondrial	Pcca
-1.80141	NaN	-2.64104	0.272942	0.320684	0.348629	0.138029	-0.216486	0.0495166	-0.202888	0.0556063	-0.104605				+	17	4.22654	0.000278261	Q91ZJ5	Q91ZJ5	UTP--glucose-1-phosphate uridylyltransferase	Ugp2
NaN	NaN	NaN	NaN	NaN	-0.0199154	-0.331591	-0.382723	-0.237197	0.556245	0.853997	0.728503				+	58	3.36447	0.000669091	Q91ZU6	Q91ZU6	Dystonin	Dst
0.212501	-0.557386	-1.10849	-0.0354831	-0.240253	0.196459	0.231159	0.577638	0.12614	0.883556	0.283966	0.449001				+	47	1.21348	0.0189454	Q91ZX7	Q91ZX7	Prolow-density lipoprotein receptor-related protein 1;Low-density lipoprotein receptor-related protein 1 85 kDa subunit;Low-density lipoprotein receptor-related protein 1 515 kDa subunit;Low-density lipoprotein receptor-related protein 1 intracellular domain	Lrp1
-2.30495	-1.88284	-1.34721	-1.17741	-0.995883	-1.0115	-0.355016	-0.626299	-0.599699	-0.646531	-0.979879	-0.920827				+	5	2.69774	0.000953535	Q91ZZ3	Q91ZZ3	Beta-synuclein	Sncb
2.55072	1.92736	1.4888	2.96331	3.00996	2.67863	2.65563	2.43932	2.51005	1.68905	1.97302	1.87371				+	7	2.06454	0.00324839	Q920E5;A0A0G2JEA5	Q920E5;A0A0G2JEA5	Farnesyl pyrophosphate synthase	Fdps
-0.708584	-1.13014	-1.028	-0.988339	-1.12823	-1.36709	-1.65196	-1.57783	-1.18403	-0.809003	-0.84318	-0.899949				+	7	1.71089	0.00633402	Q920Q6	Q920Q6	RNA-binding protein Musashi homolog 2	Msi2
-1.06191	-2.45794	-1.67879	-0.858936	-1.1968	-0.453649	-0.81032	-0.722728	-1.26969	-0.308943	-0.727093	-0.611267				+	8	1.29775	0.0156727	Q921F2	Q921F2	TAR DNA-binding protein 43	Tardbp
-1.39105	-1.05624	-0.883934	-1.22768	-1.49431	-1.52055	-1.53565	-1.75596	-1.5539	-0.973428	-1.07403	-1.02553				+	16	2.08579	0.00313499	Q921G7	Q921G7	Electron transfer flavoprotein-ubiquinone oxidoreductase, mitochondrial	Etfdh
-0.0833836	-1.03928	-1.00834	1.2615	1.05958	1.02512	1.22847	0.889423	1.34293	0.91118	1.09071	0.775441				+	14	3.65416	0.000341709	Q921H8	Q921H8	3-ketoacyl-CoA thiolase A, peroxisomal	Acaa1a
0.255649	0.743327	0.966489	NaN	-0.236707	NaN	NaN	0.102574	NaN	0.525164	-0.0993626	0.161492					3	0.762391	0.0630675	Q921H9	Q921H9	Cytochrome c oxidase assembly factor 7	Coa7
NaN	NaN	0.00710103	0.995419	1.1604	1.08073	1.62758	NaN	NaN	0.560962	0.494719	0.516553				+	3	3.37672	0.000475836	Q921J2	Q921J2	GTP-binding protein Rheb	Rheb
0.307716	-0.94043	-0.697418	-1.01278	-1.48728	-0.528771	-0.748633	-0.831877	-0.927897	-0.1149	-0.55395	-0.411209					24	0.577687	0.109695	Q921M3	Q921M3	Splicing factor 3B subunit 3	Sf3b3
-0.609755	NaN	NaN	-1.09646	NaN	NaN	NaN	NaN	-0.412077	0.355368	-0.879392	-0.0485152					18	0	1	Q921M4	Q921M4	Golgin subfamily A member 2	Golga2
0.62431	0.68859	0.274512	1.68576	1.26469	1.20324	1.11326	1.26711	1.50385	0.82805	0.56339	0.586514				+	13	2.68469	0.000950495	Q921M7	Q921M7	Protein FAM49B	Fam49b
0.386035	NaN	0.661661	-0.333309	NaN	NaN	NaN	NaN	NaN	-0.176578	-0.0976109	-0.212258				+	7	2.06196	0.00325032	Q921T2	Q921T2	Torsin-1A-interacting protein 1	Tor1aip1
NaN	NaN	-0.956726	NaN	0.91836	0.548037	NaN	-0.156914	0.205463	0.311113	NaN	0.462714				+	8	0.972468	0.0360745	Q921W4	Q921W4	Quinone oxidoreductase-like protein 1	Cryzl1
-0.807767	-2.00791	-2.58621	0.696658	0.370751	1.07783	0.486085	0.100762	0.595249	-0.293253	-0.308244	-0.191689				+	23	2.89354	0.00064486	Q922B2	Q922B2	Aspartate--tRNA ligase, cytoplasmic	Dars
-0.439464	-1.65494	NaN	0.0540778	0.0184834	0.210229	-0.0690147	-0.515914	-0.0342158	-0.750006	-0.509645	-0.591296				+	26	1.3454	0.0139729	Q922D8	Q922D8	C-1-tetrahydrofolate synthase, cytoplasmic;Methylenetetrahydrofolate dehydrogenase;Methenyltetrahydrofolate cyclohydrolase;Formyltetrahydrofolate synthetase;C-1-tetrahydrofolate synthase, cytoplasmic, N-terminally processed	Mthfd1
-0.40294	0.050861	-0.063779	-0.384713	-0.0190613	-0.546759	-0.197865	NaN	NaN	-0.311619	-0.525969	-0.460061					16	0.499387	0.140899	Q922E4	Q922E4	Ethanolamine-phosphate cytidylyltransferase	Pcyt2
0.281369	1.02767	1.04964	0.133606	0.365909	0.0241204	0.150849	0.171693	0.0797066	-0.0447438	-0.15082	-0.0784732				+	54	1.97788	0.00376671	Q922J3	Q922J3	CAP-Gly domain-containing linker protein 1	Clip1
NaN	NaN	-2.37571	-2.71815	NaN	-2.02279	-2.89677	-2.21822	NaN	-1.47861	-1.90566	-1.44985				+	8	0.990297	0.0341452	Q922P9	Q922P9	Putative oxidoreductase GLYR1	Glyr1
0.655058	0.246139	0.510313	0.0996335	-0.377624	0.457058	0.0252651	0.53174	-0.0908535	0.827948	0.200117	0.566848					7	0.545742	0.120744	Q922Q8	Q922Q8	Leucine-rich repeat-containing protein 59	Lrrc59
0.670107	0.552749	0.242328	0.16809	0.0778631	0.642347	0.504366	0.863257	0.538534	0.98633	0.558559	0.790035					12	0.799957	0.0565737	Q922R8	Q922R8	Protein disulfide-isomerase A6	Pdia6
-1.32147	-1.45418	-1.45391	NaN	-2.10031	-1.58544	-0.269273	-1.57313	-1.83859	-1.07018	-1.41159	-0.961179					12	0.322111	0.269163	Q922U1	Q922U1	U4/U6 small nuclear ribonucleoprotein Prp3	Prpf3
-0.438719	-0.658463	-0.49917	NaN	NaN	NaN	NaN	NaN	NaN	-0.375401	-1.0036	-0.613437					9	0.272076	0.330083	Q922V4	Q922V4	Pleiotropic regulator 1	Plrg1
0.207711	0.365146	-0.263275	-0.910502	NaN	NaN	NaN	-0.633106	NaN	-0.26135	-0.510354	-0.411752				+	3	1.15748	0.0224403	Q923D4	Q923D4	Splicing factor 3B subunit 5	Sf3b5
NaN	NaN	NaN	0.978009	NaN	NaN	1.08721	1.019	NaN	1.53822	0.720612	1.07704					10	0.065486	0.81091	Q923T9	Q923T9	Calcium/calmodulin-dependent protein kinase type II subunit gamma	Camk2g
-1.12671	-2.4748	-2.4654	0.349088	0.0294556	NaN	0.323011	-0.0458623	NaN	0.101629	0.0341456	0.0636804				+	8	2.43867	0.0014464	Q924M7	Q924M7	Mannose-6-phosphate isomerase	Mpi
-1.38813	NaN	-1.52977	-1.31846	-2.07998	-1.72609	-2.00763	-1.37529	-1.76672	NaN	-1.39248	-0.835035					14	0.570591	0.111707	Q925I1	Q925I1	ATPase family AAA domain-containing protein 3	Atad3
-2.82012	NaN	NaN	-2.1375	-1.81492	NaN	-2.00899	-2.14048	-1.9023	NaN	NaN	-1.68625					7	0.0960888	0.719944	Q925N0	Q925N0	Sideroflexin-5	Sfxn5
-1.37929	-1.64108	-1.71149	-0.243303	-0.419	-0.0816123	0.213086	-0.105008	0.000360775	-0.0234682	0.0353869	-0.00288247				+	14	5.60682	0	Q93092	Q93092	Transaldolase	Taldo1
1.16955	0.735139	1.03688	0.213654	0.038599	0.134034	0.0780764	0.223643	-0.257614	0.265188	0.128393	0.18449				+	7	3.26618	0.000609272	Q99020	Q99020	Heterogeneous nuclear ribonucleoprotein A/B	Hnrnpab
-0.498864	-1.05984	-0.540821	-1.42541	-1.94561	-1.22503	-1.62887	-1.57807	-2.27289	0.504264	0.54943	0.461144				+	49	4.16246	0.000256	Q99104;E9Q1F5	Q99104	Unconventional myosin-Va	Myo5a
-2.29399	NaN	NaN	NaN	NaN	-0.994507	-1.23842	-0.798507	NaN	-1.37318	-1.96244	-1.73353				+	9	1.03247	0.0307478	Q99J36	Q99J36	THUMP domain-containing protein 1	Thumpd1
1.4802	NaN	-0.407733	NaN	NaN	NaN	NaN	NaN	NaN	0.112615	-0.0776532	-0.0093472					7	0.292652	0.303213	Q99J45	Q99J45	Nuclear receptor-binding protein	Nrbp1
1.64674	1.9703	1.99447	1.47642	1.50181	1.26026	1.20078	1.2068	1.17834	0.336136	0.424804	0.240623				+	9	5.53297	0	Q99J77	Q99J77		Nans
NaN	NaN	NaN	-1.68885	NaN	NaN	-0.24184	NaN	NaN	0.980825	0.72211	0.932857					10	0	1	Q99J85	Q99J85	Neuronal pentraxin receptor	Nptxr
1.86586	2.26743	1.42001	2.05379	1.55063	2.75195	2.46729	1.71038	NaN	1.81985	1.8097	1.92183					13	0.0850898	0.752726	Q99J99	Q99J99	3-mercaptopyruvate sulfurtransferase	Mpst
-0.414244	-1.04865	-0.506501	NaN	NaN	-0.838508	-0.101919	-0.212383	-0.403922	0.406694	0.132151	0.375834				+	13	2.16431	0.00253846	Q99JB2	Q99JB2	Stomatin-like protein 2, mitochondrial	Stoml2
1.78458	NaN	-1.24233	2.32027	2.22182	2.52259	2.31158	2.82225	2.29775	2.02585	2.07242	2.15143				+	8	1.08244	0.0271282	Q99JF5	Q99JF5	Diphosphomevalonate decarboxylase	Mvd
-1.50812	-1.31591	-1.53943	-2.18745	-2.29505	-2.37565	-2.39089	-2.41827	-2.36958	-1.17792	-1.83891	-1.46498				+	15	3.5303	0.000561086	Q99JF8	Q99JF8	PC4 and SFRS1-interacting protein	Psip1
0.0129266	-2.07505	-1.39704	0.813449	0.769822	0.990309	0.567318	0.593246	0.11677	-0.218595	-0.0754641	0.0570013				+	10	1.9469	0.00407619	Q99JI4	Q99JI4	26S proteasome non-ATPase regulatory subunit 6	Psmd6
1.04609	1.16143	1.38605	0.489868	0.560834	-0.171463	0.144855	-0.0408223	0.155968	0.304416	0.467793	0.304006				+	7	2.76414	0.000938166	Q99JI6	Q99JI6	Ras-related protein Rap-1b	Rap1b
0.961929	1.34179	NaN	NaN	NaN	0.340203	0.340002	0.458446	NaN	0.171807	0.236317	0.093217				+	4	2.31851	0.00192548	Q99JP4	Q99JP4	Anaphase-promoting complex subunit CDC26	Cdc26
-5.03435	-4.1066	NaN	NaN	-4.35007	NaN	-4.43243	-5.2518	-4.76394	-5.60003	NaN	-5.30874					19	0.620499	0.0962446	Q99JP6	Q99JP6	Homer protein homolog 3	Homer3
-0.435095	-0.347666	-0.317304	-0.286408	-0.285343	-0.445197	-0.331132	-0.345169	NaN	0.0824231	0.017753	0.0177968				+	10	3.55917	0.000576744	Q99JP7	Q99JP7	Gamma-glutamyltransferase 7;Gamma-glutamyltransferase 7 heavy chain;Gamma-glutamyltransferase 7 light chain	Ggt7
1.4506	1.87684	NaN	NaN	NaN	NaN	0.259893	0.913651	1.03916	1.42864	1.66827	1.43164				+	8	1.44404	0.0109255	Q99JT9	Q99JT9	1,2-dihydroxy-3-keto-5-methylthiopentene dioxygenase	Adi1
1.06229	2.11541	1.51371	NaN	NaN	NaN	0.685153	NaN	0.610301	NaN	-0.059909	-0.206643				+	9	1.71276	0.00634126	Q99JW2	Q99JW2	Aminoacylase-1	Acy1
0.119197	-0.012068	-0.185867	NaN	NaN	NaN	NaN	0.007536	0.0778784	0.206895	0.18236	0.568644				+	3	0.935402	0.0393674	Q99JW4;Q91XD2	Q99JW4	LIM and senescent cell antigen-like-containing domain protein 1	Lims1
-1.92121	-2.53648	-2.2593	-1.00598	-1.03492	-1.21083	-1.12327	-1.39528	-0.876723	-1.30398	-1.39292	-1.17664				+	19	3.26599	0.000607261	Q99JY0	Q99JY0	Trifunctional enzyme subunit beta, mitochondrial;3-ketoacyl-CoA thiolase	Hadhb
-0.0706641	-1.98039	-1.76026	0.506804	0.504694	0.308537	0.265622	0.519983	0.49657	0.157496	0.0581426	0.0960516				+	15	1.90447	0.00459397	Q99JY9	Q99JY9	Actin-related protein 3	Actr3
-1.57986	-2.11979	-2.44178	-1.54419	-2.13442	-1.59436	-1.80294	-1.62199	-1.89344	-0.788519	-1.45165	-0.942533				+	19	1.48601	0.0100343	Q99K48	Q99K48	Non-POU domain-containing octamer-binding protein	Nono
-2.63543	NaN	NaN	-2.16446	-1.93881	-1.59856	-1.34874	-1.35377	-1.37245	-1.10199	-1.62975	-1.42492				+	23	1.36046	0.0137167	Q99K51	Q99K51	Plastin-3	Pls3
0.909201	0.60854	0.568238	1.08522	0.754115	0.651428	0.785452	0.340496	0.854805	0.550867	0.729005	0.655922					13	0.157884	0.549436	Q99K85	Q99K85	Phosphoserine aminotransferase	Psat1
-1.97896	-1.7853	-0.80892	-1.67929	-1.63376	-1.5364	-0.824238	-1.06212	-1.51056	-0.98061	-1.14496	-1.25102					9	0.534815	0.125126	Q99KB8	Q99KB8	Hydroxyacylglutathione hydrolase, mitochondrial	Hagh
NaN	NaN	NaN	0.369893	NaN	-0.0619835	0.369818	NaN	NaN	-0.0751904	0.225885	0.157367					9	0.0895481	0.73873	Q99KC8	Q99KC8	von Willebrand factor A domain-containing protein 5A	Vwa5a
NaN	NaN	-0.255924	-0.173383	-0.509544	0.120341	-0.0807941	0.428546	-0.0775164	0.783415	0.163947	0.560536				+	4	1.07107	0.0280419	Q99KF1	Q99KF1	Transmembrane emp24 domain-containing protein 9	Tmed9
-1.15763	-1.13704	-0.825867	NaN	NaN	NaN	NaN	NaN	NaN	-0.699818	-1.03478	-0.832202					7	0.565774	0.113058	Q99KG3	Q99KG3	RNA-binding protein 10	Rbm10
NaN	NaN	NaN	NaN	NaN	-0.837782	-0.693141	-0.685536	-0.155879	-0.802896	NaN	-0.445197					10	0.154767	0.556834	Q99KH8;Q99JT2	Q99KH8;Q99JT2	Serine/threonine-protein kinase 24;Serine/threonine-protein kinase 24 35 kDa subunit;Serine/threonine-protein kinase 24 12 kDa subunit;Serine/threonine-protein kinase 26	Stk24;Stk26
-2.20063	-2.74414	-2.01507	-2.16127	-2.01132	-1.95587	-1.56847	-1.43978	-1.91292	-1.09909	-1.7277	-1.66871				+	32	1.52463	0.00930009	Q99KI0	Q99KI0	Aconitate hydratase, mitochondrial	Aco2
0.706112	1.60016	1.51878	0.498423	0.507747	0.366281	0.508137	0.304202	0.452669	0.424901	0.365834	0.359212				+	21	2.12196	0.00286175	Q99KJ8	Q99KJ8	Dynactin subunit 2	Dctn2
NaN	NaN	NaN	-3.00486	NaN	NaN	-1.81394	-0.522759	NaN	0.186656	-1.81389	-0.54092					6	0.185227	0.484384	Q99KK2	Q99KK2	N-acylneuraminate cytidylyltransferase	Cmas
-0.738379	NaN	NaN	1.23185	1.2091	1.09925	1.44281	1.0949	1.24431	0.977298	0.999336	0.822733				+	19	1.41064	0.012182	Q99KK7	Q99KK7	Dipeptidyl peptidase 3	Dpp3
-0.279768	-0.584385	-0.595886	NaN	NaN	NaN	NaN	0.00578232	-0.242816	0.12945	0.00862421	0.124047				+	11	1.91317	0.00451688	Q99KN9	Q99KN9	Clathrin interactor 1	Clint1
-0.615981	-1.27065	-1.02524	-0.978049	-1.27912	-0.845269	NaN	-1.10091	-1.19207	-0.345056	-0.786847	-0.518435				+	8	1.00428	0.0330094	Q99KP6	Q99KP6	Pre-mRNA-processing factor 19	Prpf19
-1.26634	-2.61224	NaN	NaN	-0.610606	NaN	0.176055	-0.241474	NaN	-0.259303	-0.40806	-0.359184				+	13	1.45291	0.0107129	Q99KQ4	Q99KQ4	Nicotinamide phosphoribosyltransferase	Nampt
-0.679424	-0.739502	-0.704341	-0.9307	-1.25042	-0.247806	-0.254594	-0.0207689	-0.356256	0.324148	-0.0859685	0.185097				+	11	1.90584	0.0045907	Q99KV1	Q99KV1	DnaJ homolog subfamily B member 11	Dnajb11
-0.197488	-1.95925	NaN	NaN	0.388525	0.747003	NaN	0.45508	0.594073	0.517172	NaN	0.534788					5	0.841575	0.0504592	Q99L04	Q99L04	Dehydrogenase/reductase SDR family member 1	Dhrs1
-2.93636	-3.22512	-2.38604	-2.38192	-2.76954	-2.79127	-2.33574	-2.391	-2.23429	-1.80488	-2.33225	-2.12082				+	11	1.38738	0.0128048	Q99L13	Q99L13	3-hydroxyisobutyrate dehydrogenase, mitochondrial	Hibadh
0.277971	0.0580975	0.0231672	0.305467	0.262676	0.28423	0.162202	0.194212	0.300218	0.566442	0.243643	0.399844				+	23	1.11552	0.0250267	Q99L45	Q99L45	Eukaryotic translation initiation factor 2 subunit 2	Eif2s2
0.488269	1.11238	0.850142	0.420453	0.453972	0.448804	0.193305	0.0284841	0.195434	-0.129481	-0.0226164	-0.154065				+	9	3.08596	0.000577657	Q99L47	Q99L47	Hsc70-interacting protein	St13
-0.940881	-0.635244	-1.04271	-1.22546	NaN	-1.42013	-1.69301	-2.11809	-1.93482	-1.43387	-1.58101	-1.59431				+	9	2.96757	0.000595122	Q99LB2	Q99LB2	Dehydrogenase/reductase SDR family member 4	Dhrs4
-0.51652	-1.02304	-0.722728	0.0269545	-0.187134	0.044836	NaN	-0.144046	0.0995253	0.00898711	-0.217355	-0.260628				+	8	2.22113	0.00227606	Q99LB6	Q99LB6	Methionine adenosyltransferase 2 subunit beta	Mat2b
-3.01521	-3.34099	-2.99727	-2.38319	-2.21276	-2.33911	-2.1584	-2.07649	-2.0279	-1.04852	-1.4393	-1.12168				+	11	5.58385	0	Q99LC3	Q99LC3	NADH dehydrogenase [ubiquinone] 1 alpha subcomplex subunit 10, mitochondrial	Ndufa10
-1.59598	-1.97559	-1.62644	-0.685626	-0.616358	-0.933497	-0.77011	-1.08325	-0.862035	-1.35089	-1.55115	-1.51081				+	12	3.61225	0.000601942	Q99LC5	Q99LC5	Electron transfer flavoprotein subunit alpha, mitochondrial	Etfa
1.54111	1.05053	1.12961	1.08482	1.52916	0.783737	0.6716	0.0831107	0.500544	-0.6371	-0.304044	-0.611361				+	9	3.59272	0.000593301	Q99LD8	Q99LD8	N(G),N(G)-dimethylarginine dimethylaminohydrolase 2	Ddah2
0.0276897	NaN	-0.766892	NaN	NaN	NaN	NaN	-1.30696	NaN	-0.192825	-0.283685	NaN					6	0.111392	0.674803	Q99LE6	Q99LE6	ATP-binding cassette sub-family F member 2	Abcf2
-1.59474	-2.40567	-2.35327	-0.577634	-0.705668	-0.516015	-0.749148	-0.75446	-0.754545	-0.584385	-0.965618	-0.695994				+	18	3.62678	0.000610837	Q99LF4	Q99LF4	tRNA-splicing ligase RtcB homolog	Rtcb
-0.0144982	0.378588	0.203286	-0.0847446	-0.15017	-0.103934	-0.0762853	-0.209765	-0.130535	-0.0193461	-0.204266	-0.237686				+	14	1.61432	0.00763636	Q99LI8	Q99LI8	Hepatocyte growth factor-regulated tyrosine kinase substrate	Hgs
2.56978	3.67529	NaN	1.85335	NaN	1.76165	NaN	NaN	1.38082	NaN	NaN	1.13191				+	14	0.850234	0.0495584	Q99LJ0	Q99LJ0	CTTNBP2 N-terminal-like protein	Cttnbp2nl
-1.32585	-1.93024	-1.95535	-0.599603	-0.601506	-0.351289	-0.668845	-0.537346	-0.670387	-0.600936	-1.00641	-0.730923				+	5	3.2756	0.000613333	Q99LP6	Q99LP6	GrpE protein homolog 1, mitochondrial	Grpel1
-0.0223323	-0.705757	-0.450591	0.234363	0.133147	0.0452527	0.50498	0.208811	-0.088413	-0.53037	-0.186754	-0.483158				+	6	1.55941	0.00855805	Q99LX0	Q99LX0	Protein deglycase DJ-1	Park7
-2.0685	-1.9731	-1.63171	-2.4013	-2.63691	-2.45349	-2.16848	-1.76964	-2.04016	-1.40414	-1.71436	-1.54552				+	4	2.78741	0.000914286	Q99LY9	Q99LY9	NADH dehydrogenase [ubiquinone] iron-sulfur protein 5;NADH dehydrogenase [ubiquinone] iron-sulfur protein 5, N-terminally processed	Ndufs5
-1.92151	-2.83643	NaN	-1.37779	-1.36194	-1.27691	-1.64372	-0.506805	-1.43558	-1.54295	-1.25786	-1.5371				+	13	1.14944	0.022755	Q99M51	Q99M51	Cytoplasmic protein NCK1	Nck1
-1.57512	-1.17645	-1.17964	-1.03443	-1.00806	-1.4104	NaN	-1.28659	-1.29414	-0.572793	-0.809003	-0.639232				+	6	1.86122	0.00488488	Q99M71	Q99M71	Mammalian ependymin-related protein 1	Epdr1
-1.68423	NaN	-2.6633	NaN	NaN	NaN	NaN	NaN	NaN	-0.307778	-0.641361	-0.329755				+	8	1.682	0.00674367	Q99M87	Q99M87	DnaJ homolog subfamily A member 3, mitochondrial	Dnaja3
2.04937	2.36825	2.27411	1.3645	1.25085	1.64928	0.843526	1.22685	1.42538	1.07905	0.613211	0.921144				+	25	3.29055	0.000623729	Q99MD9	Q99MD9	Nuclear autoantigenic sperm protein	Nasp
0.565631	1.06235	1.11482	0.0761435	0.184507	0.00911768	-0.182692	-0.207768	-0.315566	-0.388355	-0.399445	-0.446045				+	44	4.40642	4.3e-05	Q99MI1	Q99MI1	ELKS/Rab6-interacting/CAST family member 1	Erc1
NaN	NaN	-1.89394	0.109592	NaN	0.47903	NaN	0.384132	-0.38084	-0.293841	NaN	-0.15082					14	0.354646	0.237613	Q99MK8;Q3UYH7	Q99MK8	Beta-adrenergic receptor kinase 1	Adrbk1
-0.839073	-1.53326	-2.49741	-0.739243	-1.06392	-0.739848	-0.942758	-0.956205	-0.775008	-0.372841	-0.722379	-0.381837				+	16	1.15076	0.0227109	Q99MN1	Q99MN1	Lysine--tRNA ligase	Kars
-1.143	NaN	-3.62235	-1.24452	-1.5374	-1.24647	-0.917546	-1.19459	-1.05242	-0.583808	-0.864572	-0.79585					11	0.843566	0.0502966	Q99MN9	Q99MN9	Propionyl-CoA carboxylase beta chain, mitochondrial	Pccb
-0.244034	0.472469	0.488411	-0.870897	-0.682304	-0.953079	-0.724738	-1.00619	-1.03492	-1.28297	-1.08141	-1.31104				+	9	3.38237	0.000483019	Q99N28	Q99N28	Cell adhesion molecule 3	Cadm3
-0.179766	-0.488104	-0.6469	NaN	NaN	NaN	NaN	-0.0946416	NaN	0.576863	0.262486	NaN				+	5	1.56437	0.00845113	Q99N96	Q99N96	39S ribosomal protein L1, mitochondrial	Mrpl1
0.0541825	-0.537346	-0.495593	NaN	-0.760689	-0.632919	-1.24835	-0.808179	-1.31516	-0.11929	-0.410341	-0.435095				+	18	1.77031	0.00553227	Q99NB9	Q99NB9	Splicing factor 3B subunit 1	Sf3b1
-1.27781	-2.34352	-1.10017	-1.54092	-0.820077	-1.22688	NaN	-1.40037	-1.27816	-0.4959	-0.514198	-0.40806				+	35	1.20903	0.019176	Q99NE5	Q99NE5	Regulating synaptic membrane exocytosis protein 1	Rims1
2.12168	2.97211	2.73754	2.30614	2.46267	1.89502	1.91289	1.83177	2.02968	1.33617	1.6458	1.58342				+	35	2.07646	0.00319171	Q99P72	Q99P72	Reticulon-4	Rtn4
2.33134	2.25994	1.92139	NaN	1.94953	2.1818	1.65795	1.61321	1.59383	1.24732	1.05122	1.21699				+	14	3.55317	0.000571429	Q99PG2	Q99PG2	Opioid growth factor receptor	Ogfr
1.20966	2.45024	2.10073	-0.413486	0.0273809	NaN	NaN	-0.325041	-0.0809306	-0.0832474	0.285126	-0.283092				+	5	2.53396	0.00128943	Q99PJ0	Q99PJ0	Neurotrimin	Ntm
0.0743347	-0.278461	-0.445409	-0.337426	-0.285343	0.00128465	-0.125387	-0.139993	0.0149659	0.57424	0.723206	0.658948				+	31	3.16739	0.000585075	Q99PL5	Q99PL5	Ribosome-binding protein 1	Rrbp1
-0.527571	-1.27423	-1.01214	-0.0129261	-0.115166	-0.0535284	-0.310457	-0.0663991	-0.0586628	-0.103128	-0.0258793	0.0136546				+	14	2.72586	0.000958678	Q99PL6	Q99PL6	UBX domain-containing protein 6	Ubxn6
1.27505	1.67761	1.69904	1.22435	1.47129	0.934428	1.34194	1.0949	1.37034	0.79606	0.911234	0.716695				+	9	1.89175	0.00468427	Q99PT1	Q99PT1	Rho GDP-dissociation inhibitor 1	Arhgdia
-3.44705	-3.72738	-3.60074	-2.49234	-2.29169	-2.48442	-1.76316	-1.9919	-1.83009	-1.62462	-2.67417	-2.00694				+	21	3.45569	0.000516129	Q99PU5	Q99PU5	Long-chain-fatty-acid--CoA ligase ACSBG1	Acsbg1
-2.03284	-2.84706	-2.02514	-2.48039	-2.64812	-2.39934	-2.31791	-1.90931	-2.21136	-1.13356	-1.54171	-1.336				+	6	2.31454	0.00192571	Q9CPP6	Q9CPP6	NADH dehydrogenase [ubiquinone] 1 alpha subcomplex subunit 5	Ndufa5
-2.02616	NaN	-1.19428	-1.98215	-1.92296	-1.95364	-2.00241	-1.52987	-1.89064	-0.715542	-1.38654	-1.03005				+	6	1.39586	0.0125403	Q9CPQ1	Q9CPQ1	Cytochrome c oxidase subunit 6C	Cox6c
-0.228973	0.15909	0.0104105	-0.258459	-0.841893	-0.345396	NaN	0.074274	-0.184471	0.551014	0.048636	0.230465				+	6	1.37084	0.0133482	Q9CPQ3	Q9CPQ3	Mitochondrial import receptor subunit TOM22 homolog	Tomm22
-2.47602	-2.69744	-2.14163	-2.38319	-2.21207	-2.25293	-1.90751	-1.82505	-2.38311	-1.2047	-1.63362	-1.50223				+	6	2.3691	0.00172488	Q9CPQ8;J3QNM7	Q9CPQ8	ATP synthase subunit g, mitochondrial	Atp5l
-0.173383	-0.602552	-0.249627	-0.566864	-0.557091	0.045089	-0.410667	0.105846	-0.292075	0.619071	0.0551565	0.497018				+	7	1.38861	0.012771	Q9CPR4;B2RY53	Q9CPR4	60S ribosomal protein L17	Rpl17
0.0323002	0.184408	0.442183	-0.220454	NaN	-0.132774	0.0975019	0.0726496	0.107057	0.246909	-0.127369	0.262192					4	0.827337	0.0523472	Q9CPT4	Q9CPT4	Myeloid-derived growth factor	Mydgf
1.36892	-0.0333701	0.986188	1.51144	1.27111	1.28979	1.50332	0.787119	1.48104	0.365407	0.596427	-0.267116				+	11	1.16273	0.0220171	Q9CPU0	Q9CPU0	Lactoylglutathione lyase	Glo1
0.479935	0.998558	1.06513	0.457098	0.460925	0.348519	0.611645	0.178078	0.457633	0.0335991	0.0911409	0.049651				+	14	2.07064	0.00324129	Q9CPV4	Q9CPV4	Glyoxalase domain-containing protein 4	Glod4
1.34718	1.75896	1.66433	2.1978	1.91523	1.88726	1.8348	1.87002	1.85899	1.38127	1.21719	1.28146				+	5	2.81879	0.000914798	Q9CPW4	Q9CPW4	Actin-related protein 2/3 complex subunit 5	Arpc5
NaN	NaN	1.18942	0.386468	0.40614	0.219455	0.614271	-0.000576859	0.176609	-0.192825	NaN	-0.0207689					7	0.799212	0.0566316	Q9CPX6	Q9CPX6	Ubiquitin-like-conjugating enzyme ATG3	Atg3
NaN	-2.33591	NaN	-2.06919	NaN	-2.0364	NaN	NaN	NaN	-0.939753	-1.67265	-1.20383				+	1	1.17531	0.0212365	Q9CPX8	Q9CPX8	Cytochrome b-c1 complex subunit 10	Uqcr11
-1.03175	-0.638491	-0.196481	-0.889006	-1.05638	-0.870818	-0.601031	-0.948526	-0.592828	-0.481299	-0.497536	-0.260026					21	0.824032	0.0527592	Q9CPY7	Q9CPY7	Cytosol aminopeptidase	Lap3
-0.231064	NaN	0.106871	NaN	-0.369718	-0.405666	NaN	NaN	NaN	NaN	-0.030548	NaN					4	0.709061	0.0733077	Q9CQ40	Q9CQ40	39S ribosomal protein L49, mitochondrial	Mrpl49
1.8249	2.5839	2.78269	0.896254	0.768248	1.10209	1.33512	1.12958	1.03144	0.77051	0.346114	0.500769				+	7	3.48426	0.000547009	Q9CQ45	Q9CQ45	Neudesin	Nenf
1.46897	0.493642	0.341318	1.88843	1.57932	1.60485	1.70303	1.49452	1.69961	0.638366	0.805056	0.796811				+	9	2.01459	0.00361194	Q9CQ60	Q9CQ60	6-phosphogluconolactonase	Pgls
-0.742696	-0.885965	-0.43328	-0.863859	-1.41819	-1.173	-1.37189	NaN	-1.0049	-0.624429	-0.587269	-0.765195				+	7	1.33131	0.0144323	Q9CQ62	Q9CQ62	2,4-dienoyl-CoA reductase, mitochondrial	Decr1
0.953774	1.3596	1.24469	1.01908	0.830254	0.525891	NaN	NaN	NaN	0.658128	0.950564	0.820846				+	8	1.00882	0.0326473	Q9CQ65	Q9CQ65	S-methyl-5-thioadenosine phosphorylase	Mtap
-2.10252	-2.4631	-1.98185	-2.32395	-2.37234	-2.53172	-2.15358	-1.89519	-2.41908	-1.45969	-2.06778	NaN					5	0.839287	0.050758	Q9CQ69	Q9CQ69	Cytochrome b-c1 complex subunit 8	Uqcrq
-1.80079	-1.98258	-1.35338	-2.04499	-2.34056	-2.07372	-1.75472	NaN	-1.89619	-0.875544	-1.31615	-1.07553				+	6	2.3276	0.00189222	Q9CQ75	Q9CQ75	NADH dehydrogenase [ubiquinone] 1 alpha subcomplex subunit 2	Ndufa2
1.06988	0.272123	1.00092	1.20966	1.17981	1.29977	NaN	NaN	NaN	0.559579	0.593746	0.419584				+	4	1.36019	0.0137118	Q9CQ79	Q9CQ79	Thioredoxin domain-containing protein 9	Txndc9
-1.7476	-1.93787	-1.80306	-2.1784	NaN	-2.37412	-1.61018	-1.52251	-1.99921	-1.17409	-1.54691	-1.3593				+	3	2.22173	0.00226234	Q9CQ91	Q9CQ91	NADH dehydrogenase [ubiquinone] 1 alpha subcomplex subunit 3	Ndufa3
-0.703987	-0.174406	-0.116764	-0.830337	-1.10299	-1.17881	-1.04236	-0.844225	-0.76511	-0.589763	-0.451857	-0.638213				+	6	1.93585	0.00421252	Q9CQ92	Q9CQ92	Mitochondrial fission 1 protein	Fis1
-1.34721	-0.920065	-0.995376	-1.4298	-1.43387	-1.31835	-1.15588	-1.03097	-1.39375	-0.60483	-1.21524	-0.956131				+	9	0.87929	0.0455582	Q9CQA3	Q9CQA3	Succinate dehydrogenase [ubiquinone] iron-sulfur subunit, mitochondrial	Sdhb
-1.04712	-0.30906	-0.692784	NaN	NaN	-1.57652	NaN	-1.29566	NaN	-0.908121	-0.856787	-0.919302					4	0.42204	0.185764	Q9CQB5	Q9CQB5	CDGSH iron-sulfur domain-containing protein 2	Cisd2
-2.4648	-2.91481	-2.29587	-2.18663	-2.15254	-2.0745	-1.87176	-1.92839	-2.47708	-1.18637	-1.75031	-1.46624				+	6	2.09219	0.00307368	Q9CQC7	Q9CQC7	NADH dehydrogenase [ubiquinone] 1 beta subcomplex subunit 4	Ndufb4
0.434208	0.416731	0.746325	0.593659	0.439402	0.293023	0.564137	0.582145	0.827384	0.379057	0.331409	0.36125				+	8	0.877565	0.0457555	Q9CQD1	Q9CQD1	Ras-related protein Rab-5A	Rab5a
NaN	1.74599	2.09197	0.846973	NaN	NaN	NaN	NaN	NaN	1.07552	NaN	1.08663				+	5	1.39665	0.012566	Q9CQE1	Q9CQE1	Protein NipSnap homolog 3B	Nipsnap3b
-0.592062	-0.234501	-0.347439	-0.561595	-0.930094	-0.714399	-0.753262	-0.601221	-0.619836	-0.49774	-0.854155	-0.609282				+	11	0.878878	0.0456396	Q9CQE8	Q9CQE8	UPF0568 protein C14orf166 homolog
-0.56472	-0.134352	-0.441802	-1.25966	-1.40032	NaN	-1.2649	NaN	NaN	-0.542605	-1.08236	-0.74373				+	10	1.7937	0.0053861	Q9CQF3	Q9CQF3	Cleavage and polyadenylation specificity factor subunit 5	Nudt21
NaN	NaN	NaN	-0.777872	-0.902652	-0.854953	-0.411101	NaN	-0.624335	-0.178619	-0.749405	-0.319271				+	5	0.96158	0.037087	Q9CQF4	Q9CQF4	Uncharacterized protein C6orf203 homolog
-0.00848689	0.250354	0.712977	NaN	NaN	NaN	NaN	NaN	NaN	0.655331	0.145749	0.461323					1	0.147872	0.574263	Q9CQF8	Q9CQF8	Ribosomal protein 63, mitochondrial	Mrpl57
-2.61542	-2.1042	-1.78998	-2.56284	-2.36126	-2.36073	-1.9489	-1.98696	-2.07717	-1.03977	-1.57449	-1.21847				+	6	2.48501	0.00132673	Q9CQH3	Q9CQH3	NADH dehydrogenase [ubiquinone] 1 beta subcomplex subunit 5, mitochondrial	Ndufb5
-0.24245	0.0751703	0.0221412	-0.417272	-0.709379	-0.116098	-0.0903114	0.462257	0.0155638	0.43569	-0.456911	0.0757633					7	0.592852	0.104584	Q9CQH7	Q9CQH7	Transcription factor BTF3 homolog 4	Btf3l4
0.182917	-0.231432	-0.0989585	0.315235	0.329196	0.294208	0.771963	0.392194	0.529531	0.307002	0.0474428	-0.0092038				+	8	2.00064	0.00366954	Q9CQI3;Q9ERL7	Q9CQI3	Glia maturation factor beta	Gmfb
-0.131985	-0.740712	-0.591201	0.44087	0.620024	0.439109	0.330828	0.136965	0.181673	-0.750264	-0.865127	-0.811964				+	8	4.2379	0.000283186	Q9CQI6	Q9CQI6	Coactosin-like protein	Cotl1
1.57124	2.34293	2.31948	1.41473	1.48588	1.26545	1.44371	0.897167	1.23725	0.848557	1.0287	0.718806				+	7	2.39524	0.001653	Q9CQJ6	Q9CQJ6	Density-regulated protein	Denr
-2.46462	-2.77659	-2.52105	-2.49224	NaN	NaN	NaN	NaN	NaN	-1.08902	-1.61979	-1.32935				+	5	2.626	0.000981132	Q9CQJ8	Q9CQJ8	NADH dehydrogenase [ubiquinone] 1 beta subcomplex subunit 9	Ndufb9
NaN	1.97994	1.62682	1.47594	1.41235	1.47261	1.47005	1.00703	1.30632	NaN	NaN	0.869464				+	4	1.20027	0.0196661	Q9CQK7	Q9CQK7	RWD domain-containing protein 1	Rwdd1
1.52961	2.18863	2.20516	1.8135	1.31323	1.41631	1.64142	1.42562	1.42923	0.707996	0.793707	0.648417				+	3	2.78929	0.0009163	Q9CQM5	Q9CQM5	Thioredoxin domain-containing protein 17	Txndc17
1.81112	2.11329	1.90644	1.91975	1.96274	1.66511	1.64715	1.25801	1.41001	0.708609	0.77088	0.739733				+	12	4.45203	4.4e-05	Q9CQM9	Q9CQM9	Glutaredoxin-3	Glrx3
0.45595	0.177147	-0.0381552	-0.168	NaN	NaN	0.0131013	0.173401	-0.0350608	0.716315	NaN	0.814007				+	5	1.80784	0.00526998	Q9CQN7;F7CXS7	Q9CQN7;F7CXS7	39S ribosomal protein L41, mitochondrial	Mrpl41;Gm6434
-2.89776	-3.98887	-2.89802	-2.32866	-2.20204	-1.97155	-2.29107	-2.01057	-2.31429	-1.5509	-1.92003	-1.67767				+	10	2.41242	0.00154921	Q9CQQ7	Q9CQQ7	ATP synthase F(0) complex subunit B1, mitochondrial	Atp5f1
-3.78722	-3.74201	-3.36415	NaN	-2.98293	-2.90248	-2.23934	-2.15192	-2.70562	-1.58948	-2.28537	-1.97177				+	5	3.14064	0.000573066	Q9CQR4	Q9CQR4	Acyl-coenzyme A thioesterase 13;Acyl-coenzyme A thioesterase 13, N-terminally processed	Acot13
0.969311	1.53977	1.17221	0.379601	0.444184	0.445441	0.513028	0.571257	0.461323	0.319892	0.175713	0.318434				+	6	3.54334	0.00056621	Q9CQU0	Q9CQU0	Thioredoxin domain-containing protein 12	Txndc12
NaN	NaN	-0.173255	NaN	NaN	-0.726918	NaN	-0.148609	NaN	0.176854	NaN	-0.0976109					3	0	1	Q9CQV1	Q9CQV1	Mitochondrial import inner membrane translocase subunit TIM16	Pam16
3.61603	4.50511	4.79967	2.48342	2.63478	1.71383	1.49042	NaN	1.57342	1.56124	1.9238	1.82449				+	3	3.31164	0.000636678	Q9CQV6	Q9CQV6	Microtubule-associated proteins 1A/1B light chain 3B	Map1lc3b
0.795058	0.965643	0.870308	0.914385	1.09579	0.749766	1.00854	0.83828	0.807856	0.687079	0.451425	0.478025				+	15	1.68488	0.00662869	Q9CQV8	Q9CQV8	14-3-3 protein beta/alpha;14-3-3 protein beta/alpha, N-terminally processed	Ywhab
-2.15244	-1.3978	-1.51106	-2.19912	-1.92892	-2.07776	-1.73656	-1.88589	-2.21322	-1.13593	-1.54621	-1.63278				+	5	1.02355	0.0314102	Q9CQX8	Q9CQX8	28S ribosomal protein S36, mitochondrial	Mrps36
0.925248	1.6631	1.11076	1.28507	1.32449	0.975794	1.36963	1.4362	1.36416	1.16657	1.22904	1.22668					5	0.169675	0.520232	Q9CQZ1	Q9CQZ1	Heat shock factor-binding protein 1	Hsbp1
-2.23177	-2.73472	-1.74949	-2.20948	-1.81402	-1.96292	-1.84856	-1.72273	-1.87994	-0.891263	-1.01835	-1.17037				+	8	2.44456	0.0014382	Q9CQZ5	Q9CQZ5	NADH dehydrogenase [ubiquinone] 1 alpha subcomplex subunit 6	Ndufa6
-2.53712	-1.82892	-1.94313	-2.23622	-2.18593	-2.02347	-1.82322	-1.86457	NaN	-1.20864	-1.61018	-1.26682				+	4	1.73694	0.00601043	Q9CQZ6	Q9CQZ6	NADH dehydrogenase [ubiquinone] 1 beta subcomplex subunit 3	Ndufb3
NaN	1.48165	NaN	NaN	0.633748	NaN	NaN	0.433954	0.447013	0.313226	NaN	NaN					6	0	1	Q9CR00	Q9CR00	26S proteasome non-ATPase regulatory subunit 9	Psmd9
-0.285343	-0.255319	NaN	0.00537681	NaN	0.139538	0.318056	NaN	NaN	-0.0398403	-0.29901	-0.0340748				+	4	0.995745	0.033755	Q9CR09	Q9CR09	Ubiquitin-fold modifier-conjugating enzyme 1	Ufc1
0.575357	1.12237	0.883742	0.678233	0.515377	0.43047	0.500626	0.307305	0.517895	-0.00633399	0.0378139	-0.0374525				+	16	2.85732	0.000788991	Q9CR16	Q9CR16	Peptidyl-prolyl cis-trans isomerase D	Ppid
1.6118	1.69092	1.6218	1.37576	0.983703	1.05814	NaN	NaN	NaN	0.421766	0.534642	0.397942				+	5	4.03819	0.000318841	Q9CR26	Q9CR26	Vacuolar protein sorting-associated protein VTA1 homolog	Vta1
1.19532	1.81375	1.8398	0.899803	1.24499	0.77396	NaN	0.786472	0.914739	0.142815	0.209211	0.0616464				+	3	3.02036	0.000555556	Q9CR51	Q9CR51	V-type proton ATPase subunit G 1	Atp6v1g1
-0.469365	-0.22033	-0.703544	-0.372172	-0.553164	-0.0706641	-0.478402	0.22923	-0.232784	-0.256769	0.0570464	-0.504976					3	0.21203	0.428475	Q9CR57	Q9CR57	60S ribosomal protein L14	Rpl14
-2.05144	-2.34423	-1.52105	-2.24486	-2.35394	-2.30615	-2.03541	-1.93712	-1.89522	-1.12453	-1.61885	-1.44975				+	5	1.87864	0.0047554	Q9CR61	Q9CR61	NADH dehydrogenase [ubiquinone] 1 beta subcomplex subunit 7	Ndufb7
-2.80824	NaN	NaN	-2.97825	-2.17632	NaN	-2.3739	-1.90739	NaN	-1.16935	-1.61697	-1.13435				+	10	1.33122	0.0144235	Q9CR62	Q9CR62	Mitochondrial 2-oxoglutarate/malate carrier protein	Slc25a11
-2.32823	-2.4754	-1.72866	-1.88436	-2.00054	-2.213	-2.14721	-1.65494	-2.04096	-1.11696	-1.50172	-1.44959				+	14	1.5783	0.00813258	Q9CR68	Q9CR68	Cytochrome b-c1 complex subunit Rieske, mitochondrial;Cytochrome b-c1 complex subunit 11	Uqcrfs1
-0.802317	-0.251931	-0.405557	-0.57289	-0.652234	-0.809085	-0.371838	-0.482745	-0.229465	-0.062398	-0.305095	-0.566182					7	0.659553	0.0852839	Q9CR95	Q9CR95	Adaptin ear-binding coat-associated protein 1	Necap1
-0.120883	0.976361	NaN	-0.408168	NaN	-0.116098	0.0823773	NaN	NaN	0.141414	-0.168	-0.0579701					3	0.469227	0.155991	Q9CR98	Q9CR98	Protein FAM136A	Fam136a
-1.31319	-0.900335	-0.69439	0.0511152	0.038747	-0.0639171	0.343732	0.152949	0.454486	-0.253384	0.168333	-0.0643311				+	9	3.46197	0.000528926	Q9CRB6	Q9CRB6	Tubulin polymerization-promoting protein family member 3	Tppp3
-1.90203	-2.55616	-1.33765	-1.64971	-1.82391	-1.58967	-1.62082	-1.25199	-1.47638	-0.629566	-1.16363	-0.952781				+	7	1.42355	0.011768	Q9CRB9	Q9CRB9	MICOS complex subunit Mic19	Chchd3
-2.20232	-0.563353	-1.12161	-1.32654	NaN	-1.41067	-2.16899	-1.06378	NaN	-0.551196	-0.759838	-0.639695					10	0.452487	0.166009	Q9CRD0	Q9CRD0	OCIA domain-containing protein 1	Ociad1
0.717311	1.2227	0.792957	-0.207268	-0.338111	NaN	NaN	-0.296898	NaN	-0.287236	-0.429643	-0.235604				+	7	3.04407	0.000556701	Q9CRY7	Q9CRY7	Glycerophosphodiester phosphodiesterase domain-containing protein 1	Gdpd1
1.2193	1.93556	1.88374	1.13631	0.912184	1.5409	1.24687	1.35794	1.49289	1.5365	1.67038	1.57678					27	0.734586	0.0684099	Q9CS84	Q9CS84	Neurexin-1	Nrxn1
-0.676719	-1.20301	-1.24981	-0.345851	-0.79585	-0.0874628	NaN	-0.195977	-0.352646	-0.414677	-0.655169	-0.62714				+	8	1.27109	0.0166591	Q9CT10	Q9CT10	Ran-binding protein 3	Ranbp3
-0.0908535	-0.786345	-0.373509	-1.08889	-1.01856	-1.20314	-1.28084	-1.67974	-1.35225	-1.06095	-0.898789	-0.998123				+	30	2.58619	0.00109747	Q9CU62	Q9CU62	Structural maintenance of chromosomes protein 1A	Smc1a
-1.1117	-2.31504	-1.79768	0.628162	0.731685	0.590832	0.489463	0.504366	0.465361	0.277167	-0.0468402	0.157126				+	18	4.30225	0.000116505	Q9CVB6	Q9CVB6	Actin-related protein 2/3 complex subunit 2	Arpc2
-0.0206266	-1.0092	-0.939603	-0.52296	-0.550211	-0.902884	-0.831958	-1.45049	-1.26616	-0.96266	-0.652968	-0.898866					34	0.557701	0.115993	Q9CW03	Q9CW03	Structural maintenance of chromosomes protein 3	Smc3
3.6571	1.26195	2.68001	4.05687	3.98062	3.62852	3.78717	3.61336	3.51006	2.71862	3.02867	2.79146				+	19	1.07288	0.027907	Q9CWF2	Q9CWF2	Tubulin beta-2B chain	Tubb2b
1.54658	0.0543773	0.587511	2.07765	1.81188	1.77957	1.57798	1.42175	1.4288	0.848765	0.938542	0.792082				+	22	1.67398	0.00695267	Q9CWJ9	Q9CWJ9	Bifunctional purine biosynthesis protein PURH;Phosphoribosylaminoimidazolecarboxamide formyltransferase;IMP cyclohydrolase	Atic
-0.246712	-0.970486	-0.760434	-0.20063	-0.16633	-0.167487	-0.224411	-0.129745	-0.160662	-0.0997664	-0.470927	-0.201007				+	18	1.18846	0.0203231	Q9CWK8	Q9CWK8	Sorting nexin-2	Snx2
1.65372	2.24475	2.00058	1.24756	1.0197	1.01835	1.02016	1.07282	1.00413	0.685014	0.501075	0.519052				+	7	4.2139	0.000273504	Q9CWM4	Q9CWM4	Prefoldin subunit 1	Pfdn1
-0.432639	-1.00992	-1.0941	0.506968	0.291663	0.382025	0.138696	-0.0184918	0.0742891	-0.229957	-0.471552	-0.464459				+	16	3.42316	0.000505929	Q9CWS0	Q9CWS0	N(G),N(G)-dimethylarginine dimethylaminohydrolase 1	Ddah1
0.285847	0.606518	NaN	-1.09153	-1.2969	-1.07135	NaN	-1.58058	NaN	-0.243303	-0.561008	-0.52687				+	6	3.37904	0.000481203	Q9CWZ3	Q9CWZ3	RNA-binding protein 8A	Rbm8a
-0.879627	-0.132511	-0.211511	-0.0408223	-0.0352017	-0.284396	0.146148	-0.0965318	0.103751	0.125069	0.143006	0.00472522				+	14	1.00049	0.0332718	Q9CWZ7	Q9CWZ7	Gamma-soluble NSF attachment protein	Napg
1.48973	1.65922	1.75823	1.33254	1.47469	NaN	1.00645	0.892982	NaN	1.10312	1.19264	1.31671				+	6	2.57126	0.00112656	Q9CX00	Q9CX00	IST1 homolog	Ist1
-0.703101	-1.57071	-0.746399	0.41889	0.448587	0.332553	0.535332	0.371497	0.387544	0.122774	-0.0282861	-0.0210533				+	16	3.42183	0.000501961	Q9CX34	Q9CX34	Suppressor of G2 allele of SKP1 homolog	Sugt1
-1.75271	-0.951737	-0.932288	NaN	NaN	NaN	-0.957097	-0.905582	-1.24391	-1.29272	-1.36877	-1.27489					8	0.270674	0.331496	Q9CX80	Q9CX80	Cytoglobin	Cygb
-0.11703	-0.816559	-0.483777	-1.33822	-1.30673	-1.04859	-1.31609	-1.01707	-1.38023	-0.621243	-1.10279	-0.930321				+	4	1.80039	0.0053563	Q9CX86	Q9CX86	Heterogeneous nuclear ribonucleoprotein A0	Hnrnpa0
0.0870435	0.369352	0.12803	-0.483571	NaN	0.218733	0.0493972	-0.170182	-0.601982	-0.0328061	-0.310922	-0.0827026					2	0.475227	0.152491	Q9CXI5	Q9CXI5	Mesencephalic astrocyte-derived neurotrophic factor	Manf
NaN	NaN	-1.86144	NaN	NaN	NaN	NaN	-3.29589	NaN	-0.690015	-1.32164	-1.05533					6	0	1	Q9CXS4	Q9CXS4	Centromere protein V	Cenpv
-0.121015	0.131187	-0.345737	-0.390448	-0.0156403	-0.120352	0.0918481	-0.227618	-0.0043216	-0.265077	-0.480369	-0.19862					4	0.393994	0.20526	Q9CXU9	Q9CXU9	Eukaryotic translation initiation factor 1b	Eif1b
0.736124	0.569351	0.00698516	1.02491	0.711866	0.825185	0.970498	0.85199	0.859823	0.464823	0.436217	0.519115				+	14	1.28181	0.016183	Q9CXW3	Q9CXW3	Calcyclin-binding protein	Cacybp
-0.601792	-3.58448	NaN	-1.65869	-1.62288	-0.605874	-0.890797	-0.479231	NaN	0.262227	-0.355129	-0.141956					11	0.660525	0.0849881	Q9CXY6	Q9CXY6	Interleukin enhancer-binding factor 2	Ilf2
-2.30836	-2.47233	-1.73769	-2.27056	-2.20279	-2.17105	-2.00637	-1.8478	-1.94313	-1.08168	-1.49805	-1.25713				+	6	2.50061	0.00132653	Q9CXZ1	Q9CXZ1	NADH dehydrogenase [ubiquinone] iron-sulfur protein 4, mitochondrial	Ndufs4
0.195715	0.401349	0.163656	NaN	NaN	-0.0280033	NaN	NaN	-0.0469799	0.62029	0.194295	0.31045					3	0.340904	0.250581	Q9CY50	Q9CY50	Translocon-associated protein subunit alpha	Ssr1
0.0176361	0.439285	0.367955	-0.244034	-0.312433	0.389527	-0.186881	0.316205	0.137235	0.563241	-0.419862	0.342012					11	0.133557	0.612112	Q9CY58	Q9CY58	Plasminogen activator inhibitor 1 RNA-binding protein	Serbp1
-1.13402	NaN	-1.77589	-0.13014	-0.267476	-0.471031	-0.291604	-0.734482	-0.473215	-1.36541	-1.18466	-1.26574				+	10	2.77005	0.000944206	Q9CY64	Q9CY64	Biliverdin reductase A	Blvra
0.0911718	NaN	NaN	-0.146004	0.0864461	0.265969	0.0105413	-0.0943713	NaN	NaN	NaN	-0.147567					14	0.270885	0.331303	Q9CYG7	Q9CYG7	Mitochondrial import receptor subunit TOM34	Tomm34
-2.35191	-3.27325	-2.49495	-1.69871	-1.57396	-1.58967	-1.64893	-1.64957	-2.01632	-1.50437	-1.76964	-1.71997				+	8	2.36553	0.00171957	Q9CYH2	Q9CYH2	Redox-regulatory protein FAM213A	Fam213a
-0.403813	-0.0301242	-0.0724488	-0.822118	-0.720191	-0.906044	-1.03717	-0.947404	-0.81926	-0.600841	-0.844707	-0.678523				+	5	3.15597	0.000589971	Q9CYR0	Q9CYR0	Single-stranded DNA-binding protein, mitochondrial	Ssbp1
NaN	NaN	-1.89484	0.730273	0.727284	0.837712	0.462933	0.536231	0.311345	-0.851519	-0.559932	-0.446468				+	14	4.28595	0.000299065	Q9CYR6	Q9CYR6	Phosphoacetylglucosamine mutase	Pgm3
-1.49503	-1.08154	-1.23848	-0.443713	-1.5957	-2.23876	-1.1177	-0.825542	-1.03794	-0.463832	-0.809579	-0.612305					19	0.575381	0.110359	Q9CYT6	Q9CYT6	Adenylyl cyclase-associated protein 2	Cap2
0.253429	0.717714	0.59944	-0.613909	-0.268674	-0.657274	-0.0997664	NaN	-0.0501882	-0.000721132	-0.231678	-0.115832				+	13	2.81549	0.000912752	Q9CYZ2	Q9CYZ2	Tumor protein D54	Tpd52l2
-0.98156	NaN	-0.951439	-0.538538	NaN	NaN	-0.677711	-0.656268	-0.74786	-0.817541	-0.840363	-0.695816				+	8	1.98861	0.00371638	Q9CZ04	Q9CZ04	COP9 signalosome complex subunit 7a	Cops7a
-2.1698	-2.8658	-2.61657	-2.23701	-2.02286	-2.21816	-1.84081	-1.90524	-2.12377	-0.820975	-1.29202	-1.1839				+	13	3.37821	0.000479401	Q9CZ13	Q9CZ13	Cytochrome b-c1 complex subunit 1, mitochondrial	Uqcrc1
0.48451	-1.08359	-0.886823	1.12045	1.03324	0.837455	1.13917	0.845676	0.788141	0.628787	0.483823	0.483743				+	19	1.92674	0.00438967	Q9CZ30	Q9CZ30	Obg-like ATPase 1	Ola1
-0.296076	0.545003	0.43226	-0.200379	-0.19862	-0.477263	0.0202526	-0.525668	-0.125254	-0.415867	-0.400647	-0.478195				+	9	1.04166	0.0300397	Q9CZ42	Q9CZ42	ATP-dependent (S)-NAD(P)H-hydrate dehydratase	Carkd
1.01584	1.4378	1.36822	0.729866	0.326226	0.498036	0.60654	0.161201	0.53272	0.0190387	-0.0378742	0.0222584				+	20	3.51707	0.000551111	Q9CZ44	Q9CZ44	NSFL1 cofactor p47	Nsfl1c
0.405337	0.937215	0.438503	0.596732	0.617897	0.466437	0.733939	0.340697	0.508999	0.115894	0.155646	0.0644196				+	14	1.40028	0.0124909	Q9CZC8	Q9CZC8	Secernin-1	Scrn1
1.89701	-0.179384	0.677264	1.83203	1.73504	1.73735	1.28363	1.22082	1.60331	0.564905	0.593899	0.598086				+	18	1.04165	0.0300176	Q9CZD3	Q9CZD3	Glycine--tRNA ligase	Gars
NaN	1.18978	1.45198	0.673716	NaN	NaN	NaN	NaN	NaN	0.196575	0.23438	-0.10017				+	12	2.25952	0.00217027	Q9CZN7	Q9CZN7	Serine hydroxymethyltransferase	Shmt2
NaN	NaN	NaN	NaN	NaN	NaN	3.67772	3.5353	3.53585	3.74238	3.70256	3.95489				+	13	1.11473	0.025084	Q9CZS1	Q9CZS1	Aldehyde dehydrogenase X, mitochondrial	Aldh1b1
-1.62293	-3.27532	-2.51828	-1.27656	-1.39961	-1.146	-0.829525	-0.86671	-1.15419	-0.596363	-1.09653	-0.906737				+	14	2.11332	0.00291055	Q9CZU6;Q80X68	Q9CZU6	Citrate synthase, mitochondrial	Cs
-1.57105	-2.16607	-2.35411	-1.7866	-1.98688	-1.60426	-1.33365	-1.32521	-1.34045	-0.549028	-0.797262	-0.966652				+	14	2.91425	0.000643026	Q9CZW5	Q9CZW5	Mitochondrial import receptor subunit TOM70	Tomm70a
0.202456	-0.268554	-0.199876	-0.384271	-0.460585	-0.232784	-0.372729	0.173531	-0.272382	0.641131	0.180266	0.512061				+	6	1.79969	0.00534909	Q9CZX8	Q9CZX8	40S ribosomal protein S19	Rps19
NaN	NaN	NaN	1.12011	NaN	1.48851	NaN	0.873609	1.2122	0.806266	0.668753	0.716102				+	10	1.20457	0.0194232	Q9D020	Q9D020	Cytosolic 5-nucleotidase 3A	Nt5c3a
-2.38992	-3.65764	-2.65849	NaN	NaN	-1.82725	-2.03612	-1.26556	NaN	-0.505078	-1.23248	-0.674009				+	3	1.85199	0.0049038	Q9D023;G5E869	Q9D023	Mitochondrial pyruvate carrier 2	Mpc2
-0.135535	NaN	NaN	NaN	-0.582171	NaN	-0.411426	-0.0901759	-0.210638	NaN	-0.0027385	NaN					7	0	1	Q9D024	Q9D024	Coiled-coil domain-containing protein 47	Ccdc47
-2.95817	-2.92837	-2.47098	-2.59034	-2.51783	-2.5145	-2.04345	-2.01146	-2.07864	-1.1038	-1.69599	-1.46639				+	11	3.75894	0.000306011	Q9D051	Q9D051	Pyruvate dehydrogenase E1 component subunit beta, mitochondrial	Pdhb
-0.832283	-1.25217	-1.63394	-0.753519	-1.26592	-0.532666	-0.677441	-0.854634	-0.613437	-0.661841	-0.95977	-0.731531					7	0.692118	0.0772076	Q9D0A3	Q9D0A3	Arpin	Arpin
1.53182	2.47433	2.37124	NaN	1.72337	1.16676	NaN	1.20883	1.39149	1.05233	0.801657	0.722539				+	9	1.57809	0.00812867	Q9D0B6	Q9D0B6	Protein PBDC1	Pbdc1
-0.158725	-1.13461	-1.00223	-0.773406	-1.25924	-0.920751	-1.44975	-1.15043	-1.18422	-0.09815	-0.552377	-0.220701				+	29	1.46266	0.010522	Q9D0E1;Q91VC4	Q9D0E1	Heterogeneous nuclear ribonucleoprotein M	Hnrnpm
-1.82395	-1.64316	-1.4452	-1.78522	-1.95345	-1.63789	-1.72347	-1.40985	-1.65874	-1.44763	-1.69973	-1.57323					24	0.399126	0.201731	Q9D0F9	Q9D0F9	Phosphoglucomutase-1	Pgm1
NaN	NaN	NaN	NaN	NaN	1.26174	1.30565	1.24944	NaN	0.626335	0.754285	NaN				+	5	1.85809	0.0048929	Q9D0J4	Q9D0J4	ADP-ribosylation factor-like protein 2	Arl2
-1.01428	-0.741834	-0.508023	-1.25387	-1.23008	-0.755742	-1.02616	-0.458277	-0.788352	-0.88885	-1.93032	-1.25906					1	0.721273	0.0710032	Q9D0J8	Q9D0J8	Parathymosin	Ptms
-1.53546	-2.9832	-2.32573	-0.390448	-0.270708	-0.268195	0.24893	0.401387	0.151426	0.560685	-0.0695647	0.222885				+	16	3.80414	0.000293785	Q9D0K2	Q9D0K2	Succinyl-CoA:3-ketoacid coenzyme A transferase 1, mitochondrial	Oxct1
-1.47441	-1.53938	-1.93089	-1.94677	-2.12819	-1.37785	-1.26171	-0.708938	-1.40692	-0.463518	-1.82896	-1.02425					14	0.690828	0.0774488	Q9D0L8	Q9D0L8	mRNA cap guanine-N7 methyltransferase	Rnmt
-2.39443	-2.61735	-2.20223	-2.37626	-2.28617	-2.27522	-2.07854	-1.94313	-2.55176	-1.43504	-1.99161	-1.70385				+	8	1.53002	0.00921111	Q9D0M3	Q9D0M3	Cytochrome c1, heme protein, mitochondrial	Cyc1
-1.53262	-1.0212	-0.481092	-0.715015	-1.20025	-1.13875	-1.05109	-1.53117	-1.22021	-0.425245	-0.83058	-0.826518					3	0.520665	0.131284	Q9D0M5;P63168	Q9D0M5	Dynein light chain 2, cytoplasmic	Dynll2
-1.07451	-2.75628	NaN	-0.116764	-0.356144	0.482432	-0.0123541	-0.380397	-0.242938	-0.578987	-0.931834	-0.406537				+	18	1.59284	0.00797701	Q9D0R2	Q9D0R2	Threonine--tRNA ligase, cytoplasmic	Tars
-2.57051	-3.16485	-2.47249	NaN	NaN	NaN	NaN	NaN	-2.04443	-2.39347	-2.7309	-2.64217					3	0.24329	0.373091	Q9D0S9	Q9D0S9	Histidine triad nucleotide-binding protein 2, mitochondrial	Hint2
0.879303	1.86865	1.5742	0.613719	0.669281	NaN	NaN	0.335135	NaN	0.293695	0.188003	0.0558913				+	4	1.84089	0.00495111	Q9D0W5	Q9D0W5	Peptidyl-prolyl cis-trans isomerase-like 1	Ppil1
3.49609	3.96301	4.04802	NaN	NaN	3.36364	3.18666	3.11804	NaN	2.7292	NaN	2.49476				+	6	1.99689	0.00367036	Q9D114	Q9D114	Guanosine-3,5-bis(diphosphate) 3-pyrophosphohydrolase MESH1	Hddc3
-0.217851	0.498138	NaN	NaN	NaN	NaN	NaN	0.202572	NaN	0.16083	-0.129877	0.104558					3	0.11621	0.660639	Q9D164	Q9D164	FXYD domain-containing ion transport regulator 6	Fxyd6
-2.84415	-2.40632	-2.33245	-2.09596	-2.0856	-1.96084	-1.46069	-1.42986	-1.736	-1.38587	-1.76901	-1.59058				+	8	3.1432	0.000574713	Q9D172	Q9D172	ES1 protein homolog, mitochondrial	D10Jhu81e
0.362603	0.611381	0.749863	0.506148	0.42196	0.245968	0.69101	0.431326	0.695442	0.203651	0.235552	0.190322				+	19	1.5302	0.00922078	Q9D1A2	Q9D1A2	Cytosolic non-specific dipeptidase	Cndp2
-0.410558	NaN	-1.99302	-0.733007	-0.898711	-0.384823	-0.443288	-0.162984	-0.126312	0.453933	0.0736969	0.183933				+	6	1.28621	0.0160328	Q9D1D4	Q9D1D4	Transmembrane emp24 domain-containing protein 10	Tmed10
1.69092	1.87684	2.22115	NaN	1.51461	1.37165	1.4808	1.21123	1.29424	0.328507	0.749572	0.195467				+	10	3.26148	0.000603279	Q9D1E6	Q9D1E6	Tubulin-folding cofactor B	Tbcb
0.164852	0.252724	0.484267	0.115019	0.140396	-0.0666748	0.15465	0.0228593	0.0149806	0.066367	0.175257	0.00763762				+	10	1.02369	0.0314186	Q9D1G1	Q9D1G1	Ras-related protein Rab-1B	Rab1b
NaN	-1.8534	-2.20546	NaN	NaN	NaN	NaN	NaN	-1.22132	0.0495764	-0.1145	0.0852364				+	5	3.03466	0.00056266	Q9D1G5	Q9D1G5	Leucine-rich repeat-containing protein 57	Lrrc57
-1.7936	-1.76422	-2.03309	-1.78182	-1.64556	-1.50345	-1.37445	-1.12512	-1.41462	-0.726395	-1.12373	-0.857822				+	6	3.33081	0.000654804	Q9D1H6	Q9D1H6	NADH dehydrogenase [ubiquinone] 1 alpha subcomplex assembly factor 4	Ndufaf4
-1.77896	-1.51405	-1.12724	NaN	NaN	-1.81122	NaN	NaN	-1.24288	-0.778629	-0.829363	-0.865998				+	2	1.56342	0.0084507	Q9D1I5	Q9D1I5	Methylmalonyl-CoA epimerase, mitochondrial	Mcee
-0.139076	-0.0820213	-0.317188	-1.2241	NaN	-1.0378	-1.29107	-1.5616	-1.30999	-0.731531	-0.775008	-0.720716				+	8	4.61534	5.26e-05	Q9D1J3	Q9D1J3	SAP domain-containing ribonucleoprotein	Sarnp
-0.742179	-0.365245	-0.29725	-0.973134	-0.546265	NaN	-0.177727	-0.667847	-0.450802	-0.483158	-0.585732	-0.632733					7	0.360135	0.232707	Q9D1K2	Q9D1K2	V-type proton ATPase subunit F	Atp6v1f
-0.0234682	-1.45038	-1.10561	0.0760369	0.138966	-0.0164963	0.271757	0.130208	0.174182	-0.0492126	-0.216113	-0.215119				+	5	1.42616	0.0115321	Q9D1K7	Q9D1K7	UPF0687 protein C20orf27 homolog
0.598763	1.62007	NaN	NaN	NaN	NaN	NaN	NaN	NaN	0.202207	0.404133	0.418273					2	0.840432	0.0506748	Q9D1L9	Q9D1L9	Ragulator complex protein LAMTOR5	Lamtor5
NaN	NaN	-2.61046	-1.09876	-1.28422	-0.526069	-1.55346	NaN	NaN	-0.131853	-0.695192	-0.0731348				+	6	1.04045	0.0301308	Q9D1M4	Q9D1M4	Eukaryotic translation elongation factor 1 epsilon-1	Eef1e1
-0.774165	-1.09058	-1.56291	0.484631	0.127148	-0.0124972	0.36251	-0.0137839	0.506824	0.0959592	0.175192	0.0960363				+	6	3.22365	0.0005875	Q9D1P4	Q9D1P4	Cysteine and histidine-rich domain-containing protein 1	Chordc1
-0.35727	-0.007913	-0.0251707	-0.549521	-0.789604	-0.401412	-0.126973	-0.0200577	-0.478195	0.131756	-0.276794	-0.233029				+	11	1.02966	0.0309078	Q9D1Q6	Q9D1Q6	Endoplasmic reticulum resident protein 44	Erp44
-0.692874	NaN	-1.10051	-0.322736	NaN	0.134271	-0.421695	0.0536285	-0.369383	0.228588	-0.676899	-0.0651587					3	0.74212	0.0667109	Q9D1R9;D3YWC0	Q9D1R9	60S ribosomal protein L34	Rpl34
-1.70128	-0.960289	-1.20746	-2.55996	-2.55574	-2.53717	-2.36891	-2.15863	-2.5794	-1.04131	-1.45391	-1.53625				+	8	3.39404	0.00048855	Q9D2G2	Q9D2G2	Dihydrolipoyllysine-residue succinyltransferase component of 2-oxoglutarate dehydrogenase complex, mitochondrial	Dlst
0.758428	0.798768	0.949477	0.786821	1.03736	0.409393	NaN	0.635629	0.823831	0.143054	0.0638011	0.206279				+	9	2.0071	0.00363861	Q9D2M8	Q9D2M8	Ubiquitin-conjugating enzyme E2 variant 2	Ube2v2
-1.89522	-1.61202	-1.59808	-1.17434	-0.874207	-1.31944	-1.58227	-1.64011	-1.31144	-0.995014	-0.973354	-1.25193				+	12	2.10724	0.00295213	Q9D2N4	Q9D2N4	Dystrobrevin alpha	Dtna
-1.27727	NaN	-1.8835	NaN	NaN	NaN	-0.689299	0.00025967	0.795734	0.228081	-0.511772	-0.0154976				+	20	1.2976	0.0156598	Q9D2V7	Q9D2V7	Coronin-7	Coro7
-0.36087	0.602153	0.61224	0.721706	NaN	NaN	NaN	0.044211	0.355701	NaN	0.145605	NaN					3	0.0667714	0.807073	Q9D358	Q9D358	Low molecular weight phosphotyrosine protein phosphatase	Acp1
0.771618	NaN	0.4111	1.66182	1.66896	1.61794	1.59767	1.61745	1.63953	1.19902	1.29467	1.10284				+	16	4.25409	0.000285714	Q9D394	Q9D394	Protein RUFY3	Rufy3
-2.52226	-1.98517	-1.73808	-1.99063	-1.73738	-2.19525	-1.70951	-1.65906	-1.70177	-1.32688	-1.88702	-1.51223					4	0.807053	0.0553641	Q9D3D9	Q9D3D9	ATP synthase subunit delta, mitochondrial	Atp5d
NaN	NaN	-2.33234	0.192694	-0.0549179	NaN	-0.392098	NaN	-0.294077	-0.275961	-0.257614	-0.358621				+	18	1.5823	0.00813321	Q9D5V5	Q9D5V5	Cullin-5	Cul5
-0.007913	0.669671	0.490963	NaN	-0.194591	NaN	0.0841502	-0.518535	0.00259924	-0.245496	-0.340733	-0.342327				+	14	1.28833	0.0160066	Q9D5V6	Q9D5V6	Synapse-associated protein 1	Syap1
-1.24276	-3.27259	-1.92532	-0.941031	-0.55768	-0.741402	-0.644133	-0.889863	-0.572308	-0.691087	-0.293606	-0.42975				+	18	1.71027	0.00633162	Q9D6F9	Q9D6F9	Tubulin beta-4A chain	Tubb4a
-1.89875	-1.99599	-1.41468	-2.12022	-1.84072	-1.68908	-1.80595	-1.72979	-1.70827	-0.977536	-1.4556	-1.21562				+	9	1.55944	0.00856607	Q9D6J6	Q9D6J6	NADH dehydrogenase [ubiquinone] flavoprotein 2, mitochondrial	Ndufv2
-1.66266	-0.830012	-1.38681	NaN	-1.43413	-1.35434	-1.24428	-1.90296	NaN	-1.03492	-1.27137	-1.25864					3	0.202369	0.447442	Q9D6K8	Q9D6K8	FUN14 domain-containing protein 2	Fundc2
NaN	NaN	NaN	NaN	NaN	-1.07135	-1.09943	0.0858794	NaN	0.0471745	-0.541317	-0.105812					10	0.236066	0.385049	Q9D6M3	Q9D6M3	Mitochondrial glutamate carrier 1	Slc25a22
-2.57044	-3.51778	-3.13529	-1.67609	-1.71774	-1.62994	-1.18155	-1.14091	-1.48135	-0.934177	-1.38753	-1.24446				+	11	3.91989	0.000280255	Q9D6R2	Q9D6R2	Isocitrate dehydrogenase [NAD] subunit alpha, mitochondrial	Idh3a
-0.877273	-0.132774	-0.451119	NaN	NaN	NaN	-1.4117	-1.26808	-0.893129	-1.17345	-1.65823	-1.36787				+	5	1.64492	0.00725296	Q9D6S7	Q9D6S7	Ribosome-recycling factor, mitochondrial	Mrrf
-1.80041	-1.66771	-1.96809	NaN	NaN	NaN	-2.14939	NaN	-1.33485	-1.52386	-1.74429	-1.49789					5	0.186357	0.482211	Q9D6U8	Q9D6U8	Protein FAM162A	Fam162a
0.0434526	1.03206	1.22816	NaN	NaN	NaN	NaN	-0.706818	NaN	-0.788602	-0.815329	-1.11763				+	8	1.92904	0.00429647	Q9D6Y7	Q9D6Y7	Mitochondrial peptide methionine sulfoxide reductase	Msra
0.769797	0.831307	0.245284	NaN	0.0090741	0.519652	NaN	NaN	NaN	0.641581	0.404897	0.600621					9	0.386669	0.210324	Q9D706	Q9D706	RNA polymerase II-associated protein 3	Rpap3
NaN	NaN	-3.73909	NaN	-1.41679	NaN	-2.05759	-1.37173	NaN	-0.0897694	NaN	-0.254715				+	6	1.3141	0.01507	Q9D710	Q9D710	Thioredoxin-related transmembrane protein 2	Tmx2
0.557518	1.10594	0.345216	NaN	0.12874	-0.301588	NaN	NaN	NaN	0.119275	-0.0747794	0.308412				+	8	1.07538	0.0277265	Q9D7M1	Q9D7M1	Glucose-induced degradation protein 8 homolog	Gid8
NaN	-0.669299	NaN	NaN	NaN	NaN	NaN	NaN	-0.97761	-0.690104	-0.601602	-0.572793					9	0	1	Q9D7N9	Q9D7N9	Adipocyte plasma membrane-associated protein	Apmap
1.26826	1.77962	2.15708	0.906981	0.743497	0.675789	NaN	0.314428	0.783216	0.365202	0.332353	0.441634				+	3	2.593	0.00104537	Q9D7S9	Q9D7S9	Charged multivesicular body protein 5	Chmp5
NaN	NaN	NaN	0.0557112	NaN	NaN	0.765425	0.346133	0.649503	0.337594	0.294933	0.240554				+	4	1.08614	0.0268226	Q9D7X3	Q9D7X3	Dual specificity protein phosphatase 3	Dusp3
0.206063	0.752364	0.632092	-0.0606008	-0.0861043	-0.14978	0.539813	-0.182947	-0.0762853	0.0636804	0.312921	-0.0873271				+	6	1.03875	0.0303377	Q9D7X8	Q9D7X8	Gamma-glutamylcyclotransferase	Ggct
1.40057	2.01083	1.85085	1.12419	1.12105	0.903064	1.3499	1.19982	1.36971	0.847908	0.687149	0.789686				+	17	2.99916	0.000562814	Q9D819	Q9D819	Inorganic pyrophosphatase	Ppa1
-0.644687	-0.660016	-0.585347	-0.331247	-0.587173	-0.331591	-0.359409	-0.670568	-0.275484	-0.189793	-0.460271	-0.182692				+	10	0.949436	0.0381924	Q9D832	Q9D832	DnaJ homolog subfamily B member 4	Dnajb4
-2.29675	-1.64612	-1.48496	-2.56233	-2.58933	-2.58294	-2.30361	-2.09241	-2.4927	-1.57792	-1.95565	-1.76392				+	7	1.91781	0.00449008	Q9D855	Q9D855	Cytochrome b-c1 complex subunit 7	Uqcrb
0.760406	1.20357	1.29999	NaN	NaN	-0.0192036	NaN	0.0277191	-0.00288247	-0.0757379	-0.619742	NaN				+	4	2.00168	0.00366914	Q9D868	Q9D868	Peptidyl-prolyl cis-trans isomerase H	Ppih
NaN	-2.66307	-1.93629	-0.813525	-0.545968	-0.341872	-0.759326	-0.561106	-0.866473	-0.43957	-0.561888	-0.61664				+	7	3.39005	0.000486692	Q9D880	Q9D880	Mitochondrial import inner membrane translocase subunit TIM50	Timm50
NaN	-0.120883	-0.0329472	-1.1117	-0.857503	-0.853117	NaN	-1.02141	-1.14065	NaN	NaN	-0.791272				+	3	2.74177	0.000945607	Q9D883	Q9D883	Splicing factor U2AF 35 kDa subunit	U2af1
0.521991	-0.131721	-0.552476	1.32938	1.12149	1.10482	1.33953	1.01447	1.32049	0.461184	0.424339	0.509882				+	6	2.73793	0.000943633	Q9D892	Q9D892	Inosine triphosphate pyrophosphatase	Itpa
-2.02397	-1.63129	-1.79672	-1.87456	-1.94422	-2.10578	-2.1353	-1.77598	-1.98841	-1.18941	-1.60796	-1.26291				+	6	1.99491	0.00369533	Q9D898	Q9D898	Actin-related protein 2/3 complex subunit 5-like protein	Arpc5l
0.654899	1.29527	1.238	0.668111	0.325304	0.63433	0.907657	0.528219	0.611248	0.219102	0.297821	0.252312				+	9	1.83955	0.0049326	Q9D8B3	Q9D8B3	Charged multivesicular body protein 4b	Chmp4b
-0.169925	-0.0783365	-0.463936	-0.59474	-0.605968	-0.0809306	-0.397474	-0.0350608	-0.423632	0.517193	-0.0432046	0.359398				+	14	1.37024	0.0133608	Q9D8E6	Q9D8E6	60S ribosomal protein L4	Rpl4
-0.0405417	0.693621	0.306966	NaN	NaN	NaN	-0.246712	NaN	0.0044648	0.48076	-0.000432773	0.373907					8	0.531449	0.126652	Q9D8L5	Q9D8L5	Coiled-coil domain-containing protein 91	Ccdc91
-0.256528	-1.51591	-1.65453	-0.39594	-0.692874	-0.143785	-0.387142	-0.033934	-0.335597	0.395625	-0.228357	0.178061				+	16	1.32194	0.0147685	Q9D8N0	Q9D8N0	Elongation factor 1-gamma	Eef1g
-1.03266	-1.68028	-1.82981	0.157592	-0.0635029	0.0192434	NaN	0.566442	0.0376657	0.292617	0.209111	-0.0200577				+	5	3.3778	0.000477612	Q9D8S4	Q9D8S4	Oligoribonuclease, mitochondrial	Rexo2
0.414595	0.987989	1.10871	NaN	NaN	NaN	NaN	NaN	NaN	-0.063779	-0.171591	-0.190425				+	6	1.96465	0.00392788	Q9D8S9	Q9D8S9	BolA-like protein 1	Bola1
-0.484499	-1.22725	-1.10131	-0.236829	-0.523963	-0.325271	-0.420294	-0.603881	-0.271665	-0.281194	-0.263756	-0.211635				+	15	1.5787	0.0081327	Q9D8U8	Q9D8U8	Sorting nexin-5	Snx5
NaN	NaN	NaN	NaN	0.498281	NaN	NaN	0.821917	NaN	0.630126	0.305771	0.693878					12	0	1	Q9D8W5	Q9D8W5	26S proteasome non-ATPase regulatory subunit 12	Psmd12
-1.199	-1.0072	-1.03351	-2.65602	-2.31701	-2.05474	-1.77091	-2.1915	-2.14264	-0.864097	-1.44276	-1.11763				+	10	3.37054	0.000470588	Q9D8Y0	Q9D8Y0	EF-hand domain-containing protein D2	Efhd2
-0.156267	1.06272	0.387261	NaN	NaN	NaN	NaN	NaN	NaN	0.203186	NaN	0.11688					5	0.226123	0.402069	Q9D920	Q9D920	Loss of heterozygosity 12 chromosomal region 1 protein homolog	Loh12cr1
1.22219	0.697055	1.04296	NaN	NaN	NaN	1.30169	0.836733	1.2868	0.548396	-0.406972	0.717975				+	6	1.04186	0.0300693	Q9D967	Q9D967	Magnesium-dependent phosphatase 1	Mdp1
NaN	NaN	NaN	-0.986884	-1.61908	-1.1564	-1.38294	-1.21872	NaN	-1.16993	-1.52055	-0.852318					8	0.0435117	0.874855	Q9D9V3	Q9D9V3	Ethylmalonyl-CoA decarboxylase	Echdc1
0.61277	1.17814	1.29318	0.547405	0.556966	0.600949	0.797037	0.300377	0.74836	0.014077	0.131724	-0.0086304				+	5	2.22994	0.00222979	Q9DAK9	Q9DAK9	14 kDa phosphohistidine phosphatase	Phpt1
-1.18973	-2.34945	-1.80566	-0.94043	-1.26532	-0.746055	-0.945683	-0.894372	-0.778209	-1.05367	-1.22768	-1.05915				+	11	1.45367	0.0107011	Q9DAR7	Q9DAR7	m7GpppX diphosphatase	Dcps
-1.44705	-1.5007	-0.869635	-1.55297	-1.84064	-2.07138	-1.55508	-1.84153	-1.36087	-0.136323	-0.173255	-0.192447				+	3	3.73863	0.000322581	Q9DAS9	Q9DAS9	Guanine nucleotide-binding protein G(I)/G(S)/G(O) subunit gamma-12	Gng12
0.739806	NaN	-0.208642	NaN	NaN	NaN	0.290656	NaN	0.81388	-0.19862	0.256942	0.0214968					8	0.341661	0.249975	Q9DAW9;Q08093	Q9DAW9	Calponin-3	Cnn3
-0.846473	-0.605115	-0.991753	-0.577441	-0.703101	-0.882526	-0.592732	-0.709202	-0.633292	-0.350837	-0.449007	-0.396159				+	15	1.64638	0.00721662	Q9DB05	Q9DB05	Alpha-soluble NSF attachment protein	Napa
-0.208018	0.318614	-0.192699	-0.576087	-0.137635	NaN	-0.370499	-0.0801119	-0.323312	0.281509	-0.445303	0.126549					7	0.289285	0.307225	Q9DB15	Q9DB15	39S ribosomal protein L12, mitochondrial	Mrpl12
-2.12436	-3.15687	-2.34996	-2.0045	-2.22583	-2.02055	-1.84423	-1.52942	-2.35806	-1.23891	-1.7871	-1.55939				+	8	1.23376	0.0181085	Q9DB20	Q9DB20	ATP synthase subunit O, mitochondrial	Atp5o
1.89395	2.38602	2.43768	1.58515	1.62995	1.19515	1.23419	1.0147	1.20005	0.842775	1.02518	1.0133				+	5	3.50782	0.000556522	Q9DB27;Q9CQ21	Q9DB27	Malignant T-cell-amplified sequence 1	Mcts1
0.456049	0.220732	0.530948	0.63236	NaN	NaN	0.875407	NaN	1.02682	0.193866	0.461025	0.439618				+	7	1.84965	0.00490625	Q9DB34	Q9DB34	Charged multivesicular body protein 2a	Chmp2a
NaN	-1.18561	-1.75459	NaN	NaN	NaN	NaN	NaN	NaN	-0.0447438	0.0222145	-0.167358				+	6	2.08973	0.00308016	Q9DB60	Q9DB60	Prostamide/prostaglandin F synthase	Fam213b
-2.88749	-3.37712	-2.90916	-2.38778	-2.32386	-2.33546	-2.0943	-1.85659	-2.10792	-1.39204	-1.99378	-1.59115				+	18	3.50621	0.000554113	Q9DB77	Q9DB77	Cytochrome b-c1 complex subunit 2, mitochondrial	Uqcrc2
-1.64851	-1.22829	-1.41408	-1.4417	-1.40621	-1.30883	-0.87633	-0.850079	-0.997039	-0.306962	-0.297837	-0.321466				+	13	5.07958	0	Q9DBC7	Q9DBC7	cAMP-dependent protein kinase type I-alpha regulatory subunit;cAMP-dependent protein kinase type I-alpha regulatory subunit, N-terminally processed	Prkar1a
-1.46796	-0.917623	-1.32423	-1.17524	-1.53759	-1.81959	-1.79219	-1.79917	-1.68356	-1.89274	-1.81336	-1.98608				+	15	1.5434	0.00896089	Q9DBF1	Q9DBF1	Alpha-aminoadipic semialdehyde dehydrogenase	Aldh7a1
-0.729966	-1.88198	-2.01885	-0.252537	0.0507564	-0.297485	-0.735695	-0.60483	-0.860526	-0.47228	-0.406428	-0.223423				+	28	2.02999	0.00341855	Q9DBG3	Q9DBG3	AP-2 complex subunit beta	Ap2b1
-0.976584	-1.56896	-1.41976	-0.914258	-1.14548	NaN	NaN	NaN	NaN	-1.45833	-1.0743	-1.38698					12	0.369338	0.224331	Q9DBG5	Q9DBG5	Perilipin-3	Plin3
NaN	3.33414	3.07291	2.50644	NaN	2.16346	NaN	NaN	NaN	1.09105	1.38632	1.22368				+	3	3.11487	0.000569832	Q9DBG9	Q9DBG9	Tax1-binding protein 3	Tax1bp3
-0.326307	0.217407	0.245164	-0.265077	-0.340961	-0.478299	0.220362	-0.0935602	-0.344147	-0.299596	-0.421802	-0.473631				+	12	0.960856	0.0371319	Q9DBJ1	Q9DBJ1	Phosphoglycerate mutase 1	Pgam1
NaN	NaN	NaN	0.0384509	-0.0601858	NaN	NaN	-0.0681893	NaN	-0.404467	-0.505485	-0.589668				+	7	2.08216	0.00315294	Q9DBL1	Q9DBL1	Short/branched chain specific acyl-CoA dehydrogenase, mitochondrial	Acadsb
-1.30556	-0.612777	-0.443182	NaN	NaN	NaN	NaN	NaN	NaN	NaN	0.0622489	-0.154583				+	6	0.904791	0.0424327	Q9DBN4	Q9DBN4	Putative monooxygenase p33MONOX	P33monox
0.599134	0.602613	0.703431	0.964658	0.978122	0.990194	1.31491	0.869781	1.13049	0.514449	0.477201	0.352676				+	12	3.19768	0.000576687	Q9DBP5	Q9DBP5	UMP-CMP kinase	Cmpk1
-0.476226	-0.753776	-0.431569	-0.416948	-0.611361	-0.671474	-0.735695	-0.756084	NaN	-0.155102	-0.198871	-0.207768				+	16	2.24103	0.00221714	Q9DBR7	Q9DBR7	Protein phosphatase 1 regulatory subunit 12A	Ppp1r12a
NaN	NaN	NaN	NaN	NaN	-1.26861	-1.03393	NaN	-1.15905	-0.560422	-1.16517	-0.931078					5	0.366219	0.227139	Q9DBS2	Q9DBS2	Tumor protein p63-regulated gene 1-like protein	Tprg1l
-0.589859	NaN	NaN	-0.394404	-0.168514	-0.422018	NaN	-0.939603	NaN	-0.95732	-0.998918	-1.01178				+	14	2.89156	0.000643357	Q9DBT5	Q9DBT5	AMP deaminase 2	Ampd2
NaN	NaN	NaN	0.570057	NaN	NaN	NaN	NaN	0.22678	0.608166	0.774059	0.548966					8	0	1	Q9DC28	Q9DC28	Casein kinase I isoform delta	Csnk1d
-0.676448	NaN	-1.29308	NaN	NaN	NaN	-0.596172	NaN	NaN	0.247525	-0.282973	-0.0093472				+	14	1.30654	0.0153317	Q9DC61	Q9DC61	Mitochondrial-processing peptidase subunit alpha	Pmpca
-2.82556	-3.85888	NaN	-2.15627	-2.39383	-1.99769	-1.94591	-1.88319	-2.05575	-0.893595	-1.46006	-1.17658				+	16	2.85794	0.000790805	Q9DC69	Q9DC69	NADH dehydrogenase [ubiquinone] 1 alpha subcomplex subunit 9, mitochondrial	Ndufa9
-2.71668	NaN	NaN	-2.64046	-2.1331	-2.29219	-1.98306	-1.53257	-2.29845	-0.888227	-1.49554	-1.43248				+	4	1.71799	0.00630291	Q9DC70	Q9DC70	NADH dehydrogenase [ubiquinone] iron-sulfur protein 7, mitochondrial	Ndufs7
-0.546759	-1.73166	-1.55876	1.19654	0.988361	1.11951	1.05736	0.781628	0.901122	0.237184	0.309038	0.183146				+	12	4.05691	0.000270677	Q9DCD0	Q9DCD0	6-phosphogluconate dehydrogenase, decarboxylating	Pgd
NaN	-1.77324	-0.881038	NaN	NaN	NaN	NaN	NaN	NaN	0.411176	0.0712848	0.32478				+	6	1.67892	0.00682946	Q9DCH4	Q9DCH4	Eukaryotic translation initiation factor 3 subunit F	Eif3f
-2.17948	-2.16543	-1.94182	-2.43592	-2.51248	-2.13488	-2.29369	-1.94377	-2.06492	-1.1832	-1.71378	-1.35513				+	5	2.60887	0.00104251	Q9DCJ5	Q9DCJ5	NADH dehydrogenase [ubiquinone] 1 alpha subcomplex subunit 8	Ndufa8
-0.630685	-0.139731	-0.563549	-0.227495	0.158655	-0.642286	0.0362003	-0.000144301	-0.0261627	-0.558659	-0.570949	-0.57599				+	6	1.08943	0.0264902	Q9DCL8;Q6NSU2	Q9DCL8	Protein phosphatase inhibitor 2	Ppp1r2
0.338342	-0.57056	-0.0263043	0.639512	0.37159	NaN	0.756014	0.371254	NaN	0.253275	0.295978	0.311793					10	0.807488	0.0553396	Q9DCL9	Q9DCL9	Multifunctional protein ADE2;Phosphoribosylaminoimidazole-succinocarboxamide synthase;Phosphoribosylaminoimidazole carboxylase	Paics
NaN	NaN	NaN	-1.18473	-1.26766	NaN	-1.35963	NaN	-0.634128	-1.52702	-1.59751	-1.55488					8	0.787255	0.0584864	Q9DCM2	Q9DCM2	Glutathione S-transferase kappa 1	Gstk1
-0.0724488	0.458465	0.0320346	0.0571665	-0.2587	-0.248049	-0.358734	-0.428893	-0.494979	0.277901	0.0853131	0.130934				+	12	1.96805	0.00389843	Q9DCN2	Q9DCN2	NADH-cytochrome b5 reductase 3;NADH-cytochrome b5 reductase 3 membrane-bound form;NADH-cytochrome b5 reductase 3 soluble form	Cyb5r3
NaN	NaN	-2.63545	-1.08195	NaN	NaN	-0.799004	-0.7376	-1.05207	-0.199625	-1.21313	-0.954941					8	0.0816089	0.762865	Q9DCS3	Q9DCS3	Trans-2-enoyl-CoA reductase, mitochondrial	Mecr
-2.46237	-1.68903	-1.52947	-2.23885	-2.26685	-2.22916	-2.01532	-2.01756	-2.09707	-1.06081	-1.51617	-1.32002				+	7	1.82054	0.00521569	Q9DCS9	Q9DCS9	NADH dehydrogenase [ubiquinone] 1 beta subcomplex subunit 10	Ndufb10
0.2735	0.453992	0.690638	NaN	NaN	NaN	-0.192825	-0.362442	NaN	-0.245496	0.0778478	-0.480162				+	8	1.68084	0.00677452	Q9DCT1	Q9DCT1	1,5-anhydro-D-fructose reductase	Akr1e2
-1.91016	-3.03951	-1.75886	-1.9641	NaN	-2.13501	-1.93825	-2.18989	-2.16211	-0.922883	-1.36704	-1.18365				+	11	1.31606	0.0149983	Q9DCT2	Q9DCT2	NADH dehydrogenase [ubiquinone] iron-sulfur protein 3, mitochondrial	Ndufs3
3.69027	4.5736	4.54729	3.34571	3.23135	3.07509	3.42264	3.15341	3.01929	2.54835	2.61927	2.2677				+	4	3.25377	0.000606452	Q9DCT8	Q9DCT8	Cysteine-rich protein 2	Crip2
-1.47176	-1.67184	-1.58395	-0.907737	-0.807107	-1.0918	-1.1501	-1.16466	-0.968718	-1.49436	-1.6841	-1.52962				+	11	3.65377	0.00034	Q9DCW4	Q9DCW4	Electron transfer flavoprotein subunit beta	Etfb
-0.178109	0.234567	NaN	NaN	NaN	NaN	NaN	1.07327	NaN	1.09136	0.34828	0.75755				+	4	0.946778	0.0382962	Q9DCZ1	Q9DCZ1	GMP reductase 1	Gmpr
-2.07728	-2.48931	-2.07303	-1.81275	-1.93263	-1.90173	-2.02814	-1.64538	-1.85431	-0.917012	-1.31214	-1.00992				+	5	3.32105	0.000638889	Q9DCZ4	Q9DCZ4	Apolipoprotein O	Apoo
-0.733007	-1.07403	0.0896511	NaN	NaN	-0.521051	-0.717737	-0.332966	-0.542704	0.311005	0.00109683	0.0463549				+	5	0.946855	0.0383063	Q9EP72	Q9EP72	ER membrane protein complex subunit 7	Emc7
NaN	NaN	NaN	0.10355	-0.469365	0.0553965	-0.703898	-0.400647	-0.110497	-0.55817	-0.374066	-0.628447					4	0.670901	0.0822781	Q9EPC1	Q9EPC1	Alpha-parvin	Parva
-1.21176	-0.517729	-0.338567	-1.29666	-1.16485	-1.17274	-0.810978	-0.835439	-1.06025	-0.469573	-0.993131	-0.767061					12	0.767471	0.0621076	Q9EPJ9	Q9EPJ9	ADP-ribosylation factor GTPase-activating protein 1	Arfgap1
NaN	1.60581	1.69203	1.06181	1.22348	0.816876	NaN	NaN	NaN	1.4035	1.04177	1.48944				+	10	1.28737	0.0160066	Q9EPL2	Q9EPL2	Calsyntenin-1;Soluble Alc-alpha;CTF1-alpha	Clstn1
0.792107	-1.24671	-0.257131	1.06365	1.09077	1.46793	1.11463	1.04038	0.444537	0.911913	0.557985	0.568024				+	31	1.18775	0.0203448	Q9EPN1	Q9EPN1	Neurobeachin	Nbea
-0.920522	-2.56767	-1.57192	NaN	-0.743386	NaN	-0.736735	NaN	NaN	0.124975	-0.579566	-0.0103502				+	24	1.36221	0.0136499	Q9EPU0;Q6ZQJ5	Q9EPU0	Regulator of nonsense transcripts 1	Upf1
NaN	NaN	NaN	-0.240497	-0.688136	NaN	-0.358959	-0.998701	0.0482183	-0.842054	-0.811142	-0.7612					18	0.336676	0.254483	Q9EPW0	Q9EPW0	Type I inositol 3,4-bisphosphate 4-phosphatase	Inpp4a
-1.26574	-2.67435	-1.96321	-0.875308	-1.22212	-1.13106	-1.1653	-1.34005	-0.77602	-1.0684	-1.00159	-1.03111				+	18	1.27907	0.0162313	Q9EQ20	Q9EQ20	Methylmalonate-semialdehyde dehydrogenase [acylating], mitochondrial	Aldh6a1
4.95357	4.8903	5.0474	4.94573	5.1655	4.72494	4.80386	4.50448	4.5477	3.63725	3.91881	3.60797				+	27	4.30591	7.92e-05	Q9EQF6	Q9EQF6	Dihydropyrimidinase-related protein 5	Dpysl5
-0.365357	-1.99001	-1.92037	-0.170566	0.0361265	0.0266312	-0.234501	0.0639671	-1.2032	-0.533165	-0.941933	-0.53446				+	24	1.02298	0.0314223	Q9EQH3	Q9EQH3	Vacuolar protein sorting-associated protein 35	Vps35
1.17456	NaN	NaN	NaN	NaN	NaN	NaN	0.313997	0.468292	-0.233765	0.320198	0.198146					8	0.555197	0.11702	Q9EQN3	Q9EQN3	TSC22 domain family protein 4	Tsc22d4
2.22452	0.987589	0.761335	2.48334	2.78399	2.52317	1.85825	2.01071	1.65349	0.962857	1.11182	1.29421				+	14	1.95798	0.00396647	Q9EQQ9	Q9EQQ9	Protein O-GlcNAcase	Mgea5
0.254289	0.720445	0.155598	-0.025454	-0.399773	0.269686	-0.18409	0.0563261	-0.0540844	-0.0475383	-0.622743	-0.364124				+	6	1.16557	0.0218462	Q9EQU5	Q9EQU5	Protein SET	Set
1.86234	2.53141	2.70651	1.06347	1.09696	NaN	0.922894	0.959599	0.546056	0.8043	0.741517	0.778605				+	7	3.29623	0.000630137	Q9ER00	Q9ER00	Syntaxin-12	Stx12
-0.810978	-0.671565	-0.568421	NaN	-0.267596	NaN	NaN	0.311453	0.26498	0.007478	NaN	-0.0139267				+	4	3.23725	0.000594937	Q9ER58	Q9ER58	Testican-2	Spock2
2.46228	2.52467	2.5135	1.56867	NaN	2.1176	1.82731	NaN	NaN	NaN	1.01497	1.02644				+	12	2.52075	0.00129655	Q9ER67;Q6DIC6	Q9ER67		Maged2
0.584955	-0.0980152	NaN	NaN	NaN	NaN	NaN	0.369912	0.108939	-0.121148	0.120875	0.355202					21	0.0573977	0.834964	Q9ER72	Q9ER72	Cysteine--tRNA ligase, cytoplasmic	Cars
1.09622	2.06842	1.89846	1.90266	1.87118	NaN	1.76837	1.90947	1.54861	1.04558	1.32728	1.12346				+	10	0.962798	0.0369964	Q9ERB0	Q9ERB0	Synaptosomal-associated protein 29	Snap29
3.1386	0.854205	2.33235	3.1538	3.08841	2.87514	2.74429	2.71416	2.73121	1.83372	2.12582	1.82659					20	0.824082	0.0527866	Q9ERD7	Q9ERD7	Tubulin beta-3 chain	Tubb3
0.173433	0.654286	0.294969	-0.102322	-0.263876	0.332989	0.251951	0.532554	0.214391	0.325413	0.044851	0.0480393					8	0.645419	0.0890632	Q9ERE7	Q9ERE7	LDLR chaperone MESD	Mesdc2
2.6254	2.3452	1.91229	0.729866	NaN	NaN	NaN	NaN	NaN	1.42148	2.30686	1.88865					12	0.569848	0.111865	Q9ERG0	Q9ERG0	LIM domain and actin-binding protein 1	Lima1
-1.02134	-0.111699	-0.189919	-1.35896	-1.23002	-1.40141	-1.44095	-1.5473	-1.55493	-1.46571	-1.60189	-1.5006				+	17	2.5744	0.00113059	Q9ERG2	Q9ERG2	Striatin-3	Strn3
0.49149	NaN	NaN	-0.796515	NaN	-0.931607	-1.55753	-2.04002	-2.10357	NaN	NaN	-0.281431				+	11	1.69917	0.00644262	Q9ERK4	Q9ERK4	Exportin-2	Cse1l
0.857208	1.64842	1.43823	NaN	NaN	NaN	NaN	-0.360982	-0.18916	0.959262	1.17557	1.06776				+	11	2.48516	0.00132893	Q9ERR1	Q9ERR1	Nuclear distribution protein nudE-like 1	Ndel1
-0.254715	-0.500292	-0.996533	NaN	-0.652509	-0.536252	NaN	NaN	NaN	-0.0236102	-0.339137	-0.0901759					3	0.769062	0.0618096	Q9ERR7	Q9ERR7	15 kDa selenoprotein	42628
-2.23695	-3.0432	-2.27795	-2.25211	-2.48509	-2.15879	-2.22361	-2.13737	-2.31589	-0.918921	-1.57376	-1.28179				+	7	2.44841	0.00142351	Q9ERS2	Q9ERS2	NADH dehydrogenase [ubiquinone] 1 alpha subcomplex subunit 13	Ndufa13
2.97086	3.45834	3.67431	3.38257	3.46693	NaN	3.37207	2.86533	3.36119	2.42608	2.36394	2.47449				+	7	2.17047	0.00252138	Q9ERT9	Q9ERT9	Protein phosphatase 1 regulatory subunit 1A	Ppp1r1a
-0.328377	-0.979952	-0.392317	0.266923	0.317139	-0.0846086	-0.117961	-0.162597	-0.110631	-0.231801	-0.0885487	-0.0437644				+	22	1.69097	0.00660532	Q9ES28	Q9ES28	Rho guanine nucleotide exchange factor 7	Arhgef7
-1.03295	-1.08413	-1.18015	1.04683	0.878056	0.772481	1.94998	1.66928	2.02257	2.22546	2.52168	2.37109				+	26	8.08261	0	Q9ES97	Q9ES97	Reticulon-3	Rtn3
0.766185	NaN	-0.426211	NaN	NaN	NaN	NaN	NaN	NaN	0.21088	0.000418373	0.310898					11	0.00284077	0.97796	Q9ESK9	Q9ESK9	RB1-inducible coiled-coil protein 1	Rb1cc1
0.500095	0.0181328	-0.301588	1.42376	1.45962	0.990997	1.13002	0.805207	1.01045	0.309789	0.530322	0.361157				+	26	2.76581	0.000942184	Q9ESN6	Q9ESN6	Tripartite motif-containing protein 2	Trim2
0.527991	0.235331	0.650091	0.354372	0.243284	0.190915	NaN	0.173856	0.38272	0.764714	1.02782	0.988018				+	18	2.35947	0.00174233	Q9ESN9	Q9ESN9	C-Jun-amino-terminal kinase-interacting protein 3	Mapk8ip3
NaN	NaN	0.387166	NaN	NaN	NaN	NaN	-0.182565	NaN	-0.130667	-0.210763	-0.127897					4	0	1	Q9EST5	Q9EST5	Acidic leucine-rich nuclear phosphoprotein 32 family member B	Anp32b
-1.53272	-2.85366	-2.36356	-0.704783	-1.05638	-0.814099	-1.02382	-0.361993	-0.696261	0.411618	-0.0632268	0.0631378				+	14	3.20206	0.000580247	Q9ESW4	Q9ESW4	Acylglycerol kinase, mitochondrial	Agk
0.0682262	-0.181421	-0.720804	NaN	NaN	NaN	NaN	NaN	NaN	-0.17031	-0.496923	-0.362666					13	0.0926574	0.730035	Q9ESX5	Q9ESX5	H/ACA ribonucleoprotein complex subunit 4	Dkc1
NaN	NaN	NaN	-0.211137	0.467733	-0.159887	-0.812211	-0.842134	-0.408277	NaN	-0.483158	-0.110631				+	21	1.057	0.0290871	Q9ESZ8	Q9ESZ8	General transcription factor II-I	Gtf2i
-2.42374	-2.67877	-2.35876	-1.49907	-1.35918	-1.64524	-1.4608	-0.86845	-1.26243	-0.519642	-0.880646	-1.5144				+	11	2.78184	0.000915033	Q9JHI5	Q9JHI5	Isovaleryl-CoA dehydrogenase, mitochondrial	Ivd
0.895637	1.16007	0.787418	NaN	NaN	NaN	NaN	-0.856229	-0.816559	-0.330673	0.0534039	-0.00489682				+	6	3.54322	0.000563636	Q9JHJ0	Q9JHJ0	Tropomodulin-3	Tmod3
-0.751035	NaN	-2.15205	0.356642	0.256976	NaN	NaN	0.533744	0.444419	0.286938	0.121424	0.0182058				+	14	1.61464	0.00763988	Q9JHK4	Q9JHK4	Geranylgeranyl transferase type-2 subunit alpha	Rabggta
-0.696973	0.0938637	0.242908	-0.960882	-0.788268	-0.818033	-0.850879	-0.778545	-0.932742	-0.0701146	0.0315185	-0.125916				+	11	2.15287	0.00259209	Q9JHL1	Q9JHL1	Na(+)/H(+) exchange regulatory cofactor NHE-RF2	Slc9a3r2
0.345015	0.936469	0.703525	0.579146	0.506291	0.391191	0.425385	0.329758	0.496814	0.0146161	0.0356088	0.0277044				+	11	2.10964	0.00293333	Q9JHQ5	Q9JHQ5	Leucine zipper transcription factor-like protein 1	Lztfl1
0.545613	0.00562301	0.279669	1.25974	1.24192	1.23735	NaN	0.842568	1.17088	0.862706	0.907711	0.872921				+	24	2.90575	0.000650943	Q9JHR7	Q9JHR7	Insulin-degrading enzyme	Ide
NaN	NaN	-1.43253	NaN	NaN	NaN	NaN	0.2478	NaN	0.22238	-0.116764	-0.0757379					4	0	1	Q9JHS4	Q9JHS4	ATP-dependent Clp protease ATP-binding subunit clpX-like, mitochondrial	Clpx
0.214224	-2.20674	-1.21531	0.54633	0.789362	0.599528	0.325268	0.498709	0.431365	0.519177	0.666966	0.609046				+	142	1.57979	0.00813662	Q9JHU4	Q9JHU4	Cytoplasmic dynein 1 heavy chain 1	Dync1h1
1.21662	1.82997	1.95132	NaN	NaN	NaN	0.463708	NaN	NaN	-0.130535	-0.0832474	NaN				+	10	2.03856	0.00340609	Q9JHU9	Q9JHU9	Inositol-3-phosphate synthase 1	Isyna1
1.22287	1.69497	1.08657	1.24691	1.28652	1.04496	1.60524	0.840087	1.1939	1.00578	0.785079	0.962154					9	0.481922	0.148742	Q9JHW2	Q9JHW2	Omega-amidase NIT2	Nit2
NaN	1.88326	NaN	1.76415	NaN	2.05577	NaN	NaN	NaN	0.783489	0.861684	0.729172				+	8	2.58807	0.00109222	Q9JI11	Q9JI11	Serine/threonine-protein kinase 4;Serine/threonine-protein kinase 4 37kDa subunit;Serine/threonine-protein kinase 4 18kDa subunit	Stk4
NaN	NaN	NaN	NaN	NaN	-1.309	-1.00173	-0.796349	NaN	-0.861638	-1.04306	-0.901185					13	0.124082	0.637629	Q9JIA1	Q9JIA1	Leucine-rich glioma-inactivated protein 1	Lgi1
0.0896511	-3.08773	-2.62455	0.626446	0.695162	0.724874	0.284932	0.58031	0.414826	0.412597	0.208361	0.372599				+	10	1.65213	0.00708639	Q9JIF0	Q9JIF0	Protein arginine N-methyltransferase 1	Prmt1
NaN	NaN	NaN	NaN	NaN	NaN	-0.270828	-0.14104	-0.192952	0.00405961	-0.117695	-0.0710762				+	18	1.26902	0.0167202	Q9JIG7	Q9JIG7	Coiled-coil domain-containing protein 22	Ccdc22
0.792557	1.33326	1.25198	0.923742	0.839132	0.671784	1.10333	0.659631	0.808387	0.253275	0.258891	-0.012211				+	15	2.51606	0.00131507	Q9JII6	Q9JII6	Alcohol dehydrogenase [NADP(+)]	Akr1a1
NaN	0.605639	0.516326	NaN	0.207994	0.00881294	NaN	-0.630871	-0.229342	NaN	-0.1956	0.0889451				+	8	1.54981	0.0088209	Q9JIW9	Q9JIW9	Ras-related protein Ral-B	Ralb
1.05367	2.08835	1.34048	0.986502	0.742072	0.777764	NaN	0.680567	0.491085	0.294862	0.0733932	0.237167				+	3	2.12292	0.00287331	Q9JIX0	Q9JIX0	Transcription and mRNA export factor ENY2	Eny2
0.040482	-0.189793	-0.172616	NaN	-2.13458	NaN	NaN	-1.67075	-2.1432	-0.253505	-0.603787	-0.561204				+	13	3.24958	0.000604502	Q9JIX8	Q9JIX8	Apoptotic chromatin condensation inducer in the nucleus	Acin1
-1.49036	NaN	-1.47669	-0.795518	-0.801324	-0.767824	-1.11809	-0.62068	NaN	0.0224051	-0.232538	-0.225645				+	11	3.13229	0.000574648	Q9JIY5;A2RT60	Q9JIY5	Serine protease HTRA2, mitochondrial	Htra2
0.393501	1.16459	1.26212	-0.336398	0.328435	0.405012	-0.168385	0.149488	0.39973	-0.703189	-0.983021	-0.674461				+	10	2.59119	0.0010942	Q9JJG0	Q9JJG0	Transforming acidic coiled-coil-containing protein 2	Tacc2
-0.254231	-1.15575	-1.03956	-0.621243	-0.983751	-0.396707	-0.897395	0.115551	-0.448478	0.728335	0.108674	0.549536				+	5	1.66112	0.00698508	Q9JJI8	Q9JJI8	60S ribosomal protein L38	Rpl38
-0.853916	NaN	-2.97517	0.556924	1.0138	0.10197	0.758624	0.522261	0.821304	0.307162	0.330302	0.231786				+	10	2.00867	0.00363817	Q9JJK2	Q9JJK2	LanC-like protein 2	Lancl2
3.41282	3.968	3.98213	2.87673	2.91779	2.42748	2.79216	2.72328	2.48302	1.54221	1.57325	1.294				+	3	4.69988	0	Q9JJU8	Q9JJU8	SH3 domain-binding glutamic acid-rich-like protein	Sh3bgrl
1.27841	1.55661	1.98896	1.3246	0.922511	0.966235	1.22304	1.21773	0.989707	1.0897	0.935862	0.879383				+	6	1.43709	0.0110336	Q9JJV2	Q9JJV2	Profilin-2	Pfn2
1.67365	NaN	0.2123	1.68321	1.80581	1.30682	1.27851	1.19192	1.14478	0.63386	0.868411	0.744125					7	0.761312	0.0631556	Q9JK23	Q9JK23	Proteasome assembly chaperone 1	Psmg1
1.27662	2.15412	1.86428	0.71551	0.88558	1.07975	0.880206	0.777022	1.02439	0.920598	0.822962	0.94167				+	12	2.21791	0.0022809	Q9JK48	Q9JK48	Endophilin-B1	Sh3glb1
1.93688	2.48835	2.66255	1.88294	2.42151	1.87747	2.2659	1.87731	1.84342	1.0796	1.01141	0.811777				+	9	2.82489	0.000875847	Q9JKB1;P58321	Q9JKB1;P58321	Ubiquitin carboxyl-terminal hydrolase isozyme L3;Ubiquitin carboxyl-terminal hydrolase isozyme L4	Uchl3;Uchl4
0.695746	0.83349	0.37647	NaN	NaN	0.6623	NaN	0.907495	NaN	1.16178	0.382438	0.822146					13	0.228579	0.398	Q9JKB3	Q9JKB3	Y-box-binding protein 3	Ybx3
-4.07185	-3.70675	-4.32524	-1.90697	-3.37601	-3.48517	-2.12327	-2.69115	-2.29921	-0.899485	-1.82981	-1.03372				+	7	2.74589	0.000947589	Q9JKC6	Q9JKC6	Cell cycle exit and neuronal differentiation protein 1	Cend1
1.59075	NaN	1.88348	NaN	NaN	0.723253	NaN	NaN	0.469949	1.24807	1.31015	1.27855				+	9	1.58325	0.00812952	Q9JKF6	Q9JKF6	Nectin-1	Pvrl1
0.82235	1.03682	1.52828	0.299685	0.55892	0.281667	0.276555	0.205297	0.0250743	0.715202	0.793982	0.599921				+	17	2.55413	0.00113684	Q9JKK7	Q9JKK7	Tropomodulin-2	Tmod2
NaN	NaN	NaN	NaN	NaN	-1.08393	NaN	-0.462262	NaN	-0.31603	-1.6972	-0.800662					13	0	1	Q9JKN6	Q9JKN6	RNA-binding protein Nova-1	Nova1
-1.27733	-1.45875	-1.44901	-0.862669	-1.02127	-0.288418	-0.329985	0.0903575	-0.473008	-0.202512	-0.513895	-0.179256				+	25	2.62792	0.000977273	Q9JKR6	Q9JKR6	Hypoxia up-regulated protein 1	Hyou1
NaN	-1.33936	NaN	NaN	0.181427	NaN	NaN	NaN	NaN	-0.0899048	0.164027	0.172571					6	0	1	Q9JKX6	Q9JKX6	ADP-sugar pyrophosphatase	Nudt5
-1.46603	NaN	NaN	-0.095587	-0.154065	-0.100843	-0.118094	0.112662	0.0554564	0.536001	0.553659	0.585367				+	25	4.18358	0.000262295	Q9JKY5	Q9JKY5	Huntingtin-interacting protein 1-related protein	Hip1r
NaN	0.0261317	NaN	-0.260508	-0.583712	NaN	NaN	-1.86604	-0.544782	NaN	NaN	-1.20138					4	0.433537	0.17821	Q9JL35	Q9JL35	High mobility group nucleosome-binding domain-containing protein 5	Hmgn5
NaN	NaN	-2.24923	-1.76077	-1.9571	NaN	NaN	-1.143	-0.46728	0.448312	0.785154	0.530656				+	8	2.79686	0.000913525	Q9JL62	Q9JL62	Glycolipid transfer protein	Gltp
-1.8398	-2.43616	-1.73764	-1.27417	-1.05165	-1.63259	-1.25254	-1.02048	-1.35795	-1.43568	-2.013	-1.63571				+	19	1.42695	0.0115176	Q9JLB0	Q9JLB0	MAGUK p55 subfamily member 6	Mpp6
-1.13166	-1.36558	-1.10165	NaN	-1.54735	-1.05852	-1.53814	NaN	NaN	-1.16877	NaN	-1.08325					12	0.15265	0.562134	Q9JLI8	Q9JLI8	Squamous cell carcinoma antigen recognized by T-cells 3	Sart3
-0.976217	-1.37895	-1.4508	NaN	NaN	NaN	-1.20189	NaN	NaN	-1.28012	-1.11823	-1.43066					10	0.014693	0.950241	Q9JLJ2	Q9JLJ2	4-trimethylaminobutyraldehyde dehydrogenase	Aldh9a1
2.87716	2.26313	1.58762	4.0989	4.54463	4.05661	4.38724	4.12986	4.13827	3.11879	2.76484	2.84146				+	26	3.46584	0.000533333	Q9JLM8	Q9JLM8	Serine/threonine-protein kinase DCLK1	Dclk1
-1.22169	-0.359521	-0.538538	-0.906275	NaN	NaN	NaN	NaN	NaN	-0.225152	-0.733007	-0.394734					9	0.351466	0.24053	Q9JLT4	Q9JLT4	Thioredoxin reductase 2, mitochondrial	Txnrd2
0.0392658	-1.88139	-2.13478	0.221623	-0.0716254	-0.0114957	-0.201634	-0.28558	0.0471745	-0.0965318	-0.227125	-0.143132				+	20	1.07924	0.0274011	Q9JLV5	Q9JLV5	Cullin-3	Cul3
0.355848	0.984131	1.11682	0.283071	-0.0388575	-0.163885	0.350835	0.0246045	0.300111	-0.310573	-0.265197	-0.405775				+	10	2.46757	0.0013464	Q9JM14	Q9JM14	5(3)-deoxyribonucleotidase, cytosolic type	Nt5c
NaN	NaN	-1.92847	-1.33062	-0.136585	NaN	-1.36815	-0.864414	NaN	NaN	0.146962	-0.184217					15	0.567049	0.11268	Q9JM52	Q9JM52	Misshapen-like kinase 1	Mink1
-0.651867	-0.745711	-1.1234	0.334134	0.834493	0.634666	0.226004	0.321892	0.0639972	0.191145	-0.0489337	0.0942947				+	6	3.88666	0.000273292	Q9JM76	Q9JM76	Actin-related protein 2/3 complex subunit 3	Arpc3
-1.51182	-0.978855	-0.457016	-1.25629	-1.15406	-1.84294	NaN	-2.35758	-1.79348	-2.50604	-2.29151	-2.48568				+	11	1.98733	0.00371673	Q9JM96	Q9JM96	Cdc42 effector protein 4	Cdc42ep4
0.419237	-0.419	-0.641269	0.865569	0.839183	0.812055	1.06422	0.923879	0.93998	0.916807	0.810384	0.740625				+	17	2.49967	0.00133786	Q9JMA1	Q9JMA1	Ubiquitin carboxyl-terminal hydrolase 14	Usp14
-0.726657	-1.95371	-2.07998	NaN	NaN	NaN	NaN	-1.70501	-1.40212	NaN	-0.45607	-0.82024					8	0.609532	0.0995323	Q9JMC3	Q9JMC3	DnaJ homolog subfamily A member 4	Dnaja4
NaN	NaN	NaN	0.143389	-0.0673633	NaN	NaN	NaN	NaN	0.252449	-0.000432773	0.0965915					23	0.243262	0.372921	Q9JME5	Q9JME5	AP-3 complex subunit beta-2	Ap3b2
-5.74768	-4.93419	-4.3978	-3.95912	-3.74578	-4.67959	-3.76988	-3.99195	-4.03668	-2.67527	-3.01487	-2.87434				+	5	2.68456	0.000946746	Q9JMF3	Q9JMF3	Guanine nucleotide-binding protein G(I)/G(S)/G(O) subunit gamma-13	Gng13
-0.0354831	0.134952	-0.121679	-0.369159	NaN	NaN	NaN	-0.346985	-0.388686	-0.266757	-0.57947	-0.376179				+	4	1.57485	0.00824953	Q9JMG1	Q9JMG1	Endothelial differentiation-related factor 1	Edf1
-1.09349	-0.533962	-1.15471	-1.40627	-1.54893	-0.68715	-0.672018	-0.154454	-0.746915	-0.0843364	-1.1564	-0.546561					6	0.607101	0.0999975	Q9JMG7	Q9JMG7	Hepatoma-derived growth factor-related protein 3	Hdgfrp3
1.94647	2.68307	2.48973	1.26399	1.30986	1.19783	1.20776	0.637065	0.827897	0.360212	0.440048	0.239242				+	16	4.27364	0.000293578	Q9JMH6	Q9JMH6	Thioredoxin reductase 1, cytoplasmic	Txnrd1
0.419507	-0.47228	-0.131721	0.103658	0.369706	-0.276318	-0.24987	-0.192699	-0.102725	0.695209	0.836321	0.804879				+	51	1.89866	0.0046129	Q9JMH9	Q9JMH9	Unconventional myosin-XVIIIa	Myo18a
NaN	-0.458067	-0.51652	-0.184344	-0.127105	0.0266605	0.23377	0.406541	0.463848	0.896496	0.360472	0.454229				+	3	2.92961	0.0006	Q9QUH0	Q9QUH0	Glutaredoxin-1	Glrx
1.4877	1.98159	1.98747	0.976305	0.610367	0.652312	0.610874	0.710591	0.723944	0.741445	0.46339	0.532637				+	10	3.82979	0.00027907	Q9QUM9	Q9QUM9	Proteasome subunit alpha type-6	Psma6
-3.18423	NaN	-2.65379	NaN	NaN	NaN	NaN	-0.435522	-1.54706	0.488876	-0.0614305	0.374842				+	8	2.301	0.00196182	Q9QUP5	Q9QUP5	Hyaluronan and proteoglycan link protein 1	Hapln1
1.97909	2.24175	2.22189	1.85157	1.70284	1.67918	1.99885	1.78225	1.76161	1.40492	1.42837	1.10055				+	20	3.17198	0.000588589	Q9QUR6	Q9QUR6	Prolyl endopeptidase	Prep
1.33206	1.81198	1.61737	1.37801	1.2525	1.18843	1.43409	0.957496	1.4763	1.08758	1.03812	1.17088				+	8	1.07107	0.0280629	Q9QUR7	Q9QUR7	Peptidyl-prolyl cis-trans isomerase NIMA-interacting 1	Pin1
-0.728748	-0.944184	-0.685447	-0.851839	-0.708408	-0.890252	-0.978488	-0.696884	-0.858061	0.360138	0.146627	0.399521				+	45	4.99158	0	Q9QWI6	Q9QWI6	SRC kinase signaling inhibitor 1	Srcin1
NaN	NaN	0.271426	NaN	0.205896	-0.0418037	NaN	0.261621	0.115175	0.279967	0.419237	0.463509				+	20	0.958972	0.0372091	Q9QWY8	Q9QWY8	Arf-GAP with SH3 domain, ANK repeat and PH domain-containing protein 1	Asap1
-0.463309	-0.962512	-1.01991	-0.78073	-0.624616	-0.772561	-0.811553	-0.738465	-0.60966	-0.234256	-0.208143	-0.191436				+	33	2.07503	0.00318758	Q9QXL2;B7ZNG0;Q7M6Z4	Q9QXL2	Kinesin-like protein KIF21A	Kif21a
-2.06871	-2.86904	-2.40291	-1.05374	-1.02701	-1.02105	-1.14235	-1.00655	-0.834954	-0.412294	0.165855	-0.013498				+	138	4.50501	4.6e-05	Q9QXS1	Q9QXS1	Plectin	Plec
2.19833	3.13784	3.14765	0.980597	1.2105	0.797037	0.678418	0.814387	0.305842	1.70524	1.46228	1.63129				+	17	3.79316	0.000290503	Q9QXS6	Q9QXS6	Drebrin	Dbn1
0.816063	1.95921	1.29942	0.159605	0.862969	0.711441	0.725947	0.603008	0.216468	0.160798	0.12647	0.271775				+	7	1.6091	0.0077107	Q9QXT0	Q9QXT0	Protein canopy homolog 2	Cnpy2
-0.810813	-1.52777	-1.14307	-0.0284277	0.16741	0.0719216	0.63377	0.0885308	0.352271	0.440929	0.424146	0.395549				+	26	4.00882	0.000312057	Q9QXY6	Q9QXY6	EH domain-containing protein 3	Ehd3
1.47766	0.557922	0.444243	0.667493	0.837893	0.521577	0.118852	0.23321	0.188957	0.296704	0.364478	0.320144				+	110	1.04271	0.0300605	Q9QXZ0	Q9QXZ0	Microtubule-actin cross-linking factor 1	Macf1
NaN	NaN	NaN	0.90958	0.876758	0.872367	0.85773	NaN	0.42343	NaN	NaN	NaN					5	0.642205	0.090025	Q9QY36;Q3UX61	Q9QY36	N-alpha-acetyltransferase 10	Naa10
-1.1354	-0.427177	-0.555816	-0.740798	-0.929867	-0.778797	-0.675816	-0.659468	-0.65104	-0.209017	-0.300651	-0.335941				+	8	1.31766	0.0149398	Q9QY76	Q9QY76	Vesicle-associated membrane protein-associated protein B	Vapb
-1.40893	-1.32688	-1.91437	-1.0897	-1.44716	-1.19163	-0.865444	-1.52872	-1.05297	-0.628727	-0.471448	-0.249263				+	11	2.21518	0.00228571	Q9QYB1	Q9QYB1	Chloride intracellular channel protein 4	Clic4
-2.0115	-2.28146	-1.53042	-1.07902	-1.12506	-1.29625	-1.08617	-1.33337	-1.1097	-0.71721	-0.722553	-0.79917				+	22	3.0747	0.000566845	Q9QYB5	Q9QYB5	Gamma-adducin	Add3
1.09604	1.08721	0.737447	1.2869	1.53529	1.26861	1.05041	0.685269	0.956404	1.17394	1.31258	1.11064				+	26	1.49706	0.00983499	Q9QYB8	Q9QYB8	Beta-adducin	Add2
0.0591492	-0.489235	-0.208392	0.325232	0.42523	0.245061	0.371385	0.0388656	0.0948802	0.572823	0.667653	0.578349				+	17	2.5969	0.00105302	Q9QYC0	Q9QYC0	Alpha-adducin	Add1
-0.55719	-1.76405	-1.31788	0.753993	1.30579	0.841404	1.19347	0.712551	0.67798	0.413999	0.289104	0.166535				+	9	3.47057	0.000537815	Q9QYF9	Q9QYF9	Protein NDRG3	Ndrg3
-3.02494	-2.6266	-2.97662	-2.46451	-2.1164	-2.62138	-2.37557	-1.99892	-2.37365	-2.4452	-2.93312	-2.67295				+	11	1.35507	0.0137842	Q9QYG0	Q9QYG0	Protein NDRG2	Ndrg2
0.980739	1.38485	1.32731	1.35616	NaN	1.28026	1.20397	1.17303	1.08369	1.17065	0.877181	0.945777					9	0.75235	0.0647797	Q9QYH6	Q9QYH6	Melanoma-associated antigen D1	Maged1
0.658697	-0.0848807	NaN	0.46039	0.629702	NaN	-0.0387171	NaN	NaN	0.392099	0.501075	0.332117					11	0.171626	0.515465	Q9QYI3	Q9QYI3	DnaJ homolog subfamily C member 7	Dnajc7
-1.82745	-0.536849	-1.0432	-1.47949	-1.07957	-1.2145	NaN	-0.844948	-0.624522	-0.945758	-0.725349	-0.852159					9	0.393556	0.205472	Q9QYI5	Q9QYI5	DnaJ homolog subfamily B member 2	Dnajb2
-0.00417774	-0.147567	-0.157561	0.171433	0.201908	-0.0797024	-0.0654344	0.406847	0.123654	-0.0797024	-0.162855	-0.0585243					11	0.83314	0.0515007	Q9QYJ0	Q9QYJ0	DnaJ homolog subfamily A member 2	Dnaja2
-2.48003	-2.48409	-2.0171	-1.37295	-1.17556	-1.50579	-1.05749	-1.12592	-1.00115	-0.145091	-0.154065	-0.126973				+	99	5.84502	0	Q9QYR6	Q9QYR6	Microtubule-associated protein 1A;MAP1A heavy chain;MAP1 light chain LC2	Map1a
0.853527	1.08868	0.76004	0.835523	NaN	0.854988	0.867515	0.349033	1.15508	1.24345	1.44654	1.49066				+	13	1.15241	0.0226389	Q9QYS9	Q9QYS9	Protein quaking	Qki
-2.59079	-2.37053	-2.18612	-3.09326	-2.45064	-2.67978	-2.40849	-2.40389	-2.68831	-1.30305	-2.16488	-1.5657				+	90	1.86372	0.00484972	Q9QYX7;REV__Q9Z2I0	Q9QYX7	Protein piccolo	Pclo
-0.482745	-0.508429	-0.693766	-0.472592	-0.608431	-0.720191	-0.2444	-0.326307	-0.37729	-0.0542234	-0.300534	-0.359521				+	9	1.80844	0.0052627	Q9QZ06	Q9QZ06	Toll-interacting protein	Tollip
0.0931248	0.43649	0.387185	-0.0274372	0.0732415	-0.00489682	0.1148	0.101087	-0.227495	-0.00676469	-0.342441	-0.194087				+	7	1.45503	0.0106821	Q9QZ88	Q9QZ88	Vacuolar protein sorting-associated protein 29	Vps29
0.462157	-1.22126	NaN	0.271514	NaN	NaN	NaN	-0.0399806	0.523276	0.402016	0.315594	0.410217					8	0.327917	0.263387	Q9QZB7	Q9QZB7	Actin-related protein 10	Actr10
0.132246	-0.195852	-0.133037	0.852719	0.881826	0.390812	0.942362	0.515707	0.491064	0.341811	0.457574	0.335845				+	3	2.14602	0.00266304	Q9QZB9	Q9QZB9	Dynactin subunit 5	Dctn5
0.144903	0.393198	0.367304	-0.147828	0.0917251	-0.094236	-0.00028853	-0.210513	-0.244034	0.70092	0.207578	0.567254				+	11	2.25451	0.00216356	Q9QZD9	Q9QZD9	Eukaryotic translation initiation factor 3 subunit I	Eif3i
-0.478713	-0.951289	-0.757279	-0.0297002	-0.237686	0.179564	-0.538439	-0.470927	-0.504773	-0.858618	-1.09916	-0.960438				+	9	3.08089	0.000568365	Q9QZE7	Q9QZE7	Translin-associated protein X	Tsnax
1.06238	1.82301	1.41704	0.945471	1.06202	0.865648	1.02441	1.153	0.922101	0.900072	0.602197	0.842154				+	14	1.45685	0.0106512	Q9QZM0	Q9QZM0	Ubiquilin-2	Ubqln2
1.55491	2.24955	1.75882	1.10485	1.05343	1.23763	0.671255	0.794482	0.62785	0.977838	0.595075	1.02553				+	28	2.9828	0.000567164	Q9QZQ1	Q9QZQ1	Afadin	Mllt4
NaN	NaN	NaN	2.80692	2.1906	NaN	3.54704	2.9837	3.18561	2.9712	2.89787	2.77359				+	8	1.1109	0.025315	Q9QZX7	Q9QZX7	Serine racemase	Srr
-0.292664	NaN	-1.0782	-0.46069	NaN	NaN	NaN	-0.500598	NaN	-0.35095	-0.184598	-0.155102					4	0.637909	0.0914079	Q9R062	Q9R062	Glycogenin-1	Gyg1
0.0996027	-0.155231	0.0578721	-0.22367	-0.560226	-0.405339	NaN	-0.27858	NaN	0.158494	0.0471745	-0.0360461				+	8	1.88028	0.00473973	Q9R0A0	Q9R0A0	Peroxisomal membrane protein PEX14	Pex14
1.17182	1.31696	1.46204	1.4777	1.19959	1.13492	1.24821	1.12835	1.71104	1.12453	0.863179	1.05469					17	0.628266	0.094057	Q9R0H0	Q9R0H0	Peroxisomal acyl-coenzyme A oxidase 1	Acox1
-0.346645	-0.463309	-1.10064	NaN	NaN	NaN	NaN	NaN	NaN	0.0488151	-0.620211	0.215446					15	0.679508	0.0802689	Q9R0I7	Q9R0I7	YLP motif-containing protein 1	Ylpm1
-2.94161	-3.61447	-3.02576	-2.52549	-2.15843	-2.46558	-2.31365	-2.37951	-2.19251	-1.84209	-2.24784	-2.08994				+	34	2.71991	0.000954733	Q9R0K7	Q9R0K7	Plasma membrane calcium-transporting ATPase 2	Atp2b2
0.207278	-0.185867	0.766161	-0.792855	0.0282045	-0.132643	0.275629	-0.117961	0.0312825	-0.303109	-0.227741	-0.347666					8	0.714289	0.0723393	Q9R0P3	Q9R0P3	S-formylglutathione hydrolase	Esd
-0.752063	-0.448584	-0.849279	-0.950543	-1.49723	-0.469782	-0.701061	-0.381173	-0.263395	NaN	NaN	-0.425781					4	0.592036	0.104732	Q9R0P4	Q9R0P4	Small acidic protein	Smap
-0.181421	-1.17281	-1.20201	0.661365	0.655331	0.497384	0.777566	0.62069	0.664608	0.249136	0.239004	0.142752				+	8	3.09425	0.000584022	Q9R0P5	Q9R0P5	Destrin	Dstn
2.09117	2.19396	2.17912	2.49443	2.62158	2.40301	2.47803	2.28666	2.35417	1.76332	1.78155	1.67687				+	9	4.7553	0	Q9R0P9	Q9R0P9	Ubiquitin carboxyl-terminal hydrolase isozyme L1	Uchl1
-0.965544	-2.44401	-2.07011	0.403828	0.54017	0.170784	0.385375	0.387883	0.0438542	0.140539	-0.0480967	0.0407195				+	13	3.28269	0.00061745	Q9R0Q6	Q9R0Q6	Actin-related protein 2/3 complex subunit 1A	Arpc1a
-0.873971	-0.663208	-0.270469	0.00875482	0.250114	-0.114633	0.459338	0.239379	0.207461	-0.278223	-0.0840642	-0.317304				+	11	2.4947	0.00132215	Q9R0Y5	Q9R0Y5	Adenylate kinase isoenzyme 1	Ak1
0.0930479	0.553384	0.34817	-0.0874628	-0.0328061	0.224992	-0.0315363	0.18618	0.1229	-0.0180643	-0.265677	0.0127955				+	8	1.08096	0.0272645	Q9R1K9;P41209	Q9R1K9	Centrin-2	Cetn2
NaN	NaN	0.234686	0.737471	0.996369	NaN	NaN	NaN	NaN	0.53799	1.0651	0.801078					22	0.105593	0.690662	Q9R1L5	Q9R1L5	Microtubule-associated serine/threonine-protein kinase 1	Mast1
1.32059	2.06679	2.17332	0.68557	1.0661	0.731757	0.750276	0.748723	0.71461	0.76491	0.580224	0.652947				+	7	2.81982	0.000918919	Q9R1P0	Q9R1P0	Proteasome subunit alpha type-4	Psma4
1.19116	2.33497	2.3524	0.740987	0.794132	NaN	0.836965	0.648734	NaN	0.783589	0.562666	0.496142				+	5	1.67947	0.00682424	Q9R1P1;D3YUM8	Q9R1P1	Proteasome subunit beta type-3	Psmb3
1.37662	1.91045	1.5807	0.679481	NaN	NaN	NaN	0.711842	NaN	0.634442	0.54372	0.532783				+	6	2.56996	0.00112455	Q9R1P3	Q9R1P3	Proteasome subunit beta type-2	Psmb2
1.48411	2.03961	2.13213	0.8851	0.709505	0.674476	0.750179	0.588097	0.668799	0.725351	0.423816	0.479291				+	11	3.84165	0.000260355	Q9R1P4	Q9R1P4	Proteasome subunit alpha type-1	Psma1
-1.1973	-0.471448	-0.615793	-1.01064	-0.936591	-1.18212	-0.644502	-0.900258	-0.920522	-0.918921	-1.23561	-1.17945					12	0.574117	0.110635	Q9R1Q8	Q9R1Q8	Transgelin-3	Tagln3
0.310987	0.218128	0.119103	NaN	NaN	NaN	0.4518	0.606013	NaN	0.983589	0.379808	0.63169				+	7	0.979904	0.0352247	Q9R1Q9	Q9R1Q9	V-type proton ATPase subunit S1	Atp6ap1
NaN	NaN	NaN	1.15066	1.16715	0.845728	1.02098	0.641896	1.02912	0.499015	0.705923	0.53778				+	20	1.36948	0.013363	Q9R1R2	Q9R1R2	Tripartite motif-containing protein 3	Trim3
-1.27435	NaN	-2.42253	-0.279293	-0.772983	-0.208392	-0.65828	-0.823749	-0.558072	-0.725872	-1.27733	-0.97944				+	13	1.6195	0.00760273	Q9R1T2	Q9R1T2	SUMO-activating enzyme subunit 1;SUMO-activating enzyme subunit 1, N-terminally processed	Sae1
0.497303	1.30208	1.29212	0.349456	0.253464	0.152773	0.278111	0.121644	0.133591	0.343202	0.103999	0.184835				+	14	2.09837	0.00301058	Q9R1T4	Q9R1T4	Septin-6	Sept6
NaN	NaN	-1.21611	NaN	NaN	NaN	-1.14561	-1.27071	-1.51944	-0.701505	-0.75634	-1.13126				+	8	1.21165	0.0190134	Q9R1V4	Q9R1V4	Disintegrin and metalloproteinase domain-containing protein 11	Adam11
NaN	NaN	-2.36373	-1.41007	NaN	-2.02917	-1.08923	-1.13166	NaN	-0.363564	-0.505688	-0.67708				+	10	1.83513	0.00495719	Q9R1V7	Q9R1V7	Disintegrin and metalloproteinase domain-containing protein 23	Adam23
NaN	0.736773	0.418735	0.202323	NaN	0.0536884	0.387298	NaN	0.718711	-0.451963	-0.725261	-0.701859				+	5	2.71417	0.00095082	Q9R1Z7	Q9R1Z7	6-pyruvoyl tetrahydrobiopterin synthase	Pts
-0.623492	-0.956429	-0.869792	NaN	NaN	-0.904503	NaN	NaN	NaN	0.407631	-1.00583	-0.934403					6	0.258684	0.349307	Q9R226	Q9R226	KH domain-containing, RNA-binding, signal transduction-associated protein 3	Khdrbs3
NaN	3.60539	NaN	3.38728	2.98142	3.49041	3.6957	3.55602	3.39399	NaN	3.15098	3.37312					7	0.542345	0.122025	Q9R257	Q9R257	Heme-binding protein 1	Hebp1
NaN	NaN	NaN	0.673164	0.706794	0.265587	0.794682	0.239226	0.455594	-0.0839282	NaN	NaN					3	0.0857873	0.750886	Q9WTL7	Q9WTL7	Acyl-protein thioesterase 2	Lypla2
-0.217975	-1.0192	-1.65608	0.0799811	0.0614206	-0.288418	-0.505383	-0.546561	-0.392537	-0.796681	-0.675997	-0.617863				+	21	1.0532	0.0293512	Q9WTM5	Q9WTM5	RuvB-like 2	Ruvbl2
0.360082	0.692245	0.278549	-0.0795658	-0.227125	-0.247198	-0.436162	-0.490159	-0.101784	-0.413811	-0.415975	-0.495491				+	11	3.22722	0.000589342	Q9WTP6	Q9WTP6	Adenylate kinase 2, mitochondrial;Adenylate kinase 2, mitochondrial, N-terminally processed	Ak2
-1.33268	-1.78731	-1.99328	-0.743903	-1.10709	-0.984115	-0.767909	-1.09065	-0.964879	-0.977243	-1.23848	-1.1584				+	13	2.08149	0.00314883	Q9WTP7	Q9WTP7	GTP:AMP phosphotransferase AK3, mitochondrial	Ak3
1.30568	1.22432	1.56965	1.53082	1.58441	1.25946	1.2066	0.782372	1.08009	0.521018	1.26559	0.724468				+	46	1.26853	0.0167261	Q9WTQ5	Q9WTQ5	A-kinase anchor protein 12	Akap12
-2.64665	-1.58429	-1.76443	-1.2854	-1.07396	-1.28641	-0.566182	-0.54745	-0.858299	-0.503145	-0.748976	-0.752834				+	4	2.6409	0.000986616	Q9WTT4	Q9WTT4	V-type proton ATPase subunit G 2	Atp6v1g2
NaN	NaN	NaN	0.90977	1.16689	0.708019	0.827948	0.678511	0.0374583	0.317013	0.00348103	0.623843					8	0.837807	0.0509283	Q9WTU6	Q9WTU6	Mitogen-activated protein kinase 9	Mapk9
0.395435	1.14947	1.1975	0.0229912	0.160363	-0.0690147	0.39838	0.0304423	0.224351	-0.0291349	-0.116764	-0.144568				+	6	2.29779	0.00199414	Q9WTX5	Q9WTX5	S-phase kinase-associated protein 1	Skp1
1.8686	2.56508	2.57949	1.3545	1.20148	1.17547	1.34241	1.24585	1.11138	0.715225	0.607067	0.601672				+	8	4.04255	0.000325926	Q9WU28	Q9WU28	Prefoldin subunit 5	Pfdn5
-0.628167	-1.05144	-1.03801	-0.453228	-0.443394	-0.309176	-0.538141	-0.621243	-0.522658	-0.522156	-0.532865	-0.547746				+	27	2.10261	0.00297613	Q9WU78	Q9WU78	Programmed cell death 6-interacting protein	Pdcd6ip
-1.36843	NaN	NaN	-0.57657	-0.634779	-0.286408	-0.407081	0.228199	-0.442333	0.377894	-0.477367	0.0341012					17	0.510452	0.135566	Q9WUA2	Q9WUA2	Phenylalanine--tRNA ligase beta subunit	Farsb
NaN	NaN	-3.57749	-1.39693	-1.59536	-1.57546	0.444164	-0.409798	0.390094	0.326986	0.42744	0.366894				+	20	3.4568	0.000518219	Q9WUA3	Q9WUA3	ATP-dependent 6-phosphofructokinase, platelet type	Pfkp
NaN	NaN	NaN	NaN	2.35255	NaN	2.80561	NaN	NaN	1.34971	1.31032	1.7013					12	0	1	Q9WUA6	Q9WUA6	RAC-gamma serine/threonine-protein kinase	Akt3
-2.12611	NaN	NaN	-0.662023	-0.763242	NaN	-0.948676	-1.34033	-3.20018	-1.53312	-3.21895	-1.70062					32	0.4849	0.147367	Q9WUB3	Q9WUB3	Glycogen phosphorylase, muscle form	Pygm
NaN	NaN	-0.105678	NaN	NaN	0.724159	0.951792	NaN	NaN	0.489342	0.604367	0.345986					4	0	1	Q9WUB4	Q9WUB4	Dynactin subunit 6	Dctn6
0.39703	0.515027	0.416134	-0.0945064	0.109265	0.391134	NaN	0.53414	NaN	0.556139	0.24996	0.265258					12	0.772995	0.0612211	Q9WUD1	Q9WUD1	STIP1 homology and U box-containing protein 1	Stub1
1.15762	1.56572	1.80813	0.809373	0.942695	0.703572	0.749354	0.614735	0.675189	-0.294782	-0.0918015	-0.298893				+	8	4.5726	4.88e-05	Q9WUL7	Q9WUL7	ADP-ribosylation factor-like protein 3	Arl3
-0.985136	-1.07567	-0.527671	-1.05582	-1.03555	-1.2326	-1.01042	-1.18168	-1.1653	-1.08787	-0.97585	-1.0916					9	0.549943	0.118877	Q9WUM3	Q9WUM3	Coronin-1B	Coro1b
0.239566	-0.146655	0.190635	-0.489646	-0.275603	-0.708496	-0.568519	-0.695549	-0.912803	-0.306496	-0.830742	-0.636451				+	9	2.0951	0.00307124	Q9WUM4	Q9WUM4	Coronin-1C	Coro1c
-3.00741	-3.38267	-1.84487	-1.92535	-2.23799	-2.03766	-1.60862	-1.56506	-1.7436	-1.33685	-1.72072	-1.68073				+	7	1.47219	0.0103181	Q9WUM5	Q9WUM5	Succinyl-CoA ligase [ADP/GDP-forming] subunit alpha, mitochondrial	Suclg1
0.389829	0.796485	1.27781	NaN	NaN	0.57424	NaN	NaN	NaN	1.03584	NaN	0.646044					11	0.0176099	0.943243	Q9WUP7	Q9WUP7	Ubiquitin carboxyl-terminal hydrolase isozyme L5	Uchl5
0.260204	0.105892	-0.40621	0.139029	-0.245374	-0.0112093	-0.141825	-0.344488	-0.0468402	-0.462785	-0.401084	-0.35242					5	0.743252	0.0665895	Q9WUR2;Q78JN3	Q9WUR2	Enoyl-CoA delta isomerase 2, mitochondrial	Eci2
-3.789	-3.88069	NaN	-3.52632	NaN	-3.61436	-2.95816	-2.93913	-3.28644	-2.80789	-3.13371	-2.94654				+	10	2.66669	0.000953125	Q9WUR9	Q9WUR9	Adenylate kinase 4, mitochondrial	Ak4
-0.935384	-0.498047	-0.676268	-0.687867	-1.06826	NaN	-0.863939	-0.964805	-0.218223	-0.829606	-0.733528	-0.939753					9	0.0923007	0.730751	Q9WV54	Q9WV54	Acid ceramidase;Acid ceramidase subunit alpha;Acid ceramidase subunit beta	Asah1
-0.0288521	0.642166	0.514223	-0.0422242	-0.283448	-0.184852	-0.320543	-0.164658	-0.353549	0.208078	0.116066	0.140619				+	8	1.90539	0.00458537	Q9WV55	Q9WV55	Vesicle-associated membrane protein-associated protein A	Vapa
0.831461	0.103302	0.114957	1.80702	1.9729	1.46889	1.78121	1.35683	1.73754	1.00139	1.04659	1.08773				+	9	3.06932	0.000562334	Q9WV60	Q9WV60	Glycogen synthase kinase-3 beta	Gsk3b
1.22331	1.63666	1.85642	1.6765	1.90898	1.68108	1.64905	1.91702	2.13106	2.04489	2.43581	2.07558				+	14	1.17079	0.0215246	Q9WV69	Q9WV69	Dematin	Dmtn
-0.88885	-1.22595	-1.07526	-0.480782	-0.66612	-0.388355	-0.418784	-0.549127	-0.342782	-0.153805	-0.217851	-0.318693				+	14	3.55451	0.000574074	Q9WV80	Q9WV80	Sorting nexin-1	Snx1
-1.10266	-1.43018	-1.14163	-0.844546	-0.743558	-1.11836	-0.943284	-1.04264	-1.03759	-0.643579	-0.461424	-0.568129				+	41	2.53927	0.00126829	Q9WV92	Q9WV92	Band 4.1-like protein 3;Band 4.1-like protein 3, N-terminally processed	Epb41l3
-1.71207	-0.671746	-0.393965	-1.7122	NaN	-1.75378	-1.66207	-1.43253	-2.07368	-1.00439	-1.33119	-1.2275				+	4	0.846336	0.0499277	Q9WV98	Q9WV98	Mitochondrial import inner membrane translocase subunit Tim9	Timm9
-0.686971	-0.666302	NaN	NaN	NaN	NaN	-1.1595	NaN	-0.381505	-0.732747	NaN	-0.951439					9	0.0527147	0.849185	Q9WVA3	Q9WVA3	Mitotic checkpoint protein BUB3	Bub3
1.47798	1.83126	1.65485	NaN	1.39134	1.46232	1.93253	1.97058	NaN	1.06809	1.46642	1.2953				+	10	1.83964	0.00493805	Q9WVA4	Q9WVA4	Transgelin-2	Tagln2
-1.69955	-1.59086	-2.28208	-1.69077	-1.65997	NaN	-1.42126	-1.61518	-1.35885	-1.38907	-1.5429	-1.34772					12	0.838304	0.0508653	Q9WVE8	Q9WVE8	Protein kinase C and casein kinase substrate in neurons protein 2	Pacsin2
-0.190931	-1.09167	-1.03005	-0.174023	-0.336512	-0.225768	-0.606726	-0.525267	-0.519341	-0.873577	-0.651316	-0.840121				+	27	0.958092	0.0372594	Q9WVK4	Q9WVK4	EH domain-containing protein 1	Ehd1
-1.39407	NaN	-2.00637	NaN	NaN	NaN	NaN	NaN	NaN	-1.09397	-1.43461	-1.46053					7	0.568929	0.112099	Q9WVL0	Q9WVL0	Maleylacetoacetate isomerase	Gstz1
-0.518334	0.0429323	-0.442758	-0.381173	-0.334683	-0.198117	-0.15082	-0.371726	-0.111031	-0.271784	-0.397913	-0.453649					4	0.126361	0.631559	Q9WVQ5	Q9WVQ5	Methylthioribulose-1-phosphate dehydratase	Apip
NaN	NaN	-1.21568	1.21023	1.12064	1.25443	NaN	NaN	NaN	1.75341	1.78592	1.7134				+	12	3.62285	0.000604878	Q9Z0E0	Q9Z0E0	Neurochondrin	Ncdn
0.559834	0.529947	0.46347	NaN	1.28923	1.06963	1.44981	1.13217	1.56264	1.57076	1.81492	1.81269				+	13	3.75809	0.000304348	Q9Z0G0;Q8R5M0	Q9Z0G0	PDZ domain-containing protein GIPC1	Gipc1
2.50766	3.27397	3.27174	2.02626	2.09333	1.52433	1.68743	1.50529	1.5075	1.28076	1.70345	1.32731				+	48	3.14058	0.000571429	Q9Z0H8	Q9Z0H8	CAP-Gly domain-containing linker protein 2	Clip2
-1.20163	-1.3317	-1.49779	-1.46848	-1.551	-1.42857	-1.47762	-1.52326	-1.7822	-1.89569	-2.33991	-2.04065				+	23	2.6299	0.000980989	Q9Z0J4;P70313	Q9Z0J4	Nitric oxide synthase, brain	Nos1
-0.367259	-2.69577	-1.58914	0.538765	-0.0554733	0.191969	0.155952	0.334935	0.168609	0.430917	0.121235	0.293907				+	10	1.81603	0.00523044	Q9Z0N1	Q9Z0N1	Eukaryotic translation initiation factor 2 subunit 3, X-linked	Eif2s3x
1.91137	2.73073	2.71473	1.22972	1.26861	0.432513	0.693364	0.16225	0.631958	0.49541	0.57639	0.462634				+	21	3.29278	0.000627986	Q9Z0P4	Q9Z0P4	Paralemmin-1	Palm
-0.559345	NaN	NaN	NaN	-0.188148	NaN	NaN	0.0274543	0.122633	0.17811	-0.0813395	0.304469					13	0.140789	0.592755	Q9Z0P5	Q9Z0P5	Twinfilin-2	Twf2
[truncated: 42 more rows]
