# Supplementary material for: Proteome dynamics during postnatal mouse corpus callosum development
Source: Sci Rep. 2017 Mar 28;7:45359. doi: 10.1038/srep45359 (PMC5368975; doi:10.1038/srep45359)
Supplement: Supplementary Table S2 [file srep45359-s3.xls]

## Sheet: Cluster A
Original row	Gene names	P3	P7	P10	P15
73	Atox1	1.72364	1.32224	1.35231	0.417038
107	Hmgb3	1.26858	0.529652	0.410413	-0.258512
308	Aco1	1.2257	1.20343	0.826915	0.386529
324	Fkbp4	-0.235806	-0.427239	-0.679179	-1.1036
330	Dbi	-0.277477	-0.410232	-0.596707	-1.28652
346	Rab23	0.955207	0.714994	0.567113	0.505429
425	Hdgf	-1.33109	-1.86247	-1.8948	-2.19031
435	Pitpnb	2.46279	1.57494	1.39949	0.754117
440	Rad23b	1.38149	0.83139	1.15185	0.727819
455	Usp5	0.479064	0.445306	0.49013	0.0337625
492	Ube2n	0.872547	0.659614	0.673556	0.14522
508	Nutf2	1.08254	0.940307	0.933564	0.215266
516	Calm1	1.47585	1.20953	1.23291	0.835332
518	Ywhae	1.57435	0.977392	0.801753	0.341298
528	Dynlrb1	1.68417	0.964817	0.715969	0.469746
540	Ran;1700009N14Rik	0.0437058	0.439792	0.13533	-0.672669
547	Tceb2	1.4882	1.1015	0.798355	0.365506
559	Tpt1	2.19175	1.6765	1.38875	0.933216
583	Ube2l3	0.47234	0.562491	0.165541	-0.0526409
602	Hint1	0.428302	0.470638	0.399135	-0.468691
664	Pfdn6	1.9551	1.13554	1.09407	0.566209
726	Taok1	1.11301	0.861421	0.723296	0.37062
728	Cnrip1	1.31546	1.38706	1.36849	1.04484
748	Bag1	2.34537	1.59205	0.834641	0.773946
762	Pak3	2.98944	2.70745	3.11257	2.5668
769	Tsg101	0.312304	0.336679	0.178583	0.19122
804	Pea15	1.13632	0.690065	0.644194	0.0766485
817	Zpr1	2.24305	1.68761	1.0133	1.15191
826	Ndrg1	1.31182	1.26425	0.620634	-0.430008
876	Pcnp	-0.878765	-1.11704	-1.1429	-1.25598
904	Tmsb10	5.22639	4.40531	4.13274	2.93613
938	Camsap3	2.42155	1.98387	1.63391	1.62794
971		0.898405	0.443586	0.50889	-0.193763
1080	Rtn1	-0.763263	-0.798179	-0.715787	-0.965516
1106	Blmh	1.55356	0.788478	0.648715	0.478517
1148	Rpa1	0.601737	0.357027	-0.0973412	-0.405339
1165	Rnh1	-1.04033	-1.07941	-1.28119	-1.3845
1181	Ncald	1.65411	1.61709	1.59356	1.54963
1190	Camk1	0.917057	1.06537	0.974557	0.203332
1195	Srgap2	0.299012	0.399469	0.135769	-0.143481
1213	Pcyt2	-0.138619	-0.316844	-0.197865	-0.43255
1227	Nans	1.87051	1.41283	1.1953	0.333854
1272	Cadm3	0.238948	-0.835427	-0.921949	-1.22514
1372	Nsfl1c	1.27395	0.518043	0.433487	0.00114098
1385	Ptms	-0.754714	-1.0799	-0.757597	-1.35941
1391	Ppil1	1.44072	0.6415	0.335135	0.179196
1430	Chmp4b	1.06272	0.542582	0.682375	0.256412
1477	Snap29	1.6877	1.88692	1.74215	1.16544
1495	Nit2	1.3348	1.19279	1.21308	0.917672
1499	Eny2	1.49417	0.835446	0.585826	0.201807
1505	Sh3bgrl	3.78765	2.74067	2.66615	1.46982
1534	Prep	2.14758	1.74453	1.84757	1.31128
1568	Acox1	1.31694	1.27074	1.36253	1.01413
1570	Esd	0.262524	-0.299098	0.0629836	-0.292839
1576	Cetn2	0.331534	0.0349076	0.0925144	-0.0903153
1581	Tagln3	-0.761513	-1.04312	-0.821761	-1.11132
1590	Akap12	1.36655	1.45823	1.02302	0.837024
1593	Pfdn5	2.33772	1.24382	1.23322	0.641321
1600	Arl3	1.51049	0.818547	0.679759	-0.228492
1606	Asah1	-0.703233	-0.878062	-0.682322	-0.834296
1656	Dnpep	1.07492	0.575977	0.262608	-0.021764
2	Gm8797;Uba52;Rps27a;Ubb;Ubc;Gm7808;Gm5239	1.41603	0.917074	0.989755	0.379443
11	Rabgap1	0.969018	0.939811	0.825618	0.711689
12	Hbbt1	0.187398	-0.140898	0.345222	-0.712178
17	Ppfia1	-0.172481	-0.670874	-0.632919	-1.15279
25	Ccdc6	1.70216	0.899656	0.781701	0.553861
28	Tpm3-rs7	2.12459	1.17266	1.01271	0.753422
35	Gm20390;Nme2	2.76782	1.97539	1.81846	1.23015
54	Aamp	0.434832	0.52718	0.361305	0.117925
58	Dpysl2	1.9817	1.78422	1.50254	0.924097
76	Ptgds	0.742344	-0.547687	-0.0160045	-0.854164
77	Gsto1	2.4529	2.14672	1.97136	1.35967
80	Grcc10	2.04446	1.04146	0.91859	0.628308
88	Anp32a	-1.0918	-1.65016	-1.55655	-2.01695
89	Ech1	0.591377	0.880223	0.563009	0.147368
94	C1qbp	-0.8515	-0.982596	-0.926869	-1.17835
95	Nudc	1.54314	1.05418	1.04687	0.609439
102	Lsm2	0.466474	-0.172731	-0.249506	-0.586013
114	Nck2	0.558961	1.19504	0.132064	-0.367834
116	Pde6d	1.32238	0.505297	0.232918	-0.189034
134	Snx12	0.236948	-0.274161	-0.114464	-0.678906
136	Pfdn2	2.1097	1.02283	1.01261	0.510777
142	Cops3	0.672479	0.157137	0.15232	-0.0860535
162	Hba	0.703291	0.431283	0.788116	-0.306089
166	Aldoc	-2.49295	-2.47931	-2.33204	-2.81199
179	Alb	2.65091	1.11241	1.52215	0.746925
184	Sod1	0.940024	0.448845	0.361723	-0.440867
198	Mapt	2.85523	2.31747	1.64983	1.20507
199	Txn	1.38887	1.04806	1.1685	0.372173
214	Itpr1	-4.69008	-4.78187	-4.87852	-5.14668
216	App	1.86546	1.62242	1.93941	1.48938
219	Pcp2	-4.72073	-5.08448	-5.26838	-6.25497
225	Ncam1	3.14721	2.1948	1.94468	1.42665
237	Map1b	2.9098	2.88889	1.88132	1.81996
239	Nme1	2.64627	1.97577	1.83377	1.27677
257	Ppia	1.60198	1.06358	0.965881	0.422178
265	Gstp1;Gstp2	1.43673	1.04521	1.13207	0.584812
270	Tmsb4x	2.51549	1.99685	1.78031	1.25933
275	Gnaq	-0.484734	-0.498958	-0.436115	-0.567758
284	Cat	1.68575	1.66067	1.67104	1.14525
287	Gsta4	-1.06681	-1.36051	-1.29731	-1.52547
289	Impdh2	1.49496	1.15966	0.795458	0.655006
298	Ptma	1.70677	0.861243	0.600909	-0.0332026
303	Marcks	1.73147	1.39584	1.23131	0.922543
304	Map4	0.91877	0.838922	0.499575	0.277521
309	Apex1	-0.154603	-0.450645	-0.543592	-1.02946
311	Ca8	-4.84032	-4.73551	-4.71068	-5.81933
317	Marcksl1	4.69556	4.28855	3.83024	2.9793
318	Kif5c	0.993069	1.02933	0.696239	0.226638
321	Nedd8	0.933972	0.512252	0.621966	0.0832525
325	Hmgb2	0.583242	-0.209034	-1.21679	-1.91795
326	Ctnnd1	2.25232	1.61168	1.17199	0.869248
334	Pvalb	-4.77774	-4.96751	-5.00004	-5.89219
339	Ranbp1	2.49537	1.86134	1.45633	0.7633
340	Mif	2.25904	1.17237	0.950779	0.386898
343	Rab5c	0.759995	0.793832	0.704979	0.488555
344	Rab6a	1.12068	1.08567	0.989855	0.617832
347	Rab18	1.2351	0.955491	0.600309	0.582625
351	Prdx1	0.881494	0.390408	0.462116	0.0676812
363	Cap1	0.58787	0.643554	0.579491	0.454159
364	Tkt	1.91826	1.08198	0.774743	0.189898
366	Eci1	-1.13749	-1.34592	-1.31182	-1.43653
375	Akr1b1	1.33224	1.08168	0.896049	0.291846
379	Cdkn1b	-0.773058	-1.45318	-1.45092	-2.07204
401	Epb41	-0.883691	-1.15986	-2.06464	-2.23245
402	Tbca	2.72715	1.73737	1.42398	0.393332
420	Rab7a	1.19249	0.864449	0.833257	0.563478
421	Acadl	-0.636281	-0.978144	-0.875093	-1.25838
422	Plcb3	-1.79329	-1.6947	-1.97707	-1.97705
424	Dynlt1	3.72988	3.84409	3.36378	2.67293
427	Fabp7	3.70626	3.35869	2.76819	1.76547
434	Pitpna	0.345044	0.19978	0.245937	-0.21762
436	Rab2a	0.0780902	0.0212773	-0.0311554	-0.0424289
448	Stmn2	6.12301	4.5819	4.00524	2.91701
450	Arpp19	2.39988	1.63259	1.5257	0.995244
452	Acyp1	-0.684976	-0.390555	-0.912151	-1.42686
454	Cox6b1	-1.51488	-1.66769	-1.72511	-1.83136
458	Pdcd5	1.34368	0.919429	0.634137	0.495956
459	Fus	-0.877883	-1.33673	-0.775746	-1.96147
465	Idi1	2.77699	2.00525	1.90493	1.60097
472	Eif5	1.1519	0.842329	0.821795	0.323235
491	Ube2k	1.38118	1.57368	1.44453	0.601514
498	Rab6b	1.32032	1.41814	1.12114	0.763807
502	Vbp1	2.03416	1.09148	0.957437	0.558059
505	Sumo2;Sumo3	0.516861	0.235879	0.202993	-0.667218
506	Ufm1	1.94945	1.56317	1.30995	0.870771
510	Ywhag	1.22425	1.14018	1.1742	0.679009
512	Timm13	-0.686881	-0.563188	-0.656359	-0.959478
525	Arf6	-0.653291	-0.693085	-0.714027	-1.11172
527	Tsc22d1	2.96234	1.67873	1.41191	0.579599
535	Mtpn	1.81892	1.4878	1.50037	0.731059
538	Rab1A	0.230989	0.18863	0.279687	-0.0156818
549	Rbx1	0.395349	0.494394	0.362603	0.259183
554	Pfn1	1.13735	1.05438	0.961847	0.665667
563	Vamp2	0.0232117	-0.42983	-0.581213	-0.833671
569	Ywhaz	1.31309	0.970379	0.95863	0.590298
570	Hmgb1	-1.07414	-1.28747	-1.54642	-1.79253
571	Eif5a	1.82432	1.49698	1.23877	0.77886
572	Pkia	2.89295	2.47412	2.45737	1.30463
574	Ube2i	-0.511931	-0.406121	-0.500054	-0.752826
586	Ywhaq	1.13282	0.721864	0.605791	0.165094
591	Kpnb1	0.908191	0.814573	0.659977	0.420633
596	Chl1	3.09322	2.32244	2.22694	1.58746
599	Pebp1	1.33855	0.815254	0.799943	0.115893
604	Tp53bp1	0.52534	0.0573729	0.328493	-0.371908
606	Slc8a1	0.977047	0.75986	0.347242	0.444094
607	Evl	2.12672	1.5861	1.60465	1.16834
610	Casp3	5.65824	4.43282	4.01222	2.25561
625	Nptn	0.0427058	-0.365109	-1.15303	-1.13981
630	Psme1	2.83592	2.2917	1.8681	0.988392
640	Neo1	4.43142	3.47608	2.95441	2.57149
642	Hn1	6.38182	5.08083	4.66851	3.15787
650	Serpina1d	-0.0798535	-0.215661	0.136423	-0.572419
654	Uba1	0.929411	0.959589	0.803365	0.117343
665	Ckb	-1.34469	-1.63497	-1.47472	-1.678
667	Rcn1	3.08843	3.28532	3.15226	2.63321
668	Fabp5	3.87751	3.20383	3.07508	1.8891
703	Pdap1	2.47325	1.77585	1.55114	1.18107
714	Ppm1h	-0.439894	-0.65714	-0.4075	-0.63798
718	Cdv3	1.82158	1.32129	1.27015	1.05393
741	Grb2	0.36469	-0.0377793	-0.196833	-0.405833
764	Cdc37	0.537527	0.0669266	0.0403235	-0.166391
768	Prdx2	1.82821	1.01524	0.848288	0.413589
770	Hcfc1	-1.10032	-1.11391	-1.14196	-1.24018
771	Pafah1b3	4.06775	2.69071	2.12055	0.796312
772	Pafah1b2	0.661013	0.209779	0.160827	-0.257904
774	Lcp1	-0.37784	-0.298481	-0.727161	-0.816586
776	Igbp1	0.81325	0.680136	0.593793	0.422571
777	Ctnna2	1.72466	1.62001	1.29149	1.3699
778	Apc	2.62087	2.05125	1.92873	1.72337
788	Fscn1	3.19696	3.18073	3.28046	2.80474
792	Arhgdib	2.20249	2.29666	2.13305	1.89144
800	Kif3b	1.89584	2.00344	1.53316	0.874127
801	Lasp1	0.364335	-0.126243	0.178019	-0.224166
821	Sh3gl1	0.567706	0.0171189	0.0236489	-0.327662
823	Ostf1	0.418949	0.538555	0.481848	-0.349472
825	Cstb	0.201795	-0.259344	-0.406627	-0.767186
831	Commd3	0.585518	0.483844	0.0717851	0.223096
834	Crk	0.691369	0.257589	0.254438	-0.029872
854	Hbs1l;Gm9923	1.18982	1.25364	1.03106	0.779556
855	Ehbp1	2.56305	2.13693	1.92637	1.57462
856	Cep170	1.75381	1.24023	0.795657	0.348335
871	Sri	-0.488539	-0.517847	-0.367983	-0.909325
879	Oxsr1	1.2957	1.20428	0.997077	0.515269
909	Ubfd1	1.48408	0.876151	0.924401	0.508221
911	Nap1l4	2.30571	1.35023	1.15023	0.670432
935	2016-09-09	3.09018	3.04356	2.73141	2.51535
961	Arl15	3.12507	3.09154	2.26372	1.4502
978	Zc2hc1a	2.42903	2.26732	1.93128	1.56584
979	Sgta	2.09056	0.950102	1.05059	0.488957
995	Ncs1	2.59354	1.55246	0.941975	0.785105
1001	Daam1	1.19615	1.09311	0.332418	0.452315
1003	Fam177a1	0.358172	0.0523536	-0.210638	-0.471626
1009	Flna	0.552709	-0.0331639	-0.627212	-0.634198
1034		0.629832	0.595217	0.503515	0.00590273
1042	Tsr2	0.288125	-0.0400085	0.0309639	-0.0964026
1045	Acat2	4.15552	2.65329	2.43376	2.02581
1048	Amer2	0.0809325	0.00653582	-0.309971	-0.763721
1050	Txnl1	1.03805	0.840809	0.799214	0.652581
1054	Wdr47	2.24028	2.35602	2.06553	1.81789
1069	Ppat	1.89311	1.96342	1.5303	0.833715
1070	Pak2	1.20791	0.794292	0.471483	-0.0234432
1090	Agfg1	1.03756	0.879517	0.607462	0.350407
1091	Commd9	0.932747	0.507324	0.392289	0.0975451
1092	Kiaa1598	6.50179	5.3106	3.78314	3.78364
1096	Lzic	2.29356	1.76279	1.44707	0.584258
1110	Fahd1	-1.44494	-1.76425	-1.80883	-1.91531
1114	Aldh1l1	-0.408043	-0.349461	-0.649954	-1.2036
1140	Hnrnpul1	-0.173968	-0.472577	-0.702908	-0.71319
1145	Pdcd10	0.421638	0.0792964	0.149024	-0.0230499
1147	Lgalsl	0.150605	-0.331613	-0.0934705	-0.862421
1155	Ciapin1	1.40766	1.2655	1.31704	0.882082
1174	Txndc5	1.01301	0.418969	0.495592	0.183243
1176	Fubp1	0.0109602	-0.620864	-0.594632	-0.794054
1183	Dlg2	-0.0690245	-0.261826	-0.298196	-0.438658
1214	Clip1	0.786227	0.174545	0.134083	-0.0913455
1235	Homer3	-4.57047	-4.35007	-4.81605	-5.45439
1253	St13	0.816931	0.441076	0.139074	-0.102054
1258	Ddah2	1.24042	1.13257	0.418418	-0.517502
1261	Cttnbp2nl	3.12253	1.8075	1.38082	1.13191
1267	Nasp	2.23058	1.42154	1.16525	0.871135
1268	Erc1	0.914267	0.0899226	-0.235342	-0.411281
1275	Rtn4	2.61044	2.22128	1.92478	1.5218
1276	Ogfr	2.17089	2.06567	1.62166	1.17184
1280	Arhgdia	1.55057	1.21002	1.26906	0.807996
1289	Glod4	0.847874	0.422181	0.415785	0.0581303
1291	Atg3	1.18942	0.337354	0.263434	-0.106797
1293	Nenf	2.39716	0.922199	1.16538	0.539131
1303	Rab5a	0.532421	0.442028	0.657889	0.357239
1310	Denr	2.07788	1.38869	1.19271	0.865356
1311	Rwdd1	1.80338	1.45363	1.26113	0.869464
1312	Txndc17	1.97447	1.51434	1.49876	0.716707
1313	Glrx3	1.94361	1.8492	1.43839	0.739741
1317	Txndc12	1.2271	0.423075	0.515203	0.271346
1320	Ywhab	0.877003	0.91998	0.884891	0.538843
1325	Psmd9	1.48165	0.633748	0.440484	0.313226
1327	Ppid	0.860488	0.54136	0.441942	-0.00199086
1328	Atp6v1g1	1.61629	0.972919	0.850605	0.137891
1347	Pfdn1	1.96635	1.0952	1.03237	0.56838
1355	Eif1b	-0.111855	-0.17548	-0.0466971	-0.314688
1362	Tomm34	0.0911718	0.0688038	-0.041915	-0.147567
1371	Carkd	0.227062	-0.292087	-0.210223	-0.43157
1373	Scrn1	0.593685	0.560355	0.527878	0.111987
1382	Pbdc1	2.1258	1.44507	1.30016	0.858841
1392	Hddc3	3.83571	3.36364	3.15235	2.61198
1394	Cndp2	0.574616	0.391358	0.605926	0.209842
1396	Tbcb	1.92964	1.44313	1.32876	0.424515
1408	Ube2v2	0.835558	0.744523	0.72973	0.137711
1420	Chmp5	1.73499	0.775422	0.548822	0.37973
1422	Ppa1	1.75408	1.04943	1.30647	0.774914
1425	Ppih	1.08799	-0.0192036	0.0124183	-0.34774
1436	Phpt1	1.02803	0.56844	0.615258	0.0457236
1442	Mcts1	2.23922	1.47008	1.14965	0.960419
1446	Aldh7a1	-1.2366	-1.51081	-1.75831	-1.89739
1448	Pgam1	0.0454211	-0.361445	-0.0724483	-0.398343
1451	Ampd2	-0.589859	-0.328312	-0.939603	-0.98934
1462	Crip2	4.27039	3.21738	3.19845	2.47844
1470	Dpysl5	4.96375	4.94539	4.61868	3.72134
1473	Set	0.376778	-0.0518469	-0.0606161	-0.344802
1476	Maged2	2.50015	1.84313	1.82731	1.0207
1483	Ppp1r1a	3.36784	3.42475	3.19953	2.4215
1492	Lztfl1	0.66167	0.492209	0.417319	0.0259764
1497	Akr1a1	1.12593	0.811552	0.857117	0.166652
1502	Tacc2	0.940072	0.13235	0.126944	-0.78689
1506	Pfn2	1.60799	1.07112	1.14349	0.968314
1509	Uchl3;Uchl4	2.36259	2.06064	1.99555	0.967596
1516	Hmgn5	0.0261317	-0.42211	-1.20541	-1.20138
1522	Nt5c	0.818932	0.0267759	0.225184	-0.327181
1525	Cdc42ep4	-0.982564	-1.41776	-2.07553	-2.42775
1530	Txnrd1	2.37309	1.25723	0.890907	0.346501
1535	Pin1	1.58714	1.27298	1.2893	1.09886
1541	Cnpy2	1.35823	0.578005	0.515141	0.186348
1543	Macf1	0.826609	0.675654	0.18034	0.327109
1551	Maged1	1.23097	1.31821	1.15356	0.997871
1559	Vps29	0.3056	0.0136358	-0.00386893	-0.181098
1564	Ubqln2	1.43415	0.957714	1.03317	0.781474
1585	Pts	0.577754	0.128006	0.553005	-0.626361
1586	Hebp1	3.60539	3.28637	3.54857	3.26205
1588	Ak2	0.443625	-0.18463	-0.342702	-0.441759
1592	Skp1	0.914136	0.0381131	0.217724	-0.0968225
1604	Eci2	-0.0133713	-0.0391846	-0.177718	-0.40543
1613	Tagln2	1.6547	1.42683	1.95155	1.2766
1618	Clip2	3.01779	1.88131	1.56674	1.43717
1619	Nos1	-1.34371	-1.48268	-1.59436	-2.09208
1629	Tfg	-0.252059	-0.444277	-0.39356	-0.634878
1639	2016-09-03	-0.175295	-0.289986	-0.382649	-0.54878
1645	Ate1	0.268942	-0.131079	-0.0939657	-0.51236
1654	Psma7	1.79965	0.823146	0.72729	0.516611
1655	Psma5;Gm8394	1.83546	0.897644	0.831832	0.637538
1	Gm9791;Carhsp1	3.68507	2.13733	1.67849	1.2976
8	Camsap1	1.58403	1.66715	1.15088	1.15151
10	Shroom2	3.82469	3.68186	3.44476	3.34525
13	Ptprs	2.67249	2.58771	1.34102	1.89719
74	Psmb1	2.08319	1.10871	0.90291	0.68323
99	Cops5	0.259455	0.288957	-0.120086	-0.146926
123	Psmb5	1.6392	0.655773	0.663407	0.471253
176	Gap43	3.46446	2.60297	2.33485	2.18044
196	Ctsb	0.236786	-0.236033	-0.544531	-0.562628
201	Tcea1	-0.134957	-0.89481	-0.914152	-1.12429
207	Gpx1	0.718062	-0.498434	-0.258773	-0.60913
250	Eno1	-0.00356789	-0.546375	-0.33071	-0.556478
281	Pnp	1.27192	0.773014	0.9699	0.722078
285	Bcat1	1.01408	0.222254	0.117161	-0.129178
294	Ezr	3.02903	2.0861	1.57724	1.46527
295	Msn	0.305063	-0.696158	-0.862166	-0.973018
313	Nap1l1	3.1565	2.09931	1.87646	1.55217
353	Gpm6a	1.38987	0.261037	0.0421042	-0.264525
367	2016-09-02	1.19087	0.464434	0.230554	0.190472
382	Rab11b;Rab11a	1.40382	0.348244	0.232262	-0.112615
397	Crkl	1.01362	-0.20321	-0.38197	-0.481232
411	Psma2	1.83721	0.736618	0.793324	0.62448
412	Impdh1	2.85027	2.69342	2.30379	2.43745
438	Stmn1	4.36261	2.95992	3.15614	2.6936
481	Cdc42	0.296315	-0.0320998	-0.0133268	-0.0713884
487	Dnajc5	1.07848	-0.357733	-0.796147	-0.715437
489	Rab10	1.6222	0.997188	0.564474	0.724114
524	Lsm5	1.28565	0.267332	0.30255	-0.0928827
618	Tceb1	1.42661	0.524521	0.604433	0.431658
644	Psmb4	1.69695	0.722472	0.767188	0.539742
655	Ctnnb1	1.8853	1.28998	0.84853	0.946905
661	Enah	1.30192	0.203182	-0.127831	-0.290511
688	Myl12b	0.962284	0.076965	-0.464355	-0.315798
694	Khsrp	-0.539788	-0.946729	-0.909801	-0.955671
733	Tom1l2	-0.326111	-0.68385	-0.333193	-0.581783
736	Synrg	0.643801	-0.13947	-0.340961	-0.44589
743	Gm2a	2.22857	1.46856	1.34265	1.33163
751	Stip1	0.563333	-0.249475	-0.429227	-0.482703
779	Hspa4	0.908664	0.427728	0.397685	0.307882
783	Hras	1.2246	0.359943	0.180781	0.204171
802	Myh10	0.488764	-0.139387	-0.349017	-0.332678
808	Dag1	0.537707	0.219057	0.185	0.166259
814	Trim28	0.371916	-0.166299	-0.34429	-0.409417
827	Fkbp3	1.10572	0.332095	0.435961	0.339567
863	Tpm4	0.892755	0.0575136	-0.347334	-0.223829
865	Wdr44	1.08388	0.282909	0.794855	0.358415
873	Ppp2r2a	2.07089	1.28441	1.42112	1.17796
875	Slc39a10	2.12719	1.76504	1.46176	1.57689
885	Mob4	1.11188	-0.023499	0.0739553	-0.0256639
915	Akap7	2.12133	1.46855	1.0017	1.20447
959	Eif4b	0.917549	0.250886	0.200724	0.153837
1038	Cfap36	0.737355	0.319954	0.141873	0.129436
1051	Nedd4l	1.00107	0.155056	-0.354249	-0.31431
1065	Bag5	0.621163	-0.163018	-0.276836	-0.251886
1099	Ablim1	1.21098	0.281006	-0.532462	-0.124625
1127	Sh3kbp1	1.77392	1.04915	1.15679	1.06965
1133	Pex19	0.9727	0.36511	0.569402	0.370859
1171	Map1lc3a;Gm5612	2.55081	1.83646	1.47566	1.50865
1234	Cdc26	1.15186	0.340203	0.399224	0.167114
1245	Dctn2	1.27502	0.457484	0.421669	0.383316
1260	Hgs	0.189125	-0.112949	-0.138862	-0.153766
1319	Map1lc3b	4.30694	2.27734	1.53192	1.76984
1338	Gdpd1	0.910989	-0.272689	-0.296898	-0.317494
1351	Ist1	1.63573	1.40361	0.949715	1.20416
1414	Syap1	0.38424	-0.194591	-0.143929	-0.309519
1474	Stx12	2.36675	1.08022	0.809516	0.774807
1480	Strn3	-0.440985	-1.33013	-1.5144	-1.52273
1528	Edf1	-0.00740321	-0.369159	-0.367835	-0.407469
1533	Psma6	1.81892	0.746328	0.681803	0.579157
1565	Mllt4	1.85443	1.13197	0.697863	0.866147
1577	Psma4	1.85357	0.827808	0.737869	0.666027
1578	Psmb3	1.95951	0.767559	0.742849	0.614132
1579	Psmb2	1.62259	0.679481	0.711842	0.570315
1580	Psma1	1.88528	0.75636	0.669025	0.542819
1583	2016-09-06	1.0305	0.251897	0.177782	0.210678
1602	Coro1c	0.0945153	-0.491248	-0.725623	-0.591229
1621	Palm	2.45228	0.976947	0.495858	0.511478
1623	Itsn1	0.60726	-0.148272	-0.422132	-0.258732
1627	Dctn3	0.930602	0.402462	0.32977	0.313522
14	Dlgap4	4.50112	3.1609	0.581346	1.78034
18	Plxnb2	1.0594	0.254548	-0.0485152	6.78e-05
65	Metap2	0.831143	0.126588	0.0846048	0.0633128
91	Rabep1	0.694186	0.027899	0.0917488	0.0392123
131	Psma3	1.78145	0.63919	0.831513	0.575697
155	Lin7c	-0.424146	-1.07644	-1.18734	-1.20367
177	Ckm	0.292438	-0.310226	-1.12527	-0.602095
212	L1cam	3.68126	2.50512	2.46306	2.37656
242	Lgals1	-0.131473	-0.76152	-0.334232	-0.57902
497	Stx1b	-1.14396	-1.69165	-1.88602	-1.75465
555	Rac1	0.649177	0.233961	0.0993482	0.192876
576	Rala	1.90276	1.03045	0.774101	0.954402
700	Limch1	1.41723	-0.169421	-0.780483	-0.379787
710	Gprin1	1.81904	-0.011184	-0.1796	-0.0822388
740	Myl6	1.17598	-0.43364	-0.515388	-0.40112
780	Cntn2	1.32903	-1.41691	-1.53097	-1.41207
867	Dnajc8	-0.315255	-0.978341	-1.10956	-1.02164
896	Kctd12	-1.68022	-2.21087	-2.11003	-2.14926
955	Pddc1	1.2475	0.574951	0.593469	0.617692
957	Rnf214	1.0866	0.501049	0.337627	0.44599
976	Cstf2	0.405653	-0.116775	-0.239146	-0.148482
1032	2016-09-11	0.339307	-0.477734	-0.41906	-0.416391
1052	Leprel1	-0.0909675	-0.612835	-0.445966	-0.537408
1061	Wibg	1.32022	0.470598	0.0682178	0.318437
1071	Mical3	1.33575	0.869992	0.525186	0.721861
1119	Ubqln1	1.03325	0.28156	0.12559	0.225217
1149	Arl8a	2.38822	1.6055	1.71333	1.67625
1172	Brk1	0.830805	0.185703	0.450642	0.317382
1254	Dhrs4	-0.872946	-1.3228	-1.91531	-1.5364
1277	Ntm	1.92021	-0.193052	-0.202986	-0.0270712
1354	Manf	0.194809	-0.132419	-0.240922	-0.142143
1397	Rab1b	0.300615	0.0629135	0.0641635	0.083087
1479	Mesdc2	0.374229	-0.0110697	0.332965	0.139434
1498	Ralb	0.560983	0.108404	-0.430107	-0.0533272
1508	Sh3glb1	1.76501	0.893614	0.893871	0.895077
59	Emd	0.577391	0.0739725	-0.0728462	0.0701469
101	Calu	1.14143	0.401117	0.406951	0.434779
111	Pgrmc1	1.21935	0.250368	0.686161	0.478824
132	Stx7	2.65417	1.20223	0.844367	1.16147
478	Gabarapl2	1.66058	0.614609	0.12041	0.527597
593	Psmb7	1.94398	0.668919	0.645805	0.733344
649	Apoa1	2.00727	0.913904	1.41612	1.18803
696	Eif3j1	0.785516	0.283634	0.0880952	0.264123
746	Psmb6	1.62231	0.235854	0.201908	0.362832
747	Csnk2a1	0.61485	0.144128	-0.0697541	0.0999409
859	Arhgap21	0.556285	-0.0299582	-1.05881	-0.321664
880	Mff	0.195081	0.0875199	-0.209063	-0.00490586
1112	Aamdc	-0.535989	-0.733249	-0.669675	-0.69403
1343	Smc3	-0.656478	-0.658685	-1.18287	-0.838165
64	Myh11	0.766808	-0.0831095	-0.958186	-0.29219
72	Aip	0.292983	0.596554	0.31799	-0.134221

## Sheet: Cluster B
Original row	Gene names	P3	P7	P10	P15
410	Cdk5	-1.45326	0.711975	0.608329	0.119748
611	Cct7	-0.910916	0.735153	0.630595	-0.109725
836	Spr	-1.46682	0.0695803	-0.0427015	-0.540428
898	Cand1	-1.01649	0.331378	0.277969	-0.106666
1097	Appl1	-0.836345	0.183548	0.124364	-0.418099
1132	Nae1	-1.89013	-0.214638	-0.269483	-0.85552
1187	Nln	0.59168	2.11989	2.15595	1.71846
1212	Mthfd1	-1.0472	0.0942634	-0.206382	-0.616982
1226	Thumpd1	-2.29399	-0.994507	-1.01846	-1.68971
1308	Gmfb	-0.0491579	0.31288	0.564563	0.11508
1471	Vps35	-1.42525	-0.0359361	-0.457912	-0.669852
1554	Dnaja2	-0.103102	0.0978796	0.155022	-0.10036
1572	Dstn	-0.852079	0.604693	0.687621	0.210297
1589	Ak3	-1.70442	-0.945034	-0.941146	-1.12471
1647	Rgs6	-0.530288	1.08825	0.972284	0.62121
388	Aldh2	-1.12761	-0.846738	-0.883907	-0.929288
394	Pfkm	-2.91215	-0.822116	-0.997298	-1.33463
408	Inpp1	-3.01977	-0.878629	-0.551209	-1.3644
468	Ppp2r4	-1.44481	0.0156164	-0.116304	-0.443325
473	Arpc4	-0.990907	0.445397	0.274032	0.0122318
484	Eif4a1	-0.86078	1.40613	1.36566	0.615009
556	Pafah1b1	-0.918743	0.992954	0.983046	0.472999
589	Ywhah	-0.72223	-0.0654194	0.10132	-0.327552
595	Plxna1	1.44706	3.41723	3.01306	2.61372
613	Cct4	-1.25117	0.890062	0.744306	-0.2086
616	Cct3	-1.05352	0.901238	0.669826	-0.0682616
620	Arf5	0.326929	0.82726	1.0781	0.647955
682	Gsk3a	-0.608845	0.874592	0.729794	0.529492
684	Hsdl2	-1.51475	-0.0111676	-0.0891782	-0.51528
689	Gmps	-1.91876	-0.29572	-0.295641	-0.763109
761	Hars	-0.666586	1.22742	1.00957	0.491383
775	Snta1	-2.33845	-1.0119	-1.09042	-1.35668
791	Gdi2	-0.666546	1.29821	1.05406	0.510643
803	Pcbp2	-1.15335	0.0982003	0.357571	-0.166348
843	Guk1	-0.271781	1.03468	0.944474	0.680249
872	Xpnpep1	-0.854159	1.58229	1.29009	0.95336
897	Ube2o	1.2881	1.98794	1.85136	1.55415
900	Rps9	-0.242829	0.774307	0.841211	0.316212
922	Otub1	-0.968283	0.460673	0.562933	-0.0332362
927	Vat1l	-2.86468	-1.14312	-1.00448	-1.65421
939	Fam98b	-2.26277	-1.12514	-1.12755	-1.63014
966	Tiprl	-0.550856	1.02958	0.963979	0.320373
969	Sephs1	-1.49425	-0.350906	-0.498936	-0.844177
977	Prune	-0.872797	1.21881	0.9276	0.0849515
997	Nars	-0.678346	0.867033	0.689535	0.0908583
1006	Kiaa1671	-1.62564	-0.150821	0.0518635	-0.65634
1008	Ndrg4	-0.371882	1.93576	1.82273	0.856516
1014	Ppme1	-1.0069	0.35734	0.326687	-0.03982
1015	Camk1d	0.484576	1.12598	1.47856	0.656488
1019	Acaa2	-0.748196	0.671947	0.577159	0.0736266
1020	Etf1	-0.226878	2.04545	1.98639	1.06034
1028	Vps26b	-0.981145	-0.293848	-0.469938	-0.601682
1037	Prps1l1	-0.793927	1.01168	0.726414	0.48557
1046	Wdr37	-0.469799	1.48763	1.33321	0.263646
1067	Pygb	-2.83239	-0.41447	-0.47517	-0.970002
1075	Eif3b	-0.0666574	0.131798	0.138455	0.0677179
1100	Apoa1bp	-1.54261	-0.852871	-0.826076	-1.10787
1105	Mapre2	0.701927	1.61972	1.45444	0.890665
1128	Prpsap2	-0.294829	1.67339	1.01326	0.254827
1150	Vps4a	-0.0633531	0.550528	0.412155	0.30378
1156	Acot7	-0.755499	0.870425	0.960306	0.490116
1160	Ppp2r5d	0.113932	0.944512	0.587332	0.257726
1161	Acly	-2.15712	0.839089	0.57171	-0.0273308
1169	Atp5c1	-3.39067	-1.74927	-1.83228	-2.76816
1179	Yars	-0.720861	0.968911	0.611563	0.0979844
1206	Rheb	0.00710103	1.07885	1.62758	0.524078
1209	Fam49b	0.529137	1.38456	1.29474	0.659318
1211	Dars	-1.80063	0.71508	0.394032	-0.264395
1232	Psmd6	-1.15305	0.85786	0.425778	-0.0790193
1257	Etfa	-1.73267	-0.74516	-0.905131	-1.47095
1269	Adrbk1	-1.89394	0.294311	0.0016458	-0.22233
1322	Hsbp1	1.23304	1.19512	1.39	1.20743
1326	Ufc1	-0.270331	0.0724573	0.318056	-0.124308
1340	Ranbp3	-1.04318	-0.409721	-0.274311	-0.565662
1344	Tubb2b	2.53302	3.88867	3.63686	2.84625
1345	Atic	0.729491	1.8897	1.47618	0.859796
1348	Ddah1	-0.845553	0.393552	0.064831	-0.388656
1352	Sugt1	-1.00674	0.40001	0.431457	0.0244782
1356	Cacybp	0.437487	0.853988	0.894104	0.473385
1361	Blvra	-1.45496	-0.289549	-0.499767	-1.27194
1365	Pgm3	-1.89484	0.76509	0.436836	-0.619306
1368	Cops7a	-0.966499	-0.538538	-0.693946	-0.784573
1370	Ola1	-0.495301	0.99705	0.92433	0.532118
1390	Tars	-1.91539	0.00317477	-0.211896	-0.639119
1402		-0.85982	0.0661688	0.192049	-0.160148
1411	Rufy3	0.591359	1.64957	1.61822	1.19884
1428	Itpa	-0.0540685	1.18523	1.22483	0.465135
1443	Chmp2a	0.402576	0.63236	0.951115	0.364836
1454	Pgd	-1.27906	1.10147	0.913371	0.243123
1457	Paics	-0.0861743	0.505551	0.563634	0.287015
1463	Etfb	-1.57585	-0.935548	-1.09449	-1.56936
1467	Nbea	-0.237245	1.20745	0.866515	0.679307
1486	Trim2	0.0722135	1.29146	0.981893	0.400423
1493	Ide	0.276969	1.24634	1.00672	0.881113
1518	Mpp6	-2.00453	-1.31947	-1.21032	-1.6948
1520	Dclk1	2.24263	4.23338	4.21846	2.90836
1524	Arpc3	-0.840326	0.601098	0.203964	0.0788355
1549	Ndrg3	-1.21304	0.967062	0.861334	0.28988
1550	Ndrg2	-2.87605	-2.40076	-2.24938	-2.68375
1561	Dctn5	-0.0655477	0.708453	0.649711	0.37841
1575	Ak1	-0.602549	0.0480784	0.302059	-0.22653
1582	Sae1	-1.84844	-0.420223	-0.680034	-0.994214
1598	Dctn6	-0.105678	0.724159	0.951792	0.479898
1608	Gsk3b	0.349906	1.74961	1.62519	1.04524
1632	Uba2	-1.51273	-0.367059	-0.709273	-1.11438
1636	Ddx39b	-1.11863	-0.78433	-0.843211	-0.927186
1650	Suclg2	-2.59591	0.077549	-0.663511	-0.823889
1652	Pmm2	-1.301	0.583048	0.423992	-0.154643
15	Apba1	0.400748	1.67402	1.64003	1.15207
63	Stxbp1	-2.12325	-0.729235	-1.0112	-1.42756
68	Hsd17b10	-0.883566	0.21875	0.0185311	-0.400996
69	Ube3a	-0.241596	1.19379	0.778927	0.331605
78	Gclm	-1.7788	0.564262	-0.300299	-0.676108
79	Dpysl4	-0.479247	0.68346	0.844883	0.375478
87	Kpna3	-0.123279	0.993436	0.9015	0.578003
92	Psmd14	-0.452279	0.61998	0.284462	-0.0305216
112	Impa1	-1.30331	-0.447128	-0.355319	-0.749872
120	Acot1	-0.462326	1.16709	0.620248	0.18245
133	Snx3	-0.136501	0.51988	0.751446	0.315435
135	Cask	-0.313132	0.508111	0.148367	-0.019042
139	Klc1	0.343789	1.10962	0.731284	0.303668
146	Lamtor3	0.436476	0.554951	0.616226	0.424998
147	Psmc3	0.165466	0.485017	0.464334	0.397614
148	Clpp	-1.77281	-0.953545	-1.21623	-1.41924
151	Idh1	2.05521	3.35767	2.95069	2.08415
152	Rbbp9	-1.02845	-0.12376	-0.447708	-0.82188
159	Hprt1	0.430061	0.734612	1.04225	0.609838
168	Prkaca	-0.109471	1.21098	1.03551	0.658255
171	Tuba1b;Tuba1c	1.61746	3.08573	2.76408	1.94702
172	Ldha	-1.86581	0.778966	0.879729	-0.191463
180	Hsp90aa1	-0.61818	0.305424	0.299386	-0.152107
186	Camk4	-3.03429	-0.705088	-0.272079	-1.21619
194	Eef1a1	0.852091	2.26455	1.7872	1.23369
200	Gstm1	-2.72658	-1.72892	-1.68705	-2.34923
215	Tcp1	-1.25794	1.02142	0.873391	-0.613193
217	Prkar2a	-0.25323	-0.0483758	-0.107822	-0.229256
244	Ldhb	-3.4728	-1.52376	-1.40342	-2.11575
248	Gapdh;Gm3839;Gm7293	-1.33802	-0.0948088	0.137615	-0.466575
259	Hspa1a;Hspa1b	-1.66662	-0.584135	-0.61645	-1.10558
260	Ctsd	-0.319776	0.0821763	-0.10706	-0.299202
264	Fasn	0.00468493	2.21606	1.77542	1.43162
277	Hmbs	0.191656	0.526556	0.64318	0.199083
288	Lta4h	-1.2948	-0.412252	-0.249474	-0.602255
290	Aldh1a1	-4.69708	-4.17795	-4.18441	-4.62568
302	Sars	-0.853935	0.699835	0.576708	0.121914
310	Adh5	-0.448385	0.497297	0.260908	-0.568049
314	Atxn10	0.859171	1.58796	1.20628	0.97399
319	Kif2a	-0.021505	1.84458	1.37482	1.22505
322	Oat	-0.462053	-0.247604	-0.320731	-0.475231
328	Prkar2b	1.5035	2.332	2.91515	1.60679
333	Ssb	-0.753364	-0.444709	-0.501668	-0.586549
336	Wars	-0.694212	0.489744	0.352891	-0.118292
338	Kif5a	0.148247	2.08794	2.08499	1.26447
341	Ptpn11	-1.20109	-0.0179034	-0.0627406	-0.314924
350	Ap1m1	-1.24331	0.160082	-0.145475	-0.53966
370	Cct8	-0.830171	0.817695	0.742862	-0.187905
384	Adss	0.12034	1.3949	1.14553	0.638928
404	Cbr1	-0.747194	1.03965	1.14745	-0.152176
409	Ppm1a	0.115943	0.522085	0.630046	0.229757
413	Ahcy	-1.62839	-0.119843	-0.079384	-0.840901
414	Gdi1	-1.10375	1.01811	0.95802	0.294704
418	Acadvl	-1.21425	-0.158148	-0.0544616	-0.466986
442	Adsl	-1.7788	-0.345745	-0.73235	-1.05511
466	Eef2	0.87263	1.48922	1.21655	0.774836
474	Ruvbl1	-1.14454	0.080323	-0.278	-0.409922
480	Actb	0.341634	0.70834	0.551929	0.400628
490	Ube2m	-0.171079	0.813263	0.988435	0.260164
529	Eef1a2	0.245649	1.28617	0.929332	0.19125
531	Hpcal1	-3.55824	-2.75547	-1.64853	-3.91658
542	Ube2d2	0.00594483	0.977276	1.20606	0.234919
582	Acta1;Actc1	0.368047	0.569191	0.488476	0.336414
585	Prkacb	0.230215	2.06156	1.67731	0.762188
594	Lxn	-2.35029	-0.794624	-0.633095	-1.56177
612	Cct2	-0.442135	0.804355	0.67658	0.0662698
614	Cct5	-0.94327	0.887722	0.77127	-0.235415
615	Cct6a	-0.794144	0.956606	0.729039	-0.299877
621	Cplx2	-1.29963	-0.98052	-1.16588	-1.29738
629	Sms	-0.777899	0.562089	0.391192	-0.478879
632	Crmp1	1.84488	2.76099	2.49028	1.40829
643	Tubb5	2.55679	3.6798	3.30552	2.4441
648	G6pdx	-1.68281	0.032793	-0.430396	-1.36759
653	Vcp	0.356702	0.866203	0.844721	0.0767261
657	Ank1	-4.56879	-4.09295	-4.18817	-4.37796
660	Mark3	0.235425	1.5662	1.27196	1.12975
670	Dnal1	0.805803	1.59523	1.57548	1.11626
672	Eif5b	0.0178176	0.640209	0.483077	0.272354
673	Cab39	-0.90998	0.694158	0.435508	0.136136
678	Trio	-0.835872	0.382062	-0.0893164	-0.358292
680	Npepps	-0.262491	0.870841	0.698207	-0.0655168
698	Dip2b	-0.7172	-0.576086	-0.608361	-0.625538
706	Ppp1r7	0.139888	0.414698	0.468382	0.100657
709	Eml4	1.55375	2.44771	1.93231	1.36294
720	Lrrc47	0.338253	1.18315	0.848719	0.528539
727	Arhgap1	0.968774	1.69361	1.43296	0.94072
798	Phgdh	-1.51878	0.280064	-0.112741	-0.258455
806	Plcg1	-0.1675	1.55817	1.13343	0.84051
833	Map2k2	0.541957	1.29968	0.999162	0.531269
840	Hspe1	-0.593708	-0.519328	-0.427561	-0.694593
845	Srm	1.52396	2.54036	2.26851	1.81643
853	Pdzrn3	-0.911797	0.874031	0.385394	0.294113
906	Ppp2r1a	0.47394	0.984861	0.774241	0.552915
916	Fsd1	0.733577	1.99119	1.87299	0.718611
944	Pip4k2b	-0.0791495	0.53384	0.271614	0.10467
954	Srgap3	0.202516	0.600751	0.440754	0.234129
960	Aars	0.540846	1.04457	1.07189	0.465908
981	Ahsa1	-0.790748	1.39383	1.17255	-0.480703
990	Gga3	0.0356544	0.286656	0.415914	0.0670016
994	Armc6	1.61109	2.30333	2.0576	1.98463
1007	Ppfia2	0.540453	0.799358	1.01249	0.410415
1010	Gphn	-0.366354	-0.156459	-0.160877	-0.388392
1017	Arrb1	-0.281245	0.0268751	0.163052	-0.287156
1024	Fsd1l	2.79523	3.99109	3.591	2.78051
1029	Asrgl1	-1.21968	-1.15933	-1.08702	-1.27934
1040	Uba3	-1.17609	-0.305586	-0.565044	-0.674168
1073	Thtpa	0.760689	1.37248	1.33665	0.684704
1107	Gspt1	0.777218	1.62782	1.38085	0.767156
1111	Gga1	0.134082	0.572887	0.688503	-0.0746167
1117	Dync1li1	0.386451	0.889575	0.607522	0.291122
1177	Eif3h	-0.441278	-0.178973	-0.315644	-0.402353
1185	Arhgap35	1.32031	1.85921	1.6905	1.33159
1200	Fdps	1.98896	2.88396	2.535	1.84526
1228	Mpst	1.8511	2.11879	2.08884	1.85046
1263	Park7	-0.392893	0.137588	0.208459	-0.400094
1294	Pgls	0.767977	1.69087	1.63238	0.746744
1309	Cotl1	-0.487966	0.500001	0.216489	-0.809118
1374	Gars	0.798296	1.76814	1.36925	0.58563
1449	Cmpk1	0.635059	0.977658	1.10506	0.448109
1456	Ppp1r2	-0.444655	-0.237042	0.00329776	-0.568533
1472	Mgea5	1.32448	2.59683	1.84082	1.12296
1478	Tubb3	2.10839	3.03912	2.72989	1.92871
1507	Psmg1	0.942974	1.59861	1.20507	0.748798
1563	Tsnax	-0.729094	-0.0292742	-0.504713	-0.972738
1587	Ruvbl2	-0.964421	-0.0490053	-0.481494	-0.696847
1615	Ehd1	-0.770883	-0.245434	-0.550445	-0.788338
1648	Epb41l1	0.343173	0.781839	0.761406	0.269667
4	Prdm16	0.505674	1.20623	0.974838	0.44131
60	Gtpbp1	0.188595	1.2688	0.817953	-0.129481
66	Prdx6	-0.457076	-0.00595113	-0.182501	-0.662626
140	Dync1i1	-0.00563857	-0.0660325	0.25232	-0.15849
153	Mpp3	-2.84423	-2.71381	-2.71869	-2.89806
208	Fabp3	0.908111	1.14632	1.21337	0.636366
226	Gpd1	-4.15673	-2.84022	-3.39884	-3.58011
262	Cfl1	0.722039	1.35776	1.21039	0.478911
356	Ppm1b	-0.0871761	0.0611973	-0.0155005	-0.189027
699	Wnk2	0.347277	1.32487	0.703334	0.469627
810	Dpysl3	4.74246	5.51282	5.24939	4.1344
847	Crtc1	0.204808	0.95506	0.557455	-0.199625
974	Cd99l2	1.77012	2.14771	2.01494	1.53405
1288	Glo1	0.773914	1.35745	1.25716	0.231572
1290	Arpc5	1.59016	2.0001	1.8546	1.29331
1597	Pygm	-2.12611	-0.712632	-1.82973	-2.15089
1616	Apip	-0.306053	-0.304657	-0.211192	-0.374449
109	Asna1	0.0449962	0.595645	0.217329	0.135137
437	Idh2	-0.514688	0.370274	0.126695	0.123345
658	Nfia	-2.09435	-0.987174	-1.97294	-1.89551
707	Katnal2;Spata5	0.490841	0.837233	0.880399	0.00944696
731	Ccdc88a	1.59393	2.02467	1.45167	1.52228
794	Ddx19a;Ddx19b	0.169768	0.794557	0.0866452	-0.0755278
799	Kif5b	0.243008	0.652123	0.258275	0.0563721
934	Plxna4	0.70335	3.39002	2.42656	2.36483
972	Tbc1d10b	0.123962	0.583533	0.222852	0.189071
1018	Gprin3	-2.2914	0.385337	-0.660145	-0.507063
1025	Dnm3	-1.424	0.0868599	-0.692306	-0.827299
1066	Dis3l2	1.11241	1.76351	1.30334	1.24741
1087	Lyrm4	-0.522428	0.272897	-0.446929	-0.538116
1241	Psat1	0.695326	0.830255	0.660251	0.645264
1410	Acp1	0.284508	0.721706	0.199956	0.145605
1484	Arhgef7	-0.566882	0.166485	-0.130396	-0.121371
1573	Uchl1	2.15475	2.50634	2.37295	1.74058
1594	Pdcd6ip	-0.905875	-0.401933	-0.560681	-0.534256
1642	Strap	0.452145	0.659902	0.513053	0.531836
7	Ckap5	-0.39539	0.233069	-0.162738	-0.09963
121	Rpl35a	-0.314925	0.222162	-0.153706	-0.0199353
124	Pip4k2a	-1.01471	-0.263692	-0.712288	-0.63805
234	Psmd3	-0.0327535	0.953813	0.549768	0.562971
423	Hsd17b4	0.76544	1.22081	0.676082	0.501972
495	Cops2	-0.533003	0.18814	-0.0796314	-0.0651408
693	Fam131b	-1.15934	-0.394396	-1.52466	-1.32159
712	Cdc42bpa	-2.22851	0.978151	-0.988541	-0.700002
765	Ppp2r5e	-0.424748	0.227052	-0.00327916	0.0634657
852	Brsk2	-0.205768	-0.0123979	-0.213024	-0.132475
862	Gpsm1	1.27176	2.03673	1.68506	0.287408
882	Dync1li2	-0.0290634	0.902434	0.40221	0.613907
887	Naa50	-0.0495678	0.397941	0.169725	0.275789
930	Clasp1	0.0477189	1.38352	0.781465	0.919964
982	Ipo5	1.02346	1.4066	0.963279	0.828649
1011	Cops7b	1.25152	1.36605	1.17963	1.25415
1088	Fn3krp	-1.32573	-1.08234	-1.27019	-1.55179
1158	Rab14	0.111377	0.473191	0.201707	0.319429
1547	Add2	0.973565	1.3636	0.897362	1.19905
3	Gm27029;Aarsd1	1.30837	2.07247	1.46113	0.422643
150	Birc6	1.29722	1.6826	0.93951	1.347
183	Apoe	0.544148	0.586258	0.846838	0.166373
385	Nedd4	0.979942	1.43359	0.963184	0.603665
767	Mapre1	2.5955	2.97124	2.57773	2.22121
815	Tsn	-0.295189	0.387916	-0.290631	-0.923604
5	Tmsb15b1;Tmsb15b2;Tmsb15l	0.263744	1.55377	1.3372	-2.42744
597	Nfix	-2.03463	-1.15514	-1.54291	-1.37672
210	Hsp90ab1	-0.473179	0.400322	0.392211	0.209297
430	Pkm	-2.77106	-0.956154	-0.897277	-1.34527
476	Pcbp1	-0.762236	0.18702	0.295888	-0.00718712
496	Arf1;Arf3	0.18187	0.657201	0.850971	0.569299
1342	Arpc2	-1.74147	0.650227	0.486397	0.129151
533	Rps6	0.00994508	0.752372	0.591155	0.585589
1026	Camkk2	-0.0592127	1.21929	1.17463	0.949259
1262	Grpel1	-1.73715	-0.517466	-0.625526	-0.779421
253	Ap2a2	-2.80426	-0.664326	-1.16205	-1.1415
305	Plaa	-0.905941	1.07334	1.02795	0.673111
623	Ap2m1	-2.39142	-0.54625	-1.19881	-0.972414
697	Hdhd2	-2.36476	-0.973222	-0.743486	-1.23446
903	Eif2s1	-1.03561	0.675634	0.271346	0.305471
980	Eif2a	0.0801955	0.896979	0.444805	0.698819
1238	Actr3	-1.27044	0.440011	0.427392	0.103897
345	Rab21	-2.50106	-0.222928	-0.890306	-0.704379
493	Actr2	-1.43303	0.514841	0.427606	0.140247
1043	Pgm2l1	-2.71293	1.44859	1.57175	0.663216

## Sheet: Cluster C
Original row	Gene names	P3	P7	P10	P15
36	Gm20425;Tf	2.22878	0.97202	1.45087	1.36426
62	Clta	-0.473996	-1.28427	-1.5666	-0.842164
103	Ptrf	-1.67039	-2.40836	-2.52271	-1.463
126	Eef1b	0.368893	-0.224028	-0.0231103	0.145268
174	Ctsl	0.225074	-0.336374	-0.4084	0.413023
190	Ncl	-0.468777	-1.08596	-1.07715	-0.820541
235	Lmnb1	1.93252	-2.08172	-3.13985	0.336049
267	Cox5b	-1.2229	-2.04046	-1.75656	-1.14317
268	Cox4i1	-1.18764	-1.83664	-1.61062	-1.00264
274	Ubl4a	0.368253	0.0314448	-0.108357	0.0509935
286	Ppib	0.881997	0.249254	0.24263	0.638845
292	Ubtf	-1.39451	-2.36286	-2.48655	-1.12047
297	Ctnna1	1.21429	-0.0336463	-0.340854	0.767092
299	U2af2	-0.123525	-0.760219	-0.757789	-0.531685
332	Scp2	0.67179	0.474611	0.576057	0.734463
349	Canx	-0.0398289	-0.231492	-0.309246	0.0399009
482	Cirbp	0.057539	-0.696101	-0.667026	-0.25026
501	Rpl27	0.103705	-0.218262	-0.293821	0.295304
617	Tnik	1.49363	1.24693	0.838943	1.17004
634	Fhl1	0.554278	-0.213559	-0.353274	0.0672364
674	Atp5i	-1.6002	-2.45915	-1.98095	-1.49041
687	Fam107b	-1.54415	-2.85205	-2.82195	-2.52117
722	Thrap3	-0.88296	-1.686	-2.53771	-0.641662
742	Flot2	2.02266	1.17894	1.02143	1.64461
786	Ewsr1	-1.06634	-2.7328	-1.405	-1.92489
811	Snrpa	0.306464	-0.679782	-0.814428	-0.431806
819	Sorbs1	-0.669616	-0.829363	-1.70432	-0.337996
973	Ganab	0.230998	-0.683315	-0.374177	0.0198671
987	Lsamp	1.55256	-0.232538	-0.451549	0.371329
1000	Rcn2	0.47722	-0.16234	-0.0914551	0.289014
1004	Palm2	2.35091	1.99149	1.77492	2.1055
1121	Rab11fip5	-1.4123	-2.54143	-2.09032	-1.97026
1137	Myh9	-0.587232	-1.55737	-1.41976	-1.00793
1166	Rbmxl1	-0.477345	-1.06648	-1.08639	-0.113432
1184	Basp1	4.46128	3.41927	3.04491	3.6266
1193	Ttc1	0.354658	-0.0668163	0.0858752	0.295316
1203	Etfdh	-1.11041	-1.41418	-1.61517	-1.02433
1305	Nudt21	-0.380291	-1.32999	-1.2649	-0.789566
1334	Fam136a	0.427739	-0.262133	0.0823773	-0.0281853
1353	Hnrnpa0	-0.472455	-1.23118	-1.2378	-0.884786
1367	Tpd52l2	0.523528	-0.513286	-0.0749773	-0.116077
1401	Atp6v1f	-0.468224	-0.759699	-0.432125	-0.567208
1405	Erp44	-0.130118	-0.580179	-0.208409	-0.126023
1407	Dlst	-1.28968	-2.55096	-2.36898	-1.34383
1421	Ggct	0.530173	-0.0988283	0.0935271	0.0964249
1424	Uqcrb	-1.80928	-2.5782	-2.29624	-1.76583
1466	Arfgap1	-0.689352	-1.21142	-0.902224	-0.743255
1562	Eif3i	0.301802	-0.0501129	-0.151612	0.491917
1628	Hnrnpdl	0.581871	-0.875006	-0.803994	0.240294
16	Gm8991;Gm6793;Gm9242;Hnrnpa3	-0.287634	-1.36319	-1.42787	-0.0931594
24	Safb	-0.750347	-1.64364	-1.80533	-0.0195879
31	Prrt2	-0.199113	-0.494252	-0.581817	-0.260982
40	Numa1	-0.468446	-1.48459	-1.65709	-0.958647
45	Tpr	-0.729616	-1.70299	-1.57193	-1.14399
50	Gm10250;Atp5h	-1.74662	-2.05235	-1.89638	-1.73007
56	Cacna2d1	2.1123	0.524127	0.220739	0.716964
61	Alyref	-1.36313	-2.22779	-1.96571	-1.72961
67	Dld	-1.69766	-2.44518	-2.10164	-1.40515
71	Prkcsh	0.0206538	-0.627527	-0.340049	-0.239474
83	Psmd4	0.797609	0.60771	0.588092	0.632003
86	Srsf5	-0.0664329	-0.962635	-1.14809	-0.368507
90	Stx1a	4.12948	3.95878	3.78925	4.32797
108	Smarce1	-0.221005	-0.671384	-1.26341	-0.581799
119	2016-09-07	-0.167563	-0.706965	-0.634312	-0.353996
144	Hnrnpa2b1	-0.203417	-1.48986	-1.49549	-0.138208
195	Alad	1.04264	0.121251	0.0960157	0.705175
204	Hist1h2bp;Hist1h2bk;Hist1h2bc;Hist2h2bb;Hist1h2bh;Hist1h2bb;Hist1h2bm;Hist1h2bf	0.596583	-1.83496	-1.89839	-0.184102
205	H1f0	-0.625042	-1.74377	-1.85875	0.18921
209	Lamp1	0.892112	-0.1133	0.0995408	0.481994
240	Hist1h1c	-0.305332	-2.05177	-2.30751	-0.786403
255	Cox7c	-1.29614	-1.74102	-1.36842	-1.19936
258	Tpi1	-0.885738	-1.18195	-0.84089	-0.990344
261	Bsg	0.0443118	-0.504531	-0.373902	-0.0686817
279	Cbx3	1.08014	-0.0123376	-0.280174	0.128149
282	Pcmt1	-0.23342	-0.729471	-0.47468	-0.382691
296	Rdx	1.24882	0.296689	0.0964097	0.488878
320	Pabpc1	0.546215	0.256723	0.221384	0.389147
335	Kras	0.41653	0.119126	-0.167416	0.232354
352	Cd81	-0.734244	-1.65915	-1.67825	-0.49057
355	Rpl18	0.304887	-0.177999	-0.156016	0.0759782
362	Tjp1	0.344082	-0.0726397	-0.198871	0.777812
365	Tfam	-0.892448	-1.18694	-2.40527	-1.34267
372	Hist1h1e	-0.62292	-2.54956	-2.65351	-1.26835
373	Hist1h1a	-0.249258	-1.10817	-2.20992	-0.158509
374	Hist1h1b	0.356806	-1.57493	-1.9585	-0.055952
378	Rangap1	0.58031	-0.257212	-0.0315363	0.034899
395	Scg3	1.04206	-0.0374885	0.76985	0.430653
396	Rpl6;Gm5428	0.0121304	-0.343472	-0.280814	0.199567
399	Rpl36;Gm8973	0.420337	-0.384124	-0.153475	0.613245
400	Anxa5	-1.06402	-1.46529	-1.57691	-1.23906
405	Cox7a2	-1.11303	-1.91032	-1.67707	-1.23098
407	Hnrnpa1	0.812571	-0.404278	-0.256702	0.690933
429	Tst	-0.582104	-0.951889	-0.561415	-0.597914
447	Lrpap1	-0.0269456	-0.664519	-0.512368	-0.341675
453	Mp68	-1.58649	-2.13155	-2.09525	-1.34251
470	Tpm1	-0.461957	-1.04026	-0.814134	-0.253356
471	Tnks1bp1	0.129331	-0.675635	0.161218	0.163368
488	Rab5b	0.289686	0.224486	0.166767	0.23855
499	Magoh;Magohb	-0.321673	-1.32765	-1.90398	-0.387264
507	Wdr5	-0.790871	-1.06865	-1.34102	-0.992741
509	Hnrnpk;Gm7964	-0.423248	-0.757072	-0.715709	-0.447678
522	Snrpd2;Gm5449	0.122241	-0.834604	-0.967742	-0.592037
523	Snrpd3	0.634572	-0.950998	-0.925194	-0.45144
536	Hist1h4a	-0.575564	-2.42978	-2.50469	-1.00045
553	Ybx1	2.96924	1.72437	1.91537	2.17471
560	Dnaja1	0.735629	0.555526	0.679906	0.658003
568	Ppp1cc	1.12377	-0.102835	0.0088968	0.253975
577	Rps12	0.40387	0.108139	0.168187	0.474794
603	Elavl1	-0.809085	-1.88369	-1.59998	-0.269977
608	Slc9a3r1	-0.376946	-0.949568	-0.980724	-0.798727
622	Erh	0.743407	-1.51287	-2.01113	-0.349163
624	Srsf3;Gm12355	0.289029	-0.937043	-1.25042	-0.0872941
633	Mprip	-1.45905	-2.61128	-2.77748	-1.31824
635	Atp5j	-1.578	-2.1836	-1.99471	-1.77188
638	Wbp2	0.255043	0.0641423	0.175355	0.28403
645	Rplp2	0.548127	0.454102	0.0625254	0.355193
663	Scg2	0.339557	-0.229465	0.268397	0.356433
666	Top1	-0.989687	-1.1954	-1.75401	-0.51773
686	Hp1bp3	-0.778174	-2.30739	-2.30197	-1.25625
708	Hdgfrp2	-0.456234	-1.31693	-1.14606	-0.708053
724	Ndufaf2	-0.589966	-0.683382	-0.596071	-0.595692
744	Hnrnpd	-0.606555	-1.20125	-1.15511	-0.508828
752	Caprin1	0.65117	-0.237467	-0.169921	0.141044
754	Eps15l1	0.326793	-0.42742	-0.523149	-0.277201
755	Vdac2	0.0542353	-0.550505	-0.389396	0.145573
756	Vdac1	0.602228	-0.0759099	0.188496	0.524751
759	Rbbp4	0.686524	-0.275136	-0.430001	-0.152592
760	Gng7	1.12467	0.287983	0.655075	0.932856
785	Alcam	1.2647	0.809271	1.01597	1.14199
789	Fxr1	-0.2731	-0.912219	-0.917682	0.12412
813	Syp	-0.849118	-1.3221	-1.345	-0.809374
816	Snrnp70	-0.198702	-0.994078	-1.38589	-0.622747
829	Ptp4a1;Ptp4a2	0.704219	-0.731444	-0.529631	-0.346564
838	Sf1	-0.571578	-0.931885	-0.826157	-0.773926
866	Cpsf6	-0.487611	-0.925699	-0.686545	-0.642252
869	Soga3	1.23329	0.808124	0.589718	0.830366
883	Srsf1	0.202532	-0.921296	-1.38223	-0.259362
889	Fam21	-0.802545	-0.907332	-1.12284	-0.854093
894	Ppp1r9b	-0.134452	-1.20267	-1.29657	-0.0518766
940	Epn1	0.0204694	-0.375455	0.0262897	-0.139118
948	Negr1	0.877969	-0.493409	-0.65632	-0.165161
949	Shank2	-1.80299	-1.91512	-2.24273	-1.66431
950	Rap2a	1.85873	1.01756	0.719399	1.34147
956	Cpped1	0.394269	-0.0701816	0.490781	0.228859
962	Smndc1	-0.121072	-1.44414	-1.27589	-0.917335
986	Srsf7	0.616059	-1.16604	-1.21847	0.0399926
988	Cadm2	1.907	1.38092	1.46681	1.62094
992	Acbd3	0.136506	-0.0970724	-0.115077	0.236296
996	Sfr1	-0.534587	-0.622462	-1.05624	-0.480484
1035	Ccdc90b	0.305355	-0.906461	-0.989938	-0.398295
1058	Sltm	-1.17101	-1.85662	-1.96111	-0.836314
1064	Epn2	-0.128891	-0.55562	-0.4143	0.0796445
1077	Bclaf1	-0.401351	-1.71193	-1.98008	-0.265053
1089	Sdha	-1.02996	-1.52534	-1.27188	-0.856894
1093	Mrpl47	0.417425	-0.0451501	-0.00575923	0.730488
1101	Sf3a1	0.205982	-0.622071	-0.596379	-0.478897
1109	Kiaa0513	-1.58583	-3.99279	-2.74999	-2.89027
1123	Ccdc58	0.123333	-0.949946	-0.797905	-0.585294
1134	Gripap1	-0.299384	-0.860917	-0.4434	-0.226416
1201	Msi2	-0.955576	-1.16122	-1.47127	-0.850711
1205	Coa7	0.655155	-0.236707	0.102574	0.195765
1207	Sf3b3	-0.443377	-1.00961	-0.836136	-0.36002
1216	Lrrc59	0.470503	0.0596894	0.155384	0.531638
1219	Sf3b5	0.103194	-0.910502	-0.633106	-0.394485
1231	Psip1	-1.45449	-2.28605	-2.39291	-1.49394
1273	Sf3b1	-0.326252	-0.696804	-1.1239	-0.321575
1287	Mydgf	0.21963	-0.176614	0.0924029	0.127244
1295	Decr1	-0.687314	-1.15168	-1.1884	-0.658964
1299	Fis1	-0.331719	-1.03738	-0.8839	-0.559944
1301	Cisd2	-0.682988	-1.57652	-1.29566	-0.894737
1304		-0.391334	-0.735363	-0.658106	-0.653726
1339	Nrxn1	1.67954	1.19647	1.3659	1.59455
1341	Smc1a	-0.416903	-1.10353	-1.43761	-0.985953
1349	Rbm8a	0.446182	-1.15326	-1.58058	-0.443727
1359	Ssr1	0.253573	-0.0280033	-0.0469799	0.375012
1360	Serbp1	0.274959	-0.0556468	0.0888531	0.161797
1364	Ssbp1	-0.168795	-0.816118	-0.934612	-0.708023
1400	Sarnp	-0.179429	-1.13095	-1.38755	-0.742418
1417	Fundc2	-1.29316	-1.39424	-1.57362	-1.18831
1427	U2af1	-0.076915	-0.940773	-1.08103	-0.791272
1435	Efhd2	-1.0799	-2.34259	-2.03502	-1.14149
1440	Mrpl12	-0.0273677	-0.356861	-0.257974	-0.012415
1458	Cyb5r3	0.13935	-0.149861	-0.427535	0.164716
1481	Cse1l	0.49149	-0.864061	-1.90037	-0.281431
1491	Slc9a3r2	-0.120067	-0.855728	-0.854055	-0.0548372
1500	Acin1	-0.107309	-2.13458	-1.90697	-0.472832
1512	Pvrl1	1.73711	0.723253	0.469949	1.27892
1513	Tmod2	1.12915	0.380091	0.168976	0.703035
1519	Sart3	-1.19963	-1.30294	-1.53814	-1.12601
1540	Dbn1	2.82794	0.996043	0.599549	1.5996
1567	Pex14	0.00074791	-0.396411	-0.27858	0.0565407
1599	Stub1	0.44273	0.135298	0.53414	0.357119
1601	Coro1b	-0.862826	-1.10799	-1.11913	-1.05177
1607	Vapa	0.375846	-0.170174	-0.279583	0.154921
1612	Timm9	-0.925926	-1.73299	-1.72276	-1.18769
1643	Hnrnpc	0.851915	-0.747106	-0.311164	0.221005
1653	2016-09-05	0.486168	-0.322431	-0.0730166	0.0192778
20	Cttnbp2	-0.310218	-0.438399	-0.879211	-0.558968
1635	Nfs1	-0.716157	-0.55171	-1.03881	-0.631833
1552	Dnajc7	0.286908	0.545046	-0.0387171	0.40843
463	Eef1d	0.680618	0.229195	-0.09801	0.189443
1233	Rap1b	1.19786	0.29308	0.086667	0.358738
189	P4hb	0.77706	0.105019	0.290582	0.260872
469	Strn4	2.63362	1.71727	1.58497	1.78971
1224	Hnrnpab	0.980523	0.128762	0.0147018	0.19269
998	Metap1	1.99022	1.09225	1.23399	1.24226

## Sheet: Cluster D
Original row	Gene names	P3	P7	P10	P15
46	Pcdh1	0.559531	1.47409	1.21158	1.58032
141	Dync1i2	0.420392	0.960876	0.692381	0.94085
157	Cope	-0.0983368	0.301295	0.0638038	0.265205
389	Capza1	-0.382435	0.132793	-0.174377	0.136807
695	Ddb1	-0.953669	-0.245471	-0.328727	-0.108094
809	Ddx3x;D1Pas1	-0.780223	-0.212267	-0.401985	0.0476524
848	Cltc	-2.6602	-0.972125	-1.25429	-0.321643
849	Git1	-0.359514	0.165141	-0.113736	0.402689
888	Exoc8	0.217019	0.614735	0.544014	0.599961
1049	Tceal5	-4.62463	-2.48805	-2.71331	-2.23525
1189	Twf1	-1.93716	-0.405318	-0.686486	-0.397668
1210	Cryzl1	-0.956726	0.733199	0.0242746	0.386913
1434	Snx5	-0.937687	-0.362021	-0.431947	-0.252195
23	Dgki	-0.908582	-0.625285	-0.71079	-0.549106
84	Dhx15	-1.86848	-0.655426	-0.876814	-0.796844
106	Csnk2a2	-0.446363	0.196445	-0.128918	0.173794
125	Eif3d	-1.71453	0.0938059	-0.23551	0.0342665
206	Parp1	-0.450758	0.343651	0.0668874	0.561814
223	Rpl7a	-0.666693	-0.045064	-0.117235	0.0755526
233	Atp1b2	-3.47434	-2.22017	-2.31787	-2.07592
252	Ap2a1	-2.47219	-0.0687518	-0.686647	-0.226203
263	Gnao1	-1.53177	-0.154102	-0.250704	-0.000693847
293	Tln1	-0.725899	0.408956	0.063653	0.394303
391	Capzb	-0.525014	-0.0898473	-0.127271	0.0712379
419	Pa2g4	0.202294	0.487921	0.390658	0.444403
443	Ddx6	-1.26545	-0.875406	-0.892769	-0.792853
494	Actr1a	0.0296027	0.758133	0.496849	0.715524
515	Psmc5	-0.119314	0.505669	0.380549	0.53891
548	Gnb1	-0.729601	0.377094	0.12164	0.406214
671	Eml1	-0.548815	0.0186996	-0.474909	-0.0367536
677	Eps8	-1.28186	-0.736333	-1.14204	-0.795887
692	Psmd1	-0.0501148	0.560033	0.463197	0.678392
719	Ddx17	-1.85408	-1.07473	-1.32505	-0.758377
795	Ddx5	-1.87825	-1.14265	-1.55679	-0.777691
923	Ccdc93	-1.9699	0.279092	-0.660837	-0.0801801
1178	Gcsh	-1.93161	-0.802085	-1.08197	-0.888089
1202	Tardbp	-1.73288	-0.83646	-0.934246	-0.549101
1403	Eef1e1	-2.61046	-0.969681	-1.55346	-0.30006
1409	Dtna	-1.70178	-1.12266	-1.51127	-1.07343
1447	Ap2b1	-1.5436	-0.166422	-0.733684	-0.367377
1548	Add1	-0.212826	0.331841	0.168377	0.606275
1626	Aifm1	-2.26412	-1.40445	-1.56626	-1.14555
1657	Hnrnpf	-1.17969	-0.0738282	-0.251958	0.126716
47	Farp1	-0.488104	0.279389	-0.0673633	0.616509
55	Capn2	-0.703189	-0.148494	-0.371318	0.0921484
93	Ap1b1	-1.7846	-1.24809	-1.49856	-1.0398
1098	Pitrm1	-1.397	-0.421063	-0.456944	-0.126138
1222	Sfxn5	-2.82012	-1.97621	-2.01726	-1.68625
1363	Fam213a	-2.7067	-1.62078	-1.7716	-1.66466
1406	Rpl34	-0.89669	-0.0942323	-0.245816	-0.171157
1494	Dync1h1	-1.06927	0.645073	0.418447	0.598396
1560	Actr10	-0.379551	0.271514	0.241648	0.375942
315	2016-09-04	-4.68458	-3.9236	-4.03052	-3.58035
390	Capza2	-1.60984	0.0906551	-0.0559772	0.137687
514	Psmc1	-0.196472	0.445825	0.377645	0.437782
526	Psmc6	-0.406089	0.26839	0.334631	0.505578
701	Snx27	-2.10759	-0.637989	-0.733528	-0.559682
970	Echs1	-2.28246	-0.837803	-0.817062	-0.600076
1056	Lonp1	-2.10446	-1.18327	-1.14566	-0.831862
1138	Hdlbp	-1.57978	-0.115124	0.103005	0.449467
1192	Ptbp2	-2.00371	-0.667061	-0.645123	-0.157902
1196	Pcca	-2.40842	-1.08213	-0.878136	-0.662214
1270	Kars	-1.62325	-0.847669	-0.891324	-0.492352
1279	Ubxn6	-0.937981	-0.0605403	-0.145173	-0.038451
1315	Atp5f1	-3.26155	-2.16742	-2.20531	-1.7162
1413	Cul5	-2.33234	0.0688883	-0.343087	-0.297399
1415	Tubb4a	-2.14689	-0.746704	-0.702101	-0.471481
1419	Tmx2	-3.73909	-1.41679	-1.71466	-0.172242
1426	Timm50	-2.29968	-0.567122	-0.728968	-0.539366
1469	Aldh6a1	-1.96777	-1.07617	-1.09379	-1.0337
1515	Hip1r	-1.46603	-0.116832	0.0166748	0.558342
1523	Mink1	-1.92847	-0.733601	-1.11628	-0.0186271
1546	Add3	-1.94113	-1.16678	-1.17641	-0.746311
1569	Atp2b2	-3.19395	-2.38317	-2.29522	-2.05996
1610	Snx1	-1.06335	-0.511752	-0.436898	-0.230116
1620	Eif2s3x	-1.55072	0.225087	0.219832	0.28202
117	Impact	-2.21437	-0.259202	0.219068	0.621019
122	Atp2a2	-3.15006	-1.27663	-1.15262	-0.804085
128	Atxn2	-1.44359	-0.358846	-0.49009	0.219547
143	Cops4	-0.846513	-0.0457612	0.040764	0.346339
197	Eif4a2	-2.35061	-0.762961	-0.493908	-0.402028
203	Slc3a2	-1.55113	-0.678136	-0.628742	-0.466025
236	Anxa6	-1.87652	-1.13324	-1.03402	-0.861604
249	Hspa2	-1.69689	0.31849	0.715305	1.32534
280	Gja1	-3.77273	-2.46749	-2.03115	-1.91668
301	Psmd7	0.0321042	0.494068	0.490839	0.530427
316	Napb	-1.30314	-0.461191	-0.268594	-0.0489676
380	Nsf	-3.25424	-1.01216	-0.689912	-0.472919
381	Psmc2	-0.159466	0.390583	0.360863	0.388471
403	Hspa4l	-2.50286	-1.57966	-1.25178	-1.27823
428	Slc25a5	-2.93386	-1.88371	-1.80529	-1.34277
441	Psmc4	-0.122216	0.53962	0.593037	0.58497
456	Atp5b	-2.84647	-1.87605	-1.65928	-1.55261
457	Slc1a3	-3.40744	-2.69608	-2.60665	-2.52873
461	Atp6v1d	-1.75141	-0.714526	-0.478884	-0.500678
467	Opa1	-2.77219	-1.27772	-0.818434	-0.631692
479	Nploc4	-0.529009	0.447828	0.640411	0.668484
486	Snap25	-3.20408	-1.36135	-0.778175	-0.300137
504	Copz1	-0.669489	0.320623	0.536615	0.565078
517	Rps8	0.197709	0.416106	0.456779	0.500687
534	Vsnl1	-0.681637	0.192277	0.375656	0.320698
551	Rps3	-0.683915	0.428111	0.545398	0.533759
564	Sult4a1	-1.96036	0.358699	0.231956	0.43902
590	Sbds	-1.3055	0.139728	0.126723	0.156641
627	Rps3a	-0.579383	0.0580735	0.146787	0.493231
637	Gclc	-2.44723	-0.257258	-0.224669	-0.310241
662	Atp5a1	-2.73624	-1.96858	-1.78822	-1.82222
669	Pc	-2.68161	-1.93165	-1.71	-1.51084
729	Diras2	-2.22977	0.467284	1.28078	1.11139
730	Brsk1	0.303027	1.45208	1.33926	1.42147
732	Cyfip2	-0.985719	0.437634	0.511232	0.416757
737	Arcn1	-1.44892	0.373981	0.304944	0.415614
784	Hadh	-2.02096	-1.24017	-1.05997	-0.843083
787	Snap91	-0.738858	0.237851	0.396918	0.56666
837	Maoa	-2.10254	-1.17836	-0.900922	-0.937261
839	Syn2	-4.38559	-2.16789	-1.57348	-1.59446
842	Tpp2	-0.935596	0.527644	0.469675	0.495233
844	Gpd2	-2.96747	-1.50512	-0.956001	-0.87073
846	Vcl	-1.04442	-0.430314	-0.455298	-0.444587
858	Usp7	-1.32625	-0.354736	-0.325509	-0.333927
868	Eif4g1	-0.441613	0.214267	0.396933	0.566674
874	Uggt1	-1.40137	-0.776736	-0.594229	-0.325009
877	Snx6	-1.27409	-0.43681	-0.398051	-0.359756
878	Caskin1	-1.98876	-1.00672	-0.852686	-0.638769
886	Mapre3	-0.565772	0.568367	0.544238	0.479551
891	Camk2d	-3.77067	-1.76826	-0.912936	-0.98425
905	Tln2	-1.70686	-0.321501	-0.0190208	0.381641
910	Snd1	-1.00788	0.0614923	0.18988	0.570056
926	Ahcyl1	-2.66826	-2.40342	-2.40996	-2.40956
928	Cadps	-2.74976	-1.38872	-0.985643	-0.443998
929	Kiaa1107	-0.342327	1.29091	1.3673	2.16682
933	Cep170b	0.068559	1.38332	1.59403	1.45924
936	Dgkz	-3.55655	-2.00353	-1.99761	-2.05043
942	Ubap2l	-0.729291	-0.337501	-0.0548235	-0.0436925
943	Eif4g3	-1.43435	-0.386887	-0.128539	0.300449
945	Bdh1	-1.73406	-0.523627	-0.305544	0.231602
947	Tnc	-2.20433	-0.300414	0.190431	0.160328
963	Phyhipl	-1.37542	0.25019	0.635561	0.66961
984	Pdhx	-2.94875	-2.12027	-1.90984	-1.56763
993	Hadha	-3.0186	-1.02505	-1.12744	-1.22762
1002	Dmxl2	-2.04058	-0.918149	-0.704472	-0.522499
1005	Clasp2	-0.724129	0.87559	0.708157	0.646802
1012	Atp6v1h	-2.33557	-0.819409	-0.549726	-0.390079
1013	Qdpr	-1.52942	-1.05976	-0.97906	-1.0186
1021	Osbpl6	-1.09249	-0.649018	-0.43148	-0.506793
1030	Prepl	-1.16421	0.339187	0.24448	0.266601
1031	Thop1	-0.802635	0.209808	0.570259	0.437042
1047	Abi1	-0.679488	0.0554713	0.0608574	0.00715753
1053	Eprs	-1.49276	-0.658799	-0.558918	-0.261832
1057	Ogt	-2.05478	-0.662626	-0.267043	-0.376348
1059	Synj1	-2.66021	-0.48192	-0.12791	-0.198965
1079	Phyhip	-4.17725	-2.44497	-1.61948	-1.75601
1081	Hspa12a	-1.56913	0.444737	0.481797	0.709005
1084	Dnm1l	-1.03798	-0.114477	0.0557686	-0.067345
1102	Slc8a2	-2.28928	-1.12139	-0.856731	-0.415106
1103	Hibch	-4.07731	-1.85588	-1.63563	-1.81756
1104	Acat1	-1.38914	-0.642188	-0.388303	-0.366598
1115	Bphl	-3.02872	-2.08421	-1.97853	-2.00054
1129	Actr1b	-0.725581	-0.0574267	0.0880122	0.0907121
1130	Usp15	-1.08093	0.00991641	0.464803	0.425329
1139	Psmd2;Gm5422	-0.998223	0.368626	0.359718	0.238539
1142	Ccar2	-1.93503	-1.15365	-1.06836	-0.9729
1153	Hnrnpr	-1.45222	-0.889356	-0.660223	-0.653691
1162	Idh3b	-3.34396	-1.73719	-1.22815	-1.42816
1173	Csde1	-0.78807	0.428272	0.460334	0.559899
1186	Uap1	0.897341	1.56103	2.05731	1.73728
1188	Rpn1	-0.965571	0.0578304	0.0841171	0.74863
1197	Ugp2	-2.22122	0.314085	-0.00964685	-0.0839622
1199	Sncb	-1.845	-1.0616	-0.527005	-0.849079
1220	Mpi	-2.0223	0.189272	0.138574	0.066485
1223	Taldo1	-1.57729	-0.247972	0.0361464	0.00301208
1240	Pls3	-2.63543	-1.90061	-1.35832	-1.38555
1248	Nampt	-1.93929	-0.610606	-0.0327095	-0.342182
1250	Dhrs1	-1.07837	0.567764	0.524576	0.52598
1259	Rtcb	-2.11789	-0.599773	-0.752718	-0.748666
1271	Pccb	-2.38267	-1.3428	-1.05485	-0.748077
1281	Acsbg1	-3.59172	-2.42282	-1.86172	-2.10191
1329	Rpl14	-0.464413	-0.332	-0.160652	-0.2349
1350	Napg	-0.407883	-0.12014	0.0511225	0.0909336
1375	Cs	-2.47218	-1.27406	-0.950143	-0.866544
1381	Arpin	-1.23947	-0.850701	-0.715171	-0.784381
1386	Oxct1	-2.28146	-0.309784	0.267248	0.238002
1393	D10Jhu81e	-2.52764	-2.04747	-1.54218	-1.58182
1404	Chordc1	-1.14255	0.19976	0.285184	0.122396
1418	Idh3a	-3.0745	-1.67459	-1.26794	-1.18872
1423	Dnajb4	-0.630017	-0.41667	-0.435154	-0.277585
1432	Eef1g	-1.14232	-0.410866	-0.252224	0.11511
1433	Rexo2	-1.51425	0.0377776	0.302054	0.160557
1459	Mecr	-2.63545	-1.08195	-0.862891	-0.789232
1468	Upf1	-1.6867	-0.743386	-0.736735	-0.154981
1475	Spock2	-0.683655	-0.267596	0.288216	-0.00322433
1485	Rtn3	-1.09908	0.899123	1.88061	2.37274
1488	Agk	-2.24998	-0.858419	-0.694026	0.137176
1489	Ivd	-2.48709	-1.50116	-1.19723	-0.971563
1496	Prmt1	-1.87421	0.682161	0.42669	0.331185
1514	Hyou1	-1.39503	-0.724118	-0.237545	-0.298554
1521	Cul3	-1.32563	0.0461674	-0.14668	-0.155596
1526	Usp14	-0.213677	0.838936	0.976027	0.822605
1539	Plec	-2.44689	-1.03393	-0.994617	-0.0866456
1542	Ehd3	-1.16055	0.0703012	0.358191	0.420208
1591	Atp6v1g2	-1.99846	-1.21526	-0.65731	-0.668319
1595	Farsb	-1.36843	-0.499253	-0.207072	-0.0217903
1596	Pfkp	-3.57749	-1.52258	0.141487	0.373774
1603	Suclg1	-2.74498	-2.067	-1.63909	-1.57943
1617	Gipc1	0.51775	1.17943	1.38154	1.73279
1622	Twf2	-0.559345	-0.188148	0.0750435	0.133747
1624	Bpnt1	-2.97619	-0.806386	-0.491152	-0.920652
1630	Plcb1	-0.837424	0.984837	0.977217	0.973563
1633	Atp6v1c1	-2.1928	-0.777506	-0.411729	-0.674319
1638	Vars	-1.82142	-1.02066	-0.567197	-0.34131
1641	Uso1	-1.36509	-0.647761	-0.286163	-0.198471
1651	Sucla2	-3.69059	-2.28244	-1.8488	-1.95267
1658	Prosc	-0.554999	-0.438715	-0.23512	-0.306945
6	Map7d2	-2.35943	-0.489857	0.15347	0.948689
19	Ppfia4	-2.95365	-1.40625	-0.921398	-1.14787
22	Gm9755;Tufm	-2.56043	-1.11598	-0.898668	-1.04758
30	Gls	-4.06229	-1.94759	-1.14277	-1.20796
32	Adap1	-1.5055	1.21181	1.5028	1.30827
38	Gm15800	-2.06332	1.07015	1.07908	0.796292
41	Rap1gds1	-0.0272674	1.11181	1.47642	1.37546
52	Atp2b1	-2.01235	-0.743809	-0.235249	0.064118
70	Dctn1	-0.1375	0.0925288	0.0801922	0.256187
82	Ncam2	-1.47512	-0.226998	0.477589	1.03555
85	Purb	-2.56505	-1.65551	-0.832343	-0.739363
96	Hnrnph1	-1.50222	-0.902529	-0.671774	-0.405604
100	Slc1a4	-0.653246	-0.247198	0.00785521	-0.0758008
105	Rgs7	-2.13216	-0.839847	-0.558833	-0.627673
113	Copb2	-1.68716	0.552749	0.410754	0.429758
115	Snca	-0.404876	0.474926	0.830798	0.664359
127	Hmox2	-0.244311	-0.0959096	0.0549588	-0.045885
137	Wdr1	-0.903669	-0.294142	0.0587703	0.0451577
138	Slc4a4	-4.52956	-3.46999	-3.05491	-2.79472
156	Coro1a	-0.493597	0.557343	0.684372	0.519081
160	Ca2	-3.04418	-2.64547	-1.85765	-2.42186
167	Aldoa;Aldoart1	-1.50116	-0.633798	-0.167841	-0.177218
178	Anxa2	-1.28777	-1.14521	-1.05516	-1.00295
191	Pgk1	-1.59115	-0.421303	-0.26755	-0.443786
213	Camk2a	-2.76369	1.1972	2.04693	1.51163
218	Calb1	-4.82705	-4.41907	-3.91202	-4.1776
230	Mdh1	-1.363	-0.988949	-0.604381	-0.764005
231	Rpsa	-0.484696	0.170099	0.506497	0.457941
238	Glul	-1.89745	-1.19014	-0.62313	-0.830342
251	Eno2	-2.71889	-2.06281	-1.39336	-1.31491
256	Hk1	-3.0545	-0.20355	0.305188	-0.152165
269	Hspa5	-1.05789	-0.716798	-0.431402	-0.462203
276	Fech	-2.71181	-1.49006	-1.14425	-0.747502
278	Eif3a	-0.771982	-0.229941	-0.202738	0.140904
291	Rps2;Gm5786;Gm18025;Gm6576;Gm8225	-0.812441	0.475736	0.473089	0.404831
300	Glud1	-2.14382	-0.914159	-0.641055	-0.751299
312	Camk2b	-1.60168	0.754242	1.01178	0.956267
329	Slc6a11	-0.686653	0.243598	0.602925	0.936257
331	Map2k1	-2.63581	-0.31662	0.243973	-0.083234
337	Kif1a	-0.456542	0.509172	0.415447	0.376245
357	Tagln	-3.78425	-2.76126	-1.98779	-2.67655
358	Hmgcl	-1.41115	-0.833003	-0.749448	-0.85705
359	Hspa9	-1.60199	-0.968717	-0.789776	-1.00525
360	Dnm1	-3.60369	-2.05695	-1.4612	-1.06325
361	Dnm2	-3.3397	-2.10396	-1.18717	-0.776225
369	Pura	-3.45325	-2.5914	-2.00432	-1.68665
371	Slc1a2	-3.58966	-1.95871	-1.34813	-0.393522
376	Cfl2	-0.546713	-0.0934613	-0.0971615	-0.153246
377	Acadm	-0.651134	-0.328861	-0.198137	-0.234087
386	Cryz	-2.47977	-0.385313	-0.25603	-0.326699
393	Map2k4	-2.00854	0.21235	0.748331	0.638908
406	Slc25a4	-3.14229	-1.86964	-1.61223	-1.01063
416	Atp6v1a	-0.8291	-0.635544	-0.349529	-0.405916
417	Atp6v1e1	-1.20008	-0.87163	-0.485279	-0.580179
432	Rpl10a	-1.48321	-0.631207	-0.349786	-0.0376351
445	Aqp4	-4.18497	-3.39418	-2.8404	-2.54794
451	Acyp2	-1.67812	-1.22787	-0.442873	-0.507019
460	Pcbp3	-2.73153	-2.06333	-1.46351	-1.41358
477	Ppfia3	0.209837	0.925308	1.01592	0.911768
483	Ensa	0.159362	0.488584	0.657616	0.740399
500	Fgf12	-1.18474	-0.16409	0.168315	0.668235
519	Rps23	-0.0938603	0.363258	0.695905	0.576007
520	Rps11	0.0255717	0.402847	0.716991	0.732647
537	Atp6v1b2	-2.50389	-0.760621	-0.431985	-0.658168
558	Hspa8	-0.465259	0.298402	0.31033	0.237875
561	Hspd1	-1.38598	-0.973997	-0.831815	-0.896165
562	Cplx1	-2.03782	-1.50992	-1.20005	-1.41869
566	Eif4e	-0.031151	0.376449	0.563691	0.400543
567	Mapk1	-1.06494	0.355288	0.375472	0.155325
575	Prkcg	-3.055	-1.5135	-0.451455	-0.827842
584	Gnb2l1	-1.79639	0.329238	0.280371	0.0625996
588	Tubb4b	-1.22194	0.459334	0.678662	0.287274
598	Mpp1	-2.32701	-1.71422	-1.29005	-1.16388
600	Stam	-0.737637	-0.267164	-0.0526129	-0.178441
605	Idh3g	-4.10156	-1.56887	-1.23783	-1.54522
619	Hpca	1.7767	2.88371	2.97035	2.79478
641	Fh	-3.07329	-1.6557	-1.2718	-1.42762
647	Cpe	0.390327	0.848059	1.32434	1.28479
652	Rsu1	-0.339566	0.332376	0.322112	0.238547
676	Calb2	-4.44246	-4.1029	-3.73097	-3.98548
681	Kiaa1468	-1.45027	0.150753	0.427227	0.249699
683	Psd3	-2.31062	-1.20721	-0.589244	-0.444918
685	Ppp1r21	0.3967	0.650474	0.822187	0.69745
690	Mat2a	-0.843549	-0.095286	0.117385	-0.114795
711	Sec31a	-1.65371	0.111725	0.0779286	-0.101392
715	Mthfd1l	-2.1784	-1.37117	-1.17819	-0.78905
716	Rltpr	-1.69581	-1.04273	-1.06617	-1.10185
717	Oxr1	-3.6134	-2.45667	-1.59425	-1.33931
734	Abr	-0.189366	1.75252	1.71642	1.4259
758	Papss1	-0.258433	0.464711	0.853876	1.31035
782	Bcan	-1.86025	-0.323281	0.475152	0.880349
793	Pacsin1	-2.98812	-1.91413	-0.920568	-0.719106
796	Hsph1	0.398706	1.96597	1.95575	1.71936
820	Dbnl	-0.244436	-0.353871	-0.0333735	-0.263092
832	Mapk3	-1.12704	0.66659	0.861286	0.685425
892	Atp1a3	-2.58057	-1.53735	-1.08765	-0.700542
893	Atp1a2	-2.97182	-2.07793	-1.75383	-1.39758
899	Larp1	0.49584	0.60517	0.643834	0.607753
908	Apool	-1.37128	-1.23806	-0.982381	-1.00209
914	Tubb2a	0.250822	2.50567	2.55009	2.1682
920	Amph	-0.777421	-0.22037	0.0380609	-0.145477
958	Psmd11	-0.754062	0.754673	0.55411	0.504464
964	Hpcal4	2.18225	2.80656	4.04726	3.71703
965	Wdr48	-0.419651	-0.0289935	0.459993	0.0181846
967	Slc25a12	-3.59376	-2.41615	-1.83741	-1.25007
1022	Tnr	-3.47764	-1.50645	-0.950405	0.48202
1062	Pgp	-0.861214	-0.378266	-0.0756979	-0.32998
1068	Copa	-1.8819	0.835571	0.59024	0.340382
1074	Acad9	-1.73725	-0.929773	-1.09771	-0.294727
1082	Pdxk	-1.66134	-1.39124	-1.16546	-1.38534
1083	Trnt1	-1.5484	-0.89039	-0.673451	-0.890652
1113	Cacnb4	-3.40354	-3.01118	-2.0508	-2.16881
1126	Clybl	-2.5057	-2.06886	-1.60738	-1.58136
1131	Wasf1	0.88069	1.58535	1.58215	1.49699
1141	Atp1a1	-3.89599	-2.92564	-2.49965	-1.82944
1151	Slc25a3	-3.50533	-2.44078	-2.25963	-1.52573
1157	Slc12a5	-4.99727	-3.61708	-2.61023	-2.22973
1159	Isoc1	-1.11003	1.92305	2.03844	1.48409
1170	Ddx1	-1.64699	-0.653182	-0.714195	-0.787372
1194	Grhpr	-1.09336	-0.845015	-0.668018	-0.60573
1198	Lrp1	-0.484459	-0.0264259	0.311646	0.538841
1204	Acaa1a	-0.710335	1.1154	1.15361	0.925777
1230	Mvd	0.271127	2.3549	2.47719	2.08323
1237	Hadhb	-2.239	-1.08391	-1.13176	-1.29118
1246	Dpp3	-0.738379	1.18007	1.26067	0.933122
1255	Mat2b	-0.754097	-0.038448	-0.0222605	-0.156332
1265	Nck1	-2.37897	-1.33888	-1.19537	-1.44597
1316	Acot13	-3.63113	-2.9427	-2.36563	-1.94887
1335	Tppp3	-0.969304	0.00864837	0.317056	-0.049794
1346	Snx2	-0.65921	-0.178149	-0.171606	-0.257233
1378	Mpc2	-2.90202	-1.82725	-1.65084	-0.803855
1437	Dcps	-1.78161	-0.983934	-0.872754	-1.1135
1444	Uqcrc2	-3.05792	-2.34903	-2.0196	-1.65899
1452	Ndufa9	-3.34222	-2.1826	-1.96162	-1.17674
1490	Rabggta	-1.45154	0.306809	0.489082	0.142189
1504	Lancl2	-1.91454	0.557565	0.70073	0.28975
1510	Ybx3	0.635236	0.6623	0.907495	0.788789
1532	Glrx	-0.487293	-0.0949294	0.368053	0.570399
1574	Arpc1a	-1.82655	0.371594	0.272371	0.0443873
1614	Pacsin2	-1.8575	-1.67537	-1.4651	-1.42657
57	Bin1	-0.122844	0.138609	0.297487	0.11273
81	Phb2	-1.41054	-0.834977	-0.697056	-0.891758
110	Slk	-1.65444	-1.15068	-0.796014	-0.483138
130	Epb41l2	-0.440573	0.599635	0.626991	1.54766
145	Pak1	-0.753088	-0.591246	-0.295958	-0.551945
154	Syn1	-2.15275	-1.8202	-1.34507	-1.30163
175	Me1	-1.38408	0.26265	0.3941	0.0581374
192	Fth1	-0.939915	-0.0994764	0.304533	-0.156569
221	Prkar1b	-1.15705	-0.169369	0.237545	0.92757
243	Prkce	0.361839	1.08006	1.17045	0.971319
254	Selenbp1;Selenbp2	-1.56209	-1.62578	-1.22013	-1.5483
271	Prdx3	-1.28605	-1.25006	-0.765145	-0.899794
306	Rpl3	-0.912678	0.682709	0.590955	0.407239
368	Eps15	-2.51763	-1.72602	-1.69719	-1.00544
387	Rph3a	-3.8064	-3.13819	-2.18004	-1.83551
392	Gsr	-0.668885	-0.581449	-0.309691	-0.552112
433	Dbt	-2.17678	-1.33359	-1.21535	-0.527498
446	Adk	-1.35184	-0.565389	-0.306566	-0.660721
462	Erp29	-1.3218	-1.33637	-1.07311	-1.27411
550	Gnb5	-1.21934	0.0218573	0.12589	-0.150603
565	Pcp4	-3.41881	-2.91091	-2.2249	-2.0685
579	Ppp3ca	-0.442748	-0.261015	0.0685404	0.106555
580	Phb	-1.16203	-0.852159	-0.859352	-0.553023
587	Tuba4a	-1.23587	-1.70097	1.08484	-0.251764
646	Prdx5	-1.27934	-1.35903	-1.12501	-1.27765
656	Jup	-0.800827	-0.599603	-0.452068	-0.312065
675	Clu	0.299284	0.78435	1.28137	1.56695
679	Atp2b3	-3.4806	-3.37511	-2.91284	-3.01894
705	Gpd1l	-1.91829	0.859375	0.992152	0.412327
735	Pfas	-2.32923	-1.45021	-1.2608	-1.58077
745	Ppp5c	-0.504231	-0.351499	-0.0491469	-0.332403
757	Pla2g7	-1.44135	-1.4598	-0.211635	-1.24731
807	Dlg4	0.0265495	0.198747	0.269349	0.401353
822	Sh3gl2	-2.08507	-1.60264	-1.2764	-1.66355
919	Tppp	-2.47635	-1.3741	-0.219807	0.426648
931	Fnbp1	-2.15293	-1.93909	-1.69483	-1.58657
932	Dnajc6	-0.898949	-0.663268	-0.303879	-0.195067
946	Bcas1	-1.33515	0.042924	0.447902	1.60955
1023	Ythdf3	-0.317441	0.0508527	0.323101	0.580787
1086	Pacs1	0.161626	1.13072	1.31065	0.977702
1095	Cbr3	-1.02153	0.865648	1.01497	0.542705
1244	Aco2	-2.31995	-2.04282	-1.64039	-1.4985
1357	Ilf2	-2.09314	-1.29582	-0.685014	-0.0782861
1441	Atp5o	-2.54373	-2.08363	-1.91057	-1.52847
1605	Ak4	-3.83484	-3.57034	-3.06124	-2.96272
43	Gm10020;Rpl15	-0.242893	-0.126634	0.171191	0.223332
193	Sod2	-2.69295	-2.51768	-1.96471	-1.94785
228	Rps16	-0.612304	-0.0568217	-0.00628007	0.520819
307	Pdia3	-0.0757332	0.0565495	0.351577	0.42287
766	Slc9a1	-2.51149	-1.92567	-1.3935	-0.925749
1501	Htra2	-1.48353	-0.788222	-0.869387	-0.145259
1555	Map1a	-2.32707	-1.35143	-1.06152	-0.142043
21	Ptprz1	-0.53973	-0.140535	0.0687851	0.430982
48	Srp72	-0.627384	-0.253143	-0.299588	0.0907691
266	Rpl13a	-0.238601	-0.0606211	-0.0558663	0.127847
968	Atl1	-0.193582	0.548469	0.793977	1.51103
1072	Hmgcs1	2.70664	2.78389	2.83569	2.9048
1252	Eif2s2	0.119745	0.284125	0.218877	0.40331
546	Rps26	-0.447152	-0.115211	0.0495408	0.362851
1143	Sirt2	-2.54767	-1.10253	-0.232645	1.10012
1044	Immt	-2.01123	-1.49972	-1.23131	-0.739855
1175	Ndufs2	-3.0847	-2.31343	-2.00367	-1.2433
1395	Tmed10	-1.20179	-0.672181	-0.244195	0.237187
273	Map2	-0.943275	-0.617708	0.791626	0.885007
444	Ncan	1.84278	2.14778	2.80131	3.01546
503	Abat	-3.73773	-3.24915	-2.39303	-2.04109
713	Them4	-2.61519	-2.61393	-1.78344	-1.94416
723	Spag9	-1.33744	-0.905152	-0.642972	-0.212877
1511	Cend1	-4.03461	-2.92272	-2.37121	-1.25434
1584	Adam23	-2.36373	-1.71962	-1.11044	-0.515444
34	Gm5093;Gm10036;Rpl11	0.200716	0.368687	0.304695	0.49896
182	Hsp90b1	-0.718698	-0.490291	-0.0551575	0.133739
211	Dmd	-1.08393	-0.920213	-0.847219	-0.671943
283	Gria2	-2.9303	-1.57903	-1.37028	0.0850429
530	Rps4x;Rps4l;Gm15013	-0.793663	-0.267243	-0.092785	0.468779
870	Rbm26	-1.66253	-1.32283	-1.04322	-0.692653
1120	Pspc1	-1.46697	-1.14365	-0.644357	-0.337791
1256	Ndufa10	-3.11783	-2.31169	-2.0876	-1.20317
601	Rock2	-1.1912	-1.13809	-0.860577	-0.825555
1168	Chchd6	-1.31424	-0.851092	-0.484705	0.029029
1566	Gyg1	-0.685432	-0.46069	-0.500598	-0.230216
773	Psap	-0.893483	-0.794187	-0.666167	-0.558626
1527	Gng13	-5.02656	-4.12816	-3.93284	-2.85483
227	Atp1b1	-2.00037	-1.42748	-1.13535	-0.463816
246	Mut	-1.53631	-1.36467	-0.63889	-0.483315
1251	Hibadh	-2.84917	-2.64758	-2.32034	-2.08598
1412	Atp5d	-2.08183	-1.97442	-1.69011	-1.57538

## Sheet: Cluster E
Original row	Gene names	P3	P7	P10	P15
513	Rps7;Gm9493	-0.593804	-0.25175	0.0108618	0.483561
521	Rps13	-0.624109	-0.552461	0.0647333	0.463412
557	Rab3a	-1.821	-1.77063	-1.32396	-1.2687
763	Ppm1g	-0.232574	-0.693854	0.0911975	-0.239031
824	Ndufa4	-1.73691	-1.74442	-1.48422	-1.19794
861	Nomo1	-1.83435	-1.44639	-0.86928	-0.179657
924	Map6	-1.51866	-1.23883	-0.220929	0.19868
983	Baiap2	0.310767	0.545776	0.776852	1.24565
1016	Aldh5a1	-1.78947	-1.83921	-1.41081	-1.10236
1229	Stoml2	-0.656466	-0.838508	-0.239408	0.304893
1239	Nono	-2.04714	-1.75765	-1.77279	-1.0609
1249	Dnajb11	-0.707756	-0.80964	-0.21054	0.141092
1282	Ndufa5	-2.30168	-2.50928	-2.14619	-1.33709
1302	Ndufb4	-2.55849	-2.13789	-2.09241	-1.46764
1331	Slc25a11	-2.80824	-2.57729	-2.14065	-1.30689
1369	Uqcrc1	-2.55072	-2.15935	-1.9566	-1.09896
1376	Tomm70a	-2.03041	-1.79258	-1.3331	-0.770981
1461	Ndufs3	-2.23617	-2.04956	-2.09675	-1.15785
1529	Hdgfrp3	-0.927389	-1.21412	-0.524462	-0.595765
1531	Myo18a	-0.061498	0.0656823	-0.181765	0.778803
1538	Kif21a	-0.815245	-0.725969	-0.719893	-0.211278
1553	Dnajb2	-1.13584	-1.25785	-0.734735	-0.841088
1558	Tollip	-0.561647	-0.600405	-0.315999	-0.238093
1644	Dpp6	-1.43036	-1.76983	-1.1519	-0.840055
449	Golga3	-0.324288	-0.101516	-0.0610634	0.307577
581	Rpl22	-0.414426	-0.161543	0.0499883	0.394528
592	Dlg3	-0.104272	-0.204203	0.309056	0.435941
626	Csrp1	-3.21479	-2.82979	-2.64757	-1.67599
753	Elavl3	-1.92411	-1.93136	-0.909906	-0.170444
805	Vcan	-1.67505	-0.718087	-0.670189	0.644928
830	Ppp3r1	0.282675	0.17884	0.452755	0.357396
850	Sptbn2	-3.6046	-3.01161	-2.98115	-1.94107
851	Ahcyl2	-2.69946	-2.67529	-2.21924	-2.16457
912	Ndufa12	-2.62661	-2.32591	-1.96712	-1.38832
941	Mtdh	-1.45694	-1.30827	-1.03518	-0.0371091
952	Nrcam	0.0165868	-0.106552	0.360774	0.547128
953	Dlg1	-2.24886	-2.12047	-1.53394	-0.716892
975	Iars2	-1.69834	-1.73061	-1.416	-1.30233
985	Eea1	-1.66307	-1.81139	-1.27296	-0.834488
1027	Farsa	-1.21798	-1.10111	-0.071918	0.241439
1036	Gpr158	-3.21237	-2.91676	-2.53128	-0.965552
1063	Aldh4a1	-1.83201	-1.72967	-1.36632	-0.943734
1076	Lin7a	-3.57172	-3.69342	-3.28783	-2.5038
1078	Scamp1	-0.824669	-1.06222	-0.633793	-0.562358
1108	Hnrnpl	-0.603943	-0.46335	-0.375587	0.7258
1118	Tmed4	-1.38096	-1.19529	-1.10862	-0.388734
1124	Sh3glb2	-1.41783	-1.58543	-1.18848	-1.3503
1152	Setd7	-2.52626	-2.79331	-2.33576	-2.18186
1164	Ndufs1	-2.03068	-2.10345	-1.83771	-1.1554
1217	Pdia6	0.488395	0.2961	0.635386	0.778308
1236	Ggt7	-0.366688	-0.338983	-0.338151	0.0393243
1242	Hagh	-1.52439	-1.61648	-1.13231	-1.12553
1243	Tmed9	-0.255924	-0.187528	0.0900786	0.502633
1274	Rims1	-1.57383	-1.19596	-1.33927	-0.472719
1278	Rrbp1	-0.216512	-0.207161	-0.0834713	0.652131
1285	Atp5l	-2.43836	-2.28273	-2.03856	-1.44685
1286	Rpl17	-0.341854	-0.359622	-0.198965	0.390415
1306	Ndufb5	-2.16987	-2.42828	-2.00434	-1.27758
1323	Ndufa6	-2.23866	-1.99547	-1.81708	-1.02666
1324	Ndufb3	-2.10306	-2.14854	-1.8439	-1.36188
1332	Uqcrfs1	-2.17743	-2.03264	-1.9477	-1.35609
1333	Necap1	-0.486602	-0.67807	-0.361349	-0.311225
1336	Chchd3	-1.93195	-1.68776	-1.44973	-0.915325
1358	Ndufs4	-2.17279	-2.2148	-1.93243	-1.27895
1366	Cap2	-1.27168	-1.42605	-0.993727	-0.628572
1380	Pdhb	-2.78584	-2.54089	-2.04452	-1.42206
1387	Rnmt	-1.64823	-1.8176	-1.12586	-1.10557
1388	Cyc1	-2.40467	-2.31255	-2.19115	-1.71017
1398	Ndufaf4	-1.86364	-1.64361	-1.30473	-0.90265
1399	Mcee	-1.47342	-1.81122	-1.24288	-0.824663
1416	Ndufv2	-1.76981	-1.88334	-1.74801	-1.21625
1439	Napa	-0.814447	-0.721022	-0.645075	-0.398668
1445	Prkar1a	-1.4303	-1.38558	-0.907816	-0.308755
1453	Ndufs7	-2.71668	-2.35525	-1.93803	-1.27208
1464	Apoo	-2.21321	-1.88237	-1.84261	-1.07969
1465	Emc7	-0.572461	-0.521051	-0.531135	0.119486
1482	Ndufa13	-2.51937	-2.29866	-2.22562	-1.25816
1503	Rpl38	-0.816513	-0.667234	-0.410108	0.462182
1517	Gltp	-2.24923	-1.85894	-0.805141	0.58804
1536	Srcin1	-0.786126	-0.816833	-0.844478	0.302095
1544	Vapb	-0.706132	-0.816487	-0.662108	-0.281869
1545	Clic4	-1.55006	-1.24283	-1.14905	-0.449813
1571	Smap	-0.683309	-0.972518	-0.448543	-0.425781
1609	Dmtn	1.57213	1.75552	1.89905	2.18543
1611	Epb41l3	-1.22482	-0.902155	-1.00784	-0.557711
1631	Eif3g	-0.368665	-0.264469	0.11599	0.282164
1634	Atp6v0a1	-3.17682	-2.65591	-2.11579	-1.11921
1637	Ndufa7	-2.14775	-2.30472	-1.97045	-1.36387
1640	Ilf3	-0.866025	-0.944167	-0.679214	0.199002
1649	Letm1	-1.60145	-1.53696	-1.12151	-0.787387
27	Ddx23	-1.62751	-1.50967	-1.82433	-0.912775
33	Ahnak2	-0.637639	-0.986731	0.154777	1.88595
37	Gm8730;Rplp0	-0.640904	-0.560034	-0.0336551	0.313061
44	Gm10260;Rps18	-0.433504	-0.279176	-0.282749	0.384931
49	Gm10108;Cycs	-1.37231	-1.50044	-1.14325	-1.19917
51	Gm28062;Hnrnpu	-1.93589	-1.98244	-1.69056	-0.999853
53	Ank3	-2.38042	-1.86695	-1.50811	0.0716416
75	Ndufb11	-2.11731	-1.97583	-1.86236	-1.28313
97	Api5	-1.62908	-1.73629	-1.35277	-1.34792
98	Timm44	-1.28223	-1.17953	-0.844627	-0.687911
104	Ap3d1	-0.881901	-0.461787	-0.567768	0.0604532
118	Strn	0.526303	0.440307	0.590188	0.826518
129	Nmt1	-0.352939	-0.432947	-0.174586	0.197628
149	Bsn	-3.98111	-4.00802	-3.40474	-2.20306
158	Mtco2	-2.64426	-2.02205	-1.67929	-0.480449
161	Thy1	-1.71419	-2.14058	-0.718701	-0.441878
163	Mtatp8	-2.04615	-2.34979	-1.98639	-1.4687
164	Gfap	-1.58998	0.0770601	0.103187	2.84259
165	Mbp	-4.68767	-4.78523	-4.09173	-0.721958
169	Got1	-1.44054	-1.85301	-1.25168	-1.03912
170	Got2	-1.82775	-1.88193	-1.59519	-1.48141
173	Gpi	-0.694923	-0.789532	-0.261451	-0.269968
181	Pdia4	0.027618	0.132723	0.140985	0.338108
187	Nefl	-2.84489	-4.10342	-3.7124	1.34896
188	Nefm	-2.21817	-2.56865	-2.34663	1.93244
222	Cntn1	-0.758951	-0.757993	-0.303567	0.171986
224	Gsn	-0.154853	0.640146	0.576563	2.08204
229	Rpl7	-0.197828	-0.21372	-0.10361	0.196104
232	Calr	-0.26633	-0.278005	-0.0136878	0.090806
241	Chgb	-1.07524	-1.5914	-0.151472	-0.134411
245	Cnp	-4.69978	-3.07201	-1.97513	0.17917
272	Vim	-0.278533	-0.325934	-0.903775	1.208
323	Ckmt1	-2.84562	-2.46745	-1.67825	-1.14271
342	Rab3d	-1.33173	-1.72594	-1.24138	-0.867587
348	Pdha1	-2.50919	-2.27265	-1.9055	-1.40582
383	Ina	-2.42509	-3.5534	-3.32087	0.460597
398	Rpl5	-0.49862	-0.253887	-0.252385	0.304778
415	Arsb	1.64097	0.806455	2.17033	1.71993
426	Atp6v0d1	-2.69745	-2.68605	-2.14076	-0.99759
431	Ndufs6	-1.9772	-2.21248	-1.90827	-1.38684
439	Rad23a	-0.881451	-1.03457	-0.517729	-0.403024
475	Plp1	-4.15372	-4.72142	-3.37189	-0.993317
485	Rps20	0.0230863	-0.0412724	0.0716297	0.473932
532	Rpl23a	-0.428947	-0.23178	-0.247016	0.191683
539	Rab3c	-2.23363	-3.0365	-2.13473	-1.55086
543	Rps15	-0.447785	-0.68224	-0.349527	0.42144
552	Rpl32	-0.0519985	-0.107688	-0.183643	0.591696
573	Rps17	-0.281561	-0.177391	-0.0666755	0.502171
578	Rps10	-0.23497	-0.20297	-0.102223	0.557458
628	S100a13	-1.29354	-1.42449	-1.41386	-0.0876502
636	Txn2	-0.728254	-0.923412	-0.629388	-0.529241
639	Sirpa	-1.20555	-1.46196	-0.915238	-0.162293
651	Hnrnpul2	-2.67512	-3.11001	-2.52741	-0.743118
691	Prrc2c	-0.517793	-0.572377	-0.204849	0.126874
702	Aak1	-1.06071	-1.0805	-0.7152	-0.12934
704	Rmdn3	-3.05288	-2.94727	-3.20116	-2.35454
725	Rnf20	-0.564232	-1.0207	-0.364236	-0.57211
738	Ogdh	-2.1178	-2.28368	-1.9018	-1.40886
739	Cttn	-0.751449	-0.786441	-0.663101	-0.502643
749	Khdrbs1	-1.05639	-1.0126	-0.928818	-0.546362
781	Bcap31	-1.01821	-1.0341	-1.06136	-0.647728
790	Ktn1	-0.701543	-0.545953	-0.435615	0.5571
812	Sptbn1	-0.612984	-0.113098	-0.53611	0.880395
818	Tpd52	0.118622	-0.206065	0.343038	0.637293
835	Hepacam	-2.56038	-2.47913	-2.61798	-2.06815
841	Sord	-1.32869	-1.45074	-1.20214	-0.994419
860	Ncoa7	-0.349139	-0.411426	-0.383675	-0.0857481
881	Smarcc2	-1.33378	-1.36018	-1.38709	-1.08067
890	Erc2	0.301549	0.471585	-0.133736	1.71889
901	Rps27	0.101077	-0.130913	0.269567	0.671271
902	Rpl35;Gm10269	-0.15529	-0.266107	-0.0458801	0.0225013
907	Usmg5	-1.51838	-1.5368	-1.55208	-0.847349
913	Syncrip	-0.255808	-0.299167	-0.206967	0.109796
917	Actn1	0.0112973	-0.308108	-0.171916	0.727929
918	Lnp	-0.572983	-0.565052	-0.59397	-0.0651467
921	Atxn2l	-0.343117	-0.647901	-0.244297	-0.0687412
937	Impad1	-0.033652	0.351442	0.188177	0.749658
989	Dlat	-2.81326	-2.99729	-2.65514	-1.71898
1039	Myef2	-1.21873	-1.54913	-1.46308	-0.4935
1060	2016-09-08	-2.10783	-2.39119	-2.1809	-1.51893
1094	Matr3	-1.75253	-2.26265	-2.07931	-0.394319
1125	Qil1	-1.73763	-1.67419	-1.76988	-1.05626
1135	Sgip1	-0.281657	-0.50445	-0.242181	0.259446
1144	Mrps23	-0.564427	-0.519995	-0.787279	-0.0359784
1163	Eif4a3;Gm8994	-1.51479	-0.93599	-1.37818	-0.409407
1167	Ppa2	-1.19832	-1.4959	-1.02656	-1.09871
1180	Cisd1	-1.53081	-1.78134	-1.51025	-1.08869
1191	Ndufv1	-1.90519	-2.02624	-1.84322	-1.26085
1208	Golga2	-0.609755	-1.09646	-0.412077	-0.190846
1215	Glyr1	-2.37571	-2.37047	-2.5575	-1.61137
1218	Prpf3	-1.40985	-1.84287	-1.227	-1.14765
1247	Prpf19	-0.970623	-1.03414	-1.14649	-0.550113
1266	Epdr1	-1.3104	-1.15096	-1.29036	-0.673676
1283	Cox6c	-1.61022	-1.95291	-1.80764	-1.04404
1296	Uqcrq	-2.18249	-2.40933	-2.15595	-1.76374
1297	Ndufa2	-1.71225	-2.15309	-1.82546	-1.08907
1298	Ndufa3	-1.82951	-2.27626	-1.71063	-1.3601
1307	Btf3l4	-0.0483795	-0.41425	0.12917	0.0181807
1314	Mrpl41;Gm6434	0.198314	-0.168	0.0504804	0.765161
1330	Ndufb7	-1.97224	-2.30165	-1.95592	-1.39771
1337	Ociad1	-1.29576	-1.3686	-1.61639	-0.650243
1377	Rps19	-0.0886583	-0.359213	-0.157193	0.444486
1384	Pgm1	-1.63744	-1.79219	-1.59735	-1.57353
1429	Arpc5l	-1.81733	-1.97485	-1.96656	-1.35343
1431	Rpl4	-0.237399	-0.427213	-0.285389	0.277795
1438	Gng12	-1.27246	-1.82167	-1.58583	-0.167342
1450	Ppp1r12a	-0.553857	-0.566595	-0.74589	-0.187247
1455	Ndufa8	-2.09558	-2.36109	-2.10079	-1.41737
1460	Ndufb10	-1.89362	-2.24495	-2.04332	-1.299
1487	Mapk8ip3	0.471138	0.262857	0.278288	0.926851
1556	Qki	0.90075	0.845255	0.790544	1.39355
1557	Pclo	-2.38248	-2.74123	-2.50023	-1.67788
1625	Tjp2	-0.447637	-0.477844	-0.579856	0.00683074
29	Ptrhd1	-0.0349854	-0.369941	0.105454	-0.0358543
39	Ahnak	-1.53362	-1.90858	-1.50814	-1.03947
42	Inpp5a	-3.69747	-3.78066	-3.7653	-3.52642
327	Aimp1	-0.377179	-0.45761	-0.44021	-0.210877
354	Rpl12	-0.0806674	-0.278061	-0.221672	0.298465
541	Rpl23	0.389395	0.155244	0.207063	0.867313
631	G3bp2	-0.504958	-1.09421	-0.463281	-0.223202
659	Nucb1	0.0549701	-0.410242	0.0484238	0.36371
1033	Rbm14	-1.95699	-1.45107	-1.98836	-0.959121
1122	Ppp1r8	-1.67911	-1.23254	-1.7866	-0.775755
1041	Ank2	-0.298338	-0.0228414	-0.567222	0.169045
247	Sptan1	-0.737366	-0.893938	-1.26007	0.163218
511	Timm10	-1.56617	-1.80401	-1.81022	-1.04495
544	Rps24	0.333687	0.0506171	0.265629	0.56179
545	Rps25	-0.0541987	-0.388913	-0.197201	0.336431
609	Naca	0.32124	0.012863	0.420405	0.328764
797	Cd47	-0.602962	-0.787863	-0.623268	-0.4819
951	Nfasc	-0.798446	-1.21107	-0.966543	-0.365512
991	Ckap4	-0.668747	-1.05489	-0.867954	-0.194758
1055	Tcerg1	-1.37896	-1.46357	-1.61884	-1.03195
1085	Coq9	-1.77849	-1.62038	-1.86954	-1.54848
1136	Hip1	-0.142946	0.157496	-0.343578	0.237421
1182	Pnpo	-1.28573	-1.80073	-1.2481	-1.06601
1264	Ndufs5	-1.8911	-2.49724	-1.99276	-1.55467
1284	Tomm22	-0.0198241	-0.481916	-0.0550984	0.276705
1292	Lap3	-0.62224	-0.938733	-0.714128	-0.412953
1318	Pam16	-0.173255	-0.726918	-0.148609	0.0396215
185	Mdh2	-1.24455	-1.55502	-1.2018	-1.21196
202	Rras	0.894177	0.761472	0.53911	1.38967
464	Actn4	0.0821013	-0.16013	-0.299165	0.728948
828	Vat1	1.10221	1.15168	1.08223	1.15241
884	Chd4	-0.951303	-0.833902	-1.35364	-0.504382
925	Cdc42bpb	0.121787	0.319171	-0.126157	0.381102
1221	Atad3	-1.45895	-1.70818	-1.71655	-1.11376
1389	Dynll2	-1.01163	-1.01801	-1.26749	-0.694114
220	Cox5a	-1.42971	-1.87433	-1.64898	-1.07411
721	Srrm1	-0.772365	-1.07078	-1.06393	-0.403286
750	Gas7	-0.513579	-0.841665	-0.604281	-0.347521
864	Cltb	-1.08764	-1.45667	-1.37259	-0.725081
1300	Sdhb	-1.08755	-1.39401	-1.19353	-0.925402
1537	Asap1	0.271426	0.0820462	0.188398	0.387571
895	Myh14	-1.99463	-1.62887	-2.88848	-1.15922
999	Rpl24	0.417385	0.189802	0.226648	0.644423
1225	Myo5a	-0.699841	-1.53201	-1.82661	0.504946
1383	Hnrnpm	-0.765191	-0.984466	-1.26146	-0.290409
1646	Mecp2	-2.83192	-3.28464	-3.9841	-1.75603
9	Map7d1	0.194607	-0.0998131	-0.0141012	0.43737
26	Shank1	-3.21191	-3.18102	-3.98382	-2.54919
1116	Uqcr10	-1.80254	-2.23269	-1.82086	-1.72628
1154	Sfpq	-1.43934	-1.82569	-1.84856	-1.05464
1321	Mrps36	-1.6871	-2.0686	-1.94522	-1.43831
1146	Srsf4	-1.48438	-1.90087	-2.06366	-0.981195
1379	Ccdc47	-0.135535	-0.582171	-0.237413	-0.0027385
857	Cdc5l	-1.33867	-1.66309	-2.00493	-0.79484
