# Supplementary material for: Proteome dynamics during postnatal mouse corpus callosum development
Source: Sci Rep. 2017 Mar 28;7:45359. doi: 10.1038/srep45359 (PMC5368975; doi:10.1038/srep45359)
Supplement: Supplementary Table S3 [file srep45359-s4.xls]

## Sheet: Cluster A
Category	Term	Count	%	PValue	Genes	List Total	Pop Hits	Pop Total	Fold Enrichment	Bonferroni	Benjamini	FDR
SP_PIR_KEYWORDS	acetylation	232	53.3333	9.13934e-94	P34022, Q8CHP5, Q9Z2U1, Q9D2M8, Q9CQM9, Q9Z2U0, P34884, Q9JMH6, P58044, P19157, Q60631, O70435, Q9Z172, Q3THE2, Q78ZA7, P62962, P68254, Q60737, Q9JMG1, P62259, Q9EQU5, Q9DCT8, Q9DBT5, P62869, Q99PG2, O70439, Q61879, O08915, Q99P72, Q9Z2W0, P35700, P62774, Q9WUM4, P53811, P63101, P53810, P46638, Q8CAY6, Q60605, P60766, Q8CI32, O08663, P10637, Q03958, P10639, Q8BJU0, P61087, P61759, P61089, Q3UGC7,…	429	2325	17854	4.15282	3.00684e-91	3.00684e-91	1.23847e-90
SP_PIR_KEYWORDS	cytoplasm	200	45.977	5.59596e-47	Q8CHP5, Q9Z2U1, Q9CQM9, Q922J3, Q9Z2U0, P34884, Q9JMH6, O70435, Q9Z172, P55821, Q9DAK9, P68254, P62962, Q61205, Q61206, Q9JMG1, Q60739, P62259, Q9EQU5, Q99PG2, O08638, Q8CFI0, Q62048, O08915, Q9D1A2, Q9EQF6, Q9Z2W0, Q9CZC8, P35700, P62774, Q9CR16, P53811, Q99JP6, P63101, P53810, Q8CAY6, Q9QYH6, P10637, P10639, P61087, P61759, Q3UGC7, P70296, Q9WUL7, Q6IRU2, P62983, Q9QZ88, P62984, P70168, P70429,…	429	3029	17854	2.74795	1.84107e-44	9.20536e-45	7.58305e-44
SP_PIR_KEYWORDS	phosphoprotein	273	62.7586	2.21927e-33	P34022, Q8CHP5, Q9Z2U1, Q9CZ44, P13595, Q9CZ42, Q922J3, Q9Z2U0, P34884, Q9JMH6, P19157, Q60631, O70435, P55821, Q9DAK9, Q3THE2, Q78ZA7, P62962, P68254, Q8K0T0, Q60737, Q61206, P07724, Q9JMG1, Q9EQU5, P62259, Q9DCT8, Q9DBT5, O35887, Q99PG2, O08638, O70439, Q8CFI0, Q9CR00, Q6P9R2, Q61879, Q62048, O08915, P70414, Q99P72, Q9EQF6, P35700, P11627, Q9WUM4, Q9CR16, P53811, Q99JP6, Q99JP4, P63101, Q8K2Q9,…	429	6311	17854	1.80029	7.3014e-31	2.4338e-31	3.00732e-30
GOTERM_CC_FAT	GO:0005829~cytosol	54	12.4138	1.26966e-18	P24288, Q9CWM4, Q9D8B3, Q9Z2U1, Q99J77, Q9Z2U0, Q61233, Q9JMH6, O70435, P97371, P14873, Q9JII6, P63001, P17182, A2AWA9, P08228, P46414, O09061, P62962, P01942, Q60739, Q9EQU5, Q9D7S9, Q6NVE8, Q5SV85, Q9CR00, Q9WU28, A8DUK4, Q9CR51, Q9D1A2, P28271, P17742, P70195, Q9R257, P40124, Q9R1P0, Q9R1P1, Q9QYH6, Q9R1P4, Q9R1P3, P10637, Q03958, P20065, P23492, P51432, P10639, P61759, O70591, Q61081, Q9JK48,…	301	549	12504	4.08605	4.0629e-16	4.0629e-16	1.71334e-15
INTERPRO	IPR001353:Proteasome, subunit alpha/beta	14	3.21839	3.84036e-17	O70435, Q9Z2U1, O55234, O09061, P70195, Q9Z2U0, P99026, Q9R1P0, Q9QUM9, Q9R1P1, Q9R1P4, Q9R1P3, Q60692, P49722	420	20	17763	29.605	2.81499e-14	2.81499e-14	5.82721e-14
GOTERM_CC_FAT	GO:0005839~proteasome core complex	14	3.21839	4.44491e-17	O70435, Q9Z2U1, O55234, O09061, P70195, Q9Z2U0, P99026, Q9R1P0, Q9QUM9, Q9R1P1, Q9R1P4, Q9R1P3, Q60692, P49722	301	20	12504	29.0791	1.42237e-14	7.11186e-15	5.99817e-14
SP_PIR_KEYWORDS	threonine protease	14	3.21839	1.21599e-16	O70435, Q9Z2U1, O55234, O09061, P70195, Q9Z2U0, P99026, Q9R1P0, Q9QUM9, Q9R1P1, Q9R1P4, Q9R1P3, Q60692, P49722	429	21	17854	27.7451	3.65263e-14	9.10383e-15	1.55431e-13
GOTERM_MF_FAT	GO:0004298~threonine-type endopeptidase activity	14	3.21839	2.20782e-16	O70435, Q9Z2U1, O55234, O09061, P70195, Q9Z2U0, P99026, Q9R1P0, Q9QUM9, Q9R1P1, Q9R1P4, Q9R1P3, Q60692, P49722	336	21	13288	26.3651	1.02141e-13	1.02141e-13	3.10862e-13
GOTERM_MF_FAT	GO:0070003~threonine-type peptidase activity	14	3.21839	2.20782e-16	O70435, Q9Z2U1, O55234, O09061, P70195, Q9Z2U0, P99026, Q9R1P0, Q9QUM9, Q9R1P1, Q9R1P4, Q9R1P3, Q60692, P49722	336	21	13288	26.3651	1.02141e-13	1.02141e-13	3.10862e-13
SP_PIR_KEYWORDS	proteasome	18	4.13793	4.36279e-15	O70435, P97371, Q9Z2U1, O55234, O09061, Q9Z2U0, P70195, P99026, P54728, Q9R1P0, Q9QUM9, Q9R1P1, Q9R1P4, Q60692, Q9R1P3, Q9CR00, Q8R317, P49722	429	54	17854	13.8726	1.42453e-12	2.84883e-13	5.86198e-12
GOTERM_BP_FAT	GO:0008104~protein localization	60	13.7931	5.47726e-15	P35288, P62821, Q9CQV8, Q9D8B3, Q99LI8, Q02248, P62827, P61971, P35293, Q9CQD1, Q99MI1, Q5SRX1, Q9Z0P4, P62492, Q99N28, P68254, P62962, Q9D7S9, P62259, Q5SV85, Q9ERB0, P61294, O70439, Q00623, P63242, P61982, P51150, Q9WTQ5, Q9ER00, P61027, O08915, Q61187, P60521, P63101, P46638, P61264, P53994, P60766, Q6ZWY8, P20065, P35279, O70493, P35278, Q9QXZ0, A2ALU4, O35551, P29595, Q7TN79, O88952, Q14AA6,…	346	753	13588	3.12922	9.91185e-12	9.91185e-12	9.24816e-12
GOTERM_CC_FAT	GO:0000502~proteasome complex	18	4.13793	1.49737e-14	O70435, P97371, Q9Z2U1, O55234, O09061, Q9Z2U0, P70195, P99026, P54728, Q9R1P0, Q9QUM9, Q9R1P1, Q9R1P4, Q60692, Q9R1P3, Q9CR00, Q8R317, P49722	301	58	12504	12.8922	4.79616e-12	1.59872e-12	2.02283e-11
GOTERM_CC_FAT	GO:0005856~cytoskeleton	71	16.3218	3.93223e-14	P34022, Q8R550, Q8CJ19, Q9Z0Y1, Q9CQV6, Q03173, Q922J3, Q61233, Q02248, Q62165, P12023, Q9JJV2, Q9R1K9, Q9CW03, Q61771, Q6A065, P14873, A2AWA9, P62627, Q99KJ8, A2AHC3, Q61301, Q3THE2, P54227, Q91VR7, Q91VR8, P62962, P11881, O35685, Q9Z0H8, P48428, O08638, O08579, P26041, Q61879, P26040, Q8K4G5, Q62048, Q9WTQ5, Q8BNY6, Q61315, P48193, Q9D1E6, P26645, Q9WUM4, Q99JP6, Q99JP4, P40124, P15532, Q6DFV3,…	301	1122	12504	2.62874	1.25766e-11	3.14415e-12	5.30354e-11
INTERPRO	IPR001353:Proteasome, alpha and beta subunits	10	2.29885	2.05209e-11	P99026, Q9R1P0, O55234, Q9R1P1, Q9R1P3, Q60692, O09061, P70195, Q9Z2U0, P49722	420	16	17763	26.433	1.50418e-08	7.52092e-09	3.11376e-08
INTERPRO	IPR005225:Small GTP-binding protein	23	5.28736	4.58816e-11	P62821, P35288, P51150, P35279, P61027, P63321, Q61411, P35278, P63001, P62492, Q8VEH3, Q9WUL7, Q9JIW9, Q14AA6, P46638, Q9D1G1, P62331, Q9CQD1, P61294, P62827, P53994, P35293, P60766	420	164	17763	5.93132	3.36312e-08	1.12104e-08	6.96189e-08
INTERPRO	IPR013753:Ras	20	4.5977	6.12311e-11	P62821, P35288, P51150, P35279, P61027, P63321, Q61411, P35278, P63001, P62492, Q9JIW9, Q14AA6, P46638, Q9D1G1, Q9CQD1, P61294, P62827, P53994, P35293, P60766	420	121	17763	6.99055	4.48823e-08	1.12206e-08	9.29094e-08
GOTERM_BP_FAT	GO:0044265~cellular macromolecule catabolic process	46	10.5747	9.6465e-11	Q9WTX5, Q8CHP5, P58321, P61957, P63280, Q9Z2A5, Q9Z2U1, Q9D2M8, O35900, Q9CQV6, P56399, P70195, Q9Z2U0, Q6P8I4, Q99JP4, Q9R1P0, P62878, Q02053, Q9R1P1, Q9QUM9, Q9R1P4, Q9R1P3, P62322, P68037, O70435, Q9Z172, P61087, O55234, P61089, P08228, O09061, Q9JKB1, Q91VR7, P99026, P29595, P70677, P54728, P62983, P83940, P62984, P61961, P62869, Q60692, Q8CFI0, Q9CPX6, P49722	346	609	13588	2.96633	1.75759e-07	8.78796e-08	1.64049e-07
GOTERM_BP_FAT	GO:0045184~establishment of protein localization	48	11.0345	1.0104e-10	P62821, P35288, Q9CQV8, P61982, Q9D8B3, P51150, Q9WTQ5, Q9ER00, P61027, O08915, Q61187, Q99LI8, P60521, P63101, P46638, P61264, Q9CQD1, P62827, P61971, P35293, P53994, Q99MI1, P35279, O70493, Q5SRX1, P35278, P62492, Q9QXZ0, O35551, P68254, O88952, Q14AA6, Q9QZ88, Q99MD9, Q9D7S9, Q9D1G1, P62259, P62075, P62331, P70168, Q8BTM8, Q5SV85, Q9ERB0, P61294, O70439, Q9CPX6, P63242	346	656	13588	2.87354	1.84096e-07	6.13652e-08	1.7183e-07
KEGG_PATHWAY	mmu03050:Proteasome	15	3.44828	1.548e-10	O70435, P97371, Q9Z2U1, O55234, O09061, Q9Z2U0, P70195, P99026, Q9R1P0, Q9QUM9, Q9R1P1, Q9R1P4, Q9R1P3, Q60692, P49722	191	47	5738	9.58784	2.07432e-08	2.07432e-08	1.81245e-07
GOTERM_CC_FAT	GO:0015630~microtubule cytoskeleton	37	8.50575	1.92598e-10	P34022, Q62048, Q9Z0Y1, Q61315, Q9CQV6, Q9D1E6, Q922J3, P26645, P15532, P51807, P62204, P12023, Q9R1K9, P10637, Q9CW03, Q80VC9, Q61771, Q6A065, P14873, A2AWA9, P62627, Q99KJ8, A2AHC3, Q9QXZ0, A2ALU4, Q9WUL7, Q91VR7, P54227, Q9JJG0, O35685, P28738, Q9Z0H8, P27546, P48428, O08579, Q61879, P26040	301	450	12504	3.41564	6.16313e-08	1.23263e-08	2.59901e-07
GOTERM_BP_FAT	GO:0015031~protein transport	47	10.8046	2.58223e-10	P62821, P35288, Q9CQV8, P61982, Q9D8B3, P51150, Q9WTQ5, Q9ER00, P61027, O08915, Q61187, Q99LI8, P60521, P63101, P46638, P61264, Q9CQD1, P62827, P61971, P35293, P53994, Q99MI1, P35279, O70493, Q5SRX1, P35278, P62492, Q9QXZ0, O35551, P68254, O88952, Q14AA6, Q9QZ88, Q99MD9, Q9D7S9, Q9D1G1, P62259, P62075, P62331, P70168, Q5SV85, Q9ERB0, P61294, O70439, Q9CPX6, P63242	346	651	13588	2.83528	4.70483e-07	1.17621e-07	4.39136e-07
UP_SEQ_FEATURE	short sequence motif:Effector region	18	4.13793	2.73778e-10	P62821, P35288, P51150, P35279, P61027, P63321, Q61411, P35278, P63001, P62492, Q9JIW9, P46638, Q9D1G1, Q9CQD1, P61294, P53994, P35293, P60766	427	92	16021	7.34085	3.31545e-07	3.31545e-07	4.4311e-07
SP_PIR_KEYWORDS	prenylation	21	4.82759	2.83155e-10	P62821, P35288, P51150, P35279, P61027, Q9Z0P4, P63321, Q61411, P35278, P63001, Q8VCI5, P62492, Q9JIW9, P46638, Q9D1G1, Q9CQD1, P61294, P53994, P35293, P28656, P60766	429	145	17854	6.02739	9.31579e-08	1.55263e-08	3.83701e-07
GOTERM_BP_FAT	GO:0046907~intracellular transport	37	8.50575	3.1319e-10	P62821, P61982, P34022, Q9CQV8, P51150, Q9WTQ5, Q9ER00, P61027, O08915, Q99LI8, P60521, Q03173, P63101, P12023, P61264, P53994, P61971, P62827, Q99MI1, P60766, Q60605, P35279, Q5SRX1, Q9QXZ0, P68254, Q14AA6, Q91YS8, Q9QZ88, P62259, Q9D7S9, P62075, P70168, Q8BTM8, P70429, O70439, Q61879	346	431	13588	3.37135	5.70633e-07	1.14127e-07	5.32613e-07
GOTERM_CC_FAT	GO:0042995~cell projection	42	9.65517	3.26803e-10	P06837, Q3UNH4, P63158, O08553, Q99P72, Q8BNY6, Q9EQF6, P32848, Q61315, Q61330, P11627, Q03173, P13595, P62774, Q8K2Q9, Q99JP4, Q61233, Q02248, P51807, P12023, Q01768, Q9CQD1, Q9R1K9, P30999, P60766, Q9Z0R4, P10637, P55821, Q8K2K6, P70232, P63001, P08228, Q99KJ8, Q61301, Q61553, P28738, P51880, Q9Z0J4, P70429, P26041, Q61879, P26040	301	575	12504	3.03434	1.04577e-07	1.74295e-08	4.41004e-07
SP_PIR_KEYWORDS	cytoskeleton	42	9.65517	7.38452e-10	Q8R550, Q8K4G5, Q8CJ19, Q9WTQ5, Q9Z0Y1, P48193, Q03173, Q9D1E6, Q922J3, P26645, Q61233, Q02248, Q6DFV3, Q62165, P62204, Q9JJV2, Q9R1K9, P30999, Q6ZWY8, P10637, Q9JM96, P20065, Q6A065, P23492, Q61792, A2AWA9, Q99KJ8, Q9QXZ0, Q61301, A2ALU4, Q9WUL7, Q91VR8, P62962, Q9JJG0, Q6IRU2, O35685, Q9Z0H8, Q8BTM8, P70429, P48428, P26041, P26040	429	583	17854	2.99819	2.42951e-07	3.47073e-08	1.00067e-06
GOTERM_BP_FAT	GO:0051603~proteolysis involved in cellular protein catabolic process	41	9.42529	7.92808e-10	Q9WTX5, P58321, P61957, P63280, Q9Z2A5, Q9Z2U1, Q9D2M8, Q9CQV6, P56399, P70195, Q9Z2U0, Q6P8I4, Q99JP4, Q9R1P0, P62878, Q02053, Q9QUM9, Q9R1P1, Q9R1P4, Q9R1P3, P68037, O70435, Q9Z172, P61087, O55234, P61089, O09061, Q9JKB1, Q91VR7, P99026, P29595, P54728, P62983, P83940, P62984, P61961, P62869, Q60692, Q8CFI0, Q9CPX6, P49722	346	534	13588	3.01524	1.4445e-06	2.40749e-07	1.34825e-06
GOTERM_BP_FAT	GO:0044257~cellular protein catabolic process	41	9.42529	9.33972e-10	Q9WTX5, P58321, P61957, P63280, Q9Z2A5, Q9Z2U1, Q9D2M8, Q9CQV6, P56399, P70195, Q9Z2U0, Q6P8I4, Q99JP4, Q9R1P0, P62878, Q02053, Q9QUM9, Q9R1P1, Q9R1P4, Q9R1P3, P68037, O70435, Q9Z172, P61087, O55234, P61089, O09061, Q9JKB1, Q91VR7, P99026, P29595, P54728, P62983, P83940, P62984, P61961, P62869, Q60692, Q8CFI0, Q9CPX6, P49722	346	537	13588	2.9984	1.7017e-06	2.431e-07	1.58832e-06
GOTERM_BP_FAT	GO:0009057~macromolecule catabolic process	46	10.5747	9.66384e-10	Q9WTX5, Q8CHP5, P58321, P61957, P63280, Q9Z2A5, Q9Z2U1, Q9D2M8, O35900, Q9CQV6, P56399, P70195, Q9Z2U0, Q6P8I4, Q99JP4, Q9R1P0, P62878, Q02053, Q9R1P1, Q9QUM9, Q9R1P4, Q9R1P3, P62322, P68037, O70435, Q9Z172, P61087, O55234, P61089, P08228, O09061, Q9JKB1, Q91VR7, P99026, P29595, P70677, P54728, P62983, P83940, P62984, P61961, P62869, Q60692, Q8CFI0, Q9CPX6, P49722	346	654	13588	2.76223	1.76075e-06	2.20094e-07	1.64344e-06
GOTERM_CC_FAT	GO:0044430~cytoskeletal part	49	11.2644	1.00387e-09	P34022, Q9Z0Y1, Q9CQV6, Q03173, Q922J3, Q61233, P12023, Q9R1K9, Q9CW03, Q61771, P14873, Q6A065, A2AWA9, Q99KJ8, A2AHC3, P62627, Q3THE2, Q91VR7, P54227, P11881, O35685, Q9Z0H8, P48428, O08638, O08579, P26040, Q61879, Q62048, Q8BNY6, Q61315, Q9D1E6, P26645, Q99JP6, P40124, Q99JP4, P15532, P51807, P62204, Q60605, P10637, Q80VC9, Q61792, A2ALU4, Q9WUL7, Q9JJG0, Q6IRU2, P28738, P27546, Q91XM9	301	774	12504	2.62989	3.21238e-07	4.58911e-08	1.35467e-06
SP_PIR_KEYWORDS	protein transport	36	8.27586	1.93188e-09	P62821, P35288, Q9D8B3, P51150, Q9ER00, P61027, Q61187, Q99LI8, P60521, P46638, Q9CQD1, P35293, P53994, P61971, P62827, Q99MI1, P35279, O70493, Q5SRX1, P35278, P62492, O35551, O88952, Q9QZ88, Q99MD9, Q9D7S9, Q9D1G1, P62075, P70168, P62331, Q5SV85, Q9ERB0, P61294, Q9CPX6, P63242	429	461	17854	3.24997	6.3559e-07	7.94488e-08	2.61788e-06
GOTERM_BP_FAT	GO:0030163~protein catabolic process	41	9.42529	2.55791e-09	Q9WTX5, P58321, P61957, P63280, Q9Z2A5, Q9Z2U1, Q9D2M8, Q9CQV6, P56399, P70195, Q9Z2U0, Q6P8I4, Q99JP4, Q9R1P0, P62878, Q02053, Q9QUM9, Q9R1P1, Q9R1P4, Q9R1P3, P68037, O70435, Q9Z172, P61087, O55234, P61089, O09061, Q9JKB1, Q91VR7, P99026, P29595, P54728, P62983, P83940, P62984, P61961, P62869, Q60692, Q8CFI0, Q9CPX6, P49722	346	556	13588	2.89593	4.6605e-06	5.17834e-07	4.34999e-06
SP_PIR_KEYWORDS	Chaperone	20	4.5977	3.41898e-09	Q9WU28, Q9CWM4, Q03958, P60904, Q8BJU0, P61759, Q9D868, Q99L47, O70591, Q9D1E6, Q61081, O08997, Q6NZB0, Q60739, P62075, Q9CYG7, Q9ERE7, P48428, Q8CI32	429	150	17854	5.54903	1.12484e-06	1.24983e-07	4.63303e-06
UP_SEQ_FEATURE	lipid moiety-binding region:S-geranylgeranyl cysteine	17	3.90805	3.80654e-09	P62821, P35288, P51150, P35279, P61027, P63321, P35278, P63001, P62492, Q9JIW9, P46638, Q9D1G1, Q9CQD1, P61294, P53994, P35293, P60766	427	95	16021	6.71409	4.60971e-06	2.30486e-06	6.1609e-06
INTERPRO	IPR000426:Proteasome, alpha-subunit, conserved site	7	1.6092	4.47309e-09	O70435, Q9R1P0, Q9Z2U1, Q9QUM9, Q9R1P4, Q9Z2U0, P49722	420	8	17763	37.0063	3.27877e-06	6.55754e-07	6.78728e-06
INTERPRO	IPR016050:Proteasome, beta-type subunit, conserved site	8	1.83908	5.8698e-09	P99026, Q9R1P0, O55234, Q9R1P1, Q9R1P3, Q60692, O09061, P70195	420	13	17763	26.0264	4.30255e-06	7.17094e-07	8.90659e-06
SMART	SM00175:RAB	13	2.98851	6.61113e-09	P35288, P62821, P51150, P35279, P61027, P35278, P62492, P46638, Q9D1G1, P61294, P53994, P35293, Q9CQD1	214	58	9131	9.56357	8.92502e-07	8.92502e-07	7.75069e-06
INTERPRO	IPR003579:Ras small GTPase, Rab type	13	2.98851	8.48499e-09	P35288, P62821, P51150, P35279, P61027, P35278, P62492, P46638, Q9D1G1, P61294, P53994, P35293, Q9CQD1	420	58	17763	9.47943	6.21948e-06	8.885e-07	1.28748e-05
GOTERM_BP_FAT	GO:0007264~small GTPase mediated signal transduction	26	5.97701	9.70073e-09	P62821, P35288, P51150, P61027, P63321, Q61411, Q9JIW9, P46638, Q9CQD1, P35293, P53994, P60766, Q60631, Q9Z0R4, Q9JM96, P35279, P35278, P63001, P62492, Q8VEH3, Q9WUL7, P68254, Q9D1G1, Q99PT1, P62331, P61294	346	258	13588	3.95761	1.76746e-05	1.76747e-06	1.64971e-05
SP_PIR_KEYWORDS	lipoprotein	40	9.1954	1.05321e-08	P62821, P35288, P06837, Q3UNH4, P51150, P61027, Q8CIN4, P63321, Q8BNY6, Q61411, Q61330, Q9CQV6, P13595, P26645, Q9JIW9, P46638, Q9CQD1, Q99PJ0, P35293, P53994, P28656, P60766, P35279, P60904, Q9Z0P4, P35278, P63001, Q8VCI5, P62492, Q91X97, Q9WUL7, Q91VR7, Q7TN79, P21279, Q9D1G1, P62331, Q91XM9, P61294, Q00623, P28667	429	589	17854	2.82633	3.46507e-06	3.46508e-07	1.4272e-05
INTERPRO	IPR001806:Ras GTPase	18	4.13793	1.11513e-08	P62821, P35288, P51150, P35279, P61027, P63321, Q61411, P35278, P63001, P62492, Q9JIW9, P46638, Q9D1G1, Q9CQD1, P61294, P53994, P35293, P60766	420	130	17763	5.85593	8.17385e-06	1.02174e-06	1.69205e-05
GOTERM_BP_FAT	GO:0034613~cellular protein localization	28	6.43678	1.11956e-08	P62821, P61982, Q9CQV8, P51150, Q9WTQ5, Q9ER00, P61027, O08915, Q99LI8, P63101, Q02248, P61264, P53994, P61971, P62827, P60766, Q5SRX1, P35279, Q9QXZ0, P68254, Q14AA6, Q9JK48, P62259, P62075, P70168, Q8BTM8, O70439	346	299	13588	3.67762	2.03982e-05	1.8544e-06	1.90393e-05
GOTERM_CC_FAT	GO:0048770~pigment granule	15	3.44828	1.27259e-08	Q9CQV8, P51150, P60904, P35278, P63001, P35700, P63101, P10605, P62259, O35887, Q9CQD1, P62827, P53994, O08638, P28656	301	85	12504	7.33086	4.07229e-06	5.09037e-07	1.7173e-05
GOTERM_CC_FAT	GO:0042470~melanosome	15	3.44828	1.27259e-08	Q9CQV8, P51150, P60904, P35278, P63001, P35700, P63101, P10605, P62259, O35887, Q9CQD1, P62827, P53994, O08638, P28656	301	85	12504	7.33086	4.07229e-06	5.09037e-07	1.7173e-05
GOTERM_BP_FAT	GO:0070727~cellular macromolecule localization	28	6.43678	1.28947e-08	P62821, P61982, Q9CQV8, P51150, Q9WTQ5, Q9ER00, P61027, O08915, Q99LI8, P63101, Q02248, P61264, P53994, P61971, P62827, P60766, Q5SRX1, P35279, Q9QXZ0, P68254, Q14AA6, Q9JK48, P62259, P62075, P70168, Q8BTM8, O70439	346	301	13588	3.65318	2.34939e-05	1.95785e-06	2.19288e-05
GOTERM_MF_FAT	GO:0008092~cytoskeletal protein binding	33	7.58621	1.73488e-08	P61982, Q8K4G5, Q3UH68, Q61315, P48193, Q03173, Q922J3, P26645, Q9WUM4, P40124, P15532, Q61233, Q8BPM0, Q9JJV2, Q6ZWY8, P10637, P20065, P14873, Q61792, Q9QXZ0, A2ALU4, Q91VR7, P54227, P62962, Q6IRU2, Q61553, Q8BTM8, P70429, O08638, O08579, P26041, P26040, Q61879	336	414	13288	3.15235	7.98042e-06	3.99022e-06	2.469e-05
GOTERM_BP_FAT	GO:0007010~cytoskeleton organization	29	6.66667	1.77699e-08	P34022, Q8K4G5, O55033, Q3UH68, P48193, Q03173, Q9WUM4, P40124, Q61233, Q8BPM0, Q9JJV2, Q6ZWY8, P10637, Q9CW03, P20065, P14873, Q61792, Q9Z0P4, Q8K2K6, P63001, P08228, P54227, P62962, Q9JJG0, Q8BTM8, P70429, O08638, P26040, Q61879	346	326	13588	3.49349	3.23762e-05	2.49051e-06	3.02195e-05
GOTERM_CC_FAT	GO:0043005~neuron projection	24	5.51724	2.34435e-08	P10637, P55821, Q3UNH4, P06837, P63158, Q8BNY6, O08553, P32848, Q9EQF6, Q61315, P70232, Q61330, P08228, Q99KJ8, P11627, P13595, Q61301, P62774, Q8K2Q9, Q99JP4, P28738, Q9Z0J4, P12023, Q61879	301	245	12504	4.06937	7.50188e-06	8.33545e-07	3.16357e-05
GOTERM_CC_FAT	GO:0030424~axon	16	3.67816	3.66658e-08	P10637, P55821, P06837, Q8BNY6, O08553, P32848, Q61315, Q61330, P11627, P13595, Q61301, P62774, Q8K2Q9, Q99JP4, P12023, Q61879	301	107	12504	6.21182	1.1733e-05	1.1733e-06	4.94785e-05
SP_PIR_KEYWORDS	gtp-binding	27	6.2069	4.13036e-08	P62821, P35288, P51150, P61027, P63321, Q61411, Q8BGR6, Q9JIW9, P59325, P46638, Q9CQD1, P35293, P53994, P62827, P60766, P35279, P35278, P63001, P62492, Q8VEH3, Q69ZS7, Q9WUL7, Q14AA6, P21279, Q9D1G1, P62331, P61294	429	313	17854	3.59003	1.35888e-05	1.23535e-06	5.59702e-05
INTERPRO	IPR002078:RNA polymerase sigma factor 54, interaction	8	1.83908	6.12949e-08	P62821, P51150, P46638, P61027, Q9D1G1, P35293, P53994, P62492	420	17	17763	19.9025	4.49282e-05	4.99212e-06	9.30064e-05
GOTERM_MF_FAT	GO:0003779~actin binding	26	5.97701	7.44063e-08	P61982, P20065, Q8K4G5, P14873, Q61792, Q3UH68, P48193, Q03173, Q9QXZ0, A2ALU4, P26645, Q9WUM4, P62962, Q6IRU2, P40124, Q61233, Q61553, Q8BPM0, Q8BTM8, P70429, Q9JJV2, O08638, O08579, Q6ZWY8, Q61879, P26040	336	288	13288	3.57027	3.42263e-05	1.14089e-05	0.000105891
UP_SEQ_FEATURE	nucleotide phosphate-binding region:GTP	26	5.97701	8.56903e-08	P62821, P35288, P51150, P61027, P63321, Q61411, Q8BGR6, Q9JIW9, P59325, P46638, Q9CQD1, P35293, P53994, P62827, P60766, P35279, P35278, P63001, P62492, Q8VEH3, Q69ZS7, Q9WUL7, P21279, Q9D1G1, P62331, P61294	427	274	16021	3.56028	0.000103766	3.45897e-05	0.00013869
SMART	SM00213:UBQ	11	2.52874	9.41427e-08	P29595, Q9Z172, P54728, P62983, P62984, Q60739, P61957, P62869, Q78JW9, Q8R317, Q9QZM0	214	47	9131	9.98618	1.27092e-05	6.35461e-06	0.00011037
GOTERM_BP_FAT	GO:0006511~ubiquitin-dependent protein catabolic process	18	4.13793	1.03835e-07	O70435, Q9WTX5, P58321, Q9Z2A5, Q9Z2U1, O55234, P61089, P56399, Q9Z2U0, Q9JKB1, Q6P8I4, P54728, P83940, P62878, Q9R1P0, Q9QUM9, Q9R1P4, P49722	346	141	13588	5.01341	0.000189169	1.35132e-05	0.000176582
INTERPRO	IPR000626:Ubiquitin	11	2.52874	1.1375e-07	P29595, Q9Z172, P54728, P62983, P62984, Q60739, P61957, P62869, Q78JW9, Q8R317, Q9QZM0	420	47	17763	9.89833	8.33754e-05	8.33786e-06	0.0001726
SP_PIR_KEYWORDS	actin-binding	22	5.05747	1.29711e-07	P20065, Q8K4G5, Q61792, P48193, Q03173, Q9QXZ0, P26645, A2ALU4, Q9WUM4, P62962, Q6IRU2, P40124, Q61233, Q61553, Q8BPM0, Q8BTM8, P70429, Q9JJV2, O08638, O08579, Q6ZWY8, Q61879	429	226	17854	4.05128	4.26739e-05	3.55623e-06	0.00017577
INTERPRO	IPR019955:Ubiquitin supergroup	11	2.52874	2.11846e-07	P29595, Q9Z172, P54728, P62983, P62984, Q60739, P61957, P62869, Q78JW9, Q8R317, Q9QZM0	420	50	17763	9.30443	0.000155271	1.41165e-05	0.000321446
GOTERM_CC_FAT	GO:0043232~intracellular non-membrane-bounded organelle	81	18.6207	2.31774e-07	P34022, Q8R550, Q8CJ19, Q9Z0Y1, P63158, Q8CHP5, Q9CQV6, Q03173, Q62318, Q922J3, Q61233, Q9JL35, Q02248, Q62165, P12023, Q9JJV2, Q9R1K9, Q9CW03, Q61771, Q6A065, P14873, A2AWA9, P62627, Q99KJ8, A2AHC3, Q61301, Q3THE2, P54227, Q91VR7, Q91VR8, P62962, P11881, O35685, O54879, Q9Z0H8, P48428, O08638, O08579, P26041, Q61879, P26040, Q8K4G5, Q62048, Q9WTQ5, Q8BNY6, Q61315, P48193, Q9D1E6, Q8VEE4, P26645,…	301	1919	12504	1.75345	7.41648e-05	6.74248e-06	0.000312766
GOTERM_CC_FAT	GO:0043228~non-membrane-bounded organelle	81	18.6207	2.31774e-07	P34022, Q8R550, Q8CJ19, Q9Z0Y1, P63158, Q8CHP5, Q9CQV6, Q03173, Q62318, Q922J3, Q61233, Q9JL35, Q02248, Q62165, P12023, Q9JJV2, Q9R1K9, Q9CW03, Q61771, Q6A065, P14873, A2AWA9, P62627, Q99KJ8, A2AHC3, Q61301, Q3THE2, P54227, Q91VR7, Q91VR8, P62962, P11881, O35685, O54879, Q9Z0H8, P48428, O08638, O08579, P26041, Q61879, P26040, Q8K4G5, Q62048, Q9WTQ5, Q8BNY6, Q61315, P48193, Q9D1E6, Q8VEE4, P26645,…	301	1919	12504	1.75345	7.41648e-05	6.74248e-06	0.000312766
GOTERM_BP_FAT	GO:0019941~modification-dependent protein catabolic process	35	8.04598	2.45241e-07	Q9WTX5, P63280, P58321, P61957, Q9Z2A5, Q9Z2U1, Q9D2M8, Q9CQV6, P56399, Q9Z2U0, Q6P8I4, Q99JP4, Q9R1P0, P62878, Q02053, Q9QUM9, Q9R1P4, P68037, O70435, Q9Z172, P61087, O55234, P61089, Q9JKB1, Q91VR7, P29595, P54728, P62983, P83940, P62984, P61961, P62869, Q8CFI0, Q9CPX6, P49722	346	508	13588	2.70573	0.000446729	2.97882e-05	0.000417057
GOTERM_BP_FAT	GO:0043632~modification-dependent macromolecule catabolic process	35	8.04598	2.45241e-07	Q9WTX5, P63280, P58321, P61957, Q9Z2A5, Q9Z2U1, Q9D2M8, Q9CQV6, P56399, Q9Z2U0, Q6P8I4, Q99JP4, Q9R1P0, P62878, Q02053, Q9QUM9, Q9R1P4, P68037, O70435, Q9Z172, P61087, O55234, P61089, Q9JKB1, Q91VR7, P29595, P54728, P62983, P83940, P62984, P61961, P62869, Q8CFI0, Q9CPX6, P49722	346	508	13588	2.70573	0.000446729	2.97882e-05	0.000417057
GOTERM_CC_FAT	GO:0031982~vesicle	34	7.81609	3.05149e-07	Q9CQV8, Q8R550, P51150, Q9CR51, Q6P069, O55033, P35700, Q9CQV6, P63101, P46638, Q6DFV3, P12023, Q9CQD1, P62827, P53994, P28656, Q9R0P3, Q9Z0R4, Q60631, P20065, P63044, P60904, P35278, Q8K2K6, P63001, P08228, Q91VR7, P10605, P62259, O35887, Q9Z0J4, P61294, O08638, Q9CX00	301	519	12504	2.72141	9.76429e-05	8.13727e-06	0.000411781
GOTERM_MF_FAT	GO:0005525~GTP binding	28	6.43678	3.12137e-07	P62821, P35288, P51150, P61027, P63321, Q61411, Q8BGR6, Q9JIW9, P59325, P46638, Q9CQD1, P35293, P53994, P62827, P60766, P35279, P30416, P35278, P63001, P62492, Q8VEH3, Q69ZS7, Q9WUL7, Q14AA6, P21279, Q9D1G1, P62331, P61294	336	354	13288	3.12806	0.000143573	3.58951e-05	0.000444217
GOTERM_CC_FAT	GO:0005874~microtubule	22	5.05747	3.20589e-07	P10637, Q80VC9, Q61771, Q6A065, P14873, Q61315, P62627, Q99KJ8, A2AHC3, Q9D1E6, Q9CQV6, A2ALU4, Q922J3, Q91VR7, P54227, O35685, P28738, Q9Z0H8, P27546, P51807, P48428, O08579	301	240	12504	3.80797	0.000102583	7.8914e-06	0.000432617
SP_PIR_KEYWORDS	microtubule	21	4.82759	3.97027e-07	P10637, Q80VC9, Q61771, Q6A065, P14873, P62627, Q99KJ8, A2AHC3, Q9D1E6, Q9CQV6, A2ALU4, Q922J3, Q91VR7, P54227, O35685, P28738, Q9Z0H8, P27546, P51807, P48428, O08579	429	221	17854	3.95462	0.000130614	1.00478e-05	0.000538008
GOTERM_CC_FAT	GO:0009898~internal side of plasma membrane	24	5.51724	4.21692e-07	P35288, P10637, P55821, P06837, Q9ER00, P61027, P63321, Q61411, Q99LI8, P35278, P63001, Q60648, Q8VCI5, Q61301, Q9WUL7, Q9JIW9, P46638, Q9D1G1, Q9CYG7, Q9CQD1, P60766, P26041, P26040, P63242	301	287	12504	3.47386	0.000134932	9.63864e-06	0.00056905
GOTERM_CC_FAT	GO:0015629~actin cytoskeleton	20	4.5977	4.91054e-07	Q8K4G5, Q9Z0Y1, Q61792, P48193, Q99KJ8, Q03173, Q61301, Q9QXZ0, A2ALU4, Q3THE2, P62962, Q99JP4, Q6IRU2, P40124, Q61233, Q9JJV2, O08638, Q60605, P26040, Q61879	301	205	12504	4.05283	0.000157125	1.04758e-05	0.00066265
PIR_SUPERFAMILY	PIRSF001212:multicatalytic endopeptidase complex chain C9	6	1.37931	5.05172e-07	Q9R1P0, O55234, Q9R1P1, P70195, Q9Z2U0, P49722	249	7	8136	28.0069	0.000124265	0.000124265	0.000654599
GOTERM_MF_FAT	GO:0032561~guanyl ribonucleotide binding	28	6.43678	5.14232e-07	P62821, P35288, P51150, P61027, P63321, Q61411, Q8BGR6, Q9JIW9, P59325, P46638, Q9CQD1, P35293, P53994, P62827, P60766, P35279, P30416, P35278, P63001, P62492, Q8VEH3, Q69ZS7, Q9WUL7, Q14AA6, P21279, Q9D1G1, P62331, P61294	336	363	13288	3.05051	0.000236519	4.73083e-05	0.000731828
GOTERM_MF_FAT	GO:0019001~guanyl nucleotide binding	28	6.43678	5.14232e-07	P62821, P35288, P51150, P61027, P63321, Q61411, Q8BGR6, Q9JIW9, P59325, P46638, Q9CQD1, P35293, P53994, P62827, P60766, P35279, P30416, P35278, P63001, P62492, Q8VEH3, Q69ZS7, Q9WUL7, Q14AA6, P21279, Q9D1G1, P62331, P61294	336	363	13288	3.05051	0.000236519	4.73083e-05	0.000731828
GOTERM_BP_FAT	GO:0030029~actin filament-based process	19	4.36782	5.38177e-07	P20065, O55033, Q3UH68, P63001, P48193, Q03173, Q9WUM4, P62962, P40124, Q61233, Q8BTM8, Q8BPM0, P70429, Q9JJV2, O08638, Q60605, Q6ZWY8, P26040, Q61879	346	176	13588	4.23956	0.000980078	6.12831e-05	0.000915222
GOTERM_BP_FAT	GO:0006886~intracellular protein transport	24	5.51724	5.92652e-07	P62821, P61982, Q9CQV8, Q5SRX1, P35279, P51150, Q9WTQ5, Q9ER00, P61027, O08915, Q99LI8, Q9QXZ0, P68254, P63101, Q14AA6, P62259, P62075, P70168, P61264, P61971, P62827, P53994, O70439	346	276	13588	3.41493	0.00107923	6.35164e-05	0.00100786
GOTERM_BP_FAT	GO:0006457~protein folding	16	3.67816	7.70444e-07	Q9WU28, Q9CWM4, Q03958, Q9D0W5, O08915, P30416, P60904, P61759, Q9D868, Q62446, O70591, P17742, Q9QUR7, Q9CR16, Q99JP4, Q9JK48	346	127	13588	4.94761	0.00140276	7.7983e-05	0.00131021
SP_PIR_KEYWORDS	Isomerase	15	3.44828	9.03927e-07	O35459, Q9D0W5, P30416, P42125, O09114, Q9D868, Q62446, Q9DBJ1, P17742, Q9QUR7, Q9WUR2, Q9CR16, P34884, Q99JP4, P58044	429	118	17854	5.29039	0.000297348	2.12421e-05	0.0012249
GOTERM_BP_FAT	GO:0030036~actin cytoskeleton organization	18	4.13793	1.00565e-06	P20065, O55033, Q3UH68, P63001, P48193, Q03173, Q9WUM4, P62962, P40124, Q61233, Q8BTM8, Q8BPM0, P70429, Q9JJV2, O08638, Q6ZWY8, P26040, Q61879	346	165	13588	4.28418	0.00183061	9.64318e-05	0.0017102
SP_PIR_KEYWORDS	GTP binding	9	2.06897	1.36246e-06	P62821, P35288, P35279, P51150, P21279, P35278, P63001, P35293, P60766	429	35	17854	10.7017	0.00044815	2.98829e-05	0.00184625
GOTERM_CC_FAT	GO:0031225~anchored to membrane	19	4.36782	2.48445e-06	Q3UNH4, P35279, Q8CIN4, Q9Z0P4, P60904, Q61411, P35278, Q61330, Q9CQV6, P13595, P26645, Q7TN79, Q91VR7, Q91XM9, Q9CQD1, Q99PJ0, P61294, P53994, P35293	301	207	12504	3.81299	0.000794709	4.96878e-05	0.00335258
GOTERM_BP_FAT	GO:0051494~negative regulation of cytoskeleton organization	10	2.29885	2.76573e-06	P54227, P10637, P62962, P20065, P14873, P27546, Q61315, P70429, Q6ZWY8, A2ALU4	346	48	13588	8.1816	0.00502649	0.000251927	0.00470331
GOTERM_BP_FAT	GO:0016192~vesicle-mediated transport	31	7.12644	2.89519e-06	P62821, Q8R550, Q9ER00, Q61411, Q9CZC8, P60521, Q9WUM4, P40124, P15532, Q02248, P12023, P61264, Q9CQD1, P53994, Q99MI1, P60766, Q9Z0R4, P35279, P63044, Q62419, P63001, O35551, O88952, Q9QZ88, Q9D7S9, P62331, Q8BTM8, Q5SV85, P61294, O70439, Q61879	346	466	13588	2.61249	0.00526116	0.000251161	0.00492347
UP_SEQ_FEATURE	cross-link:Glycyl lysine isopeptide (Gly-Lys) (interchain with K-? in acceptor proteins)	6	1.37931	2.93091e-06	P29595, Q9Z172, P62983, P62984, P61957, P61961	427	10	16021	22.5119	0.00354305	0.000886942	0.00474359
GOTERM_CC_FAT	GO:0031410~cytoplasmic vesicle	31	7.12644	4.90883e-06	Q9CQV8, Q8R550, Q9CR51, P51150, P35700, Q9CQV6, P63101, P46638, Q6DFV3, P12023, Q9CQD1, P62827, P53994, P28656, Q9R0P3, Q9Z0R4, P20065, P63044, P60904, P35278, Q8K2K6, P63001, P08228, Q91VR7, P10605, P62259, O35887, Q9Z0J4, P61294, O08638, Q9CX00	301	508	12504	2.53501	0.0015696	9.23975e-05	0.00662401
GOTERM_BP_FAT	GO:0051493~regulation of cytoskeleton organization	13	2.98851	7.5457e-06	P10637, P34022, P20065, P14873, P63001, Q61315, P46414, A2ALU4, P54227, P62962, P27546, P70429, Q6ZWY8	346	99	13588	5.15689	0.0136542	0.000624728	0.0128315
INTERPRO	IPR012335:Thioredoxin fold	13	2.98851	7.54882e-06	P19157, P24472, Q9CQU0, P10639, P35700, Q91W90, Q9CQM9, P46425, O09131, Q61171, Q8CDN6, Q9JJU8, P11352, Q9CQM5	420	106	17763	5.18686	0.00551802	0.000461002	0.0114537
SMART	SM00101:14_3_3	5	1.14943	9.53729e-06	P68254, Q9CQV8, P61982, P63101, P62259	214	7	9131	30.4773	0.00128671	0.000429088	0.0111807
INTERPRO	IPR000308:14-3-3 protein	5	1.14943	1.00972e-05	P68254, Q9CQV8, P61982, P63101, P62259	420	7	17763	30.2092	0.00737395	0.000569166	0.01532
GOTERM_BP_FAT	GO:0032989~cellular component morphogenesis	25	5.74713	1.08086e-05	P06837, Q8K4G5, Q9EQF6, Q61315, Q03173, P11627, Q62318, P40124, Q8K2Q9, Q02248, P12023, P60766, Q8K2K6, P63001, P70232, P08228, Q61301, Q9QXZ0, A2ALU4, P54227, P28738, P70429, O08638, P26040, Q61879	346	351	13588	2.79713	0.0195007	0.000855865	0.0183795
SP_PIR_KEYWORDS	Rotamase	8	1.83908	1.33103e-05	Q9CR16, Q99JP4, Q9D0W5, P30416, Q9D868, Q62446, P17742, Q9QUR7	429	34	17854	9.7924	0.00436954	0.000273657	0.0180352
GOTERM_BP_FAT	GO:0000902~cell morphogenesis	23	5.28736	1.35143e-05	P06837, Q8K4G5, Q9EQF6, P63001, Q61315, P70232, P08228, Q03173, P11627, Q9QXZ0, Q61301, Q62318, A2ALU4, P54227, Q8K2Q9, P40124, Q02248, P28738, P70429, P12023, P60766, P26040, Q61879	346	309	13588	2.92313	0.0243226	0.00102544	0.02298
UP_SEQ_FEATURE	domain:Ubiquitin-like	9	2.06897	1.49936e-05	Q9Z172, P54728, Q60739, P61957, P62869, Q78JW9, Q8R317, Q9QZM0	427	43	16021	7.853	0.0179936	0.0036249	0.0242645
UP_SEQ_FEATURE	site:Interaction with phosphoserine on interacting protein	5	1.14943	1.619e-05	P68254, Q9CQV8, P61982, P63101, P62259	427	7	16021	26.7999	0.0194152	0.00326237	0.0262003
SP_PIR_KEYWORDS	nucleotide binding	10	2.29885	2.05968e-05	P62821, P35288, Q61771, P35279, P51150, P21279, P63001, P62331, P28738, P35293	429	64	17854	6.50277	0.00675352	0.000398534	0.027907
GOTERM_MF_FAT	GO:0003755~peptidyl-prolyl cis-trans isomerase activity	8	1.83908	2.22565e-05	Q9CR16, Q99JP4, Q9D0W5, P30416, Q9D868, Q62446, P17742, Q9QUR7	336	35	13288	9.03946	0.0101859	0.00170489	0.0316696
SP_PIR_KEYWORDS	P-loop	10	2.29885	2.34071e-05	P62821, P35288, Q61771, P35279, P51150, P21279, P63001, P62331, P28738, P35293	429	65	17854	6.40273	0.00767145	0.000427743	0.0317141
GOTERM_BP_FAT	GO:0045454~cell redox homeostasis	10	2.29885	2.44727e-05	Q61171, P28352, Q9CQU0, Q8CDN6, P10639, Q9CQM5, P35700, Q91W90, Q9JMH6, Q9CQM9	346	62	13588	6.33414	0.0436103	0.001782	0.0416103
GOTERM_BP_FAT	GO:0010639~negative regulation of organelle organization	10	2.29885	2.44727e-05	P54227, P10637, P62962, P20065, P14873, P27546, Q61315, P70429, Q6ZWY8, A2ALU4	346	62	13588	6.33414	0.0436103	0.001782	0.0416103
PIR_SUPERFAMILY	PIRSF001710:Ras-related protein Rab	8	1.83908	2.50879e-05	P62821, P35288, P46638, Q9D1G1, Q9CQD1, P35293, P53994, P62492	249	30	8136	8.71325	0.0061527	0.0030811	0.032504
SP_PIR_KEYWORDS	methylation	18	4.13793	2.544e-05	P35288, P51150, P35279, P63321, Q61411, P63001, P70399, P62492, Q9JIW9, P62983, P46638, P62984, P56959, P62204, P61294, P35293, O08638, P60766, Q8VDM6	429	221	17854	3.38968	0.00833495	0.000440423	0.0344681
GOTERM_CC_FAT	GO:0019898~extrinsic to membrane	28	6.43678	2.6114e-05	Q8R550, B1AZP2, Q9D8B3, Q8BNY6, Q61187, Q99LI8, P48193, P40124, Q6DFV3, Q9QYH6, Q9ERG2, Q99MI1, Q9JM96, Q6PEB6, Q62419, P63001, Q99KJ8, P62492, O88952, Q9JK48, Q9QZ88, P21279, Q9D7S9, Q5SV85, Q9Z0J4, Q9ERB0, P26041, P26040	301	472	12504	2.46433	0.00832177	0.000464147	0.0352337
GOTERM_CC_FAT	GO:0031988~membrane-bounded vesicle	26	5.97701	2.74343e-05	Q9CQV8, Q9CR51, P51150, O55033, P35700, P63101, P46638, Q9CQD1, P53994, P62827, Q9R0P3, P28656, Q60631, Q9Z0R4, P20065, P63044, P60904, P35278, Q8K2K6, P63001, P10605, P62259, O35887, Q9Z0J4, O08638, Q9CX00	301	420	12504	2.57162	0.00874067	0.000461951	0.0370148
PIR_SUPERFAMILY	PIRSF000868:14-3-3 protein	5	1.14943	2.7439e-05	P68254, Q9CQV8, P61982, P63101, P62259	249	7	8136	23.3391	0.00672736	0.0022475	0.0355496
PIR_SUPERFAMILY	PIRSF000868:14-3-3	5	1.14943	2.7439e-05	P68254, Q9CQV8, P61982, P63101, P62259	249	7	8136	23.3391	0.00672736	0.0022475	0.0355496
SP_PIR_KEYWORDS	ubl conjugation	30	6.89655	2.79694e-05	Q8R550, P63158, Q8CIN4, P51859, P61957, P63280, Q61187, Q61315, Q9D1E6, P17742, Q6P8I4, P15532, Q02248, Q91WJ8, P62204, Q9QUM9, Q9R1P4, P62827, P10637, P55821, Q9Z172, P61087, P61089, P46414, P62962, P62983, P62984, Q9EQU5, Q60739, P70168	429	524	17854	2.38269	0.00915985	0.000459997	0.0378945
GOTERM_MF_FAT	GO:0019904~protein domain specific binding	17	3.90805	2.87605e-05	Q60631, P61982, Q61036, Q9CQV8, Q8R550, P30681, P63280, Q03173, A2ALU4, Q99JP6, P68254, Q9JJG0, P63101, Q14AA6, P62259, Q9JJU8, P70429	336	192	13288	3.50161	0.0131429	0.00188821	0.0409227
GOTERM_BP_FAT	GO:0000904~cell morphogenesis involved in differentiation	18	4.13793	2.91646e-05	P06837, Q8K4G5, Q9EQF6, P63001, Q61315, P70232, P08228, P11627, Q03173, Q61301, Q62318, P54227, Q8K2Q9, Q02248, P28738, P70429, P12023, Q61879	346	212	13588	3.33439	0.0517515	0.00204171	0.0495858
GOTERM_MF_FAT	GO:0016859~cis-trans isomerase activity	8	1.83908	3.26311e-05	Q9CR16, Q99JP4, Q9D0W5, P30416, Q9D868, Q62446, P17742, Q9QUR7	336	37	13288	8.55084	0.0148984	0.00187456	0.046429
SMART	SM00727:STI1	5	1.14943	3.30908e-05	Q60864, P54728, Q99L47, Q8R317, Q9QZM0	214	9	9131	23.7046	0.00445737	0.00111621	0.0387878
SP_PIR_KEYWORDS	Redox-active center	8	1.83908	3.43188e-05	Q61171, Q9CQU0, Q8CDN6, P10639, Q9CQM5, P35700, Q91W90, Q9JMH6	429	39	17854	8.53697	0.0112276	0.000537527	0.0464952
GOTERM_MF_FAT	GO:0050839~cell adhesion molecule binding	6	1.37931	3.43437e-05	P97300, Q9QZQ1, Q02248, P97798, Q61301, P26040	336	16	13288	14.8304	0.0156743	0.00175384	0.0488652
INTERPRO	IPR006636:Heat shock chaperonin-binding	5	1.14943	3.5007e-05	Q60864, P54728, Q99L47, Q8R317, Q9QZM0	420	9	17763	23.496	0.0253341	0.00183122	0.053105
GOTERM_BP_FAT	GO:0033043~regulation of organelle organization	15	3.44828	3.78201e-05	P10637, P34022, P20065, P14873, P63001, Q61315, P61089, P46414, A2ALU4, P54227, P62962, P27546, P70429, P60766, Q6ZWY8	346	154	13588	3.82516	0.0665889	0.00254895	0.0642976
SP_PIR_KEYWORDS	isopeptide bond	20	4.5977	4.23811e-05	Q9Z172, P63158, P63280, P61957, P51859, P61087, P61089, P17742, P29595, P62962, P15532, P62983, P62984, Q9EQU5, P61961, P70168, Q9QUM9, P62204, Q9R1P4, P62827	429	277	17854	3.00489	0.0138469	0.000633603	0.0574151
GOTERM_CC_FAT	GO:0016272~prefoldin complex	5	1.14943	6.0849e-05	Q9WU28, Q9CWM4, Q03958, P61759, O70591	301	10	12504	20.7708	0.0192839	0.000973139	0.0820813
GOTERM_BP_FAT	GO:0048667~cell morphogenesis involved in neuron differentiation	16	3.67816	6.30091e-05	P06837, Q8K4G5, Q9EQF6, P63001, Q61315, P70232, P08228, P11627, Q03173, Q61301, P54227, Q8K2Q9, P28738, P70429, P12023, Q61879	346	182	13588	3.45246	0.108461	0.00409182	0.107099
SP_PIR_KEYWORDS	lipid-binding	11	2.52874	6.41866e-05	P53811, P31786, P70296, P53810, Q9JK48, P07724, Q62419, P51880, O55022, Q9CZ44, Q05816	429	91	17854	5.03071	0.0208966	0.000917755	0.0869437
GOTERM_BP_FAT	GO:0006508~proteolysis	48	11.0345	6.60154e-05	Q9WTX5, Q9D1A2, P58321, P61957, P63280, Q9Z2A5, Q9Z2U1, Q9D2M8, Q9Z2W0, Q9CQV6, Q8R016, P56399, P70195, Q9Z2U0, Q6P8I4, Q99JP4, Q9R1P0, P62878, Q02053, Q9R1P1, Q9QUM9, Q9R1P4, Q9R1P3, P68037, O70435, O08663, Q9Z172, P61087, O55234, P61089, Q9QUR6, O09061, Q9JKB1, Q91VR7, P99026, P29595, P70677, P10605, P54728, P62983, P83940, P62984, P61961, P62869, Q60692, Q8CFI0, Q9CPX6, P49722	346	1034	13588	1.82306	0.113331	0.00413914	0.112207
GOTERM_BP_FAT	GO:0034614~cellular response to reactive oxygen species	6	1.37931	6.68745e-05	Q61171, P11352, P08228, P35700, Q9JMH6, P24270	346	18	13588	13.0906	0.114718	0.00405341	0.113666
INTERPRO	IPR018248:EF hand	13	2.98851	6.9045e-05	Q9Z0R4, Q61233, Q6P069, Q8BNY6, P32848, P62204, O35887, Q9R1K9, Q9QXZ0, Q60605, Q3THE2, Q05186, Q91X97	420	132	17763	4.16521	0.0493523	0.00336843	0.104715
GOTERM_BP_FAT	GO:0007409~axonogenesis	15	3.44828	7.06146e-05	P06837, Q8K4G5, Q9EQF6, P63001, P70232, Q61315, P11627, Q03173, Q61301, P54227, Q8K2Q9, P28738, P70429, P12023, Q61879	346	163	13588	3.61396	0.120731	0.00414186	0.12002
SMART	SM00054:EFh	13	2.98851	8.16902e-05	Q9Z0R4, Q61233, Q6P069, Q8BNY6, P32848, P62204, O35887, Q9R1K9, Q9QXZ0, Q60605, Q3THE2, Q05186, Q91X97	214	137	9131	4.04881	0.010968	0.0022033	0.0957293
KEGG_PATHWAY	mmu05211:Renal cell carcinoma	11	2.52874	8.79879e-05	Q60631, Q61036, P83940, Q8CIN4, P62878, Q61411, P63001, P62869, P47941, Q64010, P60766	191	70	5738	4.72087	0.0117217	0.0058781	0.10297
KEGG_PATHWAY	mmu04722:Neurotrophin signaling pathway	15	3.44828	8.82376e-05	Q60631, Q9CQV8, P61982, Q61411, P63001, P68254, Q61599, P63101, P62259, Q99PT1, P62204, Q9QYH6, P47941, Q64010, P60766	191	130	5738	3.46637	0.0117547	0.0039337	0.103262
GOTERM_BP_FAT	GO:0032271~regulation of protein polymerization	9	2.06897	8.88876e-05	P54227, P10637, P62962, P20065, P63001, Q61315, P70429, P46414, Q6ZWY8	346	57	13588	6.20079	0.149525	0.00504848	0.151055
GOTERM_BP_FAT	GO:0043244~regulation of protein complex disassembly	8	1.83908	9.38687e-05	P10637, P14873, Q9D0J8, P27546, Q61315, P70429, A2ALU4, P63242	346	43	13588	7.30636	0.157209	0.00516953	0.159514
INTERPRO	IPR002048:Calcium-binding EF-hand	13	2.98851	9.89545e-05	Q9Z0R4, Q61233, Q6P069, Q8BNY6, P32848, P62204, O35887, Q9R1K9, Q9QXZ0, Q60605, Q3THE2, Q05186, Q91X97	420	137	17763	4.01319	0.0699689	0.00452332	0.150044
GOTERM_BP_FAT	GO:0042743~hydrogen peroxide metabolic process	6	1.37931	0.000116053	Q61171, P11352, P08228, P35700, Q9JMH6, P24270	346	20	13588	11.7815	0.190599	0.00620013	0.197177
GOTERM_BP_FAT	GO:0051129~negative regulation of cellular component organization	11	2.52874	0.000121743	P54227, P10637, P62962, P20065, P14873, Q99P72, P27546, Q61315, P70429, Q6ZWY8, A2ALU4	346	93	13588	4.64504	0.198947	0.00631792	0.206834
GOTERM_BP_FAT	GO:0032886~regulation of microtubule-based process	8	1.83908	0.000126561	P54227, P10637, Q9JJG0, P34022, P14873, P27546, Q61315, P46414	346	45	13588	6.98163	0.20595	0.00638531	0.215012
GOTERM_BP_FAT	GO:0031175~neuron projection development	17	3.90805	0.000143529	Q3UNH4, P06837, Q8K4G5, P14873, Q9EQF6, P63001, Q61315, P70232, P11627, Q03173, Q61301, P54227, Q8K2Q9, P28738, P70429, P12023, Q61879	346	218	13588	3.06247	0.230126	0.0070434	0.243805
GOTERM_BP_FAT	GO:0006605~protein targeting	13	2.98851	0.000144855	P68254, P61982, Q9CQV8, P63101, Q9WTQ5, O08915, P62259, P62075, P70168, P62827, P61971, Q9QXZ0	346	133	13588	3.83858	0.231983	0.00692183	0.246055
GOTERM_BP_FAT	GO:0048812~neuron projection morphogenesis	15	3.44828	0.000160571	P06837, Q8K4G5, Q9EQF6, P63001, P70232, Q61315, P11627, Q03173, Q61301, P54227, Q8K2Q9, P28738, P70429, P12023, Q61879	346	176	13588	3.34702	0.253667	0.00747407	0.272717
GOTERM_CC_FAT	GO:0016023~cytoplasmic membrane-bounded vesicle	24	5.51724	0.00016249	Q9Z0R4, Q9CQV8, P20065, Q9CR51, P51150, P63044, P60904, Q8K2K6, P35278, P63001, P35700, P63101, P10605, P46638, P62259, O35887, Q9Z0J4, Q9CQD1, P62827, P53994, O08638, P28656, Q9R0P3, Q9CX00	301	414	12504	2.4082	0.050672	0.00247317	0.219049
GOTERM_BP_FAT	GO:0042744~hydrogen peroxide catabolic process	5	1.14943	0.000172024	Q61171, P11352, P35700, Q9JMH6, P24270	346	12	13588	16.3632	0.269082	0.00780573	0.292142
GOTERM_BP_FAT	GO:0070301~cellular response to hydrogen peroxide	5	1.14943	0.000172024	Q61171, P11352, P35700, Q9JMH6, P24270	346	12	13588	16.3632	0.269082	0.00780573	0.292142
GOTERM_BP_FAT	GO:0007411~axon guidance	11	2.52874	0.000188696	P06837, Q8K4G5, Q9EQF6, P70232, P63001, P28738, P12023, P70429, P11627, Q03173, Q61879	346	98	13588	4.40805	0.290956	0.00835121	0.320414
GOTERM_BP_FAT	GO:0034599~cellular response to oxidative stress	6	1.37931	0.000189052	Q61171, P11352, P08228, P35700, Q9JMH6, P24270	346	22	13588	10.7105	0.291415	0.00816849	0.321017
GOTERM_CC_FAT	GO:0030427~site of polarized growth	8	1.83908	0.000199778	P10637, Q8K2Q9, Q99JP4, P55821, Q3UNH4, Q61315, Q99KJ8, Q61879	301	51	12504	6.51632	0.0619343	0.00290193	0.269253
GOTERM_CC_FAT	GO:0030426~growth cone	8	1.83908	0.000199778	P10637, Q8K2Q9, Q99JP4, P55821, Q3UNH4, Q61315, Q99KJ8, Q61879	301	51	12504	6.51632	0.0619343	0.00290193	0.269253
GOTERM_CC_FAT	GO:0005938~cell cortex	12	2.75862	0.000221597	P40124, Q6IRU2, Q61792, P48193, Q8BTM8, Q60648, Q9CQM9, Q9QXZ0, A2ALU4, P26645, Q61879, P26040	301	126	12504	3.95634	0.0684626	0.00307868	0.29862
GOTERM_BP_FAT	GO:0043254~regulation of protein complex assembly	9	2.06897	0.00022767	P54227, P10637, P62962, P20065, P63001, Q61315, P70429, P46414, Q6ZWY8	346	65	13588	5.43762	0.339569	0.00960156	0.386472
GOTERM_MF_FAT	GO:0019899~enzyme binding	17	3.90805	0.000231788	P61982, Q61036, Q62048, P61087, P08228, Q62426, O35900, P26645, Q7TN79, P62962, Q02248, Q8BTM8, Q8BPM0, Q9Z0J4, Q99MI1, Q8R317, P30999	336	229	13288	2.93585	0.101146	0.0106068	0.329364
INTERPRO	IPR017937:Thioredoxin, conserved site	6	1.37931	0.000256526	Q9CQU0, Q8CDN6, P10639, Q9CQM5, Q91W90, Q9CQM9	420	25	17763	10.1503	0.171433	0.0110013	0.388536
GOTERM_BP_FAT	GO:0070507~regulation of microtubule cytoskeleton organization	7	1.6092	0.000262393	P54227, P10637, P34022, P14873, P27546, Q61315, P46414	346	36	13588	7.63616	0.380066	0.0108081	0.445291
UP_SEQ_FEATURE	propeptide:Removed in mature form	17	3.90805	0.000274387	P35288, P63321, Q61411, P63001, O55234, Q61330, Q9CQV6, P62492, P70195, Q91VR7, Q9JIW9, P46638, P61961, Q99PJ0, P35293, Q60692, P60766	427	220	16021	2.89927	0.282748	0.0463661	0.443172
SP_PIR_KEYWORDS	ubl conjugation pathway	26	5.97701	0.000287559	P68037, Q9WTX5, Q9Z172, P63280, P61957, P58321, Q9Z2A5, Q9D2M8, P61087, P61089, Q9CQV6, P56399, Q9JKB1, P29595, Q91VR7, Q99JP4, P54728, P62983, P62984, P83940, P62878, Q02053, P61961, P62869, Q8CFI0, Q9CPX6	429	484	17854	2.23566	0.090282	0.00393476	0.388967
GOTERM_BP_FAT	GO:0042542~response to hydrogen peroxide	6	1.37931	0.000292664	Q61171, P11352, P08228, P35700, Q9JMH6, P24270	346	24	13588	9.81792	0.413341	0.0117814	0.496541
SP_PIR_KEYWORDS	endosome	15	3.44828	0.000313734	Q9D8B3, P51150, Q61187, Q62419, Q99LI8, P35278, P62492, Q8VEH3, O35551, Q9QZ88, Q9D7S9, Q6NVE8, P62331, Q9CQD1, O70439	429	198	17854	3.15286	0.0980847	0.00412087	0.424302
GOTERM_MF_FAT	GO:0019787~small conjugating protein ligase activity	12	2.75862	0.000318044	P68037, Q9Z172, Q9WTX5, Q61187, P62878, P63280, P61957, Q9D2M8, P61087, P61089, Q9CPX6	336	125	13288	3.79657	0.136122	0.013214	0.451673
SP_PIR_KEYWORDS	microtubule binding	4	0.91954	0.000445627	P10637, Q61771, P14873, P27546	429	7	17854	23.7816	0.136399	0.00562428	0.60218
GOTERM_BP_FAT	GO:0006928~cell motion	22	5.05747	0.000460811	P06837, Q8K4G5, O55033, Q9EQF6, P63001, Q61315, P70232, Q61330, Q03173, P11627, Q9QXZ0, Q61301, A2ALU4, P40124, Q61206, P62259, P11352, P28738, P70429, P12023, Q00623, Q61879	346	367	13588	2.35416	0.568199	0.0180907	0.780774
GOTERM_BP_FAT	GO:0048666~neuron development	19	4.36782	0.000487188	Q3UNH4, P06837, Q8K4G5, P14873, Q9EQF6, P63001, Q61315, P70232, P08228, Q03173, P11627, Q61301, P54227, Q8K2Q9, P21279, P28738, P70429, P12023, Q61879	346	292	13588	2.55535	0.58847	0.0187136	0.825292
GOTERM_BP_FAT	GO:0030030~cell projection organization	20	4.5977	0.000523185	Q3UNH4, P06837, Q8K4G5, P14873, O55033, Q9EQF6, P63001, Q61315, P70232, P08228, P11627, Q03173, Q61301, P54227, Q8K2Q9, P28738, P70429, P12023, P60766, Q61879	346	319	13588	2.46217	0.614607	0.0196684	0.886015
INTERPRO	IPR019954:Ubiquitin conserved site	6	1.37931	0.000530596	P29595, P54728, P62983, P62984, Q78JW9, Q8R317, Q9QZM0	420	29	17763	8.75025	0.322286	0.0213809	0.802084
GOTERM_BP_FAT	GO:0030182~neuron differentiation	23	5.28736	0.000556961	Q3UNH4, P06837, Q8K4G5, P14873, Q9EQF6, P63001, Q61315, P70232, P08228, Q03173, P11627, P17742, Q61301, P62774, P54227, Q8K2Q9, Q60739, P21279, P28738, P70429, P12023, P60766, Q61879	346	399	13588	2.26378	0.637621	0.0205025	0.94296
GOTERM_BP_FAT	GO:0031111~negative regulation of microtubule polymerization or depolymerization	5	1.14943	0.000583562	P54227, P10637, P14873, P27546, Q61315	346	16	13588	12.2724	0.654775	0.0210466	0.987786
GOTERM_BP_FAT	GO:0016044~membrane organization	18	4.13793	0.000594531	Q9Z0R4, Q8R550, P63044, Q62419, Q61411, P63001, P08228, Q9WUM4, O35551, P40124, P15532, Q9JK48, P62075, P12023, Q5SV85, Q9CQD1, Q61879	346	272	13588	2.59886	0.66161	0.0210221	1.00627
GOTERM_MF_FAT	GO:0005516~calmodulin binding	11	2.52874	0.000606246	P06837, Q91YS8, Q9JMG1, P70414, P63044, Q9ERG2, Q9Z0J4, O08638, P26645, Q61879, P28667	336	114	13288	3.816	0.243428	0.0229783	0.859328
SP_PIR_KEYWORDS	transport	59	13.5632	0.000618435	P31786, P35288, P62821, Q9D8B3, Q99LI8, Q05816, Q6P5F6, Q8CDN6, P62827, P61971, P35293, Q9CQD1, Q99MI1, Q5SRX1, P62492, P11881, P01942, Q9D7S9, Q5SV85, Q9ERB0, P61294, Q00623, P63242, A8DUK4, P51150, Q9CR51, Q62048, Q9JIX0, Q9ER00, P61027, P70414, Q61187, O09114, P60521, P53811, O08997, P53810, P46638, P61264, P53994, Q6PEB6, P35279, O70493, Q61792, P35278, Q8K2K6, P10639, O35551, O88952, Q9QZ88,…	429	1571	17854	1.56298	0.184153	0.00750974	0.834792
GOTERM_BP_FAT	GO:0031110~regulation of microtubule polymerization or depolymerization	6	1.37931	0.000622615	P54227, P10637, P14873, P27546, Q61315, P46414	346	28	13588	8.41536	0.6785	0.0215859	1.05356
GOTERM_BP_FAT	GO:0048858~cell projection morphogenesis	15	3.44828	0.000654882	P06837, Q8K4G5, Q9EQF6, P63001, P70232, Q61315, P11627, Q03173, Q61301, P54227, Q8K2Q9, P28738, P70429, P12023, Q61879	346	202	13588	2.91621	0.696868	0.0222688	1.10788
GOTERM_CC_FAT	GO:0030027~lamellipodium	8	1.83908	0.000747206	Q9Z0R4, Q02248, P63001, Q01768, P70429, Q03173, Q61301, P30999	301	63	12504	5.27511	0.212739	0.00991697	1.00362
GOTERM_CC_FAT	GO:0044445~cytosolic part	8	1.83908	0.000747206	Q9WU28, A8DUK4, Q9CWM4, Q03958, P01942, P17182, P61759, O70591	301	63	12504	5.27511	0.212739	0.00991697	1.00362
SP_PIR_KEYWORDS	calmodulin-binding	10	2.29885	0.000826147	P06837, Q91YS8, Q9JMG1, P70414, Q9ERG2, Q9Z0J4, O08638, P26645, Q61879, P28667	429	103	17854	4.04055	0.238081	0.00966424	1.11372
SMART	SM00033:CH	8	1.83908	0.00098781	Q8CJ19, Q61233, Q3UH68, Q8BTM8, Q9WVA4, Q9QXZ0, Q69ZW3, Q9R1Q8	214	68	9131	5.01979	0.124903	0.0219913	1.15197
GOTERM_MF_FAT	GO:0016881~acid-amino acid ligase activity	13	2.98851	0.00102438	P68037, Q9Z172, Q9WTX5, Q61187, P62878, P63280, P61957, Q9D2M8, P61087, P61089, Q8CFI0, Q9CPX6	336	166	13288	3.0971	0.375906	0.035616	1.448
INTERPRO	IPR011992:EF-Hand type	15	3.44828	0.00102999	Q9Z0R4, P51432, Q8BNY6, Q6P069, P32848, Q9QXZ0, Q91X97, Q3THE2, Q61233, P62204, O35887, Q5SV85, Q9R1K9, Q60605, Q05186	420	227	17763	2.79468	0.530163	0.0389763	1.5515
GOTERM_BP_FAT	GO:0032990~cell part morphogenesis	15	3.44828	0.00104285	P06837, Q8K4G5, Q9EQF6, P63001, P70232, Q61315, P11627, Q03173, Q61301, P54227, Q8K2Q9, P28738, P70429, P12023, Q61879	346	212	13588	2.77866	0.850591	0.0345924	1.75875
INTERPRO	IPR001715:Calponin-like actin-binding	8	1.83908	0.00108558	Q8CJ19, Q61233, Q3UH68, Q8BTM8, Q9WVA4, Q9QXZ0, Q69ZW3, Q9R1Q8	420	68	17763	4.97563	0.548944	0.0390262	1.6346
INTERPRO	IPR016135:Ubiquitin-conjugating enzyme/RWD-like	7	1.6092	0.00109804	P68037, Q61187, P63280, Q9CQK7, Q9D2M8, P61087, P61089	420	50	17763	5.921	0.553047	0.0376218	1.65321
GOTERM_CC_FAT	GO:0005768~endosome	16	3.67816	0.00112982	P63028, Q9D8B3, P51150, Q61187, Q62419, Q99LI8, P35278, P62492, Q8VEH3, O35551, Q9QZ88, Q9D7S9, Q6NVE8, P62331, Q9CQD1, O70439	301	252	12504	2.63756	0.303542	0.0143657	1.51392
UP_SEQ_FEATURE	domain:EF-hand 2	13	2.98851	0.00119214	Q9Z0R4, Q61233, Q6P069, Q8BNY6, P32848, P62204, O35887, Q9R1K9, Q9QXZ0, Q60605, Q3THE2, Q05186, Q91X97	427	160	16021	3.04849	0.764146	0.165204	1.91212
GOTERM_BP_FAT	GO:0019725~cellular homeostasis	20	4.5977	0.00123904	Q9CQU0, P70414, P28271, P10639, Q61315, Q04447, P35700, P08228, Q91W90, Q9CQM9, Q61171, O08997, Q8K2Q9, P11881, P28352, Q8CDN6, P21279, Q9CQM5, P12023, Q9JMH6	346	343	13588	2.28989	0.895538	0.0402394	2.08635
UP_SEQ_FEATURE	domain:EF-hand 1	13	2.98851	0.001258	Q9Z0R4, Q61233, Q6P069, Q8BNY6, P32848, P62204, O35887, Q9R1K9, Q9QXZ0, Q60605, Q3THE2, Q05186, Q91X97	427	161	16021	3.02956	0.782247	0.155809	2.01674
SP_PIR_KEYWORDS	Protease	25	5.74713	0.00133962	Q9D1A2, P58321, Q9Z2U1, Q9Z2W0, Q8R016, P56399, P70195, Q9Z2U0, Q9R1P0, Q9QUM9, Q9R1P1, Q9R1P4, Q9R1P3, O08663, O70435, O55234, Q9QUR6, O09061, Q9JKB1, P99026, P70677, P10605, O35864, Q60692, P49722	429	509	17854	2.04409	0.356626	0.0150928	1.80012
UP_SEQ_FEATURE	calcium-binding region:1	11	2.52874	0.00136756	Q9Z0R4, Q61233, Q6P069, Q8BNY6, P32848, P62204, O35887, Q9R1K9, Q9QXZ0, Q05186, Q91X97	427	120	16021	3.43932	0.809336	0.15272	2.19056
GOTERM_MF_FAT	GO:0051015~actin filament binding	7	1.6092	0.00137668	Q61233, Q61553, Q61792, Q8BTM8, A2ALU4, Q61879, P26040	336	49	13288	5.64966	0.469379	0.0442556	1.94147
UP_SEQ_FEATURE	domain:Thioredoxin	6	1.37931	0.00144552	Q61171, Q8CDN6, P10639, Q9CQM5, P35700, Q9CQM9	427	32	16021	7.03498	0.826537	0.14722	2.31408
INTERPRO	IPR017936:Thioredoxin-like	6	1.37931	0.00147128	Q61171, Q9CQU0, P10639, P35700, Q91W90, Q9CQM9	420	36	17763	7.04881	0.660147	0.0478726	2.20933
GOTERM_CC_FAT	GO:0031252~cell leading edge	10	2.29885	0.00147928	Q9Z0R4, Q61233, Q02248, P63001, Q01768, P70429, Q9CQD1, Q03173, Q61301, P30999	301	112	12504	3.70907	0.377318	0.018055	1.97786
UP_SEQ_FEATURE	domain:EF-hand 3	9	2.06897	0.00149572	Q6P069, Q8BNY6, P62204, O35887, Q9R1K9, Q60605, Q05186, Q91X97, Q3THE2	427	82	16021	4.11804	0.836783	0.140201	2.39353
GOTERM_CC_FAT	GO:0045177~apical part of cell	11	2.52874	0.00161354	P10605, Q9JII6, Q02248, P70232, Q60648, P12023, A2ALU4, P60766, P26041, Q3THE2, P26040	301	136	12504	3.35998	0.403544	0.0189569	2.15557
GOTERM_BP_FAT	GO:0006979~response to oxidative stress	9	2.06897	0.00162748	Q61171, O08997, P11352, O55234, P08228, P35700, Q9JMH6, P24270, Q6P9R2	346	87	13588	4.06259	0.948578	0.0516147	2.73195
GOTERM_BP_FAT	GO:0043242~negative regulation of protein complex disassembly	6	1.37931	0.00177845	P10637, P14873, P27546, Q61315, P70429, A2ALU4	346	35	13588	6.73229	0.960962	0.05531	2.98177
UP_SEQ_FEATURE	compositionally biased region:Asp/Glu-rich (acidic)	10	2.29885	0.00180729	P26350, Q78ZA7, O08663, P30681, P63158, O54879, Q9D0J8, Q61315, P12023, P28656	427	104	16021	3.60768	0.888152	0.155076	2.88531
GOTERM_CC_FAT	GO:0045202~synapse	18	4.13793	0.00181655	Q9Z0R4, B1AZP2, P97300, Q8R550, P06837, Q9CR51, P63044, Q8BNY6, P11627, Q03173, Q99JP6, O88952, P11881, Q9Z0J4, P12023, Q91XM9, Q9ERB0, Q61879	301	319	12504	2.34404	0.441122	0.020565	2.42371
GOTERM_MF_FAT	GO:0051082~unfolded protein binding	8	1.83908	0.00186759	Q9WU28, Q9CWM4, Q03958, O08915, P60904, P61759, O70591, P48428	336	70	13288	4.51973	0.576794	0.0557142	2.62528
GOTERM_BP_FAT	GO:0044087~regulation of cellular component biogenesis	9	2.06897	0.001883	P54227, P10637, P62962, P20065, P63001, Q61315, P70429, P46414, Q6ZWY8	346	89	13588	3.97129	0.967744	0.0574893	3.15444
GOTERM_BP_FAT	GO:0000302~response to reactive oxygen species	6	1.37931	0.00202297	Q61171, P11352, P08228, P35700, Q9JMH6, P24270	346	36	13588	6.54528	0.975018	0.0606201	3.38513
KEGG_PATHWAY	mmu04810:Regulation of actin cytoskeleton	17	3.90805	0.00210538	Q61036, P20065, Q8CIN4, Q61411, P63001, Q61315, Q03173, Q3THE2, P62962, Q91VR8, Q9JJV2, P47941, Q64010, P60766, P26041, P26040, Q61879	191	217	5738	2.35351	0.246041	0.0681696	2.43744
GOTERM_CC_FAT	GO:0005739~mitochondrion	49	11.2644	0.00222812	P31786, O35658, P24288, P51174, Q8R0F8, Q9CPV4, O08553, P42125, P28271, Q60648, P35700, Q9R1Z7, P56391, Q9CZ42, Q61171, Q9R257, P63101, P15532, P46638, Q9CYG7, Q8CAY6, P11352, Q01768, Q9JMH6, P24270, P58044, Q9JHW2, O35459, Q9WTP6, Q8R0Y6, P10639, Q04447, Q6PCP5, P08228, Q9R0H0, P62492, P05063, Q9WUR2, Q9DBF1, P10605, Q9JK48, Q99LB2, Q9D1G1, P62259, Q9JM14, Q91Z67, P62075, Q9Z0J4	301	1322	12504	1.53974	0.510218	0.0243132	2.96523
GOTERM_MF_FAT	GO:0005080~protein kinase C binding	4	0.91954	0.00225416	P61982, Q62048, Q8BTM8, P26645	336	11	13288	14.381	0.645868	0.0628204	3.16061
BIOCARTA	m_rabPathway:Rab GTPases Mark Targets In The Endocytotic Machinery	5	1.14943	0.0025639	P62821, P35279, P51150, P53994, P62492	63	12	1171	7.74471	0.298316	0.298316	2.9762
UP_SEQ_FEATURE	calcium-binding region:2	10	2.29885	0.00265809	Q9Z0R4, Q61233, Q6P069, Q8BNY6, P32848, P62204, O35887, Q9R1K9, Q9QXZ0, Q91X97	427	110	16021	3.4109	0.960174	0.20565	4.21639
GOTERM_CC_FAT	GO:0044463~cell projection part	12	2.75862	0.00266096	P10637, Q02248, P51807, Q61315, P28738, P08228, P12023, Q9Z0J4, Q9R1K9, P11627, Q61879, P26040	301	170	12504	2.93234	0.573713	0.0280213	3.53174
KEGG_PATHWAY	mmu04144:Endocytosis	16	3.67816	0.00268045	Q8R550, Q9D8B3, Q61187, Q62419, Q99LI8, P35278, Q61411, P62492, O35551, Q9JK48, P46638, Q9D7S9, P62331, Q9CQD1, Q8CFI0, P60766	191	202	5738	2.37956	0.302088	0.0694063	3.0937
SMART	SM00212:UBCc	6	1.37931	0.00277718	P68037, Q61187, P63280, Q9D2M8, P61087, P61089	214	42	9131	6.09546	0.313014	0.0522215	3.20784
SP_PIR_KEYWORDS	cell projection	13	2.98851	0.00280606	Q9Z0R4, P10637, P55821, Q3UNH4, P06837, Q03173, Q61301, Q8K2Q9, Q61233, P70429, Q9Z0J4, P26041, P26040	429	196	17854	2.76036	0.603267	0.0303464	3.73623
INTERPRO	IPR000608:Ubiquitin-conjugating enzyme, E2	6	1.37931	0.00295778	P68037, Q61187, P63280, Q9D2M8, P61087, P61089	420	42	17763	6.04184	0.885966	0.0900838	4.39515
GOTERM_BP_FAT	GO:0031113~regulation of microtubule polymerization	4	0.91954	0.00301017	P54227, P10637, Q61315, P46414	346	12	13588	13.0906	0.995884	0.0874812	4.99762
GOTERM_MF_FAT	GO:0016209~antioxidant activity	6	1.37931	0.00315197	Q61171, P11352, P08228, P35700, Q9JMH6, P24270	336	40	13288	5.93214	0.765944	0.0818764	4.39338
GOTERM_BP_FAT	GO:0043066~negative regulation of apoptosis	15	3.44828	0.00319811	Q9Z0R4, P63028, P23492, P60904, Q61411, Q61315, P08228, P46414, Q61171, P70677, P07724, Q60739, Q8WTY4, P11352, Q01768	346	239	13588	2.46475	0.99708	0.0912425	5.30172
UP_SEQ_FEATURE	domain:EF-hand 4	7	1.6092	0.00329001	Q6P069, Q8BNY6, P62204, O35887, Q9R1K9, Q05186, Q91X97	427	55	16021	4.77526	0.981514	0.2336	5.19392
GOTERM_MF_FAT	GO:0008135~translation factor activity, nucleic acid binding	9	2.06897	0.00330024	Q9CQJ6, Q8BGD9, P59325, Q9CXU9, Q9D0J8, Q3UGC7, P10711, Q69ZS7, P63242	336	98	13288	3.63192	0.781424	0.081009	4.59556
GOTERM_BP_FAT	GO:0007242~intracellular signaling cascade	38	8.73563	0.0033367	P62821, P35288, Q62048, P51150, P61027, P63321, Q61411, Q61171, P34884, Q9JIW9, P46638, Q9CQD1, P35293, P53994, P60766, Q9Z0R4, Q60631, P55821, Q9JM96, P35279, P30416, P51432, P35278, P63001, P08228, P62492, Q8VEH3, Q9WUL7, P54227, P68254, P21279, Q9D1G1, Q99PT1, P62331, Q8BTM8, P61294, P28651, Q6P9R2	346	915	13588	1.63095	0.997734	0.0935505	5.52538
INTERPRO	IPR018249:EF-HAND 2	13	2.98851	0.00352449	Q9Z0R4, Q61233, Q6P069, Q8BNY6, P32848, P62204, O35887, Q9R1K9, Q9QXZ0, Q60605, Q3THE2, Q05186, Q91X97	420	205	17763	2.68199	0.924831	0.102223	5.21638
SP_PIR_KEYWORDS	coiled coil	60	13.7931	0.00362062	Q8R550, Q9D8B3, Q8CJ19, Q9Z0Y1, Q8CHP5, Q8BFU3, Q03173, Q922J3, Q8BPM0, Q8BR63, Q99MI1, P30999, Q9CW03, P55821, Q61771, Q6A065, P63044, Q9Z0P4, Q9JHQ5, A2AWA9, Q6PCP5, Q99KJ8, Q99LJ0, P54227, Q91VR8, Q9D7S9, O35685, Q6NVE8, Q9Z0H8, Q5SV85, Q9ERB0, O70439, O08638, Q61879, Q8K4G5, Q9QZQ1, Q9ER00, Q61187, Q5F2E8, Q3UH68, Q61315, Q9WUM4, Q99JP6, Q8K2Q9, Q99JP4, P61264, Q9ERG2, Q9Z0R4, Q8C6E0, Q62419,…	429	1732	17854	1.44172	0.696794	0.0377635	4.79633
GOTERM_MF_FAT	GO:0016879~ligase activity, forming carbon-nitrogen bonds	13	2.98851	0.0036284	P68037, Q9Z172, Q9WTX5, Q61187, P62878, P63280, P61957, Q9D2M8, P61087, P61089, Q8CFI0, Q9CPX6	336	193	13288	2.66383	0.812148	0.0842439	5.04162
GOTERM_MF_FAT	GO:0003713~transcription coactivator activity	9	2.06897	0.00373766	Q03958, Q9JIX0, P28352, Q02248, O35864, Q9QYH6, Q9CR00, Q61191, Q62318	336	100	13288	3.55929	0.821389	0.0825225	5.1897
GOTERM_BP_FAT	GO:0043069~negative regulation of programmed cell death	15	3.44828	0.003866	Q9Z0R4, P63028, P23492, P60904, Q61411, Q61315, P08228, P46414, Q61171, P70677, P07724, Q60739, Q8WTY4, P11352, Q01768	346	244	13588	2.41424	0.999139	0.105977	6.37501
SP_PIR_KEYWORDS	sh3 domain	13	2.98851	0.00386615	Q60631, Q62422, Q9Z0R4, Q8R550, Q61792, O55033, Q62419, Q9QXZ0, Q9JK48, Q91Z67, Q91XM9, P47941, Q64010	429	204	17854	2.65211	0.720409	0.0390433	5.11376
GOTERM_CC_FAT	GO:0005794~Golgi apparatus	29	6.66667	0.00388301	P62821, P51150, Q9ER00, P61027, Q8BNY6, P28271, Q61411, O09114, P60521, Q9CZ44, P53811, Q6DFV3, P51807, P12023, P53994, Q99MI1, Q60631, Q6PEB6, P35279, P63044, P62492, Q9WUL7, Q9JK48, Q6NVE8, P62331, Q8CG71, Q8BTM8, Q5SV85, P61294	301	682	12504	1.76643	0.712054	0.0393649	5.11468
KEGG_PATHWAY	mmu04360:Axon guidance	12	2.75862	0.00389543	B2RXS4, Q61036, Q8K4G5, Q8CIN4, O55033, Q91Z67, O08553, Q61411, Q9EQF6, P63001, P11627, P60766	191	131	5738	2.75193	0.407264	0.0834767	4.46695
GOTERM_BP_FAT	GO:0042592~homeostatic process	27	6.2069	0.00393717	P70414, P28271, Q61315, P35700, Q9CQM9, Q8VEE4, Q61171, O08997, Q8K2Q9, Q8CDN6, Q02248, P11352, P12023, Q9JMH6, P10711, Q9CQU0, P10639, P63001, Q04447, P08228, Q91W90, P70677, P11881, P28352, P01942, P21279, Q9CQM5	346	584	13588	1.81564	0.999244	0.106231	6.48869
GOTERM_BP_FAT	GO:0060548~negative regulation of cell death	15	3.44828	0.00400858	Q9Z0R4, P63028, P23492, P60904, Q61411, Q61315, P08228, P46414, Q61171, P70677, P07724, Q60739, Q8WTY4, P11352, Q01768	346	245	13588	2.40439	0.999337	0.106482	6.60263
GOTERM_BP_FAT	GO:0031333~negative regulation of protein complex assembly	5	1.14943	0.00451599	P54227, P62962, P20065, P70429, Q6ZWY8	346	27	13588	7.27253	0.999738	0.11746	7.40852
GOTERM_BP_FAT	GO:0032272~negative regulation of protein polymerization	5	1.14943	0.00451599	P54227, P62962, P20065, P70429, Q6ZWY8	346	27	13588	7.27253	0.999738	0.11746	7.40852
KEGG_PATHWAY	mmu04114:Oocyte meiosis	11	2.52874	0.00455644	P68254, Q9CW03, Q9CQV8, P61982, Q99JP4, P63101, Q9WTX5, P11881, P62878, P62259, P62204	191	115	5738	2.87357	0.457712	0.0837102	5.20657
UP_SEQ_FEATURE	short sequence motif:Prevents secretion from ER	7	1.6092	0.00467948	Q9CQU0, Q9QXT0, Q9ERE7, Q8CG71, O35887, Q91W90, Q05186	427	59	16021	4.45151	0.996587	0.298833	7.31052
GOTERM_MF_FAT	GO:0016863~intramolecular oxidoreductase activity, transposing C=C bonds	4	0.91954	0.00470141	Q9WUR2, P34884, P42125, P58044	336	14	13288	11.2993	0.885565	0.098077	6.48665
GOTERM_BP_FAT	GO:0031114~regulation of microtubule depolymerization	4	0.91954	0.00479635	P10637, P14873, P27546, Q61315	346	14	13588	11.2205	0.999843	0.122559	7.85099
GOTERM_BP_FAT	GO:0007026~negative regulation of microtubule depolymerization	4	0.91954	0.00479635	P10637, P14873, P27546, Q61315	346	14	13588	11.2205	0.999843	0.122559	7.85099
GOTERM_CC_FAT	GO:0000267~cell fraction	26	5.97701	0.00483614	Q8R550, Q62048, P63158, P70414, O08915, Q61411, P11627, Q8R016, P15532, Q02248, Q62165, P61264, P12023, P30999, Q9Z0R4, P51432, P63044, P63001, O88952, P11881, P10605, Q9JK48, P63248, P21279, O55022, Q9ERB0	301	596	12504	1.81221	0.788032	0.0473224	6.33255
INTERPRO	IPR004241:Light chain 3 (LC3)	3	0.689655	0.00529503	Q91VR7, P60521, Q9CQV6	420	5	17763	25.3757	0.979587	0.144152	7.73986
PIR_SUPERFAMILY	PIRSF001740:crk transforming protein	3	0.689655	0.00533165	Q60631, P47941, Q64010	249	4	8136	24.506	0.731551	0.280194	6.69275
UP_SEQ_FEATURE	cross-link:Glycyl lysine isopeptide (Lys-Gly) (interchain with G-Cter in ubiquitin)	12	2.75862	0.00535044	P63158, P63280, P17742, P62962, P15532, P62983, P62984, Q9EQU5, P70168, Q9QUM9, P62204, Q9R1P4, P62827	427	168	16021	2.67999	0.998492	0.317617	8.31667
GOTERM_CC_FAT	GO:0005884~actin filament	5	1.14943	0.00544173	Q99JP4, Q6IRU2, Q61233, A2ALU4, P26040	301	30	12504	6.92359	0.825549	0.0515369	7.09882
UP_SEQ_FEATURE	active site:Glycyl thioester intermediate	7	1.6092	0.00551687	P68037, P63280, Q02053, P61087, P61089, Q8CFI0, Q9CPX6	427	61	16021	4.30556	0.998768	0.310777	8.56465
GOTERM_BP_FAT	GO:0042989~sequestering of actin monomers	3	0.689655	0.00610983	P62962, P20065, Q6ZWY8	346	5	13588	23.563	0.999986	0.151436	9.89755
GOTERM_BP_FAT	GO:0044092~negative regulation of molecular function	10	2.29885	0.00651211	P70677, Q61171, P63248, Q9Z0P4, Q61315, Q8BTM8, Q9Z0J4, P46414, P24270, Q00623	346	132	13588	2.97513	0.999993	0.158458	10.5157
GOTERM_BP_FAT	GO:0006800~oxygen and reactive oxygen species metabolic process	6	1.37931	0.00656066	Q61171, P11352, P08228, P35700, Q9JMH6, P24270	346	47	13588	5.01341	0.999994	0.157454	10.5901
GOTERM_BP_FAT	GO:0033157~regulation of intracellular protein transport	5	1.14943	0.00664373	Q61233, P63248, P10639, Q8BTM8, P35700	346	30	13588	6.54528	0.999995	0.157229	10.7171
INTERPRO	IPR002130:Peptidyl-prolyl cis-trans isomerase, cyclophilin-type	4	0.91954	0.00692823	Q9CR16, Q9D0W5, Q9D868, P17742	420	17	17763	9.95126	0.993879	0.17799	10.0118
GOTERM_BP_FAT	GO:0007049~cell cycle	27	6.2069	0.00706042	P34022, Q9Z0Y1, P63280, Q61187, Q61315, Q8VEE4, Q6P8I4, Q99JP4, P62204, P12023, P62827, Q9R1K9, Q61191, Q9DB27, Q9CW03, A2AWA9, P46414, Q9QUR7, Q9QXZ0, Q8VEH3, P54227, Q9WUL7, Q9JJG0, Q99MD9, O35685, Q9CX00, Q61879	346	611	13588	1.73541	0.999998	0.164146	11.3519
GOTERM_CC_FAT	GO:0043025~cell soma	9	2.06897	0.00713514	Q99P72, O08553, Q9EQF6, Q8K2K6, P51880, P08228, P13595, A2ALU4, Q61879	301	117	12504	3.1955	0.898878	0.0651741	9.21082
GOTERM_BP_FAT	GO:0033554~cellular response to stress	20	4.5977	0.00747642	Q9DB27, Q9CW03, P30681, Q61315, P61089, P08228, P35700, P70399, Q8VEE4, Q91VR7, Q61171, P70677, P34884, P54728, P28352, P07724, P62878, P11352, Q9JMH6, P24270	346	404	13588	1.94414	0.999999	0.170809	11.9814
SP_PIR_KEYWORDS	Synaptosome	5	1.14943	0.00768922	Q9Z0R4, O88952, Q8R550, P63044, Q9ERB0	429	33	17854	6.30571	0.921097	0.0740689	9.93142
GOTERM_BP_FAT	GO:0007017~microtubule-based process	13	2.98851	0.00772741	P10637, Q9CW03, P34022, Q61771, Q9Z0Y1, P14873, Q99KJ8, P62627, P54227, Q9JJG0, P28738, P51807, P12023	346	211	13588	2.41958	0.999999	0.173868	12.3592
INTERPRO	IPR002777:Prefoldin beta-like	3	0.689655	0.00781895	Q9CWM4, Q03958, O70591	420	6	17763	21.1464	0.996829	0.191928	11.2288
INTERPRO	IPR014722:Translation protein SH3-like, subgroup	3	0.689655	0.00781895	Q9D0J8, P70399, P63242	420	6	17763	21.1464	0.996829	0.191928	11.2288
GOTERM_BP_FAT	GO:0008064~regulation of actin polymerization or depolymerization	6	1.37931	0.00852081	P62962, P20065, P63001, P70429, Q6ZWY8, A2ALU4	346	50	13588	4.7126	1	0.1877	13.5433
SP_PIR_KEYWORDS	actin binding	4	0.91954	0.00853986	P62962, Q9QXZ0, P26645, P26040	429	18	17854	9.24838	0.940494	0.0796401	10.9721
GOTERM_BP_FAT	GO:0006897~endocytosis	12	2.75862	0.00861571	Q9Z0R4, P40124, Q8R550, P15532, Q62419, Q61411, P63001, Q5SV85, P12023, Q9CQD1, Q9WUM4, O35551	346	188	13588	2.5067	1	0.187342	13.6839
GOTERM_BP_FAT	GO:0010324~membrane invagination	12	2.75862	0.00861571	Q9Z0R4, P40124, Q8R550, P15532, Q62419, Q61411, P63001, Q5SV85, P12023, Q9CQD1, Q9WUM4, O35551	346	188	13588	2.5067	1	0.187342	13.6839
PIR_SUPERFAMILY	PIRSF005358:small ubiquitin-related modifier 1	3	0.689655	0.00870782	Q9Z172, P61957	249	5	8136	19.6048	0.883691	0.349687	10.7144
PIR_SUPERFAMILY	PIRSF002054:nonhistone chromosomal protein HMG-2	3	0.689655	0.00870782	P30681, P63158, O54879	249	5	8136	19.6048	0.883691	0.349687	10.7144
GOTERM_BP_FAT	GO:0030832~regulation of actin filament length	6	1.37931	0.00925533	P62962, P20065, P63001, P70429, Q6ZWY8, A2ALU4	346	51	13588	4.6202	1	0.197499	14.6261
GOTERM_BP_FAT	GO:0051235~maintenance of location	5	1.14943	0.00934752	P62962, P20065, P07724, Q8BTM8, Q6ZWY8	346	33	13588	5.95025	1	0.19698	14.7611
BIOCARTA	m_setPathway:Granzyme A mediated Apoptosis Pathway	4	0.91954	0.00945075	P15532, P28352, Q9EQU5, O35381	63	9	1171	8.26102	0.730289	0.480663	10.5738
UP_SEQ_FEATURE	domain:PPIase cyclophilin-type	4	0.91954	0.00961859	Q9CR16, Q9D0W5, Q9D868, P17742	427	17	16021	8.82821	0.999992	0.459914	14.4809
GOTERM_CC_FAT	GO:0005875~microtubule associated complex	7	1.6092	0.00973262	Q62048, Q9Z0Y1, P14873, P51807, P28738, P62627, Q99KJ8	301	76	12504	3.82619	0.956269	0.0855384	12.3641
GOTERM_BP_FAT	GO:0051051~negative regulation of transport	7	1.6092	0.00982374	Q62048, P63248, P10639, Q8BTM8, Q9Z0J4, Q8CFI0, Q9CR00	346	72	13588	3.81808	1	0.203627	15.4552
GOTERM_BP_FAT	GO:0010638~positive regulation of organelle organization	6	1.37931	0.0100324	P10637, P34022, P63001, Q61315, P61089, P46414	346	52	13588	4.53135	1	0.205181	15.7576
SMART	SM00326:SH3	12	2.75862	0.0104354	Q9Z0R4, Q62422, Q60631, Q8R550, Q9JK48, O55033, Q91Z67, Q61792, Q62419, Q91XM9, P47941, Q64010	214	211	9131	2.42663	0.757361	0.162239	11.5722
GOTERM_BP_FAT	GO:0008283~cell proliferation	14	3.21839	0.0105594	Q61411, P63001, P35700, Q61171, Q9JJG0, Q99MD9, P50096, Q02248, P51880, P11352, Q9JMH6, P24547, Q00623, Q61879	346	247	13588	2.22592	1	0.212416	16.5171
KEGG_PATHWAY	mmu05014:Amyotrophic lateral sclerosis (ALS)	7	1.6092	0.0108664	P70677, P63001, P11352, P08228, Q9Z0J4, Q9CQD1, P24270	191	57	5738	3.68935	0.768707	0.167239	12.008
UP_SEQ_FEATURE	domain:SH3 1	5	1.14943	0.0109624	Q9Z0R4, Q60631, Q8R550, P47941, Q64010	427	33	16021	5.68483	0.999998	0.486978	16.3397
INTERPRO	IPR001179:Peptidyl-prolyl cis-trans isomerase, FKBP-type	4	0.91954	0.011024	Q99JP4, P30416, O08915, Q62446	420	20	17763	8.45857	0.999704	0.251882	15.4817
UP_SEQ_FEATURE	repeat:6	7	1.6092	0.0114129	Q8BIQ5, Q60739, Q9QYH6, Q99PG2, Q03173, Q00623, Q9QZM0	427	71	16021	3.69915	0.999999	0.484144	16.9544
SP_PIR_KEYWORDS	nucleotide metabolism	4	0.91954	0.0115162	P15532, Q9JM14, Q9DBT5, Q01768	429	20	17854	8.32354	0.97787	0.103163	14.5263
BIOCARTA	m_pyk2Pathway:Links between Pyk2 and Map Kinases	6	1.37931	0.0115669	Q60631, P21279, Q61411, P63001, P62204, P47941	63	27	1171	4.13051	0.799218	0.414436	12.7966
GOTERM_BP_FAT	GO:0032273~positive regulation of protein polymerization	4	0.91954	0.0116259	P10637, P63001, Q61315, P46414	346	19	13588	8.26772	1	0.228821	18.0342
GOTERM_BP_FAT	GO:0022604~regulation of cell morphogenesis	8	1.83908	0.0116918	B2RXS4, P10637, Q9JM96, Q9Z0P4, Q99P72, P48193, Q61879, P26040	346	97	13588	3.2389	1	0.227535	18.1272
INTERPRO	IPR001452:Src homology-3 domain	12	2.75862	0.0117152	Q9Z0R4, Q62422, Q60631, Q8R550, Q9JK48, O55033, Q91Z67, Q61792, Q62419, Q91XM9, P47941, Q64010	420	211	17763	2.40528	0.999823	0.257595	16.3736
INTERPRO	IPR018247:EF-HAND 1	12	2.75862	0.0117152	Q9Z0R4, Q61233, Q6P069, Q8BNY6, P32848, P62204, O35887, Q9R1K9, Q9QXZ0, Q05186, Q91X97, Q3THE2	420	211	17763	2.40528	0.999823	0.257595	16.3736
SP_PIR_KEYWORDS	cell cycle	20	4.5977	0.0119213	Q9DB27, Q9CW03, Q9Z0Y1, Q61187, P63280, A2AWA9, P46414, P62492, Q9QUR7, Q8VEH3, Q9WUL7, Q6P8I4, Q99JP4, Q99MD9, P46638, O35685, P62827, Q9R1K9, Q61191, Q9CX00	429	447	17854	1.86209	0.980662	0.10381	14.9997
INTERPRO	IPR000449:Ubiquitin-associated/translation elongation factor EF1B, N-terminal	5	1.14943	0.0119626	P54728, P61087, P56399, Q8R317, Q9QZM0	420	38	17763	5.56485	0.999852	0.254759	16.6907
UP_SEQ_FEATURE	domain:SH3 2	5	1.14943	0.012169	Q9Z0R4, Q60631, Q8R550, P47941, Q64010	427	34	16021	5.51763	1	0.490313	17.9765
GOTERM_MF_FAT	GO:0015631~tubulin binding	7	1.6092	0.0122348	Q91VR7, P54227, P10637, P15532, Q61315, Q9QXZ0, Q922J3	336	76	13288	3.64254	0.996527	0.226938	16.0705
GOTERM_MF_FAT	GO:0019789~SUMO ligase activity	3	0.689655	0.0122373	Q9Z172, P61957	336	7	13288	16.949	0.996531	0.218278	16.0736
GOTERM_BP_FAT	GO:0016925~protein sumoylation	3	0.689655	0.0124055	Q9Z172, P61957	346	7	13588	16.8307	1	0.237204	19.1268
GOTERM_BP_FAT	GO:0030858~positive regulation of epithelial cell differentiation	3	0.689655	0.0124055	Q02248, Q61315, Q01768	346	7	13588	16.8307	1	0.237204	19.1268
GOTERM_BP_FAT	GO:0051130~positive regulation of cellular component organization	9	2.06897	0.0125454	B2RXS4, P10637, P34022, P63001, Q9D0J8, Q61315, P61089, P46414, P63242	346	122	13588	2.89709	1	0.23709	19.3214
GOTERM_MF_FAT	GO:0008013~beta-catenin binding	4	0.91954	0.0131695	Q60737, Q61315, A2ALU4, Q8K3C3	336	20	13288	7.90952	0.997753	0.224379	17.1937
UP_SEQ_FEATURE	DNA-binding region:HMG box 1	3	0.689655	0.0135575	P30681, P63158, O54879	427	7	16021	16.08	1	0.512621	19.8227
UP_SEQ_FEATURE	DNA-binding region:HMG box 2	3	0.689655	0.0135575	P30681, P63158, O54879	427	7	16021	16.08	1	0.512621	19.8227
GOTERM_BP_FAT	GO:0007015~actin filament organization	6	1.37931	0.0135872	Q61233, O55033, Q8BTM8, P70429, Q03173, P26040	346	56	13588	4.20768	1	0.251611	20.7568
KEGG_PATHWAY	mmu04530:Tight junction	11	2.52874	0.0136363	Q9QZQ1, Q60737, Q02248, Q61411, P48193, O08638, Q6P1F6, Q61301, P60766, Q61879, Q3THE2	191	135	5738	2.44786	0.841156	0.184885	14.85
GOTERM_CC_FAT	GO:0005912~adherens junction	8	1.83908	0.0137991	Q8R550, Q9QZQ1, Q61792, Q02248, P70429, Q03173, Q61301, A2ALU4	301	106	12504	3.13521	0.98828	0.11619	17.0978
SP_PIR_KEYWORDS	cell junction	18	4.13793	0.014093	Q9Z0R4, Q8R550, Q9QZQ1, P06837, P63044, Q8BNY6, Q61315, Q03173, Q99N28, Q61301, A2ALU4, Q99JP6, O88952, Q61233, Q02248, Q6DFV3, Q91XM9, Q9ERB0	429	392	17854	1.91102	0.990624	0.118566	17.4967
INTERPRO	IPR000243:Peptidase T1A, proteasome beta-subunit	3	0.689655	0.014146	O55234, Q60692, P70195	420	8	17763	15.8598	0.999971	0.286	19.4408
KEGG_PATHWAY	mmu04120:Ubiquitin mediated proteolysis	11	2.52874	0.0143074	P68037, Q99JP4, Q9WTX5, P83940, P62878, P63280, Q02053, P61087, P61089, P62869, Q8CFI0	191	136	5738	2.42986	0.855002	0.175603	15.5259
GOTERM_MF_FAT	GO:0008289~lipid binding	17	3.90805	0.0143261	P31786, O70493, P63044, Q62419, O09114, Q9CZ44, Q05816, P53811, Q9WUR2, P70296, P11881, P53810, Q9JK48, P07724, P51880, O55022, Q00623	336	345	13288	1.94872	0.99869	0.233183	18.5643
GOTERM_BP_FAT	GO:0043086~negative regulation of catalytic activity	8	1.83908	0.0143768	P70677, P63248, Q9Z0P4, Q61315, Q8BTM8, Q9Z0J4, P46414, Q00623	346	101	13588	3.11063	1	0.261601	21.8286
SP_PIR_KEYWORDS	erythrocyte	3	0.689655	0.0145883	A8DUK4, P01942, P11352	429	8	17854	15.6066	0.992053	0.119473	18.0566
GOTERM_MF_FAT	GO:0008134~transcription factor binding	15	3.44828	0.0146482	Q03958, Q9JIX0, O08915, Q61187, P70399, Q62318, P28352, Q99LD8, Q02248, O35864, Q8BTM8, Q9QYH6, P35293, Q9CR00, Q61191	336	288	13288	2.05977	0.998873	0.229779	18.9422
GOTERM_MF_FAT	GO:0016860~intramolecular oxidoreductase activity	5	1.14943	0.0149163	Q9WUR2, P34884, P42125, O09114, P58044	336	38	13288	5.20363	0.999005	0.225893	19.2556
SP_PIR_KEYWORDS	peroxidase	4	0.91954	0.015018	Q61171, P11352, P35700, P24270	429	22	17854	7.56686	0.993115	0.119839	18.5394
GOTERM_BP_FAT	GO:0032446~protein modification by small protein conjugation	7	1.6092	0.015096	P29595, Q6P8I4, Q9Z172, P62878, P61957, P61089	346	79	13588	3.47977	1	0.270167	22.7931
UP_SEQ_FEATURE	domain:t-SNARE coiled-coil homology	4	0.91954	0.0152045	Q9ER00, P61264, Q9ERB0, O70439	427	20	16021	7.50398	1	0.538415	21.9621
SMART	SM00028:TPR	8	1.83908	0.0156619	Q9CR16, Q60864, Q99MD9, P30416, O08915, Q8BJU0, Q9CYG7, Q99L47	214	112	9131	3.04773	0.881292	0.210841	16.8953
GOTERM_MF_FAT	GO:0003924~GTPase activity	9	2.06897	0.0157401	Q14AA6, P21279, P35278, Q61411, P63001, Q9CQD1, P62827, Q69ZS7, P60766	336	128	13288	2.78069	0.999323	0.229445	20.2112
KEGG_PATHWAY	mmu00071:Fatty acid metabolism	6	1.37931	0.0157664	Q9DBF1, Q9WUR2, P51174, P42125, Q8CAY6, Q9R0H0	191	45	5738	4.00558	0.881107	0.176008	16.9784
GOTERM_CC_FAT	GO:0048471~perinuclear region of cytoplasm	11	2.52874	0.015871	P55821, Q6PEB6, P30681, P28352, Q9Z0Y1, Q8CIN4, P63044, Q6NVE8, O09114, P12023, Q8R317	301	189	12504	2.41776	0.994021	0.129218	19.4174
GOTERM_MF_FAT	GO:0003712~transcription cofactor activity	11	2.52874	0.0159544	Q03958, Q9JIX0, P28352, O08915, Q61187, Q02248, O35864, Q9QYH6, Q9CR00, Q61191, Q62318	336	180	13288	2.4168	0.999388	0.225169	20.4581
GOTERM_CC_FAT	GO:0005626~insoluble fraction	22	5.05747	0.0162465	Q9Z0R4, Q8R550, Q62048, O08915, P51432, P70414, P63044, Q61411, P63001, P11627, O88952, P11881, P15532, Q9JK48, P21279, Q02248, Q62165, P12023, P61264, Q9ERB0, O55022, P30999	301	528	12504	1.7309	0.994708	0.128846	19.8314
GOTERM_MF_FAT	GO:0031072~heat shock protein binding	6	1.37931	0.0162882	Q61081, Q6NZB0, Q99MD9, P30416, P70414, P60904	336	59	13288	4.02179	0.999476	0.222607	20.8412
GOTERM_BP_FAT	GO:0070647~protein modification by small protein conjugation or removal	8	1.83908	0.0166605	P29595, Q6P8I4, Q9Z172, P62878, P61957, P61089, Q9JKB1	346	104	13588	3.0209	1	0.291033	24.8524
INTERPRO	IPR019734:Tetratricopeptide repeat	8	1.83908	0.0168747	Q9CR16, Q60864, Q99MD9, P30416, O08915, Q8BJU0, Q9CYG7, Q99L47	420	112	17763	3.02092	0.999996	0.322831	22.7586
GOTERM_BP_FAT	GO:0010627~regulation of protein kinase cascade	10	2.29885	0.0174564	Q9Z0R4, Q60631, Q02248, Q61315, P11352, Q8BTM8, P61089, Q9CQ45, P35700, P24270	346	155	13588	2.53366	1	0.299889	25.8801
GOTERM_BP_FAT	GO:0048538~thymus development	4	0.91954	0.0174715	Q61171, Q02248, Q61315, P47941	346	22	13588	7.1403	1	0.297356	25.8994
SMART	SM00160:RanBD	3	0.689655	0.0175021	P34022, P70429, Q03173	214	9	9131	14.2227	0.907791	0.212089	18.6985
PIR_SUPERFAMILY	PIRSF001467:peptidylprolyl isomerase	3	0.689655	0.0175628	Q9D0W5, Q9D868, P17742	249	7	8136	14.0034	0.987207	0.516388	20.5149
GOTERM_BP_FAT	GO:0032956~regulation of actin cytoskeleton organization	6	1.37931	0.0179056	P62962, P20065, P63001, P70429, Q6ZWY8, A2ALU4	346	60	13588	3.92717	1	0.300802	26.4543
INTERPRO	IPR000156:Ran Binding Protein 1	3	0.689655	0.0179064	P34022, P70429, Q03173	420	9	17763	14.0976	0.999998	0.33058	23.9794
INTERPRO	IPR014352:FERM/acyl-CoA-binding protein, 3-helical bundle	5	1.14943	0.0182497	P31786, Q9WUR2, P48193, P26041, P26040	420	43	17763	4.91777	0.999999	0.327717	24.3816
INTERPRO	IPR000886:Endoplasmic reticulum, targeting sequence	5	1.14943	0.0182497	Q9CQU0, Q9QXT0, Q8CG71, Q91W90, Q05186	420	43	17763	4.91777	0.999999	0.327717	24.3816
GOTERM_MF_FAT	GO:0070011~peptidase activity, acting on L-amino acid peptides	25	5.74713	0.0183773	Q9D1A2, P58321, Q9Z2U1, Q9Z2W0, Q8R016, P56399, P70195, Q9Z2U0, Q9R1P0, Q9QUM9, Q9R1P1, Q9R1P4, Q9R1P3, O08663, O70435, O55234, Q9QUR6, O09061, Q9JKB1, P99026, P70677, P10605, O35864, Q60692, P49722	336	603	13288	1.63962	0.999803	0.240605	23.2004
INTERPRO	IPR013026:Tetratricopeptide region	8	1.83908	0.018424	Q9CR16, Q60864, Q99MD9, P30416, O08915, Q8BJU0, Q9CYG7, Q99L47	420	114	17763	2.96792	0.999999	0.322571	24.5851
SP_PIR_KEYWORDS	s-nitrosylation	3	0.689655	0.0184616	P70677, Q61411, P10639	429	9	17854	13.8726	0.997825	0.142098	22.3151
SP_PIR_KEYWORDS	antioxidant	3	0.689655	0.0184616	Q61171, P08228, P35700	429	9	17854	13.8726	0.997825	0.142098	22.3151
GOTERM_CC_FAT	GO:0030054~cell junction	20	4.5977	0.0186561	Q9Z0R4, Q8R550, Q9QZQ1, P06837, P63044, Q8BNY6, Q61792, Q61315, Q03173, Q99N28, Q61301, A2ALU4, Q99JP6, O88952, Q61233, Q02248, Q6DFV3, P70429, Q91XM9, Q9ERB0	301	470	12504	1.76772	0.997586	0.143175	22.441
GOTERM_BP_FAT	GO:0032970~regulation of actin filament-based process	6	1.37931	0.0191115	P62962, P20065, P63001, P70429, Q6ZWY8, A2ALU4	346	61	13588	3.86279	1	0.3148	27.975
GOTERM_CC_FAT	GO:0030863~cortical cytoskeleton	5	1.14943	0.0192333	P40124, Q6IRU2, Q61792, P48193, A2ALU4	301	43	12504	4.83041	0.998	0.143897	23.0544
UP_SEQ_FEATURE	domain:CH	5	1.14943	0.0194632	Q8CJ19, Q3UH68, Q9WVA4, Q69ZW3, Q9R1Q8	427	39	16021	4.81024	1	0.614067	27.2483
GOTERM_BP_FAT	GO:0031346~positive regulation of cell projection organization	4	0.91954	0.019722	B2RXS4, P10637, P63001, Q61315	346	23	13588	6.82986	1	0.320292	28.7336
SMART	SM00397:t_SNARE	4	0.91954	0.0197235	Q9ER00, P61264, Q9ERB0, O70439	214	25	9131	6.82692	0.93207	0.216888	20.8276
GOTERM_MF_FAT	GO:0030291~protein serine/threonine kinase inhibitor activity	3	0.689655	0.020291	P70677, P63248, P46414	336	9	13288	13.1825	0.99992	0.255232	25.3038
GOTERM_MF_FAT	GO:0019900~kinase binding	7	1.6092	0.0203131	Q7TN79, P61982, Q62048, Q8BTM8, O35900, Q8R317, P26645	336	85	13288	3.25686	0.999921	0.248788	25.3278
SMART	SM00165:UBA	5	1.14943	0.0203352	P54728, P61087, P56399, Q8R317, Q9QZM0	214	45	9131	4.74091	0.93756	0.206363	21.405
INTERPRO	IPR000108:Neutrophil cytosol factor 2	4	0.91954	0.0203965	Q9Z0R4, Q62422, Q60631, Q8R550	420	25	17763	6.76686	1	0.342683	26.8522
INTERPRO	IPR000727:Target SNARE coiled-coil region	4	0.91954	0.0203965	Q9ER00, P61264, Q9ERB0, O70439	420	25	17763	6.76686	1	0.342683	26.8522
SP_PIR_KEYWORDS	tpr repeat	9	2.06897	0.0204468	Q9CR16, Q60864, Q99MD9, P30416, O08915, Q8BJU0, Q9CYG7, Q8CG71, Q99L47	429	141	17854	2.65645	0.998883	0.152762	24.4174
GOTERM_BP_FAT	GO:0045736~negative regulation of cyclin-dependent protein kinase activity	3	0.689655	0.0205648	P70677, Q61315, P46414	346	9	13588	13.0906	1	0.32869	29.7685
INTERPRO	IPR015940:Ubiquitin-associated/translation elongation factor EF1B, N-terminal, eukaryote	5	1.14943	0.0212431	P54728, P61087, P56399, Q8R317, Q9QZM0	420	45	17763	4.69921	1	0.346476	27.8055
SP_PIR_KEYWORDS	cell shape	4	0.91954	0.0212774	Q9JM96, Q9Z0P4, Q61879, P26040	429	25	17854	6.65883	0.999155	0.155045	25.2814
GOTERM_BP_FAT	GO:0032386~regulation of intracellular transport	5	1.14943	0.0214133	Q61233, P63248, P10639, Q8BTM8, P35700	346	42	13588	4.6752	1	0.336894	30.7959
GOTERM_MF_FAT	GO:0017048~Rho GTPase binding	4	0.91954	0.0217161	P62962, Q61036, Q8BPM0, Q8BTM8	336	24	13288	6.59127	0.999959	0.256988	26.8353
INTERPRO	IPR000938:Cytoskeleton-associated protein, CAP-Gly	3	0.689655	0.0220375	Q9Z0H8, Q9D1E6, Q922J3	420	10	17763	12.6879	1	0.34939	28.6895
GOTERM_BP_FAT	GO:0031334~positive regulation of protein complex assembly	4	0.91954	0.0221248	P10637, P63001, Q61315, P46414	346	24	13588	6.54528	1	0.343116	31.6467
INTERPRO	IPR013766:Thioredoxin domain	4	0.91954	0.0226625	Q8CDN6, P10639, Q91W90, Q9CQM9	420	26	17763	6.50659	1	0.350037	29.378
GOTERM_BP_FAT	GO:0034621~cellular macromolecular complex subunit organization	13	2.98851	0.0227912	P30416, Q03173, O35900, P54227, Q78ZA7, Q99MD9, Q9EQU5, P70168, Q8BTM8, P70429, P48428, O08638, P28656	346	245	13588	2.0838	1	0.348601	32.4345
UP_SEQ_FEATURE	repeat:TPR 1	9	2.06897	0.0228598	Q9CR16, Q60864, Q99MD9, P30416, O08915, Q8BJU0, Q9CYG7, Q8CG71, Q99L47	427	130	16021	2.59753	1	0.659417	31.2216
UP_SEQ_FEATURE	repeat:TPR 2	9	2.06897	0.0228598	Q9CR16, Q60864, Q99MD9, P30416, O08915, Q8BJU0, Q9CYG7, Q8CG71, Q99L47	427	130	16021	2.59753	1	0.659417	31.2216
SP_PIR_KEYWORDS	neurogenesis	9	2.06897	0.0228658	P54227, P06837, P15532, Q91YS8, O08553, P70232, Q9D1E6, P11627, Q03173	429	144	17854	2.60111	0.999505	0.162204	26.9079
GOTERM_BP_FAT	GO:0022402~cell cycle process	18	4.13793	0.0231989	Q9CW03, P34022, Q9Z0Y1, Q61187, P63280, Q61315, P46414, Q8VEE4, Q9QXZ0, Q8VEH3, P54227, Q9JJG0, Q99JP4, O35685, P12023, P62827, Q9R1K9, Q61879	346	393	13588	1.7987	1	0.35078	32.9123
GOTERM_MF_FAT	GO:0003774~motor activity	9	2.06897	0.0236014	Q61771, P51807, P28738, P62627, Q99KJ8, O08638, Q60605, Q61879, Q3THE2	336	138	13288	2.57919	0.999983	0.269414	28.8166
SP_PIR_KEYWORDS	Endocytosis	7	1.6092	0.0243481	Q9Z0R4, Q8R550, P15532, Q62419, Q5SV85, P12023, O35551	429	93	17854	3.13252	0.999699	0.168322	28.3962
GOTERM_BP_FAT	GO:0010740~positive regulation of protein kinase cascade	7	1.6092	0.0244014	Q9Z0R4, Q02248, P11352, Q8BTM8, P61089, Q9CQ45, P24270	346	88	13588	3.12388	1	0.36244	34.3031
KEGG_PATHWAY	mmu04012:ErbB signaling pathway	8	1.83908	0.024544	Q60631, Q61036, Q8CIN4, O55033, Q61411, P47941, P46414, Q64010	191	87	5738	2.76247	0.964204	0.24232	25.245
GOTERM_BP_FAT	GO:0030837~negative regulation of actin filament polymerization	4	0.91954	0.0246799	P62962, P20065, P70429, Q6ZWY8	346	25	13588	6.28347	1	0.362883	34.6213
INTERPRO	IPR001440:Tetratricopeptide TPR-1	7	1.6092	0.0249153	Q9CR16, Q60864, Q99MD9, P30416, Q8BJU0, Q9CYG7, Q99L47	420	95	17763	3.11632	1	0.370203	31.8081
GOTERM_BP_FAT	GO:0031116~positive regulation of microtubule polymerization	3	0.689655	0.0252798	P10637, Q61315, P46414	346	10	13588	11.7815	1	0.367055	35.3018
GOTERM_BP_FAT	GO:0060768~regulation of epithelial cell proliferation involved in prostate gland development	3	0.689655	0.0252798	Q02248, Q61315, P46414	346	10	13588	11.7815	1	0.367055	35.3018
GOTERM_BP_FAT	GO:0031112~positive regulation of microtubule polymerization or depolymerization	3	0.689655	0.0252798	P10637, Q61315, P46414	346	10	13588	11.7815	1	0.367055	35.3018
KEGG_PATHWAY	mmu04110:Cell cycle	10	2.29885	0.0255224	P68254, Q9CW03, Q9CQV8, P61982, Q99JP4, P63101, Q9WTX5, P62878, P62259, P46414	191	128	5738	2.34702	0.968708	0.233938	26.1182
SMART	SM00461:WH1	3	0.689655	0.0259331	Q99JP6, P70429, Q03173	214	11	9131	11.6368	0.971194	0.2388	26.5117
SMART	SM00503:SynN	3	0.689655	0.0259331	Q9ER00, P61264, O70439	214	11	9131	11.6368	0.971194	0.2388	26.5117
INTERPRO	IPR006011:Syntaxin, N-terminal	3	0.689655	0.0265197	Q9ER00, P61264, O70439	420	11	17763	11.5344	1	0.381539	33.4909
INTERPRO	IPR000697:EVH1	3	0.689655	0.0265197	Q99JP6, P70429, Q03173	420	11	17763	11.5344	1	0.381539	33.4909
INTERPRO	IPR017967:HMG box A DNA-binding domain, conserved site	3	0.689655	0.0265197	P30681, P63158, O54879	420	11	17763	11.5344	1	0.381539	33.4909
GOTERM_BP_FAT	GO:0030833~regulation of actin filament polymerization	5	1.14943	0.0268772	P62962, P20065, P63001, P70429, Q6ZWY8	346	45	13588	4.36352	1	0.382419	37.0814
GOTERM_BP_FAT	GO:0032880~regulation of protein localization	7	1.6092	0.0268942	Q61233, P63248, Q99PT1, P10639, Q61315, Q8BTM8, P35700	346	90	13588	3.05446	1	0.379741	37.1002
SP_PIR_KEYWORDS	prenylated cysteine	3	0.689655	0.0273282	P62821, P63001, P35293	429	11	17854	11.3503	0.99989	0.183379	31.3038
GOTERM_BP_FAT	GO:0051495~positive regulation of cytoskeleton organization	4	0.91954	0.0273871	P10637, P63001, Q61315, P46414	346	26	13588	6.0418	1	0.382367	37.6398
GOTERM_BP_FAT	GO:0051301~cell division	14	3.21839	0.0275199	Q9CW03, Q9Z0Y1, Q61187, P63280, Q61315, Q8VEH3, Q9WUL7, Q99JP4, O35685, P62827, Q9R1K9, P60766, Q61879, Q9CX00	346	281	13588	1.9566	1	0.381007	37.7845
UP_SEQ_FEATURE	compositionally biased region:Gly/Pro-rich	3	0.689655	0.0275606	Q8BIQ5, Q3U0V1, Q61330	427	10	16021	11.256	1	0.714495	36.3856
SP_PIR_KEYWORDS	peroxisome	7	1.6092	0.0279193	Q9WUR2, O35459, Q99LB2, Q8VCI5, Q9R0H0, P24270, P58044	429	96	17854	3.03463	0.99991	0.183333	31.8674
PIR_SUPERFAMILY	PIRSF002350:calmodulin	4	0.91954	0.0280883	Q8BNY6, P62204, Q9R1K9, Q91X97	249	22	8136	5.94085	0.999096	0.632573	30.8697
UP_SEQ_FEATURE	domain:Ig-like C2-type 3	7	1.6092	0.028353	P70232, P97798, Q61330, Q99PJ0, B0V2N1, P11627, P13595	427	87	16021	3.01884	1	0.711768	37.2195
GOTERM_CC_FAT	GO:0070161~anchoring junction	8	1.83908	0.0286433	Q8R550, Q9QZQ1, Q61792, Q02248, P70429, Q03173, Q61301, A2ALU4	301	123	12504	2.70189	0.999909	0.202937	32.4411
GOTERM_MF_FAT	GO:0008233~peptidase activity	25	5.74713	0.028697	Q9D1A2, P58321, Q9Z2U1, Q9Z2W0, Q8R016, P56399, P70195, Q9Z2U0, Q9R1P0, Q9QUM9, Q9R1P1, Q9R1P4, Q9R1P3, O08663, O70435, O55234, Q9QUR6, O09061, Q9JKB1, P99026, P70677, P10605, O35864, Q60692, P49722	336	629	13288	1.57184	0.999998	0.310679	33.9248
SP_PIR_KEYWORDS	motor protein	8	1.83908	0.0287395	Q61771, P51807, P28738, P62627, O08638, Q60605, Q61879, Q3THE2	429	123	17854	2.70684	0.999932	0.184639	32.6423
SP_PIR_KEYWORDS	brain	4	0.91954	0.0287559	P70296, P70349, P13595, P05063	429	28	17854	5.94539	0.999932	0.181259	32.6577
GOTERM_CC_FAT	GO:0030139~endocytic vesicle	4	0.91954	0.0287677	Q9Z0R4, P51150, P35278, Q9CQD1	301	28	12504	5.9345	0.999912	0.199403	32.5577
UP_SEQ_FEATURE	short sequence motif:Microbody targeting signal	5	1.14943	0.028984	Q9WUR2, O35459, Q99LB2, Q9R0H0, P58044	427	44	16021	4.26363	1	0.707186	37.8761
GOTERM_BP_FAT	GO:0010035~response to inorganic substance	7	1.6092	0.0295504	Q61171, P07724, P11352, P08228, P35700, Q9JMH6, P24270	346	92	13588	2.98806	1	0.399966	39.957
SP_PIR_KEYWORDS	growth regulation	5	1.14943	0.0295644	Q9DB27, P06837, Q8CIN4, Q61187, Q99PG2	429	49	17854	4.24671	0.999948	0.182494	33.4134
SP_PIR_KEYWORDS	nucleotide-binding	52	11.954	0.0298983	P35288, P62821, P07310, P63321, P59325, Q02053, P62827, P35293, Q9CQD1, P68037, Q9CW03, Q61771, P63001, Q04447, P62492, Q8VEH3, Q60737, Q91YS8, P21279, P61294, O08638, Q6P9R2, Q61879, P51150, P61027, Q8CIN4, P51859, P63280, Q61411, Q5F2E8, Q8BGR6, Q61316, Q9JIW9, P15532, P46638, Q01768, P53994, P60766, Q61036, P35279, Q9WTP6, P35278, P61087, P61089, Q69ZS7, P70296, Q9WUL7, Q14AA6, Q9D1G1, Q9JM14,…	429	1631	17854	1.32687	0.999954	0.18105	33.7232
GOTERM_MF_FAT	GO:0045296~cadherin binding	3	0.689655	0.0299888	Q02248, P97798, Q61301	336	11	13288	10.7857	0.999999	0.315138	35.1644
GOTERM_BP_FAT	GO:0046039~GTP metabolic process	3	0.689655	0.0303863	P15532, P23492, Q01768	346	11	13588	10.7105	1	0.405823	40.8305
GOTERM_BP_FAT	GO:0006183~GTP biosynthetic process	3	0.689655	0.0303863	P15532, P23492, Q01768	346	11	13588	10.7105	1	0.405823	40.8305
GOTERM_CC_FAT	GO:0044448~cell cortex part	6	1.37931	0.0307168	P40124, Q6IRU2, Q61792, P48193, Q60648, A2ALU4	301	73	12504	3.41437	0.999954	0.207192	34.3614
GOTERM_BP_FAT	GO:0008360~regulation of cell shape	5	1.14943	0.0309419	Q9JM96, Q9Z0P4, P48193, Q61879, P26040	346	47	13588	4.17784	1	0.408672	41.4045
INTERPRO	IPR013098:Immunoglobulin I-set	8	1.83908	0.030983	P97300, P70232, P97798, Q61330, Q99PJ0, B0V2N1, P11627, P13595	420	127	17763	2.66412	1	0.422635	37.9705
INTERPRO	IPR000135:High mobility group, HMG1/HMG2, subgroup	3	0.689655	0.0313344	P30681, P63158, O54879	420	12	17763	10.5732	1	0.418817	38.311
INTERPRO	IPR002164:Nucleosome assembly protein (NAP)	3	0.689655	0.0313344	Q78ZA7, Q9EQU5, P28656	420	12	17763	10.5732	1	0.418817	38.311
SP_PIR_KEYWORDS	muscle protein	5	1.14943	0.0315477	Q6IRU2, P32848, O08638, Q60605, Q3THE2	429	50	17854	4.16177	0.999974	0.186812	35.234
GOTERM_MF_FAT	GO:0004601~peroxidase activity	4	0.91954	0.0326586	Q61171, P11352, P35700, P24270	336	28	13288	5.64966	1	0.330979	37.6583
GOTERM_MF_FAT	GO:0016684~oxidoreductase activity, acting on peroxide as acceptor	4	0.91954	0.0326586	Q61171, P11352, P35700, P24270	336	28	13288	5.64966	1	0.330979	37.6583
UP_SEQ_FEATURE	repeat:7	6	1.37931	0.0326657	Q8BIQ5, Q60739, Q9QYH6, Q99PG2, Q03173, Q9QZM0	427	67	16021	3.35999	1	0.738318	41.5807
INTERPRO	IPR006689:ARF/SAR superfamily	4	0.91954	0.0330361	Q9WUL7, P62331, Q8BGR6, Q8VEH3	420	30	17763	5.63905	1	0.42859	39.935
GOTERM_BP_FAT	GO:0045185~maintenance of protein location	4	0.91954	0.0332558	P62962, P20065, Q8BTM8, Q6ZWY8	346	28	13588	5.61024	1	0.428907	43.7389
GOTERM_BP_FAT	GO:0007051~spindle organization	4	0.91954	0.0332558	P54227, Q9CW03, Q9JJG0, P34022	346	28	13588	5.61024	1	0.428907	43.7389
GOTERM_MF_FAT	GO:0019901~protein kinase binding	6	1.37931	0.0332683	Q7TN79, P61982, Q62048, Q8BTM8, O35900, P26645	336	71	13288	3.34205	1	0.329057	38.2152
UP_SEQ_FEATURE	repeat:10	5	1.14943	0.0334426	Q8BIQ5, Q9QYH6, Q99PG2, Q00623, Q9QZM0	427	46	16021	4.07825	1	0.735195	42.3354
GOTERM_CC_FAT	GO:0005758~mitochondrial intermembrane space	4	0.91954	0.0344316	Q9WTP6, P62075, P56391	301	30	12504	5.53887	0.999986	0.224947	37.676
KEGG_PATHWAY	mmu04130:SNARE interactions in vesicular transport	5	1.14943	0.0357518	Q9ER00, P63044, P61264, Q9ERB0, O70439	191	38	5738	3.95288	0.992391	0.294227	34.7052
GOTERM_BP_FAT	GO:0042246~tissue regeneration	3	0.689655	0.0358615	P06837, P11352, P62774	346	12	13588	9.81792	1	0.450892	46.2629
GOTERM_BP_FAT	GO:0051647~nucleus localization	3	0.689655	0.0358615	Q9JJG0, P60766, Q61879	346	12	13588	9.81792	1	0.450892	46.2629
GOTERM_BP_FAT	GO:0016197~endosome transport	4	0.91954	0.0364153	Q9D7S9, Q8BTM8, Q99MI1, P60766	346	29	13588	5.41678	1	0.453081	46.7854
GOTERM_MF_FAT	GO:0019207~kinase regulator activity	6	1.37931	0.0368729	Q9Z0R4, P70677, P63248, P63158, Q61315, P46414	336	73	13288	3.25049	1	0.350826	41.4141
GOTERM_BP_FAT	GO:0033365~protein localization in organelle	7	1.6092	0.0369269	O08915, P62075, P70168, P62827, P61971, Q9QXZ0	346	97	13588	2.83404	1	0.45484	47.2638
GOTERM_CC_FAT	GO:0005913~cell-cell adherens junction	4	0.91954	0.0374637	Q9QZQ1, Q02248, Q61301, A2ALU4	301	31	12504	5.3602	0.999995	0.237785	40.2658
UP_SEQ_FEATURE	repeat:TPR 3	8	1.83908	0.038135	Q9CR16, Q60864, Q99MD9, P30416, Q8BJU0, Q9CYG7, Q8CG71, Q99L47	427	118	16021	2.54372	1	0.770398	46.7031
GOTERM_CC_FAT	GO:0005624~membrane fraction	20	4.5977	0.0385083	Q9Z0R4, Q8R550, Q62048, O08915, P70414, P63044, Q61411, P63001, P11627, O88952, P11881, P15532, Q9JK48, P21279, Q02248, P12023, P61264, Q9ERB0, O55022, P30999	301	510	12504	1.62908	0.999997	0.239043	41.1347
GOTERM_CC_FAT	GO:0005815~microtubule organizing center	10	2.29885	0.0386934	Q9JJG0, P34022, P15532, Q6A065, Q9Z0Y1, Q61315, A2AWA9, Q9R1K9, P26645, P26040	301	189	12504	2.19796	0.999997	0.235609	41.2875
GOTERM_MF_FAT	GO:0004175~endopeptidase activity	18	4.13793	0.0388476	O70435, Q9Z2U1, O55234, Q8R016, Q9QUR6, O09061, Q9Z2U0, P70195, P99026, P70677, P10605, Q9R1P0, Q9QUM9, Q9R1P1, Q9R1P4, Q60692, Q9R1P3, P49722	336	421	13288	1.69087	1	0.358883	43.1006
GOTERM_CC_FAT	GO:0042579~microbody	7	1.6092	0.0390085	Q9WUR2, O35459, Q99LB2, Q8VCI5, Q9R0H0, P24270, P58044	301	104	12504	2.79606	0.999997	0.232997	41.5467
GOTERM_CC_FAT	GO:0005777~peroxisome	7	1.6092	0.0390085	Q9WUR2, O35459, Q99LB2, Q8VCI5, Q9R0H0, P24270, P58044	301	104	12504	2.79606	0.999997	0.232997	41.5467
UP_SEQ_FEATURE	site:Important for catalytic activity	3	0.689655	0.0390347	O35459, Q9D1A2, P42125	427	12	16021	9.37998	1	0.768034	47.5044
GOTERM_CC_FAT	GO:0005813~centrosome	9	2.06897	0.0390672	Q9JJG0, P34022, P15532, Q6A065, Q9Z0Y1, Q61315, A2AWA9, Q9R1K9, P26645	301	160	12504	2.33671	0.999997	0.229141	41.5948
KEGG_PATHWAY	mmu04520:Adherens junction	7	1.6092	0.0392232	Q9QZQ1, Q60737, Q02248, P63001, Q61301, P30999, P60766	191	76	5738	2.76702	0.995307	0.300543	37.4051
UP_SEQ_FEATURE	repeat:3	8	1.83908	0.0396339	Q8BIQ5, Q62433, Q60739, Q3U0V1, Q9QYH6, Q99PG2, Q03173, Q9QZM0	427	119	16021	2.52235	1	0.763168	48.0316
GOTERM_BP_FAT	GO:0051101~regulation of DNA binding	6	1.37931	0.0397774	Q61171, P30681, P62204, Q8BTM8, P61089, P24270	346	74	13588	3.18419	1	0.477291	49.8563
GOTERM_CC_FAT	GO:0044459~plasma membrane part	51	11.7241	0.039999	P35288, Q8R550, P06837, P63321, Q99LI8, Q03173, P13595, Q61233, Q02248, Q62165, Q9CQD1, P55821, P63044, Q9JII6, P63001, Q99N28, Q61301, P10605, Q6WVG3, P21279, Q99PT1, Q9ERB0, P26041, P63242, P26040, Q9QZQ1, Q9ER00, P70414, P61027, Q8BNY6, Q61411, Q61315, Q60648, P11627, Q99JP6, Q9JIW9, P46638, Q9CYG7, Q6DFV3, P60766, Q9Z0R4, P10637, Q61792, P35278, Q8VCI5, A2ALU4, Q9WUL7, O88952, Q9D1G1, P70429,…	301	1633	12504	1.29738	0.999998	0.229915	42.3545
GOTERM_BP_FAT	GO:0009168~purine ribonucleoside monophosphate biosynthetic process	3	0.689655	0.0416835	P50096, Q9DBT5, P24547	346	13	13588	9.06269	1	0.490625	51.5225
GOTERM_BP_FAT	GO:0007215~glutamate signaling pathway	3	0.689655	0.0416835	Q99JP6, P21279, P12023	346	13	13588	9.06269	1	0.490625	51.5225
GOTERM_BP_FAT	GO:0030865~cortical cytoskeleton organization	3	0.689655	0.0416835	Q61792, P48193, Q9WUM4	346	13	13588	9.06269	1	0.490625	51.5225
GOTERM_BP_FAT	GO:0009127~purine nucleoside monophosphate biosynthetic process	3	0.689655	0.0416835	P50096, Q9DBT5, P24547	346	13	13588	9.06269	1	0.490625	51.5225
INTERPRO	IPR001753:Crotonase, core	3	0.689655	0.0418893	Q9WUR2, O35459, P42125	420	14	17763	9.06276	1	0.501939	47.7592
GOTERM_MF_FAT	GO:0003746~translation elongation factor activity	4	0.91954	0.0424192	Q9D0J8, P10711, Q69ZS7, P63242	336	31	13288	5.10292	1	0.377949	46.0368
GOTERM_BP_FAT	GO:0016477~cell migration	12	2.75862	0.0429707	P40124, O55033, P62259, P70232, P63001, Q61315, P11352, Q61330, Q61301, A2ALU4, Q00623, Q61879	346	240	13588	1.96358	1	0.498357	52.618
KEGG_PATHWAY	mmu04670:Leukocyte transendothelial migration	9	2.06897	0.0429853	Q9QZQ1, Q02248, P63001, Q61301, P30999, P60766, P26041, Q3THE2, P26040	191	119	5738	2.27208	0.997226	0.307861	40.2154
GOTERM_CC_FAT	GO:0005881~cytoplasmic microtubule	3	0.689655	0.0431725	Q9Z0H8, Q61315, Q922J3	301	14	12504	8.90176	0.999999	0.241876	44.8735
SP_PIR_KEYWORDS	metalloprotein	5	1.14943	0.0450571	A8DUK4, P01942, P28271, P08228, P24270	429	56	17854	3.71587	1	0.253004	46.4604
SP_PIR_KEYWORDS	cell division	12	2.75862	0.0451927	Q9WUL7, Q9CW03, Q99JP4, Q9Z0Y1, O35685, Q61187, P63280, P62827, Q9R1K9, Q8VEH3, P60766, Q9CX00	429	256	17854	1.95083	1	0.249543	46.5633
UP_SEQ_FEATURE	domain:WH1	3	0.689655	0.0453361	Q99JP6, P70429, Q03173	427	13	16021	8.65844	1	0.799171	52.8068
SP_PIR_KEYWORDS	golgi apparatus	21	4.82759	0.0453765	P62821, Q60631, Q6PEB6, P35279, Q9ER00, Q8BNY6, Q61411, O09114, P60521, Q9CZ44, P53811, Q9WUL7, Q9JK48, Q6DFV3, Q6NVE8, P62331, Q8CG71, Q5SV85, P61294, P53994, Q99MI1	429	553	17854	1.58042	1	0.246427	46.7025
KEGG_PATHWAY	mmu03320:PPAR signaling pathway	7	1.6092	0.0460257	P31786, P51174, P62983, P62984, P51880, Q9R0H0, Q05816, Q00623	191	79	5738	2.66194	0.998189	0.310236	42.4018
SMART	SM00512:Skp1	2	0.45977	0.0461126	Q9WTX5, P83940	214	2	9131	42.6682	0.998293	0.365702	42.505
SMART	SM00176:RAN	2	0.45977	0.0461126	Q14AA6, P62827	214	2	9131	42.6682	0.998293	0.365702	42.505
INTERPRO	IPR001232:SKP1 component	2	0.45977	0.0466216	Q9WTX5, P83940	420	2	17763	42.2929	1	0.532698	51.5404
INTERPRO	IPR002041:Ran GTPase	2	0.45977	0.0466216	Q14AA6, P62827	420	2	17763	42.2929	1	0.532698	51.5404
INTERPRO	IPR018529:IMP dehydrogenase related	2	0.45977	0.0466216	P50096, P24547	420	2	17763	42.2929	1	0.532698	51.5404
INTERPRO	IPR018210:GTP-binding nuclear protein, Ran, conserved site	2	0.45977	0.0466216	Q14AA6, P62827	420	2	17763	42.2929	1	0.532698	51.5404
INTERPRO	IPR005990:IMP dehydrogenase	2	0.45977	0.0466216	P50096, P24547	420	2	17763	42.2929	1	0.532698	51.5404
INTERPRO	IPR015096:Region of unknown function DUF1897	2	0.45977	0.0466216	Q3U0V1, Q91WJ8	420	2	17763	42.2929	1	0.532698	51.5404
INTERPRO	IPR002101:Myristoylated alanine-rich C-kinase substrate MARCKS	2	0.45977	0.0466216	P26645, P28667	420	2	17763	42.2929	1	0.532698	51.5404
INTERPRO	IPR004931:Prothymosin/parathymosin	2	0.45977	0.0466216	P26350, Q9D0J8	420	2	17763	42.2929	1	0.532698	51.5404
INTERPRO	IPR015600:Rab6-related	2	0.45977	0.0466216	P35279, P61294	420	2	17763	42.2929	1	0.532698	51.5404
INTERPRO	IPR015591:Ras small GTPase, Ral-related	2	0.45977	0.0466216	Q9JIW9, P63321	420	2	17763	42.2929	1	0.532698	51.5404
INTERPRO	IPR016073:SKP1 component, POZ	2	0.45977	0.0466216	Q9WTX5, P83940	420	2	17763	42.2929	1	0.532698	51.5404
GOTERM_MF_FAT	GO:0019825~oxygen binding	3	0.689655	0.0472225	A8DUK4, P01942, P07724	336	14	13288	8.47449	1	0.403984	49.7637
SP_PIR_KEYWORDS	myristate	7	1.6092	0.0473117	Q9WUL7, Q7TN79, Q8BNY6, P62331, P26645, P28667, Q91X97	429	109	17854	2.6727	1	0.251679	48.1481
SP_PIR_KEYWORDS	pyrimidine nucleotide biosynthesis	2	0.45977	0.0473711	P15532, Q01768	429	2	17854	41.6177	1	0.248071	48.1919
UP_SEQ_FEATURE	mutagenesis site	28	6.43678	0.0475666	Q3UNH4, Q62048, Q9D1A2, Q61411, Q99LI8, Q03173, P26645, P53811, P34884, Q9JL35, P12023, P28656, P24270, P30999, P60766, Q9CW03, Q61036, P35279, P70232, P63001, Q9CQ45, P46414, P11881, P21279, O35864, P28651, Q8CFI0, P26041	427	723	16021	1.45305	1	0.805902	54.5601
SP_PIR_KEYWORDS	sh3-binding	5	1.14943	0.0475777	Q61036, Q8R550, Q9JJU8, P70429, Q03173	429	57	17854	3.65068	1	0.245246	48.344
INTERPRO	IPR006012:Syntaxin/epimorphin, conserved site	3	0.689655	0.0475952	Q9ER00, P61264, O70439	420	15	17763	8.45857	1	0.532581	52.2859
PIR_SUPERFAMILY	PIRSF001711:ADP-ribosylation factor	4	0.91954	0.047766	Q9WUL7, P62331, Q8BGR6, Q8VEH3	249	27	8136	4.8407	0.999994	0.777992	46.9652
GOTERM_BP_FAT	GO:0051640~organelle localization	5	1.14943	0.0478779	Q9JJG0, P07724, A2ALU4, P60766, Q61879	346	54	13588	3.63627	1	0.534212	56.5844
UP_SEQ_FEATURE	repeat:2	9	2.06897	0.048792	Q8BIQ5, Q62433, Q60739, Q3U0V1, Q9QYH6, Q99PG2, Q03173, Q00623, Q9QZM0	427	151	16021	2.23629	1	0.805481	55.4971
GOTERM_CC_FAT	GO:0030425~dendrite	7	1.6092	0.0490061	O08553, Q8BNY6, Q9EQF6, P70232, P08228, Q9Z0J4, Q61879	301	110	12504	2.64355	1	0.265978	49.2402
GOTERM_MF_FAT	GO:0016667~oxidoreductase activity, acting on sulfur group of donors	4	0.91954	0.049646	Q9CQU0, P10639, Q9JMH6, Q9CQM9	336	33	13288	4.79365	1	0.412778	51.552
GOTERM_MF_FAT	GO:0003938~IMP dehydrogenase activity	2	0.45977	0.0497877	P50096, P24547	336	2	13288	39.5476	1	0.406695	51.6547
GOTERM_BP_FAT	GO:0030705~cytoskeleton-dependent intracellular transport	4	0.91954	0.050521	P12023, P70429, Q60605, Q61879	346	33	13588	4.7602	1	0.550884	58.5891
GOTERM_MF_FAT	GO:0008047~enzyme activator activity	12	2.75862	0.0511616	Q9Z0R4, P12660, Q61599, P34022, P63158, Q91Z67, Q99PT1, Q8K2K6, Q6DFV3, A2AWA9, Q60648, O35551	336	249	13288	1.90591	1	0.408544	52.64
UP_SEQ_FEATURE	calcium-binding region:4	3	0.689655	0.0519818	P62204, O35887, Q05186	427	14	16021	8.03998	1	0.817533	57.852
GOTERM_BP_FAT	GO:0010647~positive regulation of cell communication	10	2.29885	0.0521304	Q9Z0R4, Q8BNY6, Q02248, P11352, Q8BTM8, P61089, Q9CQ45, P11627, P24270, P13595	346	189	13588	2.07787	1	0.559446	59.7667
UP_SEQ_FEATURE	chain:Small ubiquitin-related modifier 2	2	0.45977	0.0524748	P61957	427	2	16021	37.5199	1	0.812451	58.2053
UP_SEQ_FEATURE	region of interest:Ubiquitin binding 1	2	0.45977	0.0524748	P58321, Q9JKB1	427	2	16021	37.5199	1	0.812451	58.2053
UP_SEQ_FEATURE	lipid moiety-binding region:Phosphatidylethanolamine amidated glycine	2	0.45977	0.0524748	Q91VR7, Q9CQV6	427	2	16021	37.5199	1	0.812451	58.2053
UP_SEQ_FEATURE	region of interest:Calmodulin-binding (PSD)	2	0.45977	0.0524748	P26645, P28667	427	2	16021	37.5199	1	0.812451	58.2053
UP_SEQ_FEATURE	region of interest:Ubiquitin binding 2	2	0.45977	0.0524748	P58321, Q9JKB1	427	2	16021	37.5199	1	0.812451	58.2053
UP_SEQ_FEATURE	repeat:Tau/MAP 4	2	0.45977	0.0524748	P10637, P27546	427	2	16021	37.5199	1	0.812451	58.2053
UP_SEQ_FEATURE	binding site:IMP	2	0.45977	0.0524748	P50096, P24547	427	2	16021	37.5199	1	0.812451	58.2053
UP_SEQ_FEATURE	binding site:Inhibitor	2	0.45977	0.0524748	P50096, P24547	427	2	16021	37.5199	1	0.812451	58.2053
UP_SEQ_FEATURE	region of interest:IMP binding	2	0.45977	0.0524748	P50096, P24547	427	2	16021	37.5199	1	0.812451	58.2053
UP_SEQ_FEATURE	chain:Mitochondrial import inner membrane translocase subunit Tim13	2	0.45977	0.0524748	P62075	427	2	16021	37.5199	1	0.812451	58.2053
UP_SEQ_FEATURE	repeat:4	7	1.6092	0.0525372	Q60739, Q3U0V1, Q9QYH6, Q99PG2, Q03173, Q00623, Q9QZM0	427	101	16021	2.60039	1	0.804827	58.2499
GOTERM_BP_FAT	GO:0032535~regulation of cellular component size	9	2.06897	0.0530802	P10637, P62962, P20065, Q99P72, P63001, P12023, P70429, Q6ZWY8, A2ALU4	346	161	13588	2.19531	1	0.563127	60.4469
GOTERM_BP_FAT	GO:0009167~purine ribonucleoside monophosphate metabolic process	3	0.689655	0.0542849	P50096, Q9DBT5, P24547	346	15	13588	7.85434	1	0.568478	61.2939
GOTERM_BP_FAT	GO:0045727~positive regulation of translation	3	0.689655	0.0542849	Q8CHP5, Q9D0J8, P63242	346	15	13588	7.85434	1	0.568478	61.2939
GOTERM_BP_FAT	GO:0002028~regulation of sodium ion transport	3	0.689655	0.0542849	P70414, Q9Z0J4, Q8CFI0	346	15	13588	7.85434	1	0.568478	61.2939
GOTERM_BP_FAT	GO:0009126~purine nucleoside monophosphate metabolic process	3	0.689655	0.0542849	P50096, Q9DBT5, P24547	346	15	13588	7.85434	1	0.568478	61.2939
GOTERM_BP_FAT	GO:0030048~actin filament-based movement	3	0.689655	0.0542849	P70429, Q60605, Q61879	346	15	13588	7.85434	1	0.568478	61.2939
GOTERM_BP_FAT	GO:0051270~regulation of cell motion	7	1.6092	0.0549688	P54227, P20065, P63158, Q99P72, P63001, Q61315, P46414	346	107	13588	2.56918	1	0.570164	61.7672
GOTERM_MF_FAT	GO:0017016~Ras GTPase binding	5	1.14943	0.0552421	P62962, Q61036, Q8BPM0, Q8BTM8, Q99MI1	336	57	13288	3.46909	1	0.426602	55.4576
BIOCARTA	m_At1rPathway:Angiotensin II mediated activation of JNK Pathway via Pyk2 dependent signaling	5	1.14943	0.0560912	Q60631, P21279, Q61411, P63001, P62204	63	28	1171	3.31916	0.999653	0.863515	49.3073
GOTERM_BP_FAT	GO:0031344~regulation of cell projection organization	5	1.14943	0.0564288	B2RXS4, P10637, Q99P72, P63001, Q61315	346	57	13588	3.44488	1	0.577003	62.7593
UP_SEQ_FEATURE	calcium-binding region:3	4	0.91954	0.0565706	Q8BNY6, P62204, Q05186, Q91X97	427	33	16021	4.54787	1	0.820939	61.0354
GOTERM_BP_FAT	GO:0017038~protein import	6	1.37931	0.0573812	O08915, P62075, P70168, P62827, P61971	346	82	13588	2.87354	1	0.580332	63.3935
GOTERM_BP_FAT	GO:0000279~M phase	13	2.98851	0.057528	P54227, Q9CW03, Q9JJG0, Q99JP4, P34022, Q9Z0Y1, O35685, P63280, Q61315, P62827, Q9R1K9, Q8VEE4, Q8VEH3	346	283	13588	1.804	1	0.578365	63.4903
PIR_SUPERFAMILY	PIRSF001567:ubiquitin-protein ligase E2	3	0.689655	0.0578637	P68037, P63280, P61089	249	13	8136	7.54032	1	0.803916	53.8081
GOTERM_BP_FAT	GO:0046822~regulation of nucleocytoplasmic transport	4	0.91954	0.0584276	P63248, P10639, Q8BTM8, P35700	346	35	13588	4.48819	1	0.581287	64.0785
UP_SEQ_FEATURE	domain:Ig-like C2-type 1	8	1.83908	0.0586807	P70232, P97798, Q61330, Q99PJ0, B0V2N1, P11627, Q99N28, P13595	427	130	16021	2.30892	1	0.825117	62.4222
UP_SEQ_FEATURE	metal ion-binding site:Copper	3	0.689655	0.0589492	O08997, P07724, P12023	427	15	16021	7.50398	1	0.819336	62.5953
PIR_SUPERFAMILY	PIRSF000130:inosine-5'-monophosphate dehydrogenase	2	0.45977	0.0600381	P50096, P24547	249	2	8136	32.6747	1	0.781972	55.1706
PIR_SUPERFAMILY	PIRSF500602:Ras-related protein Rab1	2	0.45977	0.0600381	P62821, Q9D1G1	249	2	8136	32.6747	1	0.781972	55.1706
PIR_SUPERFAMILY	PIRSF500595:Ras-related protein, Rab11/Rab25 types	2	0.45977	0.0600381	P46638, P62492	249	2	8136	32.6747	1	0.781972	55.1706
PIR_SUPERFAMILY	PIRSF000130:IMPDH	2	0.45977	0.0600381	P50096, P24547	249	2	8136	32.6747	1	0.781972	55.1706
PIR_SUPERFAMILY	PIRSF001827:prothymosin alpha	2	0.45977	0.0600381	P26350, Q9D0J8	249	2	8136	32.6747	1	0.781972	55.1706
PIR_SUPERFAMILY	PIRSF016613:platelet-activating factor acetylhydrolase IB, beta/gamma subunits	2	0.45977	0.0600381	Q61205, Q61206	249	2	8136	32.6747	1	0.781972	55.1706
PIR_SUPERFAMILY	PIRSF500909:mitochondrial import inner membrane translocase Tim8-Tim13, subunit Tim13	2	0.45977	0.0600381	P62075	249	2	8136	32.6747	1	0.781972	55.1706
GOTERM_MF_FAT	GO:0005484~SNAP receptor activity	3	0.689655	0.0602618	Q9ER00, P61264, O70439	336	16	13288	7.41518	1	0.448791	58.7098
UP_SEQ_FEATURE	domain:Ig-like C2-type 2	8	1.83908	0.0606496	P70232, P97798, Q61330, Q99PJ0, B0V2N1, P11627, Q99N28, P13595	427	131	16021	2.29129	1	0.821293	63.6743
GOTERM_BP_FAT	GO:0000079~regulation of cyclin-dependent protein kinase activity	3	0.689655	0.0610246	P70677, Q61315, P46414	346	16	13588	7.36344	1	0.594786	65.7267
GOTERM_MF_FAT	GO:0019887~protein kinase regulator activity	5	1.14943	0.061256	P70677, P63248, P63158, Q61315, P46414	336	59	13288	3.35149	1	0.447567	59.3271
GOTERM_MF_FAT	GO:0031267~small GTPase binding	5	1.14943	0.061256	P62962, Q61036, Q8BPM0, Q8BTM8, Q99MI1	336	59	13288	3.35149	1	0.447567	59.3271
UP_SEQ_FEATURE	domain:Ig-like C2-type 4	5	1.14943	0.0614092	P70232, P97798, Q61330, P11627, P13595	427	56	16021	3.34999	1	0.81832	64.1468
UP_SEQ_FEATURE	domain:Fibronectin type-III 4	5	1.14943	0.0614092	P70232, P97798, Q61330, B0V2N1, P11627	427	56	16021	3.34999	1	0.81832	64.1468
GOTERM_CC_FAT	GO:0031965~nuclear membrane	4	0.91954	0.0622948	P11881, O09114, Q9Z0J4, O08579	301	38	12504	4.37279	1	0.321822	58.0193
GOTERM_BP_FAT	GO:0006974~response to DNA damage stimulus	13	2.98851	0.0624831	Q9DB27, Q9CW03, P30681, Q61315, P61089, P08228, P70399, Q8VEE4, P70677, P34884, P54728, P28352, P62878	346	287	13588	1.77886	1	0.600846	66.6208
GOTERM_BP_FAT	GO:0007265~Ras protein signal transduction	5	1.14943	0.062555	Q60631, Q9JM96, Q99PT1, Q61411, P60766	346	59	13588	3.32811	1	0.59843	66.6643
UP_SEQ_FEATURE	lipid moiety-binding region:N-myristoyl glycine	7	1.6092	0.0635021	Q9WUL7, Q7TN79, Q8BNY6, P62331, P26645, P28667, Q91X97	427	106	16021	2.47773	1	0.822219	65.4191
SMART	SM00285:PBD	3	0.689655	0.0648735	Q61036, Q9JM96, Q8CIN4	214	18	9131	7.11137	0.999883	0.453194	54.4495
INTERPRO	IPR011990:Tetratricopeptide-like helical	8	1.83908	0.065131	Q9CR16, Q60864, Q99MD9, P30416, O08915, Q8BJU0, Q9CYG7, Q99L47	420	150	17763	2.25562	1	0.642447	64.0098
GOTERM_BP_FAT	GO:0050905~neuromuscular process	5	1.14943	0.0657442	P51880, Q60648, P12023, Q61301, Q61879	346	60	13588	3.27264	1	0.614462	68.5414
INTERPRO	IPR000095:PAK-box/P21-Rho-binding	3	0.689655	0.066235	Q61036, Q9JM96, Q8CIN4	420	18	17763	7.04881	1	0.641261	64.6493
SP_PIR_KEYWORDS	mitosis	9	2.06897	0.0670025	Q9CW03, Q99JP4, Q9Z0Y1, O35685, P63280, P62827, Q9R1K9, Q9QUR7, Q8VEH3	429	179	17854	2.09251	1	0.325239	60.9292
GOTERM_MF_FAT	GO:0019903~protein phosphatase binding	3	0.689655	0.0671893	Q02248, P08228, P30999	336	17	13288	6.97899	1	0.472648	62.8365
GOTERM_MF_FAT	GO:0043022~ribosome binding	3	0.689655	0.0671893	Q8CHP5, Q9D0J8, P63242	336	17	13288	6.97899	1	0.472648	62.8365
GOTERM_BP_FAT	GO:0051338~regulation of transferase activity	10	2.29885	0.0675751	P70677, Q61171, P63248, P63001, Q61315, P08228, P12023, P46414, Q00623, P60766	346	199	13588	1.97345	1	0.6221	69.5735
GOTERM_MF_FAT	GO:0008017~microtubule binding	5	1.14943	0.0676015	Q91VR7, P10637, Q61315, Q9QXZ0, Q922J3	336	61	13288	3.24161	1	0.468115	63.0696
GOTERM_BP_FAT	GO:0048872~homeostasis of number of cells	7	1.6092	0.0679622	P70677, Q61171, P01942, P08228, P35700, Q8VEE4, P10711	346	113	13588	2.43276	1	0.621479	69.7876
KEGG_PATHWAY	mmu05200:Pathways in cancer	17	3.90805	0.0680154	Q60631, Q9Z1A1, P63321, Q61411, P63001, Q61315, P46414, Q61301, P70677, Q9JIW9, P83940, P62878, Q02248, P47941, P62869, Q64010, P60766	191	323	5738	1.58115	0.99992	0.408077	56.1643
GOTERM_BP_FAT	GO:0009156~ribonucleoside monophosphate biosynthetic process	3	0.689655	0.0680319	P50096, Q9DBT5, P24547	346	17	13588	6.9303	1	0.619095	69.826
UP_SEQ_FEATURE	repeat:8	5	1.14943	0.0681251	Q8BIQ5, Q9QYH6, Q99PG2, Q00623, Q9QZM0	427	58	16021	3.23447	1	0.837643	68.0808
INTERPRO	IPR001084:Tubulin-binding Tau protein	2	0.45977	0.0691128	P10637, P27546	420	3	17763	28.1952	1	0.65003	66.2668
INTERPRO	IPR015595:Rab11-related	2	0.45977	0.0691128	P46638, P62492	420	3	17763	28.1952	1	0.65003	66.2668
INTERPRO	IPR005454:Profilin, Mammalian	2	0.45977	0.0691128	P62962, Q9JJV2	420	3	17763	28.1952	1	0.65003	66.2668
INTERPRO	IPR015599:Rab5-related	2	0.45977	0.0691128	P35278, Q9CQD1	420	3	17763	28.1952	1	0.65003	66.2668
INTERPRO	IPR001884:Translation elongation factor, IF5A	2	0.45977	0.0691128	Q9D0J8, P63242	420	3	17763	28.1952	1	0.65003	66.2668
INTERPRO	IPR019769:Translation elongation factor, IF5A, hypusine site	2	0.45977	0.0691128	Q9D0J8, P63242	420	3	17763	28.1952	1	0.65003	66.2668
INTERPRO	IPR001061:Transgelin (SM22-alpha)	2	0.45977	0.0691128	Q9WVA4, Q9R1Q8	420	3	17763	28.1952	1	0.65003	66.2668
INTERPRO	IPR000406:RHO protein GDP dissociation inhibitor	2	0.45977	0.0691128	Q61599, Q99PT1	420	3	17763	28.1952	1	0.65003	66.2668
INTERPRO	IPR014797:Protein of unknown function DUF1781	2	0.45977	0.0691128	Q80VC9, A2AHC3	420	3	17763	28.1952	1	0.65003	66.2668
INTERPRO	IPR014885:VASP tetramerisation	2	0.45977	0.0691128	P70429, Q03173	420	3	17763	28.1952	1	0.65003	66.2668
INTERPRO	IPR013831:Esterase, SGNH hydrolase-type, subgroup	2	0.45977	0.0691128	Q61205, Q61206	420	3	17763	28.1952	1	0.65003	66.2668
SP_PIR_KEYWORDS	hexamer	2	0.45977	0.0702103	P15532, Q01768	429	3	17854	27.7451	1	0.333646	62.7107
SP_PIR_KEYWORDS	GMP biosynthesis	2	0.45977	0.0702103	P50096, P24547	429	3	17854	27.7451	1	0.333646	62.7107
GOTERM_CC_FAT	GO:0031970~organelle envelope lumen	4	0.91954	0.0704932	Q9WTP6, P62075, P56391	301	40	12504	4.15415	1	0.351564	62.7106
GOTERM_MF_FAT	GO:0003743~translation initiation factor activity	5	1.14943	0.0708971	Q9CQJ6, Q8BGD9, P59325, Q9CXU9, Q3UGC7	336	62	13288	3.18932	1	0.47822	64.8844
GOTERM_MF_FAT	GO:0051020~GTPase binding	5	1.14943	0.0708971	P62962, Q61036, Q8BPM0, Q8BTM8, Q99MI1	336	62	13288	3.18932	1	0.47822	64.8844
SMART	SM00408:IGc2	9	2.06897	0.0712315	P97300, P70232, P97798, Q61330, Q99PJ0, B0V2N1, P11627, Q99N28, P13595	214	187	9131	2.05355	0.999953	0.463933	57.9509
SP_PIR_KEYWORDS	synapse	10	2.29885	0.0719765	Q99JP6, Q9Z0R4, O88952, Q8R550, P06837, P63044, Q8BNY6, Q91XM9, Q9ERB0, Q03173	429	213	17854	1.95388	1	0.336081	63.6593
GOTERM_BP_FAT	GO:0009967~positive regulation of signal transduction	9	2.06897	0.072192	Q9Z0R4, Q02248, P11352, Q8BTM8, P61089, Q9CQ45, P11627, P24270, P13595	346	172	13588	2.05491	1	0.638983	72.0365
INTERPRO	IPR000798:Ezrin/radixin/moesin ERM	3	0.689655	0.0729056	P48193, P26041, P26040	420	19	17763	6.67782	1	0.663111	68.2932
UP_SEQ_FEATURE	repeat:5	6	1.37931	0.0730072	Q60739, Q9QYH6, Q99PG2, Q03173, Q00623, Q9QZM0	427	84	16021	2.67999	1	0.852306	70.6823
GOTERM_CC_FAT	GO:0019717~synaptosome	5	1.14943	0.073695	Q9Z0R4, O88952, Q8R550, P63044, Q9ERB0	301	66	12504	3.14709	1	0.359427	64.4072
GOTERM_MF_FAT	GO:0004165~dodecenoyl-CoA delta-isomerase activity	2	0.45977	0.0737468	Q9WUR2, P42125	336	3	13288	26.3651	1	0.485673	66.3865
GOTERM_MF_FAT	GO:0005094~Rho GDP-dissociation inhibitor activity	2	0.45977	0.0737468	Q61599, Q99PT1	336	3	13288	26.3651	1	0.485673	66.3865
GOTERM_MF_FAT	GO:0051879~Hsp90 protein binding	2	0.45977	0.0737468	Q61081, Q99MD9	336	3	13288	26.3651	1	0.485673	66.3865
UP_SEQ_FEATURE	domain:LIM zinc-binding	3	0.689655	0.0737628	Q8CJ19, Q61792, Q3UH68	427	17	16021	6.62116	1	0.849491	71.0667
GOTERM_BP_FAT	GO:0019853~L-ascorbic acid biosynthetic process	2	0.45977	0.0742579	Q9JII6, O09131	346	3	13588	26.1811	1	0.647029	73.0767
GOTERM_BP_FAT	GO:0042749~regulation of circadian sleep/wake cycle	2	0.45977	0.0742579	P07724, O09114	346	3	13588	26.1811	1	0.647029	73.0767
GOTERM_BP_FAT	GO:0007097~nuclear migration	2	0.45977	0.0742579	P60766, Q61879	346	3	13588	26.1811	1	0.647029	73.0767
GOTERM_BP_FAT	GO:0045905~positive regulation of translational termination	2	0.45977	0.0742579	Q9D0J8, P63242	346	3	13588	26.1811	1	0.647029	73.0767
GOTERM_BP_FAT	GO:0045901~positive regulation of translational elongation	2	0.45977	0.0742579	Q9D0J8, P63242	346	3	13588	26.1811	1	0.647029	73.0767
GOTERM_BP_FAT	GO:0022410~circadian sleep/wake cycle process	2	0.45977	0.0742579	P07724, O09114	346	3	13588	26.1811	1	0.647029	73.0767
GOTERM_BP_FAT	GO:0006452~translational frameshifting	2	0.45977	0.0742579	Q9D0J8, P63242	346	3	13588	26.1811	1	0.647029	73.0767
GOTERM_BP_FAT	GO:0045187~regulation of circadian sleep/wake cycle, sleep	2	0.45977	0.0742579	P07724, O09114	346	3	13588	26.1811	1	0.647029	73.0767
GOTERM_BP_FAT	GO:0006177~GMP biosynthetic process	2	0.45977	0.0742579	P50096, P24547	346	3	13588	26.1811	1	0.647029	73.0767
GOTERM_MF_FAT	GO:0051219~phosphoprotein binding	3	0.689655	0.0743651	Q3UNH4, P30416, Q64010	336	18	13288	6.59127	1	0.482255	66.7044
SP_PIR_KEYWORDS	tandem repeat	3	0.689655	0.0749799	P10637, P14873, P27546	429	19	17854	6.57122	1	0.343192	65.221
GOTERM_BP_FAT	GO:0050795~regulation of behavior	3	0.689655	0.075289	P07724, P63158, O09114	346	18	13588	6.54528	1	0.649587	73.5822
KEGG_PATHWAY	mmu00230:Purine metabolism	10	2.29885	0.0755717	O55057, P15532, P50096, Q9WTP6, P23492, Q9JM14, Q9DBT5, Q01768, P24547, Q8CIH9	191	157	5738	1.9135	0.999973	0.425465	60.1495
GOTERM_BP_FAT	GO:0022403~cell cycle phase	14	3.21839	0.0757971	Q9CW03, P34022, Q9Z0Y1, P63280, Q61315, Q8VEE4, Q8VEH3, P54227, Q9JJG0, Q99JP4, O35685, P12023, P62827, Q9R1K9	346	328	13588	1.67623	1	0.649466	73.828
INTERPRO	IPR003598:Immunoglobulin subtype 2	9	2.06897	0.0758469	P97300, P70232, P97798, Q61330, Q99PJ0, B0V2N1, P11627, Q99N28, P13595	420	187	17763	2.03549	1	0.671056	69.7857
GOTERM_BP_FAT	GO:0016358~dendrite development	4	0.91954	0.0758526	P14873, P63001, P12023, Q61301	346	39	13588	4.02786	1	0.647073	73.8547
GOTERM_BP_FAT	GO:0051146~striated muscle cell differentiation	6	1.37931	0.0759158	P11352, P97798, P12023, O08638, Q61879, P62774	346	89	13588	2.64753	1	0.644737	73.8851
GOTERM_BP_FAT	GO:0042692~muscle cell differentiation	7	1.6092	0.0775348	P16045, P11352, P97798, P12023, O08638, Q61879, P62774	346	117	13588	2.34959	1	0.650176	74.6523
UP_SEQ_FEATURE	repeat:Calponin-like	2	0.45977	0.0776727	Q9WVA4, Q9R1Q8	427	3	16021	25.0133	1	0.858904	72.9814
UP_SEQ_FEATURE	region of interest:Interaction with PPP1R15A	2	0.45977	0.0776727	Q60739, Q9ERT9	427	3	16021	25.0133	1	0.858904	72.9814
UP_SEQ_FEATURE	glycosylation site:N-linked (GlcNAc...); partial	2	0.45977	0.0776727	P13595, Q05186	427	3	16021	25.0133	1	0.858904	72.9814
UP_SEQ_FEATURE	repeat:Tau/MAP 1	2	0.45977	0.0776727	P10637, P27546	427	3	16021	25.0133	1	0.858904	72.9814
UP_SEQ_FEATURE	domain:STI1	2	0.45977	0.0776727	P54728, Q99L47	427	3	16021	25.0133	1	0.858904	72.9814
UP_SEQ_FEATURE	region of interest:EVH2 block B	2	0.45977	0.0776727	P70429, Q03173	427	3	16021	25.0133	1	0.858904	72.9814
UP_SEQ_FEATURE	region of interest:Autoregulatory region	2	0.45977	0.0776727	Q61036, Q8CIN4	427	3	16021	25.0133	1	0.858904	72.9814
UP_SEQ_FEATURE	region of interest:EVH2 block A	2	0.45977	0.0776727	P70429, Q03173	427	3	16021	25.0133	1	0.858904	72.9814
UP_SEQ_FEATURE	region of interest:RII-binding	2	0.45977	0.0776727	Q7TN79, Q9WTQ5	427	3	16021	25.0133	1	0.858904	72.9814
UP_SEQ_FEATURE	region of interest:EVH2 block C	2	0.45977	0.0776727	P70429, Q03173	427	3	16021	25.0133	1	0.858904	72.9814
UP_SEQ_FEATURE	repeat:Tau/MAP 2	2	0.45977	0.0776727	P10637, P27546	427	3	16021	25.0133	1	0.858904	72.9814
UP_SEQ_FEATURE	domain:CKK	2	0.45977	0.0776727	Q80VC9, A2AHC3	427	3	16021	25.0133	1	0.858904	72.9814
UP_SEQ_FEATURE	region of interest:EVH2	2	0.45977	0.0776727	P70429, Q03173	427	3	16021	25.0133	1	0.858904	72.9814
UP_SEQ_FEATURE	region of interest:GTPase-binding	2	0.45977	0.0776727	Q61036, Q8CIN4	427	3	16021	25.0133	1	0.858904	72.9814
UP_SEQ_FEATURE	short sequence motif:KLKR	2	0.45977	0.0776727	P70429, Q03173	427	3	16021	25.0133	1	0.858904	72.9814
UP_SEQ_FEATURE	repeat:Tau/MAP 3	2	0.45977	0.0776727	P10637, P27546	427	3	16021	25.0133	1	0.858904	72.9814
BIOCARTA	m_ranMSpathway:Role of Ran in mitotic spindle regulation	3	0.689655	0.0781065	P34022, P70168, P62827	63	9	1171	6.19577	0.999987	0.894029	61.601
GOTERM_BP_FAT	GO:0051098~regulation of binding	6	1.37931	0.0787994	Q61171, P30681, P62204, Q8BTM8, P61089, P24270	346	90	13588	2.61811	1	0.653753	75.2368
COG_ONTOLOGY	Inorganic ion transport and metabolism	3	0.689655	0.0789786	Q8CJ19, Q9Z0J4, P24270	33	30	2040	6.18182	0.656832	0.656832	41.9979
UP_SEQ_FEATURE	active site:Nucleophile	9	2.06897	0.0800664	Q9DBF1, Q9JM14, P10639, O55234, O09114, Q9CQM5, Q60692, Q9JHW2, P70195	427	168	16021	2.00999	1	0.862154	74.0942
INTERPRO	IPR013785:Aldolase-type TIM barrel	4	0.91954	0.0805077	P50096, P24547, Q99J77, P05063	420	43	17763	3.93422	1	0.68677	72.017
KEGG_PATHWAY	mmu04720:Long-term potentiation	6	1.37931	0.0812531	P11881, P51432, P21279, Q61411, P62204, Q9ERT9	191	70	5738	2.57502	0.999988	0.433223	62.9246
GOTERM_BP_FAT	GO:0009161~ribonucleoside monophosphate metabolic process	3	0.689655	0.0827788	P50096, Q9DBT5, P24547	346	19	13588	6.20079	1	0.670007	76.9945
GOTERM_BP_FAT	GO:0051224~negative regulation of protein transport	3	0.689655	0.0827788	P63248, P10639, Q8BTM8	346	19	13588	6.20079	1	0.670007	76.9945
GOTERM_BP_FAT	GO:0019220~regulation of phosphate metabolic process	13	2.98851	0.0827926	A8DUK4, P63158, Q61315, P63001, P08228, P46414, Q61171, P70677, P63248, P62259, P12023, P60766, Q00623	346	301	13588	1.69612	1	0.667502	77.0003
GOTERM_BP_FAT	GO:0051174~regulation of phosphorus metabolic process	13	2.98851	0.0827926	A8DUK4, P63158, Q61315, P63001, P08228, P46414, Q61171, P70677, P63248, P62259, P12023, P60766, Q00623	346	301	13588	1.69612	1	0.667502	77.0003
GOTERM_BP_FAT	GO:0051223~regulation of protein transport	5	1.14943	0.0829234	Q61233, P63248, P10639, Q8BTM8, P35700	346	65	13588	3.0209	1	0.665553	77.056
GOTERM_BP_FAT	GO:0006915~apoptosis	18	4.13793	0.0834326	Q8R550, Q62048, Q8CIN4, Q8VE70, P08228, O35551, P70677, Q9JK48, Q60739, Q02248, Q8WTY4, P11352, P62331, P56812, P12023, Q8R317, Q8CI32, P63242	346	465	13588	1.52019	1	0.665361	77.2718
BIOCARTA	m_mPRPathway:How Progesterone Initiates the Oocyte Maturation	4	0.91954	0.0847166	P40124, Q9WV54, Q61411, Q9QUR7	63	20	1171	3.71746	0.999995	0.86945	64.7191
BIOCARTA	m_rasPathway:Ras Signaling Pathway	4	0.91954	0.0847166	P63321, Q61411, P63001, P60766	63	20	1171	3.71746	0.999995	0.86945	64.7191
PIR_SUPERFAMILY	PIRSF015597:rho GDP dissociation inhibitor	2	0.45977	0.0886969	Q61599, Q99PT1	249	3	8136	21.7831	1	0.874711	69.9868
PIR_SUPERFAMILY	PIRSF500829:animal rho GDP dissociation inhibitor	2	0.45977	0.0886969	Q61599, Q99PT1	249	3	8136	21.7831	1	0.874711	69.9868
PIR_SUPERFAMILY	PIRSF015478:phosphatidylinositol transfer protein	2	0.45977	0.0886969	P53811, P53810	249	3	8136	21.7831	1	0.874711	69.9868
PIR_SUPERFAMILY	PIRSF001331:4-chlorobenzoate-CoA dehalogenase 30K chain	2	0.45977	0.0886969	Q9WUR2, P42125	249	3	8136	21.7831	1	0.874711	69.9868
PIR_SUPERFAMILY	PIRSF009387:ubiquitin thiolesterase	2	0.45977	0.0886969	P58321, Q9JKB1	249	3	8136	21.7831	1	0.874711	69.9868
PIR_SUPERFAMILY	PIRSF002328:myosin heavy chain	2	0.45977	0.0886969	O08638, Q61879	249	3	8136	21.7831	1	0.874711	69.9868
PIR_SUPERFAMILY	PIRSF002345:smooth muscle protein SM22	2	0.45977	0.0886969	Q9WVA4, Q9R1Q8	249	3	8136	21.7831	1	0.874711	69.9868
PIR_SUPERFAMILY	PIRSF003025:eIF5A	2	0.45977	0.0886969	Q9D0J8, P63242	249	3	8136	21.7831	1	0.874711	69.9868
PIR_SUPERFAMILY	PIRSF001214:multicatalytic endopeptidase complex chain C5	2	0.45977	0.0886969	Q60692, O09061	249	3	8136	21.7831	1	0.874711	69.9868
GOTERM_MF_FAT	GO:0019902~phosphatase binding	3	0.689655	0.0893949	Q02248, P08228, P30999	336	20	13288	5.93214	1	0.543068	73.6242
GOTERM_MF_FAT	GO:0004860~protein kinase inhibitor activity	3	0.689655	0.0893949	P70677, P63248, P46414	336	20	13288	5.93214	1	0.543068	73.6242
UP_SEQ_FEATURE	repeat:ARM 7	3	0.689655	0.0896142	Q02248, Q61315, P30999	427	19	16021	5.9242	1	0.887689	78.1192
UP_SEQ_FEATURE	domain:CRIB	3	0.689655	0.0896142	Q61036, Q9JM96, Q8CIN4	427	19	16021	5.9242	1	0.887689	78.1192
UP_SEQ_FEATURE	repeat:11	4	0.91954	0.0896381	Q8BIQ5, Q9QYH6, Q99PG2, Q9QZM0	427	40	16021	3.75199	1	0.883029	78.1285
SMART	SM00152:THY	2	0.45977	0.0901083	P20065, Q6ZWY8	214	4	9131	21.3341	0.999997	0.527578	66.9473
GOTERM_BP_FAT	GO:0043388~positive regulation of DNA binding	4	0.91954	0.0902424	P30681, P62204, P61089, P24270	346	42	13588	3.74016	1	0.692804	79.9789
INTERPRO	IPR001152:Thymosin beta-4	2	0.45977	0.0910746	P20065, Q6ZWY8	420	4	17763	21.1464	1	0.726436	76.5186
INTERPRO	IPR001950:Translation initiation factor SUI1	2	0.45977	0.0910746	Q9CQJ6, Q9CXU9	420	4	17763	21.1464	1	0.726436	76.5186
INTERPRO	IPR015875:IMP dehydrogenase / GMP reductase, conserved site	2	0.45977	0.0910746	P50096, P24547	420	4	17763	21.1464	1	0.726436	76.5186
INTERPRO	IPR011174:Ezrin/radixin/moesin	2	0.45977	0.0910746	P26041, P26040	420	4	17763	21.1464	1	0.726436	76.5186
INTERPRO	IPR004127:Prefoldin alpha-like	2	0.45977	0.0910746	Q9WU28, P61759	420	4	17763	21.1464	1	0.726436	76.5186
INTERPRO	IPR016323:Thymosin beta-4, chordata	2	0.45977	0.0910746	P20065, Q6ZWY8	420	4	17763	21.1464	1	0.726436	76.5186
INTERPRO	IPR000749:ATP:guanido phosphotransferase	2	0.45977	0.0910746	P07310, Q04447	420	4	17763	21.1464	1	0.726436	76.5186
INTERPRO	IPR000956:Stathmin	2	0.45977	0.0910746	P54227, P55821	420	4	17763	21.1464	1	0.726436	76.5186
INTERPRO	IPR011259:Ezrin/radixin/moesin, C-terminal	2	0.45977	0.0910746	P26041, P26040	420	4	17763	21.1464	1	0.726436	76.5186
INTERPRO	IPR001093:IMP dehydrogenase/GMP reductase	2	0.45977	0.0910746	P50096, P24547	420	4	17763	21.1464	1	0.726436	76.5186
SMART	SM00177:ARF	3	0.689655	0.0922421	Q9WUL7, P62331, Q8VEH3	214	22	9131	5.81839	0.999998	0.516078	67.8447
KEGG_PATHWAY	mmu00480:Glutathione metabolism	5	1.14943	0.0922819	P19157, P24472, Q9CQU0, P11352, P46425, O09131	191	52	5738	2.88864	0.999998	0.460878	67.8132
KEGG_PATHWAY	mmu05213:Endometrial cancer	5	1.14943	0.0922819	Q60631, Q02248, Q61411, Q61315, Q61301	191	52	5738	2.88864	0.999998	0.460878	67.8132
SP_PIR_KEYWORDS	ATP binding	2	0.45977	0.0925031	P15532, Q01768	429	4	17854	20.8089	1	0.402542	73.1612
PIR_SUPERFAMILY	PIRSF037165:ras protein	3	0.689655	0.0932404	Q9JIW9, P63321, Q61411	249	17	8136	5.76612	1	0.865541	71.8691
GOTERM_BP_FAT	GO:0000278~mitotic cell cycle	11	2.52874	0.0933587	P54227, Q9CW03, Q99JP4, Q9Z0Y1, O35685, P63280, Q61315, P12023, P62827, Q9R1K9, Q8VEH3	346	244	13588	1.77044	1	0.703222	81.1137
SMART	SM00132:LIM	5	1.14943	0.0940389	Q8K4G5, Q8CJ19, Q61792, Q3UH68, Q9DCT8	214	74	9131	2.88299	0.999998	0.504262	68.583
INTERPRO	IPR001125:Recoverin	3	0.689655	0.0940953	Q8BNY6, P62204, Q91X97	420	22	17763	5.76721	1	0.732067	77.6752
INTERPRO	IPR006688:ADP-ribosylation factor	3	0.689655	0.0940953	Q9WUL7, P62331, Q8VEH3	420	22	17763	5.76721	1	0.732067	77.6752
BIOCARTA	m_crebPathway:Transcription factor CREB and its extracellular signals	4	0.91954	0.0952316	Q60631, Q9WV54, Q61411, P63001	63	21	1171	3.54044	0.999999	0.860951	69.2051
GOTERM_BP_FAT	GO:0012501~programmed cell death	18	4.13793	0.0952887	Q8R550, Q62048, Q8CIN4, Q8VE70, P08228, O35551, P70677, Q9JK48, Q60739, Q02248, Q8WTY4, P11352, P62331, P56812, P12023, Q8R317, Q8CI32, P63242	346	473	13588	1.49448	1	0.708524	81.7859
GOTERM_BP_FAT	GO:0051726~regulation of cell cycle	10	2.29885	0.0956661	P70677, P34022, P63248, P63158, Q61411, O35864, Q61315, P12023, P46414, P60766	346	214	13588	1.83513	1	0.707598	81.9147
GOTERM_CC_FAT	GO:0030864~cortical actin cytoskeleton	3	0.689655	0.096799	P40124, Q61792, A2ALU4	301	22	12504	5.66475	1	0.441093	74.6876
GOTERM_MF_FAT	GO:0004111~creatine kinase activity	2	0.45977	0.0971036	P07310, Q04447	336	4	13288	19.7738	1	0.567887	76.6299
GOTERM_MF_FAT	GO:0005504~fatty acid binding	3	0.689655	0.0972172	P31786, Q9WUR2, Q9JK48	336	21	13288	5.64966	1	0.561924	76.6717
GOTERM_BP_FAT	GO:0007346~regulation of mitotic cell cycle	6	1.37931	0.0973074	P34022, P63248, P63158, Q61315, P12023, P60766	346	96	13588	2.45448	1	0.711625	82.4649
INTERPRO	IPR001781:Zinc finger, LIM-type	5	1.14943	0.0973751	Q8K4G5, Q8CJ19, Q61792, Q3UH68, Q9DCT8	420	74	17763	2.85763	1	0.738409	78.8706
GOTERM_BP_FAT	GO:0019852~L-ascorbic acid metabolic process	2	0.45977	0.0977677	Q9JII6, O09131	346	4	13588	19.6358	1	0.711024	82.6163
GOTERM_BP_FAT	GO:0051897~positive regulation of protein kinase B signaling cascade	2	0.45977	0.0977677	Q9Z0R4, P11352	346	4	13588	19.6358	1	0.711024	82.6163
GOTERM_BP_FAT	GO:0016322~neuron remodeling	2	0.45977	0.0977677	P21279, P12023	346	4	13588	19.6358	1	0.711024	82.6163
GOTERM_BP_FAT	GO:0006449~regulation of translational termination	2	0.45977	0.0977677	Q9D0J8, P63242	346	4	13588	19.6358	1	0.711024	82.6163
GOTERM_BP_FAT	GO:0016198~axon choice point recognition	2	0.45977	0.0977677	P06837, P12023	346	4	13588	19.6358	1	0.711024	82.6163
GOTERM_BP_FAT	GO:0046037~GMP metabolic process	2	0.45977	0.0977677	P50096, P24547	346	4	13588	19.6358	1	0.711024	82.6163
GOTERM_BP_FAT	GO:0000281~cytokinesis after mitosis	2	0.45977	0.0977677	Q61315, Q61879	346	4	13588	19.6358	1	0.711024	82.6163
GOTERM_BP_FAT	GO:0042745~circadian sleep/wake cycle	2	0.45977	0.0977677	P07724, O09114	346	4	13588	19.6358	1	0.711024	82.6163
SP_PIR_KEYWORDS	LIM domain	5	1.14943	0.0980318	Q8K4G5, Q8CJ19, Q61792, Q3UH68, Q9DCT8	429	73	17854	2.85053	1	0.416557	75.2942
GOTERM_BP_FAT	GO:0006308~DNA catabolic process	3	0.689655	0.0983914	P70677, P08228, P61089	346	21	13588	5.61024	1	0.71106	82.8195

## Sheet: Cluster B
Category	Term	Count	%	PValue	Genes	List Total	Pop Hits	Pop Total	Fold Enrichment	Bonferroni	Benjamini	FDR
SP_PIR_KEYWORDS	acetylation	184	57.5	1.32556e-81	P54071, Q11011, Q9WUB3, Q91WQ3, P62754, Q61166, Q6PGB6, P18760, Q8BKC5, P08414, Q8BH58, Q9CYR6, P49615, P61082, P60122, Q922B2, Q9CX34, O09172, Q91YP2, O35344, P59999, Q8VBW6, Q9QZE7, Q8R001, Q8JZL3, P54822, Q8BV13, P97355, Q9D892, Q99K85, Q9JM76, Q9CZ30, P68181, P60843, P16125, Q06138, Q9CWS0, Q62348, Q9CWJ9, P10126, P68510, Q9QYB8, P19096, Q9DCL9, Q64105, Q9DCL8, P28474, Q9CXW3, P62838, Q9DCD0,…	315	2325	17854	4.48559	3.68507e-79	3.68507e-79	1.75077e-78
SP_PIR_KEYWORDS	cytoplasm	158	49.375	3.95615e-42	P32921, Q11011, P13707, Q9ESN6, Q91WQ3, Q61166, Q9WUB4, Q6PGB6, P18760, Q8BKC5, P08414, P49615, Q922B2, Q91YP2, O35344, P59999, Q6IR34, P28658, Q9QZE7, Q8R001, Q9CPW4, Q8JZL3, P46935, Q8BV13, Q9D892, Q61151, Q9JM76, P68181, P16125, Q9Z2M7, Q06138, Q62348, Q8BWG8, Q5SNZ0, P10126, P68510, Q9QYB8, P46664, Q3UMY5, P19096, Q64105, P28474, Q9CXW3, Q62188, Q9DCD0, Q8BP47, P10649, O35098, P17879, Q91V92,…	315	3029	17854	2.95653	1.09981e-39	5.49905e-40	5.22517e-39
SP_PIR_KEYWORDS	nucleotide-binding	105	32.8125	4.0793e-33	P32921, Q9JLM8, Q9WUB3, Q8C878, Q91WQ3, P47857, P08414, P49615, P61082, Q922B2, P60122, Q9CZ30, P60843, P68181, P10126, P46664, Q9DCL9, P62838, Q8R1Q8, P62631, Q8BP47, Q63932, Q3UH66, Q9WTM5, P17879, Q91V92, P80314, P80315, P80313, Q9WV60, P80318, P80317, P80316, Q05D44, Q61768, P68033, Q99MK8, Q69Z98, O88685, P28740, Q61035, Q99JY9, Q8C078, Q8BGQ7, Q9CZD3, Q61655, O88696, P42932, Q9JHR7, P61205,…	315	1631	17854	3.64889	1.13405e-30	3.78015e-31	5.38783e-30
GOTERM_MF_FAT	GO:0000166~nucleotide binding	122	38.125	6.12707e-30	P54071, P32921, Q9JLM8, P13707, Q9WUB3, Q8C878, Q91WQ3, P47857, P08414, P49615, P61082, Q922B2, P60122, A2A4P4, Q8BZY3, Q9CZ30, P60843, P68181, P10126, P46664, Q9DCL9, P62838, Q9DCD0, Q8R1Q8, Q8BP47, P62631, Q63932, Q3UH66, Q9WTM5, P17879, Q91V92, P80314, Q64433, P80315, P80313, Q9WV60, P80318, P80317, P80316, Q05D44, Q99LP6, Q61768, P68033, Q99MK8, Q69Z98, O88685, Q3THG9, P28740, Q61035, Q99JY9,…	264	2183	13288	2.81295	2.74493e-27	2.74493e-27	8.68693e-27
GOTERM_MF_FAT	GO:0017076~purine nucleotide binding	111	34.6875	7.38219e-29	P32921, Q9JLM8, Q8C878, Q91WQ3, P47857, P08414, P49615, P61082, Q922B2, P60122, A2A4P4, Q8BZY3, Q9CZ30, P60843, P68181, P10126, P46664, Q9DCL9, P62838, Q8R1Q8, P62631, Q8BP47, Q63932, Q3UH66, Q9WTM5, P17879, Q91V92, P80314, P80315, Q64433, P80313, Q9WV60, P80318, P80317, P80316, Q99LP6, Q05D44, Q61768, P68033, Q99MK8, Q69Z98, O88685, Q3THG9, P28740, Q61035, Q99JY9, Q8C078, Q8BGQ7, Q9CZD3, Q61655,…	264	1871	13288	2.9861	3.30722e-26	1.65361e-26	1.04664e-25
SP_PIR_KEYWORDS	phosphoprotein	208	65	8.14035e-29	P62754, Q8BKC5, P08414, Q8BH58, Q9CYR6, P61082, Q9QYJ0, O35344, Q6IR34, Q9QZE7, P46935, A2A4P4, Q9JM76, P16125, Q9CWJ9, Q8BWG8, P10126, P68510, Q3UMY5, P19096, Q8BRV5, Q8BP47, P62631, P10649, O35098, Q812A2, Q91V92, Q9CT10, P27612, Q8BNU0, Q61768, Q99MK8, O88685, Q69Z98, Q3THG9, Q3UM45, Q8C078, Q8BGQ7, Q9CZD3, Q61753, P35585, Q8BSS9, Q99LX0, Q9JLB0, O88696, Q9CQI3, P61202, Q9CQI6, Q02357, Q8BUV3,…	315	6311	17854	1.86806	2.26302e-26	5.65754e-27	1.07516e-25
GOTERM_MF_FAT	GO:0032553~ribonucleotide binding	108	33.75	2.06051e-28	P32921, Q9JLM8, Q8C878, Q91WQ3, P47857, P08414, P49615, P61082, Q922B2, P60122, A2A4P4, Q8BZY3, Q9CZ30, P60843, P68181, P10126, P46664, Q9DCL9, P62838, Q8R1Q8, P62631, Q8BP47, Q63932, Q3UH66, Q9WTM5, P17879, Q91V92, P80314, P80315, Q64433, P80313, Q9WV60, P80318, P80317, P80316, Q05D44, Q61768, P68033, Q99MK8, Q69Z98, O88685, Q3THG9, P28740, Q61035, Q99JY9, Q8C078, Q8BGQ7, Q9CZD3, Q61655, O88696,…	264	1796	13288	3.02673	9.2311e-26	3.07703e-26	2.92138e-25
GOTERM_MF_FAT	GO:0032555~purine ribonucleotide binding	108	33.75	2.06051e-28	P32921, Q9JLM8, Q8C878, Q91WQ3, P47857, P08414, P49615, P61082, Q922B2, P60122, A2A4P4, Q8BZY3, Q9CZ30, P60843, P68181, P10126, P46664, Q9DCL9, P62838, Q8R1Q8, P62631, Q8BP47, Q63932, Q3UH66, Q9WTM5, P17879, Q91V92, P80314, P80315, Q64433, P80313, Q9WV60, P80318, P80317, P80316, Q05D44, Q61768, P68033, Q99MK8, Q69Z98, O88685, Q3THG9, P28740, Q61035, Q99JY9, Q8C078, Q8BGQ7, Q9CZD3, Q61655, O88696,…	264	1796	13288	3.02673	9.2311e-26	3.07703e-26	2.92138e-25
SP_PIR_KEYWORDS	atp-binding	81	25.3125	3.34749e-24	P42932, P32921, Q9JLM8, Q9JHR7, Q8C878, Q3UMC0, Q91WQ3, P47857, P08414, Q9D3R6, Q6PDL0, P49615, Q9WVK4, Q8C5R8, P61082, Q922B2, P60122, Q8BH69, Q9DBP5, Q2NL51, P11499, Q8BZY3, Q9CZ30, P60843, P68181, P11983, Q9DCL9, P68134, Q6ZPJ3, Q9D0R2, P62838, O70589, Q8R1Q8, P52480, Q63932, Q8BP47, Q3UH66, Q01853, Q9WTM5, P17879, Q91V92, P80314, P80315, Q0KL02, Q8BW96, P80313, P80318, Q9WV60, P80317, Q9Z1N5,…	315	1287	17854	3.56723	9.30601e-22	1.8612e-22	4.42127e-21
GOTERM_MF_FAT	GO:0030554~adenyl nucleotide binding	91	28.4375	8.70294e-23	P42932, P32921, Q9JLM8, Q9JHR7, Q8C878, Q3UMC0, Q91WQ3, P47857, P08414, Q9D3R6, Q6PDL0, P49615, Q9WVK4, Q8C5R8, P61082, Q922B2, P60122, P50544, Q8BH69, Q9DBP5, Q2NL51, Q9Z2I8, P11499, A2A4P4, Q8BZY3, Q9CZ30, P60843, P68181, P12367, P11983, Q9DCL9, Q6ZPJ3, P68134, Q9D0R2, P62838, O70589, Q8R1Q8, P52480, Q63932, Q8BP47, Q3UH66, Q01853, Q9WTM5, P58389, P17879, Q91V92, P80314, Q64433, P80315, Q0KL02,…	264	1535	13288	2.98393	3.89892e-20	9.74729e-21	1.2339e-19
GOTERM_MF_FAT	GO:0001883~purine nucleoside binding	91	28.4375	1.56832e-22	P42932, P32921, Q9JLM8, Q9JHR7, Q8C878, Q3UMC0, Q91WQ3, P47857, P08414, Q9D3R6, Q6PDL0, P49615, Q9WVK4, Q8C5R8, P61082, Q922B2, P60122, P50544, Q8BH69, Q9DBP5, Q2NL51, Q9Z2I8, P11499, A2A4P4, Q8BZY3, Q9CZ30, P60843, P68181, P12367, P11983, Q9DCL9, Q6ZPJ3, P68134, Q9D0R2, P62838, O70589, Q8R1Q8, P52480, Q63932, Q8BP47, Q3UH66, Q01853, Q9WTM5, P58389, P17879, Q91V92, P80314, Q64433, P80315, Q0KL02,…	264	1548	13288	2.95887	7.02606e-20	1.40521e-20	2.22355e-19
GOTERM_MF_FAT	GO:0032559~adenyl ribonucleotide binding	88	27.5	2.03636e-22	P42932, P32921, Q9JLM8, Q9JHR7, Q8C878, Q3UMC0, Q91WQ3, P47857, P08414, Q9D3R6, Q6PDL0, P49615, Q9WVK4, Q8C5R8, P61082, Q922B2, P60122, Q8BH69, Q9DBP5, Q2NL51, Q9Z2I8, P11499, A2A4P4, Q8BZY3, Q9CZ30, P60843, P68181, P12367, P11983, Q9DCL9, Q6ZPJ3, P68134, Q9D0R2, P62838, O70589, Q8R1Q8, P52480, Q63932, Q8BP47, Q3UH66, Q01853, Q9WTM5, P58389, P17879, Q91V92, P80314, Q64433, P80315, Q0KL02, Q8BW96,…	264	1460	13288	3.03379	9.1229e-20	1.52048e-20	2.88714e-19
GOTERM_MF_FAT	GO:0001882~nucleoside binding	91	28.4375	2.45539e-22	P42932, P32921, Q9JLM8, Q9JHR7, Q8C878, Q3UMC0, Q91WQ3, P47857, P08414, Q9D3R6, Q6PDL0, P49615, Q9WVK4, Q8C5R8, P61082, Q922B2, P60122, P50544, Q8BH69, Q9DBP5, Q2NL51, Q9Z2I8, P11499, A2A4P4, Q8BZY3, Q9CZ30, P60843, P68181, P12367, P11983, Q9DCL9, Q6ZPJ3, P68134, Q9D0R2, P62838, O70589, Q8R1Q8, P52480, Q63932, Q8BP47, Q3UH66, Q01853, Q9WTM5, P58389, P17879, Q91V92, P80314, Q64433, P80315, Q0KL02,…	264	1558	13288	2.93988	1.10002e-19	1.57145e-20	3.48124e-19
GOTERM_MF_FAT	GO:0005524~ATP binding	86	26.875	1.6123e-21	P42932, P32921, Q9JLM8, Q9JHR7, Q8C878, Q3UMC0, Q91WQ3, P47857, P08414, Q9D3R6, Q6PDL0, P49615, Q9WVK4, Q8C5R8, P61082, Q922B2, P60122, Q8BH69, Q9DBP5, Q2NL51, Q9Z2I8, P11499, A2A4P4, Q8BZY3, Q9CZ30, P60843, P68181, P11983, Q9DCL9, Q6ZPJ3, P68134, Q9D0R2, P62838, O70589, Q8R1Q8, P52480, Q63932, Q8BP47, Q3UH66, Q01853, Q9WTM5, P58389, P17879, Q91V92, P80314, Q64433, P80315, Q0KL02, Q8BW96, P80313,…	264	1443	13288	2.99977	7.22311e-19	9.02889e-20	2.28591e-18
GOTERM_CC_FAT	GO:0005829~cytosol	43	13.4375	5.76688e-18	O70589, P13707, P05213, Q01853, P47857, Q9WU78, P18760, P80314, P80315, Q9DB34, P80313, O08709, P80318, Q9WV60, P49615, P80317, O88844, P07901, P80316, O35593, Q91V41, Q9R0P9, P84078, Q6IR34, O88685, P50247, Q9EPN1, Q8BK64, Q3THK7, O08759, O88447, P46935, P06151, P14685, P68181, P05132, P60710, Q76MZ3, Q5SNZ0, Q91V12, P99024, P84086, P11983	199	549	12504	4.92144	1.31485e-15	1.31485e-15	7.38307e-15
SP_PIR_KEYWORDS	protein biosynthesis	21	6.5625	4.7013e-13	P58252, P32921, Q8BP47, Q61035, P62631, Q8BWY3, Q8JZQ9, Q91WQ3, P26638, P62754, Q8BGQ7, Q8BJW6, P60843, Q8R050, Q91WK2, Q6ZWX6, Q9CZD3, Q05D44, P10126, Q922B2, Q9D0R2	315	139	17854	8.56307	1.3071e-10	2.1785e-11	6.21003e-10
INTERPRO	IPR016040:NAD(P)-binding domain	21	6.5625	2.2355e-12	Q8VBW6, O08756, Q9DCD0, P13707, Q8C878, P06151, Q91V92, Q2TPA8, P48758, Q61753, Q9Z1F9, Q80TB8, P51660, Q00612, P19096, Q922D8, Q64105, Q9R1T2, P50247, P16858, Q9CY64	313	151	17763	7.8925	1.42181e-09	1.42181e-09	3.32805e-09
INTERPRO	IPR002194:Chaperonin TCP-1, conserved site	8	2.5	5.53348e-11	P80318, P42932, P80317, P80316, P11983, P80314, P80315, P80313	313	10	17763	45.4006	3.5193e-08	1.75965e-08	8.23769e-08
INTERPRO	IPR017998:Chaperone, tailless complex polypeptide 1	8	2.5	5.53348e-11	P80318, P42932, P80317, P80316, P11983, P80314, P80315, P80313	313	10	17763	45.4006	3.5193e-08	1.75965e-08	8.23769e-08
GOTERM_CC_FAT	GO:0005739~mitochondrion	54	16.875	9.5158e-11	P54071, P13707, Q9JHR7, Q3UMC0, Q9WUB4, Q2TPA8, Q9DCW4, P50544, Q91YP2, P18242, Q9Z2I8, P84091, P11499, P54822, Q91VR2, P16125, Q9CWS0, O08599, Q9CWJ9, P29758, P51660, P19096, Q8K215, Q64105, P28474, Q8BWT1, Q99J99, Q8BP47, P52480, P17879, Q91V92, Q64433, P80313, O08709, O88844, Q8BZ98, Q99LP6, Q99LC5, Q8K4Z3, O55137, Q922D8, Q920E5, O08756, Q9WTP7, Q9R0Y5, P26638, P06151, Q9CZD3, Q61696, P05132,…	199	1322	12504	2.5666	2.1696e-08	1.0848e-08	1.21826e-07
GOTERM_CC_FAT	GO:0005832~chaperonin-containing T-complex	7	2.1875	1.01007e-10	P80318, P80317, P80316, P11983, P80314, P80315, P80313	199	7	12504	62.8342	2.30295e-08	7.6765e-09	1.29314e-07
PIR_SUPERFAMILY	PIRSF002584:molecular chaperone t-complex-type	8	2.5	2.38238e-10	P80318, P42932, P80317, P80316, P11983, P80314, P80315, P80313	211	9	8136	34.2749	5.05064e-08	5.05064e-08	3.01454e-07
UP_SEQ_FEATURE	nucleotide phosphate-binding region:ATP	48	15	8.87835e-10	O70589, Q8R1Q8, Q9JLM8, Q63932, Q3UH66, Q01853, Q8C878, Q9WTM5, P47857, Q91V92, Q0KL02, P08414, Q9D3R6, Q8BW96, Q6PDL0, Q9WV60, Q9WVK4, P49615, P61161, Q9Z1N5, Q64520, Q8C5R8, Q9Z1F9, P60122, Q61768, O54984, Q922D8, Q99MK8, O88685, Q69Z98, Q8BH69, Q9DBP5, P28740, Q2NL51, Q3THK7, Q9R0Y5, Q8VEJ9, Q3UU96, P26638, Q8C078, Q03141, Q9CZ30, P33175, P68181, P60843, Q9CZD3, P05132, Q61655	315	907	16021	2.69162	7.55547e-07	7.55547e-07	1.37389e-06
INTERPRO	IPR002423:Chaperonin Cpn60/TCP-1	8	2.5	1.48963e-09	P80318, P42932, P80317, P80316, P11983, P80314, P80315, P80313	313	14	17763	32.429	9.47407e-07	3.15802e-07	2.21762e-06
GOTERM_CC_FAT	GO:0005856~cytoskeleton	46	14.375	3.65944e-09	Q8R1Q8, Q9Z2H5, Q9CQI6, Q9QZB9, P97427, P05213, P68373, Q02357, A2AF33, Q8BUV3, Q9WU78, Q61166, Q9WUB4, P18760, A2AF31, Q91YM2, Q9D3R6, Q6PDL0, P61161, A2AGT5, Q8BZ98, Q61234, Q61768, P59999, O88485, P68033, Q7TPM6, Q9CVB6, Q9R0P5, P28740, P63005, Q8R001, O88447, Q99JY9, Q9CPW4, Q8C0W0, Q80TV8, P35235, Q9JM76, P33175, P60710, Q9ERD7, P99024, Q9QYB8, Q9CWF2, P11983, Q3UMY5, P68134	199	1122	12504	2.57609	8.34352e-07	2.08588e-07	4.68501e-06
GOTERM_BP_FAT	GO:0006412~translation	25	7.8125	7.46774e-09	P58252, P32921, Q8BP47, P62631, Q8BWY3, Q8JZQ9, Q91WQ3, P62754, Q6ZWN5, Q8R050, Q505F5, Q91WK2, Q922B2, Q05D44, Q3THG9, Q61035, P26638, A2A4P4, Q8BGQ7, P60843, Q8BJW6, Q9CZD3, Q6ZWX6, O55142, P10126, Q9D0R2	256	319	13588	4.15973	1.03129e-05	1.03129e-05	1.22838e-05
GOTERM_CC_FAT	GO:0005874~microtubule	20	6.25	8.14541e-09	P28740, Q8R1Q8, P63005, P05213, Q8R001, O88447, P68373, Q61166, Q80TV8, P33175, Q9D3R6, Q6PDL0, Q9ERD7, Q8BZ98, Q61768, P99024, Q9CWF2, Q3UMY5, O88485, Q7TPM6	199	240	12504	5.23618	1.85715e-06	3.71431e-07	1.04282e-05
SP_PIR_KEYWORDS	Chaperone	17	5.3125	9.37977e-09	P42932, Q8BK64, P11499, P17879, P80314, Q64433, P80315, P80313, Q61696, P80318, P80317, P80316, P07901, Q99LP6, Q9QYJ0, Q99LX0, P11983, Q9JK23	315	150	17854	6.42366	2.60757e-06	3.72511e-07	1.23886e-05
SP_PIR_KEYWORDS	ligase	23	7.1875	9.94921e-09	P62838, P32921, Q9Z2I8, Q8BP47, Q3THK7, Q61035, O08759, Q8C878, Q91WQ3, P26638, P46935, Q8BGQ7, Q9CZD3, P61082, Q922B2, Q9Z1F9, P46664, Q9DCL9, Q9R0P9, Q922D8, Q9R1T2, Q6ZPJ3, Q9D0R2	315	290	17854	4.49526	2.76588e-06	3.45735e-07	1.31407e-05
SP_PIR_KEYWORDS	microtubule	20	6.25	1.39112e-08	P28740, Q8R1Q8, P63005, P05213, Q8R001, O88447, P68373, Q61166, Q80TV8, P33175, Q9D3R6, Q6PDL0, Q9ERD7, Q8BZ98, Q61768, P99024, Q9CWF2, Q3UMY5, O88485, Q7TPM6	315	221	17854	5.12935	3.86731e-06	4.29702e-07	1.83736e-05
SP_PIR_KEYWORDS	Aminoacyl-tRNA synthetase	10	3.125	1.91378e-08	Q9CZD3, Q3THG9, P32921, Q61035, Q8BP47, Q922B2, Q91WQ3, P26638, A2A4P4, Q8BGQ7, Q9D0R2	315	39	17854	14.5332	5.32029e-06	5.3203e-07	2.52767e-05
GOTERM_MF_FAT	GO:0004812~aminoacyl-tRNA ligase activity	11	3.4375	2.62369e-08	Q9CZD3, Q3THG9, P32921, Q61035, Q8BP47, Q922B2, Q91WQ3, P26638, A2A4P4, Q8BGQ7, Q9D0R2, Q505F5	264	48	13288	11.5347	1.17541e-05	1.30601e-06	3.71985e-05
GOTERM_MF_FAT	GO:0016875~ligase activity, forming carbon-oxygen bonds	11	3.4375	2.62369e-08	Q9CZD3, Q3THG9, P32921, Q61035, Q8BP47, Q922B2, Q91WQ3, P26638, A2A4P4, Q8BGQ7, Q9D0R2, Q505F5	264	48	13288	11.5347	1.17541e-05	1.30601e-06	3.71985e-05
GOTERM_MF_FAT	GO:0016876~ligase activity, forming aminoacyl-tRNA and related compounds	11	3.4375	2.62369e-08	Q9CZD3, Q3THG9, P32921, Q61035, Q8BP47, Q922B2, Q91WQ3, P26638, A2A4P4, Q8BGQ7, Q9D0R2, Q505F5	264	48	13288	11.5347	1.17541e-05	1.30601e-06	3.71985e-05
GOTERM_BP_FAT	GO:0044271~nitrogen compound biosynthetic process	23	7.1875	5.77681e-08	Q9DBP5, Q3THK7, Q8R574, P54822, Q8JZL3, P97355, Q02357, Q8BUV3, Q99K85, Q91VR2, Q61753, P00493, Q9CWS0, P07901, Q9CWJ9, Q8C5R8, P46664, Q00612, Q9DCL9, P22907, Q64105, Q922D8, Q64674	256	302	13588	4.04237	7.97746e-05	3.98881e-05	9.5024e-05
SP_PIR_KEYWORDS	molecular chaperone	7	2.1875	7.52471e-08	P80318, P42932, P80317, P80316, P80314, P80315, Q64433	315	14	17854	28.3397	2.09185e-05	1.9017e-06	9.93843e-05
GOTERM_BP_FAT	GO:0006457~protein folding	15	4.6875	1.10422e-07	P42932, Q8BK64, P11499, Q8BGQ7, P80314, P80315, Q64433, P80313, P80318, P80317, P80316, P07901, Q99LP6, Q9QYJ0, P11983	256	127	13588	6.26907	0.00015248	5.08294e-05	0.000181635
GOTERM_BP_FAT	GO:0043038~amino acid activation	10	3.125	1.50671e-07	Q9CZD3, Q3THG9, P32921, Q61035, Q8BP47, Q922B2, Q91WQ3, P26638, A2A4P4, Q8BGQ7, Q9D0R2	256	46	13588	11.5387	0.000208055	5.20179e-05	0.000247842
GOTERM_BP_FAT	GO:0043039~tRNA aminoacylation	10	3.125	1.50671e-07	Q9CZD3, Q3THG9, P32921, Q61035, Q8BP47, Q922B2, Q91WQ3, P26638, A2A4P4, Q8BGQ7, Q9D0R2	256	46	13588	11.5387	0.000208055	5.20179e-05	0.000247842
GOTERM_BP_FAT	GO:0006418~tRNA aminoacylation for protein translation	10	3.125	1.50671e-07	Q9CZD3, Q3THG9, P32921, Q61035, Q8BP47, Q922B2, Q91WQ3, P26638, A2A4P4, Q8BGQ7, Q9D0R2	256	46	13588	11.5387	0.000208055	5.20179e-05	0.000247842
GOTERM_CC_FAT	GO:0015630~microtubule cytoskeleton	25	7.8125	1.82885e-07	Q8R1Q8, Q9QZB9, P05213, P68373, Q61166, Q9WU78, Q9WUB4, Q9D3R6, Q6PDL0, A2AGT5, Q8BZ98, Q61768, O88485, Q7TPM6, P28740, P63005, O88447, Q8R001, Q80TV8, P33175, Q9ERD7, P99024, Q9CWF2, Q3UMY5, P11983	199	450	12504	3.49079	4.1697e-05	6.94962e-06	0.00023414
GOTERM_BP_FAT	GO:0007018~microtubule-based movement	13	4.0625	3.9998e-07	P28740, Q8R1Q8, P63005, P05213, O88447, P68373, P33175, Q9ERD7, P99024, Q61768, Q9CWF2, Q9R0P9, O88485	256	101	13588	6.83184	0.000552219	0.000110468	0.000657933
GOTERM_CC_FAT	GO:0044430~cytoskeletal part	33	10.3125	5.07178e-07	Q8R1Q8, Q9QZB9, P05213, P68373, A2AF33, Q61166, Q9WU78, Q9WUB4, P18760, A2AF31, Q9D3R6, Q6PDL0, Q8BZ98, Q61768, P59999, O88485, Q7TPM6, Q9CVB6, Q9R0P5, P28740, P63005, Q8R001, O88447, Q9CPW4, Q8C0W0, Q80TV8, P35235, Q9JM76, P33175, Q9ERD7, P99024, Q9CWF2, P11983, Q3UMY5, P68134	199	774	12504	2.67898	0.00011563	1.65194e-05	0.000649315
GOTERM_MF_FAT	GO:0005525~GTP binding	24	7.5	5.83316e-07	P58252, Q9WTP7, Q9Z2I8, P62631, O08582, P05213, P61205, P68373, Q9CZ30, Q8R050, Q91YM2, Q9WVK4, Q9ERD7, Q921J2, Q8BZ98, P10126, Q05D44, P99024, P46664, Q9CWF2, Q91V41, P84084, P84078, P35282	264	354	13288	3.41243	0.000261292	2.61322e-05	0.000827019
SP_PIR_KEYWORDS	purine biosynthesis	6	1.875	6.90443e-07	Q9CWJ9, Q3THK7, P54822, P46664, Q9DCL9, Q922D8	315	11	17854	30.916	0.000191925	1.59951e-05	0.000911914
SP_PIR_KEYWORDS	gtp-binding	21	6.5625	7.57907e-07	P58252, Q9WTP7, Q9Z2I8, P62631, O08582, P05213, P61205, P68373, Q8R050, Q9ERD7, Q921J2, Q8BZ98, P10126, Q05D44, P99024, P46664, Q9CWF2, Q91V41, P84084, P84078, P35282	315	313	17854	3.80277	0.000210676	1.62074e-05	0.00100102
GOTERM_MF_FAT	GO:0019001~guanyl nucleotide binding	24	7.5	9.02646e-07	P58252, Q9WTP7, Q9Z2I8, P62631, O08582, P05213, P61205, P68373, Q9CZ30, Q8R050, Q91YM2, Q9WVK4, Q9ERD7, Q921J2, Q8BZ98, P10126, Q05D44, P99024, P46664, Q9CWF2, Q91V41, P84084, P84078, P35282	264	363	13288	3.32782	0.000404304	3.67616e-05	0.00127976
GOTERM_MF_FAT	GO:0032561~guanyl ribonucleotide binding	24	7.5	9.02646e-07	P58252, Q9WTP7, Q9Z2I8, P62631, O08582, P05213, P61205, P68373, Q9CZ30, Q8R050, Q91YM2, Q9WVK4, Q9ERD7, Q921J2, Q8BZ98, P10126, Q05D44, P99024, P46664, Q9CWF2, Q91V41, P84084, P84078, P35282	264	363	13288	3.32782	0.000404304	3.67616e-05	0.00127976
GOTERM_MF_FAT	GO:0051082~unfolded protein binding	11	3.4375	1.08524e-06	P80318, P42932, P80317, P80316, P07901, Q9QYJ0, P11499, P11983, P80314, P80315, P80313	264	70	13288	7.90952	0.000486068	4.05147e-05	0.00153863
UP_SEQ_FEATURE	nucleotide phosphate-binding region:GTP	20	6.25	2.05223e-06	P58252, Q9WTP7, P62631, O08582, P05213, P61205, P68373, Q8R050, Q9ERD7, Q921J2, Q8BZ98, P10126, Q05D44, P99024, P46664, Q9CWF2, Q91V41, P84084, P84078, P35282	315	274	16021	3.71243	0.00174493	0.000872844	0.00317571
GOTERM_BP_FAT	GO:0006006~glucose metabolic process	14	4.375	2.28134e-06	Q8CI94, Q9CQ60, Q9DCD0, P52480, P13707, Q9WUB3, P06151, Q8CAA7, P47857, P16125, Q9CYR6, Q00612, Q9DCL8, P16858	256	140	13588	5.30781	0.00314558	0.000524952	0.00375257
GOTERM_MF_FAT	GO:0008092~cytoskeletal protein binding	25	7.8125	2.49802e-06	Q9CQI3, Q9CQI6, Q9Z2H5, Q9ESN6, Q8BUV3, A2AF33, Q61166, A2AF31, P18760, P61161, A2AGT5, Q61234, Q61768, P59999, O88485, Q9CVB6, Q9R0P5, P63005, Q9CPW4, Q99JY9, Q8R001, Q8C0W0, Q80TV8, Q9JM76, Q5SNZ0, P68510, Q9QYB8	264	414	13288	3.03945	0.00111849	8.60821e-05	0.00354162
GOTERM_BP_FAT	GO:0019318~hexose metabolic process	15	4.6875	3.62503e-06	Q9CQ60, Q8CI94, Q9DCD0, P52480, P13707, Q9WUB3, P06151, Q8CAA7, P47857, P16125, Q9Z2M7, Q9CYR6, Q00612, Q9DCL8, P16858	256	169	13588	4.71108	0.00499366	0.000714911	0.00596272
SMART	SM00220:S_TKc	16	5	4.11615e-06	O70589, Q2NL51, Q9JLM8, Q63932, Q3UU96, Q8C078, Q03141, Q0KL02, P08414, P68181, Q8BW96, Q9WV60, P05132, P49615, Q99MK8, Q69Z98	129	265	9131	4.27369	0.000399187	0.000399187	0.00454234
GOTERM_CC_FAT	GO:0042995~cell projection	26	8.125	4.29194e-06	Q62188, O70589, P52480, P97427, Q61166, P49443, Q9D394, Q9WV60, P49615, P61161, Q61768, P59999, Q9R0P9, Q9CVB6, Q8CI94, P63005, O88447, Q99JY9, Q9CPW4, P06151, Q9JM76, P33175, Q9ERD7, Q5SNZ0, P84086, Q5FWK3	199	575	12504	2.8412	0.000978086	0.000122313	0.00549464
SP_PIR_KEYWORDS	cytoskeleton	28	8.75	4.86718e-06	Q9CQI6, Q9Z2H5, Q9QZB9, P97427, Q8BUV3, Q02357, Q61166, Q9WU78, Q9WUB4, P18760, P61161, Q8BZ98, Q61234, Q61768, P59999, P68033, Q7TPM6, Q9CVB6, P28740, P63005, Q9CPW4, Q99JY9, Q8R001, Q80TV8, Q9JM76, P60710, Q9QYB8, P68134	315	583	17854	2.72217	0.00135217	9.6644e-05	0.00642826
GOTERM_BP_FAT	GO:0015031~protein transport	31	9.6875	4.99421e-06	O70589, P61205, Q01853, Q9WU78, Q8BKC5, Q9CT10, Q9DB34, Q9WV60, P49615, B2RUJ5, Q99LP6, Q91V41, O35344, P84078, Q9EPN1, Q8C0E2, P84091, O70492, Q8VEJ9, Q9EQH3, P35585, P50396, O08599, Q61598, Q61655, P68510, P17427, Q8BMI3, P84084, P35282, Q8R0H9	256	651	13588	2.52753	0.00687329	0.000861756	0.00821476
GOTERM_BP_FAT	GO:0045184~establishment of protein localization	31	9.6875	5.7975e-06	O70589, P61205, Q01853, Q9WU78, Q8BKC5, Q9CT10, Q9DB34, Q9WV60, P49615, B2RUJ5, Q99LP6, Q91V41, O35344, P84078, Q9EPN1, Q8C0E2, P84091, O70492, Q8VEJ9, Q9EQH3, P35585, P50396, O08599, Q61598, Q61655, P68510, P17427, Q8BMI3, P84084, P35282, Q8R0H9	256	656	13588	2.50827	0.00797441	0.000889202	0.00953601
GOTERM_BP_FAT	GO:0046907~intracellular transport	24	7.5	6.66824e-06	Q9EPN1, O70589, P63005, Q8C0E2, Q01853, P84091, O88447, Q8BKC5, Q9CT10, P08414, Q9WV60, P35585, Q9WVK4, B2RUJ5, P49615, Q99LP6, P68510, Q61768, P17427, Q8BMI3, Q9R0P9, O88485, O35344, Q8R0H9	256	431	13588	2.95563	0.0091666	0.000920463	0.0109682
UP_SEQ_FEATURE	active site:Proton acceptor	32	10	6.75006e-06	P13707, Q9JLM8, Q63932, Q9JHR7, Q3UH66, P47857, Q0KL02, Q2TPA8, P48758, P08414, Q8BW96, Q9WV60, P49615, P24549, Q00612, P50544, Q99MK8, Q69Z98, O08756, Q2NL51, Q3UU96, Q8C078, P54822, P06151, Q03141, P68181, P16125, P05132, Q9CWJ9, P51660, Q8BWT1, P47738	315	662	16021	2.4585	0.00572785	0.00191294	0.010445
SP_PIR_KEYWORDS	kinase	31	9.6875	8.15513e-06	O70589, Q9JLM8, Q63932, P52480, Q3UH66, P47857, Q0KL02, P08414, Q8BW96, Q9WV60, P49615, Q9Z1Z2, Q64520, Q8C5R8, Q99MK8, Q69Z98, Q8BH69, Q9DBP5, Q9WTP7, Q2NL51, Q9R0Y5, Q3UU96, Q8C078, Q8K274, Q80XI4, Q03141, P68181, P05132, P12367, O88910, O70172	315	707	17854	2.48523	0.00226457	0.000151131	0.0107705
INTERPRO	IPR006195:Aminoacyl-tRNA synthetase, class II, conserved region	6	1.875	8.42421e-06	Q9CZD3, Q61035, Q8BP47, Q922B2, P26638, Q9D0R2	313	17	17763	20.0297	0.00534349	0.00133856	0.0125404
INTERPRO	IPR004161:Translation elongation factor EFTu/EF1A, domain 2	6	1.875	8.42421e-06	P58252, P62631, O08582, Q05D44, P10126, Q8R050	313	17	17763	20.0297	0.00534349	0.00133856	0.0125404
UP_SEQ_FEATURE	binding site:Substrate	19	5.9375	8.4746e-06	O08756, P54071, P52480, P13707, P49442, P06151, P47857, P48758, P16125, Q9CZD3, Q9CWS0, O88844, P51660, Q00612, O55023, Q64105, Q99J99, P24527, P50247	315	275	16021	3.51399	0.00718597	0.00180135	0.0131133
GOTERM_BP_FAT	GO:0051186~cofactor metabolic process	15	4.6875	8.57706e-06	Q9CQ60, P54071, Q9DCD0, O88844, Q9Z2I8, O55137, O09172, Q00612, Q02357, Q8BUV3, Q91V92, P22907, Q922D8, P48758, Q9CY64	256	182	13588	4.37457	0.0117751	0.00107624	0.0141076
GOTERM_MF_FAT	GO:0003924~GTPase activity	13	4.0625	8.71305e-06	P58252, Q9WVK4, P62631, Q9ERD7, O08582, Q8BZ98, Q05D44, P10126, P05213, P99024, P68373, Q9CWF2, Q8R050	264	128	13288	5.11198	0.00389586	0.00027878	0.0123526
SP_PIR_KEYWORDS	nad	14	4.375	9.46622e-06	O08756, P13707, P06151, Q2TPA8, P16125, Q61753, P24549, P51660, P19096, P28474, P47738, Q9CY64, P16858, P50247	315	169	17854	4.69533	0.00262816	0.000164463	0.012502
INTERPRO	IPR000795:Protein synthesis factor, GTP-binding	6	1.875	1.1497e-05	P58252, P62631, O08582, Q05D44, P10126, Q8R050	313	18	17763	18.9169	0.00728547	0.00146136	0.0171142
GOTERM_BP_FAT	GO:0008104~protein localization	33	10.3125	1.25486e-05	O70589, P61205, Q01853, A2AF33, Q9WU78, Q8BKC5, A2AF31, Q9CT10, Q9DB34, Q9WV60, P49615, B2RUJ5, Q99LP6, P08226, Q91V41, O35344, P84078, Q9EPN1, Q8C0E2, P84091, O70492, Q8VEJ9, Q8C0W0, P35585, Q9EQH3, P50396, Q61598, O08599, Q61655, P68510, P17427, Q8BMI3, P84084, P35282, Q8R0H9	256	753	13588	2.32613	0.0171804	0.0014431	0.0206394
GOTERM_BP_FAT	GO:0005996~monosaccharide metabolic process	15	4.6875	1.48888e-05	Q9CQ60, Q8CI94, Q9DCD0, P52480, P13707, Q9WUB3, P06151, Q8CAA7, P47857, P16125, Q9Z2M7, Q9CYR6, Q00612, Q9DCL8, P16858	256	191	13588	4.16844	0.0203516	0.00158041	0.024488
GOTERM_BP_FAT	GO:0044275~cellular carbohydrate catabolic process	9	2.8125	1.51751e-05	Q9CQ60, Q9DCD0, P52480, P13707, Q9WUB3, P06151, P47857, P16125, P16858	256	60	13588	7.96172	0.0207389	0.00149581	0.024959
KEGG_PATHWAY	mmu00970:Aminoacyl-tRNA biosynthesis	9	2.8125	1.85085e-05	Q9CZD3, P32921, Q61035, Q8BP47, Q922B2, Q91WQ3, P26638, Q8BGQ7, Q9D0R2	164	42	5738	7.49739	0.00229245	0.00229245	0.0213705
GOTERM_MF_FAT	GO:0008135~translation factor activity, nucleic acid binding	11	3.4375	2.35699e-05	P58252, Q6ZWX6, P62631, Q8BWY3, Q05D44, P10126, Q8JZQ9, P60843, Q8BJW6, Q8R050, Q91WK2	264	98	13288	5.64966	0.0105039	0.000703714	0.033412
GOTERM_CC_FAT	GO:0005875~microtubule associated complex	9	2.8125	2.57492e-05	Q6PDL0, Q8R1Q8, P63005, Q9QZB9, Q61768, O88447, Q9WUB4, O88485, P33175	199	76	12504	7.44089	0.0058537	0.00065211	0.0329606
GOTERM_BP_FAT	GO:0007017~microtubule-based process	15	4.6875	4.51188e-05	P28740, Q8R1Q8, P63005, P05213, O88447, Q3UU96, P68373, P33175, A2AGT5, Q9ERD7, P99024, Q61768, Q9CWF2, Q9R0P9, O88485	256	211	13588	3.77333	0.0604088	0.00414541	0.074191
SP_PIR_KEYWORDS	transferase	46	14.375	4.57443e-05	Q9EQQ9, O70589, Q9JLM8, Q63932, P52480, P10649, Q9WUB3, Q3UH66, P47857, Q6PGB6, Q91V92, Q0KL02, P08414, Q8BW96, Q9WV60, P00493, P49615, Q64520, Q8C5R8, P22907, Q920E5, Q99MK8, Q69Z98, Q8BH69, Q9DBP5, Q8CI94, Q2NL51, Q9WTP7, Q9R0Y5, Q3UU96, Q8C078, Q8CAA7, P97355, Q8K274, Q80XI4, Q99K85, Q03141, P68181, P05132, Q9CWJ9, P29758, P19096, Q64674, Q8BWT1, O70172, Q99J99	315	1385	17854	1.88249	0.0126367	0.000747791	0.060401
GOTERM_BP_FAT	GO:0006399~tRNA metabolic process	11	3.4375	5.17679e-05	Q9CZD3, Q3THG9, O08756, P32921, Q61035, Q8BP47, Q922B2, Q91WQ3, P26638, A2A4P4, Q8BGQ7, Q9D0R2	256	113	13588	5.1669	0.0689975	0.00445836	0.08512
SP_PIR_KEYWORDS	cAMP binding	4	1.25	5.24899e-05	P05132, P12367, P31324, P68181	315	5	17854	45.3435	0.0144866	0.00081037	0.069305
GOTERM_CC_FAT	GO:0044445~cytosolic part	8	2.5	5.86642e-05	P80318, P80317, P80316, P47857, P11983, P80314, P80315, P80313	199	63	12504	7.97894	0.0132868	0.00133669	0.0750791
SMART	SM00088:PINT	5	1.5625	5.88493e-05	P61202, Q99JI4, Q8BV13, P14685, Q9CZ04	129	16	9131	22.1197	0.00569228	0.0028502	0.0649248
SP_PIR_KEYWORDS	multifunctional enzyme	8	2.5	6.78481e-05	O08709, Q9EQQ9, Q9CWJ9, Q8BUV3, Q9DCL9, P19096, Q922D8, P24527	315	58	17854	7.81784	0.0186856	0.000992267	0.0895749
SP_PIR_KEYWORDS	protein transport	22	6.875	7.24893e-05	P61205, Q8C0E2, P84091, O70492, Q8VEJ9, Q9WU78, Q8BKC5, Q9CT10, Q9DB34, P35585, Q9EQH3, Q8BWG8, O08599, Q61655, P17427, Q8BMI3, Q91V41, P84084, O35344, P84078, P35282, Q8R0H9	315	461	17854	2.70487	0.0199511	0.00100713	0.0956996
INTERPRO	IPR002290:Serine/threonine protein kinase	16	5	7.39494e-05	O70589, Q2NL51, Q9JLM8, Q63932, Q3UU96, Q8C078, Q03141, Q0KL02, P08414, P68181, Q8BW96, Q9WV60, P05132, P49615, Q99MK8, Q69Z98	313	265	17763	3.42646	0.0459446	0.00780828	0.110032
GOTERM_CC_FAT	GO:0005885~Arp2/3 protein complex	4	1.25	7.55185e-05	Q9CPW4, P59999, Q9JM76, Q9CVB6	199	6	12504	41.8894	0.0170715	0.00156413	0.0966398
UP_SEQ_FEATURE	nucleotide phosphate-binding region:NAD	9	2.8125	8.85533e-05	Q61753, O08756, P24549, P13707, P51660, P06151, P47738, P16125, P16858	315	73	16021	6.27045	0.0725925	0.0149594	0.136945
GOTERM_BP_FAT	GO:0051493~regulation of cytoskeleton organization	10	3.125	9.9699e-05	Q5SNZ0, Q99JY9, Q9CPW4, Q8C0W0, A2AF33, Q61166, P18760, A2AF31, Q80TV8, Q9JM76, Q9CVB6, Q9R0P5	256	99	13588	5.36143	0.128632	0.00806677	0.163871
SP_PIR_KEYWORDS	magnesium	20	6.25	0.000100505	P54071, P52480, P49442, Q8BUV3, P47857, Q9D892, Q91V92, P49443, P68181, Q9CYR6, P05132, P00493, O88844, Q921J2, Q8C5R8, P46664, O55023, Q920E5, Q69Z98, P36993	315	403	17854	2.81287	0.027555	0.00132967	0.132663
GOTERM_BP_FAT	GO:0009165~nucleotide biosynthetic process	13	4.0625	0.000109481	Q9DBP5, P00493, Q9CWJ9, Q3THK7, Q8C5R8, Q8R574, P54822, Q00612, Q8JZL3, P46664, Q9DCL9, Q922D8, Q91VR2	256	174	13588	3.96561	0.140325	0.00836487	0.179935
GOTERM_BP_FAT	GO:0032956~regulation of actin cytoskeleton organization	8	2.5	0.000124844	Q5SNZ0, Q99JY9, Q9CPW4, Q8C0W0, A2AF33, P18760, A2AF31, Q9JM76, Q9CVB6, Q9R0P5	256	60	13588	7.07708	0.158375	0.00903371	0.205161
GOTERM_MF_FAT	GO:0019201~nucleotide kinase activity	5	1.5625	0.000128403	Q9DBP5, Q9WTP7, Q64520, Q9R0Y5, Q9JLB0	264	14	13288	17.9762	0.0559049	0.00358906	0.181895
GOTERM_BP_FAT	GO:0016052~carbohydrate catabolic process	9	2.8125	0.000135932	Q9CQ60, Q9DCD0, P52480, P13707, Q9WUB3, P06151, P47857, P16125, P16858	256	81	13588	5.89757	0.171166	0.00934282	0.223363
GOTERM_BP_FAT	GO:0032970~regulation of actin filament-based process	8	2.5	0.0001388	Q5SNZ0, Q99JY9, Q9CPW4, Q8C0W0, A2AF33, P18760, A2AF31, Q9JM76, Q9CVB6, Q9R0P5	256	61	13588	6.96107	0.174442	0.00908684	0.22807
GOTERM_BP_FAT	GO:0034654~nucleobase, nucleoside, nucleotide and nucleic acid biosynthetic process	13	4.0625	0.000143028	Q9DBP5, P00493, Q9CWJ9, Q3THK7, Q8C5R8, Q8R574, P54822, Q00612, Q8JZL3, P46664, Q9DCL9, Q922D8, Q91VR2	256	179	13588	3.85484	0.179249	0.00893872	0.23501
GOTERM_BP_FAT	GO:0034404~nucleobase, nucleoside and nucleotide biosynthetic process	13	4.0625	0.000143028	Q9DBP5, P00493, Q9CWJ9, Q3THK7, Q8C5R8, Q8R574, P54822, Q00612, Q8JZL3, P46664, Q9DCL9, Q922D8, Q91VR2	256	179	13588	3.85484	0.179249	0.00893872	0.23501
INTERPRO	IPR000717:Proteasome component region PCI	5	1.5625	0.000143811	P61202, Q99JI4, Q8BV13, P14685, Q9CZ04	313	16	17763	17.7346	0.0874119	0.0129822	0.213878
INTERPRO	IPR003959:ATPase, AAA-type, core	7	2.1875	0.000145102	P60122, Q3UMC0, Q01853, Q8VEJ9, Q9WTM5, O88685, Q9D3R6	313	46	17763	8.63599	0.088161	0.0114702	0.215796
UP_SEQ_FEATURE	active site:Glycyl thioester intermediate	8	2.5	0.000183012	P62838, P61082, O08759, Q9Z1F9, Q8C878, P46935, Q9CR09, Q6ZPJ3	315	61	16021	6.67021	0.144233	0.0256255	0.28283
SP_PIR_KEYWORDS	blocked amino end	6	1.875	0.000190212	P05132, P60710, P61205, P84084, P84078, P68181	315	31	17854	10.9702	0.05151	0.00240093	0.250936
GOTERM_MF_FAT	GO:0008017~microtubule binding	8	2.5	0.000192483	A2AGT5, P63005, Q5SNZ0, Q8R001, Q61768, Q61166, Q80TV8, O88485	264	61	13288	6.60109	0.0826268	0.00506015	0.272556
GOTERM_BP_FAT	GO:0046164~alcohol catabolic process	8	2.5	0.000207834	Q9CQ60, Q9DCD0, P52480, P13707, P06151, P47857, P16125, P16858	256	65	13588	6.53269	0.249525	0.0124028	0.341323
GOTERM_BP_FAT	GO:0046825~regulation of protein export from nucleus	4	1.25	0.000216215	P05132, Q9WV60, P49615, P35235	256	7	13588	30.3304	0.258163	0.0123656	0.355064
GOTERM_BP_FAT	GO:0009156~ribonucleoside monophosphate biosynthetic process	5	1.5625	0.000237822	Q9CWJ9, Q3THK7, Q8C5R8, P46664, Q9DCL9	256	17	13588	15.6112	0.279976	0.0130529	0.390481
INTERPRO	IPR004160:Translation elongation factor EFTu/EF1A, C-terminal	4	1.25	0.000281524	P62631, O08582, P10126, Q8R050	313	8	17763	28.3754	0.163956	0.0197005	0.418286
SP_PIR_KEYWORDS	hydrolase	46	14.375	0.00028693	Q9EQQ9, Q11011, Q9JHR7, Q01853, Q9WTM5, P49442, P49443, Q9D358, Q9D3R6, O08709, Q8BVQ5, Q9Z1N5, Q8BZ98, P60122, O55137, O35593, O54984, Q91YP2, Q9R0P9, Q922D8, P36993, P24527, P18242, P50247, Q9CQ60, P63005, Q8BIW1, Q6P1B1, Q7TQI3, Q8JZL3, Q8BZY3, Q9D892, Q9CZ30, P35235, P60843, Q8CI75, Q9CWS0, Q9CWJ9, Q61655, Q8C0M9, Q91V12, O55023, P19096, O88851, Q62077, O88696	315	1500	17854	1.73817	0.0766788	0.0034626	0.378307
INTERPRO	IPR018316:Tubulin/FtsZ, 2-layer sandwich domain	5	1.5625	0.000293788	Q9ERD7, P05213, P99024, P68373, Q9CWF2	313	19	17763	14.9344	0.170454	0.0185141	0.43647
SMART	SM00102:ADF	4	1.25	0.000300487	Q9CQI3, Q9CQI6, P18760, Q9R0P5	129	10	9131	28.3132	0.0287308	0.00967015	0.331108
GOTERM_BP_FAT	GO:0010970~microtubule-based transport	5	1.5625	0.000301285	P63005, Q61768, O88447, Q9R0P9, O88485	256	18	13588	14.7439	0.34041	0.0158779	0.494439
GOTERM_BP_FAT	GO:0008064~regulation of actin polymerization or depolymerization	7	2.1875	0.00032764	Q99JY9, Q9CPW4, Q8C0W0, A2AF33, P18760, A2AF31, Q9JM76, Q9CVB6, Q9R0P5	256	50	13588	7.43094	0.363993	0.0166213	0.53758
SP_PIR_KEYWORDS	ATP	11	3.4375	0.000345615	P05132, P49615, P28740, Q61035, Q61655, Q01853, P47857, Q03141, P60843, P08414, P68181	315	151	17854	4.12896	0.0916246	0.00399606	0.455517
GOTERM_CC_FAT	GO:0043232~intracellular non-membrane-bounded organelle	50	15.625	0.000348789	Q9Z2H5, Q9CQI6, Q9QZB9, P05213, P68373, Q02357, A2AF33, Q8BUV3, P62754, Q61166, Q9WUB4, P18760, A2AF31, Q91YM2, Q9D3R6, Q6PDL0, P49615, Q61234, P59999, Q9CVB6, P63005, Q8R001, Q9CPW4, O88447, Q9JM76, P99024, Q9QYB8, Q9CWF2, Q3UMY5, P11983, P68134, Q8R1Q8, P97427, Q9WU78, Q6ZWN5, P61161, A2AGT5, Q8BZ98, Q61768, O88485, P68033, Q7TPM6, Q9R0P5, P28740, Q99JY9, Q8C0W0, Q80TV8, P35235, P33175, O55142,…	199	1919	12504	1.63716	0.0764569	0.00660623	0.445621
GOTERM_CC_FAT	GO:0043228~non-membrane-bounded organelle	50	15.625	0.000348789	Q9Z2H5, Q9CQI6, Q9QZB9, P05213, P68373, Q02357, A2AF33, Q8BUV3, P62754, Q61166, Q9WUB4, P18760, A2AF31, Q91YM2, Q9D3R6, Q6PDL0, P49615, Q61234, P59999, Q9CVB6, P63005, Q8R001, Q9CPW4, O88447, Q9JM76, P99024, Q9QYB8, Q9CWF2, Q3UMY5, P11983, P68134, Q8R1Q8, P97427, Q9WU78, Q6ZWN5, P61161, A2AGT5, Q8BZ98, Q61768, O88485, P68033, Q7TPM6, Q9R0P5, P28740, Q99JY9, Q8C0W0, Q80TV8, P35235, P33175, O55142,…	199	1919	12504	1.63716	0.0764569	0.00660623	0.445621
UP_SEQ_FEATURE	domain:PCI	5	1.5625	0.000356465	P61202, Q99JI4, Q8BV13, P14685, Q9CZ04	315	18	16021	14.1279	0.261701	0.0424178	0.550196
INTERPRO	IPR003008:Tubulin/FtsZ, GTPase domain	5	1.5625	0.000362182	Q9ERD7, P05213, P99024, P68373, Q9CWF2	313	20	17763	14.1877	0.205776	0.0207267	0.537826
INTERPRO	IPR000217:Tubulin	5	1.5625	0.000362182	Q9ERD7, P05213, P99024, P68373, Q9CWF2	313	20	17763	14.1877	0.205776	0.0207267	0.537826
GOTERM_BP_FAT	GO:0006732~coenzyme metabolic process	11	3.4375	0.000364586	Q9CQ60, P54071, Q9DCD0, O88844, Q9Z2I8, O55137, O09172, Q00612, Q8BUV3, Q91V92, Q922D8	256	143	13588	4.08293	0.39564	0.0178244	0.59803
GOTERM_BP_FAT	GO:0030832~regulation of actin filament length	7	2.1875	0.000365566	Q99JY9, Q9CPW4, Q8C0W0, A2AF33, P18760, A2AF31, Q9JM76, Q9CVB6, Q9R0P5	256	51	13588	7.28523	0.396457	0.017261	0.599632
GOTERM_BP_FAT	GO:0009161~ribonucleoside monophosphate metabolic process	5	1.5625	0.000376032	Q9CWJ9, Q3THK7, Q8C5R8, P46664, Q9DCL9	256	19	13588	13.9679	0.405122	0.0171643	0.61675
UP_SEQ_FEATURE	domain:ADF-H	4	1.25	0.000388183	Q9CQI3, Q9CQI6, P18760, Q9R0P5	315	8	16021	25.4302	0.281369	0.0404597	0.599014
GOTERM_BP_FAT	GO:0019320~hexose catabolic process	7	2.1875	0.00040684	Q9CQ60, Q9DCD0, P52480, P06151, P47857, P16125, P16858	256	52	13588	7.14513	0.42991	0.0179644	0.667121
GOTERM_BP_FAT	GO:0006007~glucose catabolic process	7	2.1875	0.00040684	Q9CQ60, Q9DCD0, P52480, P06151, P47857, P16125, P16858	256	52	13588	7.14513	0.42991	0.0179644	0.667121
GOTERM_CC_FAT	GO:0015629~actin cytoskeleton	12	3.75	0.000419736	Q9QZB9, Q9CPW4, Q8C0W0, A2AF33, A2AF31, P18760, Q9WUB4, Q9JM76, P35235, Q91YM2, P59999, Q9CVB6, P68134, Q9R0P5	199	205	12504	3.6781	0.0912814	0.00733602	0.536039
SMART	SM00268:ACTIN	5	1.5625	0.000433657	P61161, P60710, Q99JY9, P68033, P68134	129	26	9131	13.6121	0.0412011	0.0104633	0.477529
PIR_SUPERFAMILY	PIRSF002337:Actin	5	1.5625	0.000470741	P61161, P60710, Q99JY9, P68033, P68134	211	15	8136	12.8531	0.0950002	0.0486852	0.59402
GOTERM_BP_FAT	GO:0046365~monosaccharide catabolic process	7	2.1875	0.000500249	Q9CQ60, Q9DCD0, P52480, P06151, P47857, P16125, P16858	256	54	13588	6.8805	0.498934	0.0213628	0.819699
GOTERM_MF_FAT	GO:0000287~magnesium ion binding	20	6.25	0.000512148	P54071, P52480, Q8R574, P49442, Q8CAA7, Q8BUV3, P47857, Q9D892, Q91V92, P49443, P68181, Q9CYR6, P00493, O88844, Q921J2, Q8C5R8, P46664, O55023, Q69Z98, P36993	264	409	13288	2.46129	0.20507	0.0126691	0.723676
SP_PIR_KEYWORDS	oxidoreductase	23	7.1875	0.00053022	O08756, P54071, Q9DCD0, P13707, P06151, Q2TPA8, P48758, P16125, O08709, Q61753, P24549, O88844, Q80TB8, P51660, P50544, Q00612, P19096, Q922D8, Q64105, P28474, P47738, Q9CY64, P16858	315	572	17854	2.27907	0.137086	0.00588025	0.698038
GOTERM_CC_FAT	GO:0043005~neuron projection	13	4.0625	0.000532969	Q8CI94, Q62188, O70589, P97427, O88447, P49443, P33175, Q9WV60, P49615, Q9ERD7, Q61768, P84086, Q9R0P9	199	245	12504	3.33406	0.114453	0.00864451	0.680193
INTERPRO	IPR002108:Actin-binding, cofilin/tropomyosin type	4	1.25	0.000587696	Q9CQI3, Q9CQI6, P18760, Q9R0P5	313	10	17763	22.7003	0.311944	0.0306767	0.871342
GOTERM_CC_FAT	GO:0030131~clathrin adaptor complex	5	1.5625	0.000594451	P35585, P17427, P84091, Q8BMI3, Q8R0H9	199	25	12504	12.5668	0.126786	0.00899762	0.758384
GOTERM_CC_FAT	GO:0030119~AP-type membrane coat adaptor complex	5	1.5625	0.000594451	P35585, P17427, P84091, Q8BMI3, Q8R0H9	199	25	12504	12.5668	0.126786	0.00899762	0.758384
KEGG_PATHWAY	mmu00480:Glutathione metabolism	8	2.5	0.000598281	P54071, Q9DCD0, O88844, P10649, O09172, Q00612, P97355, Q64674	164	52	5738	5.38274	0.0715224	0.0364246	0.688686
GOTERM_MF_FAT	GO:0003779~actin binding	16	5	0.000626244	Q9CQI3, Q9CQI6, Q9Z2H5, Q9CPW4, Q99JY9, Q8C0W0, A2AF33, P18760, A2AF31, Q9JM76, P61161, Q61234, Q5SNZ0, P68510, Q9QYB8, P59999, Q9CVB6, Q9R0P5	264	288	13288	2.7963	0.244704	0.0146622	0.88423
SP_PIR_KEYWORDS	myristylation	5	1.5625	0.000638132	P05132, P61205, P84084, P84078, P68181	315	23	17854	12.3216	0.162603	0.00680204	0.839552
GOTERM_BP_FAT	GO:0033043~regulation of organelle organization	11	3.4375	0.000654541	Q9CPW4, Q99JY9, Q8C0W0, A2AF33, Q61166, Q80TV8, A2AF31, P18760, Q9JM76, Q5SNZ0, P68510, Q9CVB6, Q9R0P5	256	154	13588	3.79129	0.595141	0.0270285	1.07124
INTERPRO	IPR008271:Serine/threonine protein kinase, active site	17	5.3125	0.000664236	O70589, Q2NL51, Q63932, Q9JLM8, Q3UH66, Q3UU96, Q8C078, Q03141, Q0KL02, P08414, P68181, Q8BW96, Q9WV60, P05132, P49615, Q99MK8, Q69Z98	313	360	17763	2.6799	0.344656	0.0319846	0.9843
GOTERM_BP_FAT	GO:0006886~intracellular protein transport	15	4.6875	0.000730266	Q9EPN1, O70589, P84091, Q01853, Q8BKC5, Q9WV60, B2RUJ5, P49615, P35585, Q99LP6, P68510, P17427, Q8BMI3, O35344, Q8R0H9	256	276	13588	2.88468	0.635368	0.0292366	1.19448
GOTERM_MF_FAT	GO:0015631~tubulin binding	8	2.5	0.000750086	A2AGT5, P63005, Q5SNZ0, Q8R001, Q61768, Q61166, Q80TV8, O88485	264	76	13288	5.29825	0.285495	0.0166678	1.05823
INTERPRO	IPR017975:Tubulin, conserved site	5	1.5625	0.000751568	Q9ERD7, P05213, P99024, P68373, Q9CWF2	313	24	17763	11.8231	0.380088	0.0335788	1.11304
INTERPRO	IPR002314:Aminoacyl-tRNA synthetase, class II (G, H, P and S), conserved region	4	1.25	0.0007976	Q9CZD3, Q61035, P26638, Q9D0R2	313	11	17763	20.6367	0.397987	0.0332658	1.18083
INTERPRO	IPR000594:UBA/THIF-type NAD/FAD binding fold	4	1.25	0.0007976	Q8VBW6, Q9Z1F9, Q8C878, Q9R1T2	313	11	17763	20.6367	0.397987	0.0332658	1.18083
GOTERM_BP_FAT	GO:0051258~protein polymerization	6	1.875	0.000861	Q9ERD7, P05213, P99024, P68373, Q9CWF2, P59999	256	40	13588	7.96172	0.695643	0.0334161	1.4069
GOTERM_BP_FAT	GO:0055114~oxidation reduction	26	8.125	0.000862155	P54071, Q9DCD0, P13707, P48758, Q2TPA8, O08709, P24549, O88844, Q9DCW4, Q99LC5, Q80TB8, O09172, P50544, Q00612, Q922D8, O08756, P06151, P16125, Q61753, P51660, P19096, Q64105, P28474, P47738, Q9CY64, P16858	256	672	13588	2.05362	0.696128	0.0325461	1.40877
GOTERM_BP_FAT	GO:0006163~purine nucleotide metabolic process	11	3.4375	0.00087992	P00493, Q64520, Q9CWJ9, Q3THK7, Q9R0Y5, P54822, Q8JZL3, P46664, Q9DCL9, Q922D8, Q91VR2	256	160	13588	3.64912	0.703499	0.032323	1.4376
SP_PIR_KEYWORDS	nucleotide binding	7	2.1875	0.000897938	P28740, Q61655, P61205, Q01853, P84084, P84078, P60843	315	64	17854	6.19931	0.220996	0.00920694	1.17949
SP_PIR_KEYWORDS	nadp	10	3.125	0.000928866	P54071, Q9DCD0, O88844, Q00612, P19096, Q64105, Q922D8, P48758, Q2TPA8, Q9CY64	315	142	17854	3.9915	0.227671	0.00918416	1.21989
GOTERM_BP_FAT	GO:0043623~cellular protein complex assembly	9	2.8125	0.000964206	P49615, Q9ERD7, P05213, P99024, P68373, Q9CWF2, P59999, Q8BKC5, Q9JK23	256	108	13588	4.42318	0.736107	0.0344508	1.57428
SP_PIR_KEYWORDS	P-loop	7	2.1875	0.000974869	P28740, Q61655, P61205, Q01853, P84084, P84078, P60843	315	65	17854	6.10393	0.237495	0.00930628	1.27995
INTERPRO	IPR017442:Serine/threonine protein kinase-related	17	5.3125	0.00100747	O70589, Q2NL51, Q63932, Q9JLM8, Q3UH66, Q3UU96, Q8C078, Q03141, Q0KL02, P08414, P68181, Q8BW96, Q9WV60, P05132, P49615, Q99MK8, Q69Z98	313	374	17763	2.57958	0.473274	0.0392751	1.48938
INTERPRO	IPR004000:Actin/actin-like	5	1.5625	0.00102859	P61161, P60710, Q99JY9, P68033, P68134	313	26	17763	10.9136	0.48031	0.0377696	1.52038
SP_PIR_KEYWORDS	stress response	6	1.875	0.00111888	Q61696, P54071, P07901, Q8BK64, P11499, P17879, Q64433	315	45	17854	7.55725	0.267449	0.0103204	1.46773
UP_SEQ_FEATURE	binding site:NADP	5	1.5625	0.0011283	P54071, O88844, Q00612, Q64105, Q922D8	315	24	16021	10.5959	0.617384	0.101247	1.73182
GOTERM_BP_FAT	GO:0006091~generation of precursor metabolites and energy	14	4.375	0.00132472	Q8CI94, P54071, P52480, Q9Z2I8, Q9WUB3, P06151, P47857, Q91VR2, P16125, O88844, Q9DCW4, Q99LC5, Q9DCL8, P16858	256	261	13588	2.8471	0.839691	0.0458552	2.15691
SP_PIR_KEYWORDS	serine/threonine-protein kinase	17	5.3125	0.00133501	O70589, Q2NL51, Q63932, Q9JLM8, Q3UH66, Q3UU96, Q8C078, Q03141, Q0KL02, P08414, P68181, Q8BW96, Q9WV60, P05132, P49615, Q99MK8, Q69Z98	315	384	17854	2.50924	0.310219	0.0119086	1.74895
GOTERM_BP_FAT	GO:0043254~regulation of protein complex assembly	7	2.1875	0.00134779	Q99JY9, Q9CPW4, Q8C0W0, Q6ZQ38, A2AF33, Q61166, A2AF31, Q9JM76, Q9CVB6	256	65	13588	5.71611	0.844725	0.0454965	2.19408
GOTERM_BP_FAT	GO:0006575~cellular amino acid derivative metabolic process	10	3.125	0.00136423	Q61753, P00493, O88844, O09172, Q00612, P97355, P11404, Q64105, Q64674, P50247	256	141	13588	3.76441	0.848215	0.0449415	2.22056
GOTERM_BP_FAT	GO:0009124~nucleoside monophosphate biosynthetic process	6	1.875	0.00148152	Q9CWJ9, Q3THK7, Q8C5R8, Q8JZL3, P46664, Q9DCL9	256	45	13588	7.07708	0.870942	0.0475807	2.40929
PIR_SUPERFAMILY	PIRSF002306:tubulin	5	1.5625	0.00150988	Q9ERD7, P05213, P99024, P68373, Q9CWF2	211	20	8136	9.63981	0.274096	0.101276	1.89381
GOTERM_BP_FAT	GO:0034660~ncRNA metabolic process	12	3.75	0.00152665	Q9CZD3, Q3THG9, O08756, P32921, Q61035, Q8BP47, Q922B2, Q91WQ3, P26638, P62754, A2A4P4, Q8BGQ7, Q9D0R2	256	202	13588	3.15316	0.878751	0.0478833	2.48182
UP_SEQ_FEATURE	repeat:HEAT 6	5	1.5625	0.00153928	A2AGT5, Q76MZ3, Q6ZQ38, Q8BKC5, Q80TV8	315	26	16021	9.78083	0.730432	0.122864	2.35562
GOTERM_BP_FAT	GO:0034613~cellular protein localization	15	4.6875	0.00157388	Q9EPN1, O70589, P84091, Q01853, Q8BKC5, Q9WV60, B2RUJ5, P49615, P35585, Q99LP6, P68510, P17427, Q8BMI3, O35344, Q8R0H9	256	299	13588	2.66278	0.886419	0.0482351	2.55767
SP_PIR_KEYWORDS	phosphotransferase	9	2.8125	0.00157972	P05132, P49615, P52480, P12367, P31324, P47857, Q03141, P08414, P68181	315	124	17854	4.11382	0.355647	0.0136408	2.06645
GOTERM_MF_FAT	GO:0016879~ligase activity, forming carbon-nitrogen bonds	12	3.75	0.00161285	P62838, Q3THK7, P61082, O08759, Q8C878, O09172, P46935, P46664, Q9DCL9, O88738, Q922D8, Q6ZPJ3	264	193	13288	3.12953	0.514773	0.033849	2.26254
GOTERM_BP_FAT	GO:0009127~purine nucleoside monophosphate biosynthetic process	4	1.25	0.00162514	Q9CWJ9, Q3THK7, P46664, Q9DCL9	256	13	13588	16.3317	0.894193	0.048689	2.63993
GOTERM_BP_FAT	GO:0009168~purine ribonucleoside monophosphate biosynthetic process	4	1.25	0.00162514	Q9CWJ9, Q3THK7, P46664, Q9DCL9	256	13	13588	16.3317	0.894193	0.048689	2.63993
GOTERM_BP_FAT	GO:0070727~cellular macromolecule localization	15	4.6875	0.00167423	Q9EPN1, O70589, P84091, Q01853, Q8BKC5, Q9WV60, B2RUJ5, P49615, P35585, Q99LP6, P68510, P17427, Q8BMI3, O35344, Q8R0H9	256	301	13588	2.64509	0.90114	0.0490611	2.71865
INTERPRO	IPR004142:Ndr	3	0.9375	0.0018026	Q9QYG0, Q8BTG7, Q9QYF9	313	4	17763	42.5631	0.682567	0.0617598	2.6502
GOTERM_MF_FAT	GO:0048037~cofactor binding	13	4.0625	0.00183391	Q61753, Q8CI94, P54071, Q9DCD0, O88844, P13707, P29758, Q9WUB3, Q99LC5, P50544, P19096, Q99K85, P16858	264	226	13288	2.89528	0.560601	0.0366895	2.56893
GOTERM_MF_FAT	GO:0016776~phosphotransferase activity, phosphate group as acceptor	5	1.5625	0.00183885	Q9DBP5, Q9WTP7, Q64520, Q9R0Y5, Q9JLB0	264	27	13288	9.32099	0.561574	0.0352156	2.57576
UP_SEQ_FEATURE	binding site:AMP	4	1.25	0.00184321	Q8CI94, Q9WTP7, Q9WUB3, Q9R0Y5	315	13	16021	15.6493	0.791958	0.133011	2.81456
GOTERM_CC_FAT	GO:0030118~clathrin coat	5	1.5625	0.00195016	P35585, P17427, P84091, Q8BMI3, Q8R0H9	199	34	12504	9.24032	0.359221	0.0274336	2.46817
GOTERM_CC_FAT	GO:0008287~protein serine/threonine phosphatase complex	5	1.5625	0.00195016	Q91V89, Q76MZ3, P49443, Q61151, P36993	199	34	12504	9.24032	0.359221	0.0274336	2.46817
UP_SEQ_FEATURE	binding site:NAD	6	1.875	0.0019882	Q61753, P13707, P51660, P06151, P16125, P16858	315	46	16021	6.63395	0.816152	0.13163	3.03279
GOTERM_CC_FAT	GO:0031252~cell leading edge	8	2.5	0.00200391	P49615, P63005, Q5SNZ0, Q99JY9, Q9CPW4, Q9JM76, Q9CVB6, Q5FWK3	199	112	12504	4.48816	0.367041	0.0265442	2.53539
GOTERM_CC_FAT	GO:0009898~internal side of plasma membrane	13	4.0625	0.00207127	P35585, Q9WVK4, Q921J2, Q61655, Q61234, P17427, P84091, O88653, Q9QYB8, Q8BUV3, Q91V41, Q6IR34, Q9DB34	199	287	12504	2.84615	0.376707	0.0259214	2.61958
KEGG_PATHWAY	mmu00270:Cysteine and methionine metabolism	6	1.875	0.00216756	P97355, P06151, Q64674, P16125, P50247, Q99J99	164	33	5738	6.36142	0.235909	0.0857851	2.47456
UP_SEQ_FEATURE	domain:WHEP-TRS	3	0.9375	0.00223836	Q9CZD3, P32921, Q61035	315	4	16021	38.1452	0.851472	0.136439	3.40823
GOTERM_CC_FAT	GO:0042470~melanosome	7	2.1875	0.00226545	P07901, P11499, Q9WU78, P19096, P80315, P50247, P18242	199	85	12504	5.17458	0.403758	0.0268492	2.86189
GOTERM_CC_FAT	GO:0048770~pigment granule	7	2.1875	0.00226545	P07901, P11499, Q9WU78, P19096, P80315, P50247, P18242	199	85	12504	5.17458	0.403758	0.0268492	2.86189
SP_PIR_KEYWORDS	actin-binding	12	3.75	0.00226941	P61161, Q9Z2H5, Q9CQI6, Q61234, Q99JY9, Q9CPW4, Q9QYB8, P59999, P18760, Q9JM76, Q9CVB6, Q9R0P5	315	226	17854	3.00952	0.468267	0.0189578	2.95621
GOTERM_MF_FAT	GO:0050321~tau-protein kinase activity	3	0.9375	0.00228076	Q9WV60, P49615, Q2NL51	264	4	13288	37.75	0.640467	0.0417273	3.18551
GOTERM_BP_FAT	GO:0009126~purine nucleoside monophosphate metabolic process	4	1.25	0.00251468	Q9CWJ9, Q3THK7, P46664, Q9DCL9	256	15	13588	14.1542	0.969104	0.0713113	4.05706
GOTERM_BP_FAT	GO:0009167~purine ribonucleoside monophosphate metabolic process	4	1.25	0.00251468	Q9CWJ9, Q3THK7, P46664, Q9DCL9	256	15	13588	14.1542	0.969104	0.0713113	4.05706
SP_PIR_KEYWORDS	cell projection	11	3.4375	0.0025266	Q62188, P49615, P61161, Q8BWG8, Q5SNZ0, Q99JY9, Q9CPW4, P59999, Q9D394, Q9JM76, Q9CVB6	315	196	17854	3.18098	0.505043	0.0204724	3.28609
GOTERM_BP_FAT	GO:0046364~monosaccharide biosynthetic process	5	1.5625	0.00255857	Q9CYR6, Q9DCD0, P13707, Q00612, Q9Z2M7	256	31	13588	8.56099	0.970926	0.0710556	4.12648
GOTERM_BP_FAT	GO:0018130~heterocycle biosynthetic process	6	1.875	0.00260049	P00493, Q02357, Q8BUV3, P22907, Q64105, Q922D8	256	51	13588	6.24449	0.972566	0.0707587	4.19274
UP_SEQ_FEATURE	repeat:HEAT 5	5	1.5625	0.0026534	A2AGT5, Q76MZ3, Q6ZQ38, Q8BKC5, Q80TV8	315	30	16021	8.47672	0.895758	0.149136	4.02812
SP_PIR_KEYWORDS	Initiation factor	6	1.875	0.00276213	Q6ZWX6, Q05D44, Q8JZQ9, P60843, Q8BJW6, Q91WK2	315	55	17854	6.1832	0.536493	0.02173	3.58727
SP_PIR_KEYWORDS	nitration	5	1.5625	0.00319758	Q11011, P60710, P97427, P68373, Q02780	315	35	17854	8.09705	0.589488	0.0244286	4.14182
UP_SEQ_FEATURE	region of interest:Substrate binding	9	2.8125	0.00322947	Q9CZD3, P54071, O88844, P13707, O55023, P50544, P49442, Q64105, Q922D8	315	125	16021	3.66194	0.936246	0.167661	4.88237
GOTERM_BP_FAT	GO:0030705~cytoskeleton-dependent intracellular transport	5	1.5625	0.00323133	P63005, Q61768, O88447, Q9R0P9, O88485	256	33	13588	8.04214	0.988549	0.0855147	5.18466
GOTERM_BP_FAT	GO:0070647~protein modification by small protein conjugation or removal	8	2.5	0.00342125	P61082, O08759, Q8C878, P46935, Q6ZQ38, Q9R0P9, O88738, Q8R050	256	104	13588	4.08293	0.991199	0.0886251	5.48138
GOTERM_BP_FAT	GO:0006796~phosphate metabolic process	29	9.0625	0.00343527	O70589, P13707, Q9JLM8, Q63932, Q3UH66, P18760, P49443, Q0KL02, Q9D358, P08414, Q8BW96, Q9WV60, P49615, Q99MK8, P36993, Q69Z98, Q2NL51, P31324, Q3UU96, Q8C078, Q03141, P35235, Q91VR2, Q8BJW6, P68181, Q6ZWX6, P05132, O88653, O55023	256	866	13588	1.77744	0.991368	0.0873382	5.50325
GOTERM_BP_FAT	GO:0006793~phosphorus metabolic process	29	9.0625	0.00343527	O70589, P13707, Q9JLM8, Q63932, Q3UH66, P18760, P49443, Q0KL02, Q9D358, P08414, Q8BW96, Q9WV60, P49615, Q99MK8, P36993, Q69Z98, Q2NL51, P31324, Q3UU96, Q8C078, Q03141, P35235, Q91VR2, Q8BJW6, P68181, Q6ZWX6, P05132, O88653, O55023	256	866	13588	1.77744	0.991368	0.0873382	5.50325
SP_PIR_KEYWORDS	allosteric enzyme	5	1.5625	0.00354818	Q8CI94, P52480, Q9WUB3, P47857, Q8BW96	315	36	17854	7.87213	0.627734	0.0263532	4.58618
GOTERM_BP_FAT	GO:0032446~protein modification by small protein conjugation	7	2.1875	0.00364988	P61082, O08759, Q8C878, P46935, Q6ZQ38, O88738, Q8R050	256	79	13588	4.70312	0.993589	0.0908793	5.83744
UP_SEQ_FEATURE	binding site:NAD; via carbonyl oxygen	3	0.9375	0.00368232	Q61753, P51660, P16858	315	5	16021	30.5162	0.956693	0.178164	5.54888
INTERPRO	IPR017441:Protein kinase, ATP binding site	18	5.625	0.00384303	O70589, Q2NL51, Q63932, Q9JLM8, Q3UH66, Q3UU96, Q8C078, P80314, Q03141, Q0KL02, P68181, P08414, Q8BW96, Q9WV60, P05132, P49615, Q99MK8, Q69Z98	313	467	17763	2.1874	0.91361	0.120928	5.57095
PIR_SUPERFAMILY	PIRSF023830:Caenorhabditis elegans hypothetical protein ZK1073.1	3	0.9375	0.0038444	Q9QYG0, Q8BTG7, Q9QYF9	211	4	8136	28.9194	0.558061	0.184657	4.75702
GOTERM_MF_FAT	GO:0008047~enzyme activator activity	13	4.0625	0.00405213	Q8BK64, Q9Z2H2, Q812A2, P58389, P27612, Q91YM2, Q61598, P50396, Q8BHL3, P08226, O88653, Q6IR34, Q5FWK3	264	249	13288	2.62784	0.837819	0.0701776	5.59419
GOTERM_BP_FAT	GO:0032271~regulation of protein polymerization	6	1.875	0.00423278	Q99JY9, Q9CPW4, Q8C0W0, A2AF33, Q61166, A2AF31, Q9JM76, Q9CVB6	256	57	13588	5.58717	0.997143	0.102802	6.73951
GOTERM_BP_FAT	GO:0006164~purine nucleotide biosynthetic process	9	2.8125	0.00430848	P00493, Q9CWJ9, Q3THK7, P54822, Q8JZL3, P46664, Q9DCL9, Q922D8, Q91VR2	256	137	13588	3.48688	0.997427	0.102745	6.85606
INTERPRO	IPR012947:Threonyl/alanyl tRNA synthetase, SAD	3	0.9375	0.0044026	Q3THG9, A2A4P4, Q8BGQ7, Q9D0R2	313	6	17763	28.3754	0.939568	0.130913	6.35754
INTERPRO	IPR011778:D-hydantoinase	3	0.9375	0.0044026	Q62188, P97427, O35098	313	6	17763	28.3754	0.939568	0.130913	6.35754
INTERPRO	IPR000738:WHEP-TRS	3	0.9375	0.0044026	Q9CZD3, P32921, Q61035	313	6	17763	28.3754	0.939568	0.130913	6.35754
GOTERM_BP_FAT	GO:0006468~protein amino acid phosphorylation	23	7.1875	0.00462014	O70589, Q2NL51, Q63932, Q9JLM8, P31324, Q3UH66, Q3UU96, Q8C078, P18760, Q03141, Q0KL02, P35235, Q8BJW6, P68181, P08414, Q8BW96, Q6ZWX6, Q9WV60, P05132, P49615, O88653, Q99MK8, Q69Z98	256	640	13588	1.9075	0.99833	0.107921	7.33449
GOTERM_CC_FAT	GO:0030863~cortical cytoskeleton	5	1.5625	0.00464626	P60710, Q02357, Q61166, P18760, Q9R0P5	199	43	12504	7.3063	0.654172	0.051706	5.78799
KEGG_PATHWAY	mmu00230:Purine metabolism	12	3.75	0.00483537	P00493, P52480, Q64520, Q9CWJ9, Q3THK7, Q8BIW1, Q8C5R8, Q9R0Y5, P54822, P46664, Q9D892, Q9DCL9	164	157	5738	2.67423	0.451759	0.139516	5.4434
GOTERM_CC_FAT	GO:0005625~soluble fraction	7	2.1875	0.00483995	P00493, O70589, P13707, P60710, O09172, P47857, Q9CY64	199	99	12504	4.44282	0.669182	0.0513123	6.02244
GOTERM_BP_FAT	GO:0009123~nucleoside monophosphate metabolic process	6	1.875	0.00491033	Q9CWJ9, Q3THK7, Q8C5R8, Q8JZL3, P46664, Q9DCL9	256	59	13588	5.39778	0.998884	0.112424	7.77787
GOTERM_BP_FAT	GO:0046165~alcohol biosynthetic process	5	1.5625	0.00491915	Q9CYR6, Q9DCD0, P13707, Q00612, Q9Z2M7	256	37	13588	7.17272	0.998897	0.110784	7.79131
SMART	SM00072:GuKc	4	1.25	0.00493974	O70589, Q64520, O88910, Q9JLB0	129	25	9131	11.3253	0.381429	0.0915982	5.3182
INTERPRO	IPR014729:Rossmann-like alpha/beta/alpha sandwich fold	5	1.5625	0.00518719	P32921, Q9DCW4, Q3THK7, Q99LC5, Q91WQ3	313	40	17763	7.09385	0.963398	0.145729	7.45014
INTERPRO	IPR002198:Short-chain dehydrogenase/reductase SDR	6	1.875	0.00529815	O08756, P51660, P19096, Q64105, P48758, Q2TPA8	313	64	17763	5.32039	0.965904	0.142361	7.60369
GOTERM_MF_FAT	GO:0019205~nucleobase, nucleoside, nucleotide kinase activity	5	1.5625	0.00537067	Q9DBP5, Q9WTP7, Q64520, Q9R0Y5, Q9JLB0	264	36	13288	6.99074	0.910413	0.0886153	7.35084
UP_SEQ_FEATURE	region of interest:Autoinhibitory domain	3	0.9375	0.0054521	Q8C078, P08414, Q8BW96	315	6	16021	25.4302	0.990462	0.239419	8.11203
KEGG_PATHWAY	mmu04910:Insulin signaling pathway	11	3.4375	0.00563348	Q8CI94, P05132, Q9WV60, Q63932, Q9WUB3, P12367, Q921J2, P31324, P62754, P19096, P68181	164	138	5738	2.78888	0.503676	0.130733	6.31538
UP_SEQ_FEATURE	repeat:HEAT 4	5	1.5625	0.00574456	A2AGT5, Q76MZ3, Q6ZQ38, Q8BKC5, Q80TV8	315	37	16021	6.87302	0.992574	0.23843	8.52929
KEGG_PATHWAY	mmu00030:Pentose phosphate pathway	5	1.5625	0.00575794	Q9CQ60, Q9DCD0, Q8C5R8, Q00612, P47857	164	26	5738	6.72842	0.51132	0.112495	6.4507
SP_PIR_KEYWORDS	methylation	11	3.4375	0.00589056	P62631, P60710, Q921J2, P10126, P05213, P99024, Q91V41, P68033, P35282, P68134, P16858	315	221	17854	2.82114	0.806488	0.0423008	7.50642
SP_PIR_KEYWORDS	motor protein	8	2.5	0.00609272	Q6PDL0, P28740, Q8R1Q8, Q8BZ98, Q61768, O88447, O88485, P33175	315	123	17854	3.68646	0.817126	0.0426278	7.75455
SP_PIR_KEYWORDS	glycolysis	5	1.5625	0.00620967	P52480, P06151, P47857, P16125, P16858	315	42	17854	6.74754	0.823011	0.042368	7.8978
SP_PIR_KEYWORDS	acetylated amino end	4	1.25	0.00647627	P12367, P31324, P28474, P68134	315	22	17854	10.3053	0.835732	0.0430988	8.2236
GOTERM_BP_FAT	GO:0044087~regulation of cellular component biogenesis	7	2.1875	0.00653799	Q99JY9, Q9CPW4, Q8C0W0, Q6ZQ38, A2AF33, Q61166, A2AF31, Q9JM76, Q9CVB6	256	89	13588	4.17468	0.999884	0.14233	10.2281
GOTERM_CC_FAT	GO:0005952~cAMP-dependent protein kinase complex	3	0.9375	0.00656048	P12367, P31324, P68181	199	8	12504	23.5628	0.77703	0.0659398	8.08146
SMART	SM00809:Alpha_adaptinC2	3	0.9375	0.00658137	P17427, Q8BMI3, Q8R0H9	129	9	9131	23.5943	0.472973	0.10125	7.02781
GOTERM_BP_FAT	GO:0047496~vesicle transport along microtubule	3	0.9375	0.00692261	P63005, Q61768, O88485	256	7	13588	22.7478	0.999932	0.147762	10.7981
COG_ONTOLOGY	Posttranslational modification, protein turnover, chaperones	9	2.8125	0.00724221	P61202, O08709, Q8BK64, Q9ESN6, Q9JHR7, Q3UMC0, Q9QYJ0, Q99JI4, O88685	48	127	2040	3.01181	0.103295	0.103295	4.92797
GOTERM_BP_FAT	GO:0051188~cofactor biosynthetic process	7	2.1875	0.00727176	O09172, Q00612, Q02357, Q8BUV3, Q91V92, P22907, Q922D8	256	91	13588	4.08293	0.999958	0.152301	11.3126
INTERPRO	IPR008144:Guanylate kinase	4	1.25	0.00732592	O70589, Q64520, O88910, Q9JLB0	313	23	17763	9.8697	0.990688	0.183986	10.3684
UP_SEQ_FEATURE	domain:L27 1	3	0.9375	0.00753446	O70589, O88910, Q9JLB0	315	7	16021	21.7973	0.998397	0.287334	11.0446
UP_SEQ_FEATURE	domain:L27 2	3	0.9375	0.00753446	O70589, O88910, Q9JLB0	315	7	16021	21.7973	0.998397	0.287334	11.0446
GOTERM_MF_FAT	GO:0003743~translation initiation factor activity	6	1.875	0.00755447	Q6ZWX6, Q05D44, Q8JZQ9, P60843, Q8BJW6, Q91WK2	264	62	13288	4.87097	0.966535	0.11823	10.1936
UP_SEQ_FEATURE	repeat:HEAT 7	4	1.25	0.00763412	A2AGT5, Q76MZ3, Q6ZQ38, Q80TV8	315	21	16021	9.68768	0.998529	0.278251	11.1827
INTERPRO	IPR002453:Beta tubulin	3	0.9375	0.00802928	Q9ERD7, P99024, Q9CWF2	313	8	17763	21.2815	0.994067	0.192357	11.3092
INTERPRO	IPR000836:Phosphoribosyltransferase	3	0.9375	0.00802928	P00493, Q8C5R8, Q8R574	313	8	17763	21.2815	0.994067	0.192357	11.3092
INTERPRO	IPR000850:Adenylate kinase	3	0.9375	0.00802928	Q9DBP5, Q9WTP7, Q9R0Y5	313	8	17763	21.2815	0.994067	0.192357	11.3092
INTERPRO	IPR011989:Armadillo-like helical	8	2.5	0.00811827	Q8BNU0, A2AGT5, Q76MZ3, P17427, Q6ZQ38, Q8BKC5, Q80TV8, O35344	313	130	17763	3.49236	0.994396	0.187282	11.4276
GOTERM_CC_FAT	GO:0019898~extrinsic to membrane	16	5	0.00813072	Q9EPN1, O70589, Q9Z2H5, Q9Z2H2, Q8C0E2, Q8VEJ9, Q8BUV3, Q80XI4, Q9EQH3, Q9WVK4, Q61598, P08226, Q9JLB0, Q8BMI3, Q8K3H0, Q8R0H9	199	472	12504	2.12997	0.844542	0.0777414	9.92426
UP_SEQ_FEATURE	repeat:HEAT 3	5	1.5625	0.00828699	A2AGT5, Q76MZ3, Q6ZQ38, Q8BKC5, Q80TV8	315	41	16021	6.20248	0.99916	0.286248	12.0826
GOTERM_BP_FAT	GO:0006790~sulfur metabolic process	7	2.1875	0.00848148	Q61753, O88844, O09172, Q00612, Q8JZL3, Q922D8, P50247	256	94	13588	3.95263	0.999992	0.172813	13.0736
GOTERM_BP_FAT	GO:0016310~phosphorylation	24	7.5	0.00868629	O70589, Q2NL51, Q63932, Q9JLM8, P31324, Q3UH66, Q3UU96, Q8C078, P18760, Q03141, Q0KL02, P35235, Q8BJW6, P68181, Q91VR2, P08414, Q8BW96, Q6ZWX6, Q9WV60, P05132, P49615, O88653, Q99MK8, Q69Z98	256	718	13588	1.7742	0.999994	0.174066	13.3685
UP_SEQ_FEATURE	site:Transition state stabilizer	4	1.25	0.00871302	P24549, P52480, Q9CWJ9, P47738	315	22	16021	9.24733	0.999417	0.28717	12.6652
UP_SEQ_FEATURE	domain:Guanylate kinase-like	4	1.25	0.00871302	O70589, Q64520, O88910, Q9JLB0	315	22	16021	9.24733	0.999417	0.28717	12.6652
GOTERM_BP_FAT	GO:0006096~glycolysis	5	1.5625	0.00913082	P52480, P06151, P47857, P16125, P16858	256	44	13588	6.03161	0.999997	0.179573	14.0053
GOTERM_BP_FAT	GO:0009259~ribonucleotide metabolic process	8	2.5	0.00923726	Q9CWJ9, Q3THK7, Q8C5R8, Q9R0Y5, P54822, P46664, Q9DCL9, Q91VR2	256	125	13588	3.397	0.999997	0.178948	14.1571
INTERPRO	IPR008145:Guanylate kinase/L-type calcium channel region	4	1.25	0.00927184	O70589, Q64520, O88910, Q9JLB0	313	25	17763	9.08013	0.997327	0.203766	12.9488
PIR_SUPERFAMILY	PIRSF001238:cyclic amidohydrolases (dihydroorotase, allantoinase)	3	0.9375	0.00928778	Q62188, P97427, O35098	211	6	8136	19.2796	0.861684	0.326752	11.1368
GOTERM_MF_FAT	GO:0004674~protein serine/threonine kinase activity	17	5.3125	0.00984217	O70589, Q2NL51, Q63932, Q9JLM8, Q3UH66, Q3UU96, Q8C078, Q03141, Q0KL02, P08414, P68181, Q8BW96, Q9WV60, P05132, P49615, Q99MK8, Q69Z98	264	421	13288	2.03246	0.988099	0.146368	13.0844
GOTERM_BP_FAT	GO:0030833~regulation of actin filament polymerization	5	1.5625	0.00987709	Q99JY9, Q9CPW4, Q8C0W0, A2AF33, A2AF31, Q9JM76, Q9CVB6	256	45	13588	5.89757	0.999999	0.187548	15.0645
INTERPRO	IPR000357:HEAT	5	1.5625	0.00990154	A2AGT5, Q76MZ3, Q6ZQ38, Q8BKC5, Q80TV8	313	48	17763	5.91154	0.998216	0.208954	13.7689
INTERPRO	IPR004154:Anticodon-binding	3	0.9375	0.0102043	Q9CZD3, Q61035, Q9D0R2	313	9	17763	18.9169	0.998531	0.207825	14.1605
INTERPRO	IPR008152:Clathrin adaptor, alpha/beta/gamma-adaptin, appendage, Ig-like subdomain	3	0.9375	0.0102043	P17427, Q8BMI3, Q8R0H9	313	9	17763	18.9169	0.998531	0.207825	14.1605
SP_PIR_KEYWORDS	signalosome	3	0.9375	0.0102295	P61202, Q8BV13, Q9CZ04	315	9	17854	18.8931	0.942643	0.0657941	12.6987
GOTERM_CC_FAT	GO:0008180~signalosome	3	0.9375	0.0103262	P61202, Q8BV13, Q9CZ04	199	10	12504	18.8503	0.906202	0.0939028	12.4437
GOTERM_CC_FAT	GO:0035253~ciliary rootlet	3	0.9375	0.0103262	Q61768, O88447, P33175	199	10	12504	18.8503	0.906202	0.0939028	12.4437
GOTERM_CC_FAT	GO:0048471~perinuclear region of cytoplasm	9	2.8125	0.0105281	Q9QZE7, P63005, Q61768, Q8VEJ9, P62754, Q91V41, O88485, P33175, P28658	199	189	12504	2.9921	0.910466	0.0920134	12.6722
KEGG_PATHWAY	mmu04540:Gap junction	8	2.5	0.0107494	P05132, Q63932, Q9ERD7, P05213, P99024, P68373, Q9CWF2, P68181	164	86	5738	3.25468	0.738193	0.174239	11.7327
GOTERM_MF_FAT	GO:0051287~NAD or NADH binding	5	1.5625	0.0109459	Q61753, P54071, O88844, P13707, P16858	264	44	13288	5.7197	0.992779	0.156359	14.4481
UP_SEQ_FEATURE	metal ion-binding site:Manganese 2	4	1.25	0.0111265	Q8BIW1, Q6P1B1, P49443, P36993	315	24	16021	8.47672	0.999927	0.338992	15.8983
UP_SEQ_FEATURE	metal ion-binding site:Manganese 1	4	1.25	0.0111265	Q8BIW1, Q6P1B1, P49443, P36993	315	24	16021	8.47672	0.999927	0.338992	15.8983
UP_SEQ_FEATURE	binding site:ATP	20	6.25	0.0111845	O70589, Q2NL51, Q63932, Q9JLM8, Q3UH66, Q3UU96, Q8C078, Q03141, Q0KL02, P68181, P08414, Q8BW96, Q9WV60, P05132, Q9WVK4, P49615, Q8C5R8, O54984, Q99MK8, Q69Z98	315	545	16021	1.86643	0.99993	0.328887	15.9746
BIOCARTA	m_akap13Pathway:Rho-Selective Guanine Exchange Factor AKAP13 Mediates Stress Fiber Formation	3	0.9375	0.0114138	P05132, P12367, P31324	35	6	1171	16.7286	0.726696	0.726696	12.2203
GOTERM_BP_FAT	GO:0009057~macromolecule catabolic process	22	6.875	0.0115799	Q8VBW6, P62838, O08759, Q9WUB3, Q01853, Q8C878, Q7TQI3, P46935, Q6ZQ38, Q9CR09, P49615, P61082, Q9Z1F9, O35593, P08226, Q9CX34, Q9R0P9, Q9R1T2, O88685, Q6ZPJ3, Q9CXW3, O88696	256	654	13588	1.7855	1	0.213432	17.4355
GOTERM_BP_FAT	GO:0051336~regulation of hydrolase activity	10	3.125	0.0118039	Q61696, P50396, Q61598, P63005, Q8BHL3, Q01853, P58389, P17879, Q9DCL8, Q8R050, Q5FWK3	256	196	13588	2.70807	1	0.214276	17.7429
SP_PIR_KEYWORDS	ubl conjugation pathway	17	5.3125	0.0121015	Q8VBW6, P62838, O08759, Q01853, Q8C878, Q7TQI3, P46935, Q6ZQ38, Q9CR09, P61082, Q9Z1F9, O35593, Q9CX34, Q9R0P9, Q9R1T2, Q6ZPJ3, Q9CXW3	315	484	17854	1.9908	0.966114	0.0756967	14.8545
KEGG_PATHWAY	mmu00010:Glycolysis / Gluconeogenesis	7	2.1875	0.0122686	P52480, P06151, P47857, P28474, P47738, P16125, P16858	164	68	5738	3.60169	0.783619	0.174148	13.2853
INTERPRO	IPR014775:L27, C-terminal	3	0.9375	0.0126084	O70589, O88910, Q9JLB0	313	10	17763	17.0252	0.999687	0.24291	17.2126
INTERPRO	IPR006680:Amidohydrolase 1	3	0.9375	0.0126084	Q62188, P97427, O35098	313	10	17763	17.0252	0.999687	0.24291	17.2126
SP_PIR_KEYWORDS	methylated amino acid	3	0.9375	0.0126394	P60710, P68033, P68134	315	10	17854	17.0038	0.970875	0.0772225	15.4648
SP_PIR_KEYWORDS	camp	4	1.25	0.0127502	P05132, P12367, P31324, P68181	315	28	17854	8.09705	0.97177	0.0762138	15.59
GOTERM_MF_FAT	GO:0051087~chaperone binding	3	0.9375	0.0128171	Q8BK64, Q99LP6, Q64433	264	9	13288	16.7778	0.996909	0.175221	16.7144
GOTERM_MF_FAT	GO:0008641~small protein activating enzyme activity	3	0.9375	0.0128171	Q9Z1F9, Q8C878, Q9R1T2	264	9	13288	16.7778	0.996909	0.175221	16.7144
GOTERM_CC_FAT	GO:0000502~proteasome complex	5	1.5625	0.0133005	O08759, O35593, Q99JI4, P14685, O88685	199	58	12504	5.41674	0.952776	0.110786	15.7534
GOTERM_CC_FAT	GO:0048475~coated membrane	5	1.5625	0.0133005	P35585, P17427, P84091, Q8BMI3, Q8R0H9	199	58	12504	5.41674	0.952776	0.110786	15.7534
GOTERM_CC_FAT	GO:0030117~membrane coat	5	1.5625	0.0133005	P35585, P17427, P84091, Q8BMI3, Q8R0H9	199	58	12504	5.41674	0.952776	0.110786	15.7534
PIR_SUPERFAMILY	PIRSF000564:kinase-related transforming protein	5	1.5625	0.0133129	P05132, Q9WV60, P49615, Q63932, P68181	211	36	8136	5.35545	0.94165	0.377212	15.5986
INTERPRO	IPR000719:Protein kinase, core	17	5.3125	0.0135052	O70589, Q2NL51, Q63932, Q9JLM8, Q3UH66, Q3UU96, Q8C078, Q03141, Q0KL02, P08414, P68181, Q8BW96, Q9WV60, P05132, P49615, Q99MK8, Q69Z98	313	491	17763	1.9649	0.999824	0.250434	18.3249
SMART	SM00569:L27	3	0.9375	0.0137467	O70589, O88910, Q9JLB0	129	13	9131	16.3345	0.738856	0.174538	14.1661
UP_SEQ_FEATURE	repeat:HEAT 2	5	1.5625	0.0143159	A2AGT5, Q76MZ3, Q6ZQ38, Q8BKC5, Q80TV8	315	48	16021	5.29795	0.999995	0.387886	19.9993
UP_SEQ_FEATURE	repeat:HEAT 1	5	1.5625	0.0143159	A2AGT5, Q76MZ3, Q6ZQ38, Q8BKC5, Q80TV8	315	48	16021	5.29795	0.999995	0.387886	19.9993
GOTERM_CC_FAT	GO:0016023~cytoplasmic membrane-bounded vesicle	14	4.375	0.0146253	P84091, P11499, Q9WU78, P80315, Q9CZD3, Q9WVK4, P07901, Q5SNZ0, P17427, Q91V41, P19096, P35282, P50247, P18242	199	414	12504	2.12483	0.965237	0.116986	17.1902
GOTERM_MF_FAT	GO:0003777~microtubule motor activity	6	1.875	0.0147299	P28740, Q8R1Q8, Q61768, O88447, O88485, P33175	264	73	13288	4.13699	0.998703	0.193018	18.9734
GOTERM_MF_FAT	GO:0042803~protein homodimerization activity	10	3.125	0.0147432	P00493, P13707, P07901, P63005, Q5SNZ0, Q99LP6, O55023, Q00612, P58389, P28474	264	193	13288	2.60794	0.998711	0.187746	18.989
GOTERM_CC_FAT	GO:0005871~kinesin complex	3	0.9375	0.0148335	Q61768, O88447, P33175	199	12	12504	15.7085	0.966872	0.114579	17.4139
SP_PIR_KEYWORDS	proteasome	5	1.5625	0.014897	O08759, O35593, Q99JI4, P14685, O88685	315	54	17854	5.24809	0.984587	0.0867147	17.9824
GOTERM_CC_FAT	GO:0005759~mitochondrial matrix	8	2.5	0.0151669	Q61696, Q9WTP7, Q9DCW4, P29758, Q99LP6, Q99LC5, P17879, P47738, Q64433	199	163	12504	3.08389	0.969332	0.113218	17.771
GOTERM_CC_FAT	GO:0031980~mitochondrial lumen	8	2.5	0.0151669	Q61696, Q9WTP7, Q9DCW4, P29758, Q99LP6, Q99LC5, P17879, P47738, Q64433	199	163	12504	3.08389	0.969332	0.113218	17.771
GOTERM_CC_FAT	GO:0031410~cytoplasmic vesicle	16	5	0.0151681	P84091, O88447, P11499, Q9WU78, P80315, Q9CZD3, P35585, Q9WVK4, P07901, Q5SNZ0, P17427, Q91V41, P19096, P35282, P50247, P18242	199	508	12504	1.97903	0.969341	0.109668	17.7723
UP_SEQ_FEATURE	region of interest:Calmodulin-binding	5	1.5625	0.0153541	O70589, Q61234, Q8C078, P08414, Q8BW96	315	49	16021	5.18983	0.999998	0.397368	21.2933
GOTERM_MF_FAT	GO:0016868~intramolecular transferase activity, phosphotransferases	3	0.9375	0.015814	Q9CYR6, Q8CAA7, Q9Z2M7	264	10	13288	15.1	0.999208	0.194589	20.2283
UP_SEQ_FEATURE	metal ion-binding site:Magnesium	7	2.1875	0.0158266	Q9CYR6, P52480, Q921J2, Q8C5R8, P46664, Q9D892, Q91V92	315	103	16021	3.45653	0.999999	0.395178	21.8757
GOTERM_CC_FAT	GO:0031988~membrane-bounded vesicle	14	4.375	0.0162919	P84091, P11499, Q9WU78, P80315, Q9CZD3, Q9WVK4, P07901, Q5SNZ0, P17427, Q91V41, P19096, P35282, P50247, P18242	199	420	12504	2.09447	0.976368	0.113799	18.9656
INTERPRO	IPR002347:Glucose/ribitol dehydrogenase	5	1.5625	0.016766	O08756, P51660, Q64105, P48758, Q2TPA8	313	56	17763	5.06704	0.999979	0.293116	22.253
INTERPRO	IPR003960:ATPase, AAA-type, conserved site	4	1.25	0.0167755	Q3UMC0, Q01853, Q8VEJ9, O88685	313	31	17763	7.32268	0.999979	0.285549	22.2643
GOTERM_BP_FAT	GO:0051301~cell division	12	3.75	0.0172219	P49615, A2AGT5, P63005, P60122, Q8R001, Q8VEJ9, Q9WU78, Q61166, P18760, Q80TV8, Q7TPM6, Q9R0P5	256	281	13588	2.26668	1	0.293682	24.8552
GOTERM_BP_FAT	GO:0008088~axon cargo transport	3	0.9375	0.0172556	P63005, O88447, Q9R0P9	256	11	13588	14.4759	1	0.290645	24.8976
GOTERM_CC_FAT	GO:0000159~protein phosphatase type 2A complex	3	0.9375	0.0173496	Q91V89, Q76MZ3, Q61151	199	13	12504	14.5002	0.981508	0.117239	20.074
GOTERM_BP_FAT	GO:0030163~protein catabolic process	19	5.9375	0.017471	Q8VBW6, P62838, O08759, Q01853, Q8C878, Q7TQI3, P46935, Q6ZQ38, Q9CR09, P61082, Q9Z1F9, O35593, Q9CX34, Q9R0P9, Q9R1T2, O88685, Q6ZPJ3, Q9CXW3, O88696	256	556	13588	1.81382	1	0.290239	25.168
GOTERM_BP_FAT	GO:0034621~cellular macromolecular complex subunit organization	11	3.4375	0.0174734	P49615, Q9ERD7, Q8BWY3, P05213, P99024, P68373, Q9CWF2, P59999, Q8BKC5, Q9JK23, Q8BJW6	256	245	13588	2.3831	1	0.286885	25.171
GOTERM_MF_FAT	GO:0016881~acid-amino acid ligase activity	9	2.8125	0.0175206	P62838, P61082, O08759, Q8C878, O09172, P46935, Q9DCL9, O88738, Q6ZPJ3	264	166	13288	2.72892	0.999636	0.207772	22.1673
GOTERM_CC_FAT	GO:0030027~lamellipodium	5	1.5625	0.0175738	P49615, Q5SNZ0, Q99JY9, Q9CPW4, Q9JM76	199	63	12504	4.98684	0.982445	0.115293	20.3071
GOTERM_CC_FAT	GO:0031982~vesicle	16	5	0.0180645	P84091, O88447, P11499, Q9WU78, P80315, Q9CZD3, P35585, Q9WVK4, P07901, Q5SNZ0, P17427, Q91V41, P19096, P35282, P50247, P18242	199	519	12504	1.93708	0.984336	0.115069	20.8152
INTERPRO	IPR004001:Actin, conserved site	3	0.9375	0.0180697	P60710, P68033, P68134	313	12	17763	14.1877	0.999991	0.296324	23.7737
GOTERM_BP_FAT	GO:0009260~ribonucleotide biosynthetic process	7	2.1875	0.0181718	Q9CWJ9, Q3THK7, Q8C5R8, P54822, P46664, Q9DCL9, Q91VR2	256	111	13588	3.34727	1	0.293147	26.0411
GOTERM_BP_FAT	GO:0033157~regulation of intracellular protein transport	4	1.25	0.0182525	P05132, Q9WV60, P49615, P35235	256	30	13588	7.07708	1	0.290914	26.1411
GOTERM_MF_FAT	GO:0008601~protein phosphatase type 2A regulator activity	3	0.9375	0.0190783	Q91V89, P58389, Q61151	264	11	13288	13.7273	0.999821	0.218517	23.8987
GOTERM_MF_FAT	GO:0016620~oxidoreductase activity, acting on the aldehyde or oxo group of donors, NAD or NADP as acceptor	4	1.25	0.0191618	P24549, Q9Z2I8, P47738, P16858	264	29	13288	6.94253	0.999828	0.21398	23.9905
COG_ONTOLOGY	Translation, ribosomal structure and biogenesis	6	1.875	0.0194788	P58252, Q6ZWX6, Q9CZD3, Q61035, Q8BP47, Q8R050	48	69	2040	3.69565	0.255517	0.137166	12.7824
GOTERM_MF_FAT	GO:0003774~motor activity	8	2.5	0.0198957	Q6PDL0, P28740, Q8R1Q8, Q8BZ98, Q61768, O88447, O88485, P33175	264	138	13288	2.91787	0.999877	0.215985	24.7928
GOTERM_BP_FAT	GO:0006084~acetyl-CoA metabolic process	4	1.25	0.019934	P54071, O88844, Q9Z2I8, Q91V92	256	31	13588	6.84879	1	0.30979	28.1946
GOTERM_BP_FAT	GO:0048813~dendrite morphogenesis	3	0.9375	0.0204531	P00493, P49615, Q9JLM8	256	12	13588	13.2695	1	0.31306	28.8177
GOTERM_MF_FAT	GO:0016765~transferase activity, transferring alkyl or aryl (other than methyl) groups	5	1.5625	0.0205801	P10649, P97355, P22907, Q920E5, Q64674	264	53	13288	4.74843	0.99991	0.217421	25.534
SMART	SM00212:UBCc	4	1.25	0.0207564	P62838, P61082, O88738, Q6ZPJ3	129	42	9131	6.74123	0.869262	0.224556	20.6634
GOTERM_BP_FAT	GO:0034637~cellular carbohydrate biosynthetic process	5	1.5625	0.0207658	Q9CYR6, Q9DCD0, P13707, Q00612, Q9Z2M7	256	56	13588	4.73912	1	0.313643	29.1906
KEGG_PATHWAY	mmu04666:Fc gamma R-mediated phagocytosis	8	2.5	0.0208912	Q8BZ98, Q9CPW4, Q80XI4, P59999, P18760, Q9JM76, Q9CVB6, Q62077	164	98	5738	2.85615	0.927048	0.252397	21.6352
INTERPRO	IPR004172:L27	3	0.9375	0.0211102	O70589, O88910, Q9JLB0	313	13	17763	13.0963	0.999999	0.329085	27.213
SP_PIR_KEYWORDS	pyridoxal phosphate	5	1.5625	0.021176	Q8CI94, Q9WUB3, P29758, P19096, Q99K85	315	60	17854	4.72328	0.997395	0.118913	24.6247
GOTERM_BP_FAT	GO:0034622~cellular macromolecular complex assembly	10	3.125	0.0215004	P49615, Q9ERD7, P05213, P99024, P68373, Q9CWF2, P59999, Q8BKC5, Q9JK23, Q8BJW6	256	217	13588	2.446	1	0.319427	30.0593
GOTERM_BP_FAT	GO:0051187~cofactor catabolic process	4	1.25	0.021698	P54071, O88844, Q9Z2I8, Q9CY64	256	32	13588	6.63477	1	0.318514	30.2913
UP_SEQ_FEATURE	repeat:HEAT 10	3	0.9375	0.0221983	A2AGT5, Q76MZ3, Q6ZQ38	315	12	16021	12.7151	1	0.494532	29.3463
INTERPRO	IPR014014:RNA helicase, DEAD-box type, Q motif	4	1.25	0.0232076	Q9Z1N5, Q61655, Q8BZY3, P60843	313	35	17763	6.48581	1	0.347332	29.5005
GOTERM_BP_FAT	GO:0006979~response to oxidative stress	6	1.875	0.0238136	O08709, O88844, Q99LX0, O09172, P08226, Q00612	256	87	13588	3.66056	1	0.340357	32.7299
GOTERM_BP_FAT	GO:0051603~proteolysis involved in cellular protein catabolic process	18	5.625	0.023975	Q8VBW6, P62838, O08759, Q01853, Q8C878, Q7TQI3, P46935, Q6ZQ38, Q9CR09, P61082, Q9Z1F9, O35593, Q9CX34, Q9R0P9, Q9R1T2, Q6ZPJ3, Q9CXW3, O88696	256	534	13588	1.78915	1	0.338826	32.9126
GOTERM_BP_FAT	GO:0009150~purine ribonucleotide metabolic process	7	2.1875	0.0246487	Q9CWJ9, Q3THK7, Q9R0Y5, P54822, P46664, Q9DCL9, Q91VR2	256	119	13588	3.12224	1	0.343165	33.6703
GOTERM_BP_FAT	GO:0044257~cellular protein catabolic process	18	5.625	0.0249034	Q8VBW6, P62838, O08759, Q01853, Q8C878, Q7TQI3, P46935, Q6ZQ38, Q9CR09, P61082, Q9Z1F9, O35593, Q9CX34, Q9R0P9, Q9R1T2, Q6ZPJ3, Q9CXW3, O88696	256	537	13588	1.77916	1	0.342693	33.9547
UP_SEQ_FEATURE	domain:Protein kinase	17	5.3125	0.0258844	O70589, Q2NL51, Q63932, Q9JLM8, Q3UH66, Q3UU96, Q8C078, Q03141, Q0KL02, P08414, P68181, Q8BW96, Q9WV60, P05132, P49615, Q99MK8, Q69Z98	315	476	16021	1.81644	1	0.536791	33.3575
UP_SEQ_FEATURE	repeat:HEAT 9	3	0.9375	0.0258992	A2AGT5, Q76MZ3, Q6ZQ38	315	13	16021	11.737	1	0.524959	33.3731
BIOCARTA	m_akap95Pathway:AKAP95 role in mitosis and chromosome dynamics	3	0.9375	0.0259329	P05132, P12367, P31324	35	9	1171	11.1524	0.94865	0.773394	25.7948
INTERPRO	IPR005225:Small GTP-binding protein	8	2.5	0.0259968	P58252, Q921J2, P61205, Q05D44, Q91V41, P84084, P84078, P35282	313	164	17763	2.76833	1	0.372086	32.4386
GOTERM_BP_FAT	GO:0007067~mitosis	9	2.8125	0.0270446	A2AGT5, Q9ERD7, P63005, P60122, Q8R001, P62754, Q61166, Q80TV8, Q7TPM6	256	190	13588	2.51423	1	0.362849	36.3002
GOTERM_BP_FAT	GO:0000280~nuclear division	9	2.8125	0.0270446	A2AGT5, Q9ERD7, P63005, P60122, Q8R001, P62754, Q61166, Q80TV8, Q7TPM6	256	190	13588	2.51423	1	0.362849	36.3002
GOTERM_BP_FAT	GO:0046822~regulation of nucleocytoplasmic transport	4	1.25	0.0274857	P05132, Q9WV60, P49615, P35235	256	35	13588	6.06607	1	0.364163	36.7736
GOTERM_BP_FAT	GO:0006739~NADP metabolic process	3	0.9375	0.0275158	Q9CQ60, Q9DCD0, Q00612	256	14	13588	11.3739	1	0.361125	36.8058
GOTERM_BP_FAT	GO:0070271~protein complex biogenesis	10	3.125	0.0277442	P00493, P49615, Q9ERD7, P05213, P99024, P68373, Q9CWF2, P59999, Q8BKC5, Q9JK23	256	227	13588	2.33824	1	0.360215	37.0494
GOTERM_BP_FAT	GO:0006461~protein complex assembly	10	3.125	0.0277442	P00493, P49615, Q9ERD7, P05213, P99024, P68373, Q9CWF2, P59999, Q8BKC5, Q9JK23	256	227	13588	2.33824	1	0.360215	37.0494
KEGG_PATHWAY	mmu00620:Pyruvate metabolism	5	1.5625	0.0281015	Q9CPU0, P52480, P06151, P47738, P16125	164	41	5738	4.26681	0.970826	0.297738	28.0463
KEGG_PATHWAY	mmu04144:Endocytosis	12	3.75	0.0281595	Q61696, Q9WVK4, Q8BWG8, Q8BZ98, P17427, P84091, Q8VEJ9, P46935, Q80XI4, P17879, Q9WU78, Q99MK8, Q9DB34	164	202	5738	2.07848	0.971041	0.275294	28.0959
GOTERM_CC_FAT	GO:0044448~cell cortex part	5	1.5625	0.0284555	P60710, Q02357, Q61166, P18760, Q9R0P5	199	73	12504	4.30371	0.998615	0.171432	30.898
GOTERM_BP_FAT	GO:0016192~vesicle-mediated transport	16	5	0.0299459	Q9EPN1, O08759, P61205, P84091, Q8VEJ9, Q9CZD3, P35585, Q9WVK4, O08599, Q8BZ98, P17427, P84086, Q8BMI3, P84084, P84078, Q8R0H9	256	466	13588	1.82242	1	0.379436	39.3538
GOTERM_BP_FAT	GO:0000087~M phase of mitotic cell cycle	9	2.8125	0.0302263	A2AGT5, Q9ERD7, P63005, P60122, Q8R001, P62754, Q61166, Q80TV8, Q7TPM6	256	194	13588	2.46239	1	0.378893	39.6415
GOTERM_BP_FAT	GO:0043632~modification-dependent macromolecule catabolic process	17	5.3125	0.0302894	Q8VBW6, P62838, O08759, Q01853, Q8C878, Q7TQI3, P46935, Q6ZQ38, Q9CR09, P61082, Q9Z1F9, O35593, Q9CX34, Q9R0P9, Q9R1T2, Q6ZPJ3, Q9CXW3	256	508	13588	1.77624	1	0.37622	39.706
GOTERM_BP_FAT	GO:0019941~modification-dependent protein catabolic process	17	5.3125	0.0302894	Q8VBW6, P62838, O08759, Q01853, Q8C878, Q7TQI3, P46935, Q6ZQ38, Q9CR09, P61082, Q9Z1F9, O35593, Q9CX34, Q9R0P9, Q9R1T2, Q6ZPJ3, Q9CXW3	256	508	13588	1.77624	1	0.37622	39.706
GOTERM_MF_FAT	GO:0004683~calmodulin-dependent protein kinase activity	3	0.9375	0.0303615	Q8C078, P08414, Q8BW96	264	14	13288	10.7857	0.999999	0.298246	35.4115
INTERPRO	IPR017447:CS	3	0.9375	0.031376	Q3THG9, Q9CX34, A2A4P4, Q9CXW3	313	16	17763	10.6408	1	0.421877	37.7853
GOTERM_CC_FAT	GO:0005850~eukaryotic translation initiation factor 2 complex	2	0.625	0.0314204	Q6ZWX6, Q8BJW6	199	2	12504	62.8342	0.99931	0.183059	33.5497
UP_SEQ_FEATURE	nucleotide phosphate-binding region:NADP	5	1.5625	0.0315585	P54071, O88844, Q64105, Q922D8, P48758	315	61	16021	4.16888	1	0.58534	39.1177
GOTERM_BP_FAT	GO:0009108~coenzyme biosynthetic process	5	1.5625	0.0320214	O09172, Q00612, Q8BUV3, Q91V92, Q922D8	256	64	13588	4.14673	1	0.389759	41.4532
GOTERM_BP_FAT	GO:0032535~regulation of cellular component size	8	2.5	0.0322643	Q9JLM8, Q99JY9, Q9CPW4, Q8C0W0, A2AF33, P18760, A2AF31, Q9JM76, Q9CVB6, Q9R0P5	256	161	13588	2.63742	1	0.388782	41.6945
GOTERM_BP_FAT	GO:0048285~organelle fission	9	2.8125	0.0326821	A2AGT5, Q9ERD7, P63005, P60122, Q8R001, P62754, Q61166, Q80TV8, Q7TPM6	256	197	13588	2.42489	1	0.389465	42.1071
GOTERM_BP_FAT	GO:0006518~peptide metabolic process	4	1.25	0.0340131	O88844, Q9JHR7, O09172, Q00612	256	38	13588	5.58717	1	0.398542	43.4036
INTERPRO	IPR002848:Translin	2	0.625	0.0348217	Q62348, Q9QZE7	313	2	17763	56.7508	1	0.44744	40.9999
INTERPRO	IPR014730:Electron transfer flavoprotein, alpha/beta-subunit, N-terminal	2	0.625	0.0348217	Q9DCW4, Q99LC5	313	2	17763	56.7508	1	0.44744	40.9999
INTERPRO	IPR001045:Spermine synthase	2	0.625	0.0348217	P97355, Q64674	313	2	17763	56.7508	1	0.44744	40.9999
INTERPRO	IPR008467:Dynein light intermediate chain	2	0.625	0.0348217	Q6PDL0, Q8R1Q8	313	2	17763	56.7508	1	0.44744	40.9999
INTERPRO	IPR016069:Translin, C-terminal	2	0.625	0.0348217	Q62348, Q9QZE7	313	2	17763	56.7508	1	0.44744	40.9999
INTERPRO	IPR013979:Eukaryotic translation initiation factor 2A, central region	2	0.625	0.0348217	Q8JZQ9, Q8BJW6	313	2	17763	56.7508	1	0.44744	40.9999
INTERPRO	IPR004790:Isocitrate dehydrogenase NADP-dependent, eukaryotic	2	0.625	0.0348217	P54071, O88844	313	2	17763	56.7508	1	0.44744	40.9999
INTERPRO	IPR007699:SGS	2	0.625	0.0348217	Q9CX34, Q9CXW3	313	2	17763	56.7508	1	0.44744	40.9999
INTERPRO	IPR004539:Translation elongation factor EF1A, eukaryotic and archaeal	2	0.625	0.0348217	P62631, P10126	313	2	17763	56.7508	1	0.44744	40.9999
INTERPRO	IPR016068:Translin, N-terminal	2	0.625	0.0348217	Q62348, Q9QZE7	313	2	17763	56.7508	1	0.44744	40.9999
INTERPRO	IPR000806:Rab GDI protein	2	0.625	0.0348217	P50396, Q61598	313	2	17763	56.7508	1	0.44744	40.9999
INTERPRO	IPR007052:CS domain	3	0.9375	0.0351541	Q3THG9, Q9CX34, A2A4P4, Q9CXW3	313	17	17763	10.0148	1	0.442114	41.3016
GOTERM_BP_FAT	GO:0016567~protein ubiquitination	5	1.5625	0.0352971	O08759, P46935, Q6ZQ38, O88738, Q8R050	256	66	13588	4.02107	1	0.406894	44.6284
SP_PIR_KEYWORDS	calmodulin-binding	6	1.875	0.0353666	O70589, Q61234, Q9QYB8, Q8C078, P08414, Q8BW96	315	103	17854	3.30171	0.999955	0.188233	37.8471
GOTERM_BP_FAT	GO:0048821~erythrocyte development	3	0.9375	0.0354064	Q00612, Q02357, P62754	256	16	13588	9.95215	1	0.40463	44.7316
GOTERM_MF_FAT	GO:0019888~protein phosphatase regulator activity	4	1.25	0.036326	Q91V89, P58389, Q9DCL8, Q61151	264	37	13288	5.44144	1	0.33928	40.8217
GOTERM_BP_FAT	GO:0043066~negative regulation of apoptosis	10	3.125	0.036785	Q61696, Q9CPU0, Q9WV60, P62631, P68510, O09172, P62754, P17879, Q8BGQ7, O88738, Q9WVQ5	256	239	13588	2.22084	1	0.413503	46.0166
GOTERM_BP_FAT	GO:0015980~energy derivation by oxidation of organic compounds	6	1.875	0.0371743	Q8CI94, P54071, O88844, Q9Z2I8, Q9WUB3, Q9DCL8	256	98	13588	3.24968	1	0.413651	46.3744
GOTERM_BP_FAT	GO:0019322~pentose biosynthetic process	2	0.625	0.0371823	Q9DCD0, Q00612	256	2	13588	53.0781	1	0.410548	46.3817
GOTERM_BP_FAT	GO:0051409~response to nitrosative stress	2	0.625	0.0371823	O09172, P28474	256	2	13588	53.0781	1	0.410548	46.3817
GOTERM_BP_FAT	GO:0006097~glyoxylate cycle	2	0.625	0.0371823	P54071, O88844	256	2	13588	53.0781	1	0.410548	46.3817
GOTERM_BP_FAT	GO:0046827~positive regulation of protein export from nucleus	2	0.625	0.0371823	P05132, Q9WV60	256	2	13588	53.0781	1	0.410548	46.3817
INTERPRO	IPR000608:Ubiquitin-conjugating enzyme, E2	4	1.25	0.0372371	P62838, P61082, O88738, Q6ZPJ3	313	42	17763	5.40484	1	0.453037	43.1602
SMART	SM00177:ARF	3	0.9375	0.0375131	P61205, P84084, P84078	129	22	9131	9.65222	0.975492	0.337733	34.423
SP_PIR_KEYWORDS	cell division	10	3.125	0.037646	P49615, A2AGT5, P63005, P60122, Q8R001, Q8VEJ9, Q9WU78, Q61166, Q80TV8, Q7TPM6	315	256	17854	2.21404	0.999977	0.195639	39.7591
SMART	SM00133:S_TK_X	4	1.25	0.0379313	P05132, Q3UU96, Q99MK8, P68181	129	53	9131	5.34211	0.976504	0.312775	34.7368
BIOCARTA	m_Lis1Pathway:Lissencephaly gene (LIS1) in neuronal migration and development	3	0.9375	0.0382054	P49615, P63005, Q9WUB4	35	11	1171	9.12468	0.987745	0.769448	35.7443
UP_SEQ_FEATURE	repeat:HEAT 8	3	0.9375	0.0383423	A2AGT5, Q76MZ3, Q6ZQ38	315	16	16021	9.53631	1	0.646449	45.393
UP_SEQ_FEATURE	region of interest:Globular	3	0.9375	0.0383423	P28740, Q61768, P33175	315	16	16021	9.53631	1	0.646449	45.393
GOTERM_BP_FAT	GO:0044265~cellular macromolecule catabolic process	19	5.9375	0.0385147	Q8VBW6, P62838, O08759, Q01853, Q8C878, Q7TQI3, P46935, Q6ZQ38, Q9CR09, P61082, Q9Z1F9, O35593, P08226, Q9CX34, Q9R0P9, Q9R1T2, Q6ZPJ3, Q9CXW3, O88696	256	609	13588	1.65597	1	0.418649	47.5893
UP_SEQ_FEATURE	binding site:Glycerylphosphorylethanolamine (covalent)	2	0.625	0.0388156	P62631, P10126	315	2	16021	50.8603	1	0.639736	45.8074
UP_SEQ_FEATURE	short sequence motif:Autoinhibitory	2	0.625	0.0388156	Q8BMI3, Q8R0H9	315	2	16021	50.8603	1	0.639736	45.8074
UP_SEQ_FEATURE	domain:SGS	2	0.625	0.0388156	Q9CX34, Q9CXW3	315	2	16021	50.8603	1	0.639736	45.8074
GOTERM_CC_FAT	GO:0044429~mitochondrial part	15	4.6875	0.0390587	Q61696, O08756, P54071, Q9WTP7, Q9DCW4, P29758, Q99LP6, Q99LC5, P50544, Q91YP2, P17879, Q8BWT1, Q64433, P47738, Q91VR2, Q99J99	199	524	12504	1.79869	0.999887	0.217696	39.9551
KEGG_PATHWAY	mmu04120:Ubiquitin mediated proteolysis	9	2.8125	0.0390605	P62838, P61082, O08759, Q9Z1F9, Q8C878, P46935, O88738, Q9R1T2, Q6ZPJ3	164	136	5738	2.31537	0.99285	0.33749	36.8776
INTERPRO	IPR013149:Alcohol dehydrogenase, zinc-binding	3	0.9375	0.0390982	Q80TB8, P19096, P28474	313	18	17763	9.45847	1	0.461342	44.7741
GOTERM_MF_FAT	GO:0005093~Rab GDP-dissociation inhibitor activity	2	0.625	0.0391943	P50396, Q61598	264	2	13288	50.3333	1	0.353956	43.2706
GOTERM_MF_FAT	GO:0004691~cAMP-dependent protein kinase activity	2	0.625	0.0391943	P05132, P68181	264	2	13288	50.3333	1	0.353956	43.2706
GOTERM_MF_FAT	GO:0004450~isocitrate dehydrogenase (NADP+) activity	2	0.625	0.0391943	P54071, O88844	264	2	13288	50.3333	1	0.353956	43.2706
GOTERM_MF_FAT	GO:0030235~nitric-oxide synthase regulator activity	2	0.625	0.0391943	P07901, P11499	264	2	13288	50.3333	1	0.353956	43.2706
GOTERM_BP_FAT	GO:0007049~cell cycle	19	5.9375	0.0393503	Q8VBW6, P63005, Q8R001, Q9R0Y5, Q8C878, Q8VEJ9, P62754, Q61166, Q9WU78, Q80TV8, Q61753, Q9WV60, P49615, A2AGT5, Q9ERD7, P60122, P99024, Q7TPM6, Q8K3H0	256	611	13588	1.65055	1	0.422427	48.3336
SP_PIR_KEYWORDS	mitosis	8	2.5	0.0393586	A2AGT5, P60710, P63005, P60122, Q8R001, Q61166, Q80TV8, Q7TPM6	315	179	17854	2.53316	0.999986	0.200091	41.1598
GOTERM_BP_FAT	GO:0006081~cellular aldehyde metabolic process	3	0.9375	0.0396399	P54071, O88844, P28474	256	17	13588	9.36673	1	0.421675	48.5891
SP_PIR_KEYWORDS	carbohydrate metabolism	5	1.5625	0.0396754	Q8CI94, Q9WUB3, Q00612, Q8CAA7, Q9DCL8	315	73	17854	3.88215	0.999987	0.198024	41.4156
GOTERM_MF_FAT	GO:0050662~coenzyme binding	8	2.5	0.0399712	Q61753, P54071, Q9DCD0, O88844, P13707, Q99LC5, P50544, P16858	264	160	13288	2.51667	1	0.35281	43.9175
GOTERM_BP_FAT	GO:0019748~secondary metabolic process	5	1.5625	0.0405617	Q9CQ60, Q9DCD0, P24549, Q00612, P28474	256	69	13588	3.84624	1	0.42603	49.3948
GOTERM_BP_FAT	GO:0016042~lipid catabolic process	7	2.1875	0.0406005	O08709, P63005, Q91V12, P68510, P08226, P51660, Q62077	256	134	13588	2.77274	1	0.423268	49.4285
GOTERM_BP_FAT	GO:0000278~mitotic cell cycle	10	3.125	0.041126	A2AGT5, Q9ERD7, P63005, P60122, Q8C878, Q8R001, P62754, Q61166, Q80TV8, Q7TPM6	256	244	13588	2.17533	1	0.4244	49.8822
GOTERM_BP_FAT	GO:0043069~negative regulation of programmed cell death	10	3.125	0.041126	Q61696, Q9CPU0, Q9WV60, P62631, P68510, O09172, P62754, P17879, Q8BGQ7, O88738, Q9WVQ5	256	244	13588	2.17533	1	0.4244	49.8822
GOTERM_BP_FAT	GO:0060548~negative regulation of cell death	10	3.125	0.0419136	Q61696, Q9CPU0, Q9WV60, P62631, P68510, O09172, P62754, P17879, Q8BGQ7, O88738, Q9WVQ5	256	245	13588	2.16645	1	0.427554	50.5551
GOTERM_CC_FAT	GO:0005813~centrosome	7	2.1875	0.0421647	P28740, P63005, Q9WU78, Q61166, P11983, Q80TV8, Q7TPM6	199	160	12504	2.74899	0.999946	0.227773	42.393
UP_SEQ_FEATURE	metal ion-binding site:Magnesium 1	4	1.25	0.0432371	P00493, O55023, P49442, Q920E5	315	40	16021	5.08603	1	0.669216	49.5392
SP_PIR_KEYWORDS	glycogen metabolism	3	0.9375	0.0433018	Q8CI94, Q9WUB3, Q9DCL8	315	19	17854	8.94937	0.999995	0.21074	44.2711
SP_PIR_KEYWORDS	tricarboxylic acid cycle	3	0.9375	0.0433018	P54071, O88844, Q9Z2I8	315	19	17854	8.94937	0.999995	0.21074	44.2711
SP_PIR_KEYWORDS	myristate	6	1.875	0.0434265	P05132, P62748, P61205, P84084, P84078, P68181	315	109	17854	3.11997	0.999996	0.20775	44.3669
GOTERM_BP_FAT	GO:0007010~cytoskeleton organization	12	3.75	0.0434981	Q9Z2H5, P63005, P05213, Q3UU96, Q8C0W0, A2AF33, A2AF31, P18760, A2AGT5, P99024, P68510, P59999, P68033, P68134	256	326	13588	1.9538	1	0.436725	51.8832
GOTERM_BP_FAT	GO:0032386~regulation of intracellular transport	4	1.25	0.0438484	P05132, Q9WV60, P49615, P35235	256	42	13588	5.05506	1	0.436369	52.1722
INTERPRO	IPR015943:WD40/YVTN repeat-like	11	3.4375	0.0439568	Q8CBE3, Q9EPN1, P70206, Q9Z1Z2, P63005, Q8JZQ9, Q3UMY5, Q80UG2, O88485, Q8BJW6, P27612	313	305	17763	2.04675	1	0.49374	48.7883
GOTERM_MF_FAT	GO:0019208~phosphatase regulator activity	4	1.25	0.044255	Q91V89, P58389, Q9DCL8, Q61151	264	40	13288	5.03333	1	0.37599	47.3631
SMART	SM00382:AAA	6	1.875	0.0443972	P60122, Q3UMC0, Q01853, Q8VEJ9, Q9WTM5, O88685	129	138	9131	3.07752	0.987785	0.329988	39.4173
GOTERM_BP_FAT	GO:0043933~macromolecular complex subunit organization	13	4.0625	0.0444651	Q8BWY3, P05213, P68373, Q8BKC5, Q8BJW6, P00493, P49615, Q9ERD7, P99024, P08226, Q9CWF2, P59999, Q9JK23	256	367	13588	1.88015	1	0.438009	52.6771
GOTERM_BP_FAT	GO:0009064~glutamine family amino acid metabolic process	4	1.25	0.0465053	Q61753, Q3THK7, Q8C0M9, O09172	256	43	13588	4.9375	1	0.450016	54.312
GOTERM_CC_FAT	GO:0017133~mitochondrial electron transfer flavoprotein complex	2	0.625	0.0467602	Q9DCW4, Q99LC5	199	3	12504	41.8894	0.999982	0.24419	45.833
GOTERM_CC_FAT	GO:0045251~electron transfer flavoprotein complex	2	0.625	0.0467602	Q9DCW4, Q99LC5	199	3	12504	41.8894	0.999982	0.24419	45.833
GOTERM_MF_FAT	GO:0008022~protein C-terminus binding	4	1.25	0.0470738	O70589, O35344, P49443, Q9R1T2	264	41	13288	4.91057	1	0.387952	49.5218
GOTERM_CC_FAT	GO:0005768~endosome	9	2.8125	0.0473652	Q9WVK4, O88653, Q8VEJ9, Q8BMI3, Q91V41, Q8K3H0, P35282, Q8R0H9, Q9DB34	199	252	12504	2.24408	0.999984	0.241631	46.2715
GOTERM_BP_FAT	GO:0009309~amine biosynthetic process	5	1.5625	0.0482377	Q61753, P97355, Q99K85, Q922D8, Q64674	256	73	13588	3.63549	1	0.459416	55.6585
PIR_SUPERFAMILY	PIRSF000092:short-chain dehydrogenase	3	0.9375	0.0492122	O08756, Q64105, P48758	211	14	8136	8.26269	0.999977	0.783107	47.1943
GOTERM_CC_FAT	GO:0005938~cell cortex	6	1.875	0.0498812	P60710, Q02357, Q61166, P18760, Q80TV8, Q9R0P5	199	126	12504	2.9921	0.999991	0.247644	48.0601
GOTERM_CC_FAT	GO:0001725~stress fiber	3	0.9375	0.050769	Q8C0W0, A2AF33, A2AF31, P35235, P68134	199	23	12504	8.19576	0.999993	0.246364	48.6781
GOTERM_BP_FAT	GO:0009152~purine ribonucleotide biosynthetic process	6	1.875	0.0509546	Q9CWJ9, Q3THK7, P54822, P46664, Q9DCL9, Q91VR2	256	107	13588	2.97634	1	0.475264	57.6953
PIR_SUPERFAMILY	PIRSF018553:PIRSF018553	2	0.625	0.0509593	Q6PDL0, Q8R1Q8	211	2	8136	38.5592	0.999985	0.749938	48.409
PIR_SUPERFAMILY	PIRSF019647:GDP dissociation inhibitor XAP-4	2	0.625	0.0509593	P50396, Q61598	211	2	8136	38.5592	0.999985	0.749938	48.409
PIR_SUPERFAMILY	PIRSF006343:conserved hypothetical protein YDR190c	2	0.625	0.0509593	P60122, Q9WTM5	211	2	8136	38.5592	0.999985	0.749938	48.409
PIR_SUPERFAMILY	PIRSF000108:IDH_NADP	2	0.625	0.0509593	P54071, O88844	211	2	8136	38.5592	0.999985	0.749938	48.409
PIR_SUPERFAMILY	PIRSF000502:spermidine synthase/putrescine N-methyltransferase	2	0.625	0.0509593	P97355, Q64674	211	2	8136	38.5592	0.999985	0.749938	48.409
PIR_SUPERFAMILY	PIRSF025022:Translin/Translin-associated factor x	2	0.625	0.0509593	Q62348, Q9QZE7	211	2	8136	38.5592	0.999985	0.749938	48.409
GOTERM_CC_FAT	GO:0000267~cell fraction	16	5	0.0515131	O70589, P13707, Q01853, P46935, P47857, P49443, O88738, P35235, P00493, P70206, P50396, P60710, Q8BSS9, O09172, Q91V41, Q9CY64	199	596	12504	1.68682	0.999994	0.244538	49.1907
INTERPRO	IPR017904:ADF/Cofilin/Destrin	2	0.625	0.0517765	P18760, Q9R0P5	313	3	17763	37.8339	1	0.544495	54.6821
INTERPRO	IPR009010:Aspartate decarboxylase-like fold	2	0.625	0.0517765	Q3UMC0, Q01853	313	3	17763	37.8339	1	0.544495	54.6821
INTERPRO	IPR017866:Succinyl-CoA synthetase, beta subunit, conserved site	2	0.625	0.0517765	Q9Z2I8, Q91V92	313	3	17763	37.8339	1	0.544495	54.6821
INTERPRO	IPR012911:Protein serine/threonine phosphatase 2C, C-terminal	2	0.625	0.0517765	P49443, P36993	313	3	17763	37.8339	1	0.544495	54.6821
INTERPRO	IPR018164:Alanyl-tRNA synthetase, class IIc, N-terminal	2	0.625	0.0517765	Q3THG9, A2A4P4, Q8BGQ7	313	3	17763	37.8339	1	0.544495	54.6821
INTERPRO	IPR018165:Alanyl-tRNA synthetase, class IIc, conserved region	2	0.625	0.0517765	Q3THG9, A2A4P4, Q8BGQ7	313	3	17763	37.8339	1	0.544495	54.6821
INTERPRO	IPR004953:EB1, C-terminal	2	0.625	0.0517765	Q8R001, Q61166	313	3	17763	37.8339	1	0.544495	54.6821
INTERPRO	IPR011833:Glycogen/starch/alpha-glucan phosphorylase	2	0.625	0.0517765	Q8CI94, Q9WUB3	313	3	17763	37.8339	1	0.544495	54.6821
INTERPRO	IPR000811:Glycosyl transferase, family 35	2	0.625	0.0517765	Q8CI94, Q9WUB3	313	3	17763	37.8339	1	0.544495	54.6821
INTERPRO	IPR010339:TIP49, C-terminal	2	0.625	0.0517765	P60122, Q9WTM5	313	3	17763	37.8339	1	0.544495	54.6821
SP_PIR_KEYWORDS	Serine biosynthesis	2	0.625	0.0518417	Q61753, Q99K85	315	3	17854	37.7862	1	0.23971	50.495
SP_PIR_KEYWORDS	glyoxylate bypass	2	0.625	0.0518417	P54071, O88844	315	3	17854	37.7862	1	0.23971	50.495
SP_PIR_KEYWORDS	amino-acid biosynthesis	3	0.9375	0.051977	Q61753, Q99K85, Q922D8	315	21	17854	8.09705	1	0.236463	50.5883
KEGG_PATHWAY	mmu00640:Propanoate metabolism	4	1.25	0.0521722	Q9Z2I8, P06151, P47738, P16125	164	30	5738	4.66504	0.998698	0.400161	46.1377
BIOCARTA	m_akapCentrosomePathway:Protein Kinase A at the Centrosome	3	0.9375	0.0522549	P05132, P12367, P31324	35	13	1171	7.72088	0.997676	0.780449	45.6313
GOTERM_BP_FAT	GO:0014075~response to amine stimulus	3	0.9375	0.053392	P00493, P18760, Q8BGQ7	256	20	13588	7.96172	1	0.488589	59.4475
GOTERM_BP_FAT	GO:0010243~response to organic nitrogen	3	0.9375	0.053392	P00493, P18760, Q8BGQ7	256	20	13588	7.96172	1	0.488589	59.4475
GOTERM_CC_FAT	GO:0032432~actin filament bundle	3	0.9375	0.0548212	Q8C0W0, A2AF33, A2AF31, P35235, P68134	199	24	12504	7.85427	0.999997	0.253349	51.4134
GOTERM_BP_FAT	GO:0007264~small GTPase mediated signal transduction	10	3.125	0.0548807	P50396, Q61598, Q921J2, P61205, Q91V41, P84084, P84078, P35282, Q91YM2, Q5FWK3	256	258	13588	2.05729	1	0.495287	60.4838
SMART	SM00753:PAM	2	0.625	0.0549135	P61202, P14685	129	4	9131	35.3915	0.995824	0.366526	46.3817
GOTERM_BP_FAT	GO:0046487~glyoxylate metabolic process	2	0.625	0.0552537	P54071, O88844	256	3	13588	35.3854	1	0.494679	60.7396
GOTERM_BP_FAT	GO:0006564~L-serine biosynthetic process	2	0.625	0.0552537	Q61753, Q99K85	256	3	13588	35.3854	1	0.494679	60.7396
GOTERM_BP_FAT	GO:0007412~axon target recognition	2	0.625	0.0552537	O08599, Q9R0P9	256	3	13588	35.3854	1	0.494679	60.7396
GOTERM_BP_FAT	GO:0006102~isocitrate metabolic process	2	0.625	0.0552537	P54071, O88844	256	3	13588	35.3854	1	0.494679	60.7396
GOTERM_BP_FAT	GO:0021819~layer formation in the cerebral cortex	2	0.625	0.0552537	P49615, P63005	256	3	13588	35.3854	1	0.494679	60.7396
GOTERM_BP_FAT	GO:0030240~muscle thin filament assembly	2	0.625	0.0552537	P68033, P68134	256	3	13588	35.3854	1	0.494679	60.7396
GOTERM_BP_FAT	GO:0017014~protein amino acid nitrosylation	2	0.625	0.0552537	Q9CWS0, P28474	256	3	13588	35.3854	1	0.494679	60.7396
GOTERM_BP_FAT	GO:0006419~alanyl-tRNA aminoacylation	2	0.625	0.0552537	Q3THG9, A2A4P4, Q8BGQ7	256	3	13588	35.3854	1	0.494679	60.7396
GOTERM_BP_FAT	GO:0030836~positive regulation of actin filament depolymerization	2	0.625	0.0552537	P18760, Q9R0P5	256	3	13588	35.3854	1	0.494679	60.7396
GOTERM_MF_FAT	GO:0004842~ubiquitin-protein ligase activity	6	1.875	0.0554988	P62838, P61082, O08759, P46935, O88738, Q6ZPJ3	264	104	13288	2.90385	1	0.433595	55.4936
INTERPRO	IPR013816:ATP-grasp fold, subdomain 2	3	0.9375	0.0563985	Q9Z2I8, Q9DCL9, Q91V92	313	22	17763	7.73875	1	0.567903	57.8615
INTERPRO	IPR006688:ADP-ribosylation factor	3	0.9375	0.0563985	P61205, P84084, P84078	313	22	17763	7.73875	1	0.567903	57.8615
INTERPRO	IPR013838:Beta tubulin, autoregulation binding site	3	0.9375	0.0563985	Q9ERD7, P99024, Q9CWF2	313	22	17763	7.73875	1	0.567903	57.8615
SP_PIR_KEYWORDS	homodimer	3	0.9375	0.0565271	P12367, P31324, P28474	315	22	17854	7.729	1	0.250883	53.6304
KEGG_PATHWAY	mmu00020:Citrate cycle (TCA cycle)	4	1.25	0.0565987	P54071, O88844, Q9Z2I8, Q91V92	164	31	5738	4.51456	0.999272	0.403125	48.9719
SMART	SM00228:PDZ	6	1.875	0.0568069	B2RUJ5, O70589, O88910, Q61234, Q69ZS0, Q9JLB0	129	148	9131	2.86958	0.996562	0.35363	47.5554
GOTERM_BP_FAT	GO:0042981~regulation of apoptosis	17	5.3125	0.0571381	Q9CPU0, P62631, Q01853, P62754, P17879, Q8BGQ7, O88738, Q8R050, Q8BW96, Q61696, Q9WV60, P24549, P49615, P68510, Q9ES28, O09172, P08226, Q9WVQ5	256	553	13588	1.6317	1	0.503636	62.0081
UP_SEQ_FEATURE	lipid moiety-binding region:N-myristoyl glycine	6	1.875	0.0574513	P05132, P62748, P61205, P84084, P84078, P68181	315	106	16021	2.87889	1	0.762745	59.9723
INTERPRO	IPR016135:Ubiquitin-conjugating enzyme/RWD-like	4	1.25	0.0574646	P62838, P61082, O88738, Q6ZPJ3	313	50	17763	4.54006	1	0.566748	58.5648
UP_SEQ_FEATURE	region of interest:APC-binding	2	0.625	0.0576565	Q8R001, Q61166	315	3	16021	33.9069	1	0.75434	60.1069
UP_SEQ_FEATURE	region of interest:DCTN1-binding	2	0.625	0.0576565	Q8R001, Q61166	315	3	16021	33.9069	1	0.75434	60.1069
UP_SEQ_FEATURE	region of interest:Interaction with UBA3	2	0.625	0.0576565	Q8VBW6, P61082	315	3	16021	33.9069	1	0.75434	60.1069
UP_SEQ_FEATURE	domain:EB1 C-terminal	2	0.625	0.0576565	Q8R001, Q61166	315	3	16021	33.9069	1	0.75434	60.1069
UP_SEQ_FEATURE	site:May be involved in allosteric control	2	0.625	0.0576565	Q8CI94, Q9WUB3	315	3	16021	33.9069	1	0.75434	60.1069
UP_SEQ_FEATURE	region of interest:Unstructured hinge	2	0.625	0.0576565	Q8BMI3, Q8R0H9	315	3	16021	33.9069	1	0.75434	60.1069
UP_SEQ_FEATURE	binding site:NAD or substrate	2	0.625	0.0576565	P06151, P16125	315	3	16021	33.9069	1	0.75434	60.1069
UP_SEQ_FEATURE	binding site:NADP; via amide nitrogen and carbonyl oxygen	2	0.625	0.0576565	P54071, O88844	315	3	16021	33.9069	1	0.75434	60.1069
UP_SEQ_FEATURE	site:Involved in the association of subunits	2	0.625	0.0576565	Q8CI94, Q9WUB3	315	3	16021	33.9069	1	0.75434	60.1069
GOTERM_MF_FAT	GO:0016309~1-phosphatidylinositol-5-phosphate 4-kinase activity	2	0.625	0.0582137	Q80XI4, O70172	264	3	13288	33.5556	1	0.442405	57.2734
GOTERM_MF_FAT	GO:0004385~guanylate kinase activity	2	0.625	0.0582137	Q64520, Q9JLB0	264	3	13288	33.5556	1	0.442405	57.2734
GOTERM_MF_FAT	GO:0030911~TPR domain binding	2	0.625	0.0582137	P07901, P11499	264	3	13288	33.5556	1	0.442405	57.2734
GOTERM_MF_FAT	GO:0004813~alanine-tRNA ligase activity	2	0.625	0.0582137	Q3THG9, A2A4P4, Q8BGQ7	264	3	13288	33.5556	1	0.442405	57.2734
GOTERM_BP_FAT	GO:0006631~fatty acid metabolic process	8	2.5	0.0588324	P31324, Q91V12, O55137, P51660, P50544, P19096, Q8BWT1, P24527	256	184	13588	2.30774	1	0.511145	63.1156
SP_PIR_KEYWORDS	helicase	6	1.875	0.0608519	Q9Z1N5, Q61655, P60122, Q9WTM5, Q8BZY3, P60843	315	120	17854	2.83397	1	0.263761	56.3606
GOTERM_MF_FAT	GO:0060589~nucleoside-triphosphatase regulator activity	13	4.0625	0.0611103	Q8BK64, Q9Z2H2, Q3UU96, Q812A2, Q0KL02, Q91YM2, Q61598, P50396, Q99LP6, Q8BHL3, Q9ES28, Q6IR34, Q5FWK3	264	367	13288	1.78292	1	0.451768	59.0992
SP_PIR_KEYWORDS	endosome	8	2.5	0.0613406	Q9WVK4, O88653, Q8VEJ9, Q8BMI3, Q8K3H0, P35282, Q8R0H9, Q9DB34	315	198	17854	2.29008	1	0.261708	56.6595
GOTERM_BP_FAT	GO:0043067~regulation of programmed cell death	17	5.3125	0.0627803	Q9CPU0, P62631, Q01853, P62754, P17879, Q8BGQ7, O88738, Q8R050, Q8BW96, Q61696, Q9WV60, P24549, P49615, P68510, Q9ES28, O09172, P08226, Q9WVQ5	256	560	13588	1.6113	1	0.531781	65.5798
GOTERM_MF_FAT	GO:0042802~identical protein binding	11	3.4375	0.0631656	P00493, P13707, P07901, P63005, Q5SNZ0, Q99LP6, O55023, Q00612, P58389, P28474, P80313	264	290	13288	1.9092	1	0.456099	60.3505
GOTERM_BP_FAT	GO:0009069~serine family amino acid metabolic process	3	0.9375	0.0633575	Q61753, O09172, Q99K85	256	22	13588	7.23793	1	0.532142	65.9268
GOTERM_BP_FAT	GO:0018105~peptidyl-serine phosphorylation	3	0.9375	0.0633575	Q9WV60, P49615, Q99MK8	256	22	13588	7.23793	1	0.532142	65.9268
GOTERM_BP_FAT	GO:0009066~aspartate family amino acid metabolic process	3	0.9375	0.0633575	Q61753, Q8C0M9, Q922D8	256	22	13588	7.23793	1	0.532142	65.9268
GOTERM_BP_FAT	GO:0006576~biogenic amine metabolic process	5	1.5625	0.0634633	P00493, P97355, P11404, Q64105, Q64674	256	80	13588	3.31738	1	0.529783	65.9901
SP_PIR_KEYWORDS	lyase	6	1.875	0.0643901	Q9CPU0, P51660, P54822, Q9DCL9, P19096, Q91V92	315	122	17854	2.78751	1	0.269193	58.4828
GOTERM_BP_FAT	GO:0010941~regulation of cell death	17	5.3125	0.0656481	Q9CPU0, P62631, Q01853, P62754, P17879, Q8BGQ7, O88738, Q8R050, Q8BW96, Q61696, Q9WV60, P24549, P49615, P68510, Q9ES28, O09172, P08226, Q9WVQ5	256	563	13588	1.60271	1	0.539288	67.2719
GOTERM_BP_FAT	GO:0046395~carboxylic acid catabolic process	5	1.5625	0.065822	Q8C0M9, Q91V12, P51660, Q922D8, P50247	256	81	13588	3.27643	1	0.537328	67.372
GOTERM_BP_FAT	GO:0016054~organic acid catabolic process	5	1.5625	0.065822	Q8C0M9, Q91V12, P51660, Q922D8, P50247	256	81	13588	3.27643	1	0.537328	67.372
INTERPRO	IPR000961:AGC-kinase, C-terminal	4	1.25	0.0661416	P05132, Q3UU96, Q99MK8, P68181	313	53	17763	4.28308	1	0.611758	63.8944
KEGG_PATHWAY	mmu00562:Inositol phosphate metabolism	5	1.5625	0.0663242	O55023, P49442, Q80XI4, Q62077, O70172	164	54	5738	3.23961	0.999798	0.43295	54.7268
GOTERM_BP_FAT	GO:0022402~cell cycle process	13	4.0625	0.0672893	P63005, Q9R0Y5, Q8R001, P62754, Q61166, Q80TV8, Q61753, Q9WV60, A2AGT5, Q9ERD7, P60122, P99024, Q7TPM6	256	393	13588	1.75576	1	0.542565	68.2048
GOTERM_BP_FAT	GO:0032989~cellular component morphogenesis	12	3.75	0.0674277	P00493, P49615, O08599, Q9JLM8, P63005, Q9R0P9, P18760, P68033, Q64105, Q69Z98, P35235, P68134	256	351	13588	1.81464	1	0.54043	68.2823
GOTERM_CC_FAT	GO:0042641~actomyosin	3	0.9375	0.0676188	Q8C0W0, A2AF33, A2AF31, P35235, P68134	199	27	12504	6.98157	1	0.298641	59.1944
INTERPRO	IPR001404:Heat shock protein Hsp90	2	0.625	0.0684345	P07901, P11499	313	4	17763	28.3754	1	0.616824	65.1919
INTERPRO	IPR019739:CTF transcription factor/nuclear factor 1, conserved site	2	0.625	0.0684345	P70257, Q02780	313	4	17763	28.3754	1	0.616824	65.1919
INTERPRO	IPR011304:L-lactate dehydrogenase	2	0.625	0.0684345	P06151, P16125	313	4	17763	28.3754	1	0.616824	65.1919
INTERPRO	IPR001303:Class II aldolase/adducin, N-terminal	2	0.625	0.0684345	Q9QYB8, Q9WVQ5	313	4	17763	28.3754	1	0.616824	65.1919
INTERPRO	IPR002005:Rab GTPase activator	2	0.625	0.0684345	P50396, Q61598	313	4	17763	28.3754	1	0.616824	65.1919
INTERPRO	IPR000647:CTF transcription factor/nuclear factor 1	2	0.625	0.0684345	P70257, Q02780	313	4	17763	28.3754	1	0.616824	65.1919
INTERPRO	IPR019548:CTF transcription factor/nuclear factor 1, N-terminal	2	0.625	0.0684345	P70257, Q02780	313	4	17763	28.3754	1	0.616824	65.1919
INTERPRO	IPR018177:L-lactate dehydrogenase, active site	2	0.625	0.0684345	P06151, P16125	313	4	17763	28.3754	1	0.616824	65.1919
INTERPRO	IPR002312:Aspartyl-tRNA synthetase, class IIb	2	0.625	0.0684345	Q8BP47, Q922B2	313	4	17763	28.3754	1	0.616824	65.1919
INTERPRO	IPR016102:Succinyl-CoA synthetase-like	2	0.625	0.0684345	Q9Z2I8, Q91V92	313	4	17763	28.3754	1	0.616824	65.1919
INTERPRO	IPR018203:GDP dissociation inhibitor	2	0.625	0.0684345	P50396, Q61598	313	4	17763	28.3754	1	0.616824	65.1919
INTERPRO	IPR019805:Heat shock protein Hsp90, conserved site	2	0.625	0.0684345	P07901, P11499	313	4	17763	28.3754	1	0.616824	65.1919
INTERPRO	IPR012198:cAMP-dependent protein kinase regulatory subunit	2	0.625	0.0684345	P12367, P31324	313	4	17763	28.3754	1	0.616824	65.1919
INTERPRO	IPR002305:Aminoacyl-tRNA synthetase, class Ib	2	0.625	0.0684345	P32921, Q91WQ3	313	4	17763	28.3754	1	0.616824	65.1919
INTERPRO	IPR013143:PCI/PINT associated module	2	0.625	0.0684345	P61202, P14685	313	4	17763	28.3754	1	0.616824	65.1919
INTERPRO	IPR005811:ATP-citrate lyase/succinyl-CoA ligase	2	0.625	0.0684345	Q9Z2I8, Q91V92	313	4	17763	28.3754	1	0.616824	65.1919
INTERPRO	IPR005946:Phosphoribosyl pyrophosphokinase	2	0.625	0.0684345	Q8C5R8, Q8R574	313	4	17763	28.3754	1	0.616824	65.1919
GOTERM_BP_FAT	GO:0006099~tricarboxylic acid cycle	3	0.9375	0.0685569	P54071, O88844, Q9Z2I8	256	23	13588	6.92323	1	0.543712	68.9082
GOTERM_BP_FAT	GO:0000096~sulfur amino acid metabolic process	3	0.9375	0.0685569	O09172, Q922D8, P50247	256	23	13588	6.92323	1	0.543712	68.9082
GOTERM_BP_FAT	GO:0016051~carbohydrate biosynthetic process	5	1.5625	0.0706747	Q9CYR6, Q9DCD0, P13707, Q00612, Q9Z2M7	256	83	13588	3.19748	1	0.552175	70.0509
INTERPRO	IPR011545:DNA/RNA helicase, DEAD/DEAH box type, N-terminal	4	1.25	0.0722393	Q9Z1N5, Q61655, Q8BZY3, P60843	313	55	17763	4.12733	1	0.629723	67.2494
GOTERM_BP_FAT	GO:0046040~IMP metabolic process	2	0.625	0.0729873	Q9CWJ9, Q9DCL9	256	4	13588	26.5391	1	0.561379	71.2535
GOTERM_BP_FAT	GO:0006188~IMP biosynthetic process	2	0.625	0.0729873	Q9CWJ9, Q9DCL9	256	4	13588	26.5391	1	0.561379	71.2535
GOTERM_BP_FAT	GO:0006422~aspartyl-tRNA aminoacylation	2	0.625	0.0729873	Q8BP47, Q922B2	256	4	13588	26.5391	1	0.561379	71.2535
GOTERM_BP_FAT	GO:0021801~cerebral cortex radial glia guided migration	2	0.625	0.0729873	P49615, P63005	256	4	13588	26.5391	1	0.561379	71.2535
GOTERM_BP_FAT	GO:0009820~alkaloid metabolic process	3	0.9375	0.0738912	Q9CQ60, Q9DCD0, Q00612	256	24	13588	6.63477	1	0.563168	71.7111
GOTERM_BP_FAT	GO:0006769~nicotinamide metabolic process	3	0.9375	0.0738912	Q9CQ60, Q9DCD0, Q00612	256	24	13588	6.63477	1	0.563168	71.7111
GOTERM_BP_FAT	GO:0006749~glutathione metabolic process	3	0.9375	0.0738912	O88844, O09172, Q00612	256	24	13588	6.63477	1	0.563168	71.7111
GOTERM_BP_FAT	GO:0046496~nicotinamide nucleotide metabolic process	3	0.9375	0.0738912	Q9CQ60, Q9DCD0, Q00612	256	24	13588	6.63477	1	0.563168	71.7111
GOTERM_BP_FAT	GO:0046356~acetyl-CoA catabolic process	3	0.9375	0.0738912	P54071, O88844, Q9Z2I8	256	24	13588	6.63477	1	0.563168	71.7111
SMART	SM00233:PH	8	2.5	0.073892	Q8BZ98, Q61234, Q9ES28, Q3UU96, Q99MK8, Q8K3H0, Q0KL02, Q62077	129	261	9131	2.16959	0.999416	0.412493	57.1363
GOTERM_MF_FAT	GO:0046983~protein dimerization activity	12	3.75	0.0752922	P00493, P13707, P07901, P63005, Q5SNZ0, Q99LP6, O09172, O55023, Q00612, P58389, Q9WU78, P28474	264	340	13288	1.77647	1	0.511141	67.038
PIR_SUPERFAMILY	PIRSF000460:Pprylas_GlgP	2	0.625	0.0754612	Q8CI94, Q9WUB3	211	3	8136	25.7062	1	0.842476	62.9461
PIR_SUPERFAMILY	PIRSF018231:human phosphoprotein phosphatase 1A	2	0.625	0.0754612	P49443, P36993	211	3	8136	25.7062	1	0.842476	62.9461
PIR_SUPERFAMILY	PIRSF002309:kinesin heavy chain	2	0.625	0.0754612	Q61768, P33175	211	3	8136	25.7062	1	0.842476	62.9461
PIR_SUPERFAMILY	PIRSF000460:glucan phosphorylase	2	0.625	0.0754612	Q8CI94, Q9WUB3	211	3	8136	25.7062	1	0.842476	62.9461
PIR_SUPERFAMILY	PIRSF015944:Golgi-localized, gamma ear-containing, ARF-binding protein	2	0.625	0.0754612	Q8BMI3, Q8R0H9	211	3	8136	25.7062	1	0.842476	62.9461
GOTERM_MF_FAT	GO:0005516~calmodulin binding	6	1.875	0.0759001	O70589, Q61234, Q9QYB8, Q8C078, P08414, Q8BW96	264	114	13288	2.64912	1	0.507006	67.3439
SMART	SM00326:SH3	7	2.1875	0.0759725	O70589, O88910, Q9ES28, Q812A2, Q9JLB0, Q0KL02, Q62077	129	211	9131	2.34825	0.999531	0.400077	58.1871
KEGG_PATHWAY	mmu05020:Prion diseases	4	1.25	0.0759941	Q61696, P05132, Q63932, P17879, P68181	164	35	5738	3.99861	0.999945	0.458025	59.855
SP_PIR_KEYWORDS	dynein	3	0.9375	0.0760003	Q6PDL0, Q8R1Q8, O88485	315	26	17854	6.53993	1	0.30666	64.7951
UP_SEQ_FEATURE	binding site:cAMP 2	2	0.625	0.0761292	P12367, P31324	315	4	16021	25.4302	1	0.83817	70.6339
UP_SEQ_FEATURE	DNA-binding region:CTF/NF-I	2	0.625	0.0761292	P70257, Q02780	315	4	16021	25.4302	1	0.83817	70.6339
UP_SEQ_FEATURE	region of interest:Dimerization and phosphorylation	2	0.625	0.0761292	P12367, P31324	315	4	16021	25.4302	1	0.83817	70.6339
UP_SEQ_FEATURE	site:Critical for catalysis	2	0.625	0.0761292	P54071, O88844	315	4	16021	25.4302	1	0.83817	70.6339
UP_SEQ_FEATURE	site:Involved in polymerization	2	0.625	0.0761292	P05213, P68373	315	4	16021	25.4302	1	0.83817	70.6339
UP_SEQ_FEATURE	binding site:cAMP 1	2	0.625	0.0761292	P12367, P31324	315	4	16021	25.4302	1	0.83817	70.6339
GOTERM_CC_FAT	GO:0005869~dynactin complex	2	0.625	0.0767185	Q9QZB9, Q9WUB4	199	5	12504	25.1337	1	0.326748	64.0094
GOTERM_MF_FAT	GO:0004645~phosphorylase activity	2	0.625	0.076858	Q8CI94, Q9WUB3	264	4	13288	25.1667	1	0.504655	67.8205
GOTERM_MF_FAT	GO:0004459~L-lactate dehydrogenase activity	2	0.625	0.076858	P06151, P16125	264	4	13288	25.1667	1	0.504655	67.8205
GOTERM_MF_FAT	GO:0004815~aspartate-tRNA ligase activity	2	0.625	0.076858	Q8BP47, Q922B2	264	4	13288	25.1667	1	0.504655	67.8205
GOTERM_MF_FAT	GO:0004749~ribose phosphate diphosphokinase activity	2	0.625	0.076858	Q8C5R8, Q8R574	264	4	13288	25.1667	1	0.504655	67.8205
GOTERM_MF_FAT	GO:0004774~succinate-CoA ligase activity	2	0.625	0.076858	Q9Z2I8, Q91V92	264	4	13288	25.1667	1	0.504655	67.8205
GOTERM_MF_FAT	GO:0051721~protein phosphatase 2A binding	2	0.625	0.076858	Q8BVQ5, P58389	264	4	13288	25.1667	1	0.504655	67.8205
GOTERM_MF_FAT	GO:0004690~cyclic nucleotide-dependent protein kinase activity	2	0.625	0.076858	P05132, P68181	264	4	13288	25.1667	1	0.504655	67.8205
GOTERM_BP_FAT	GO:0006984~ER-nuclear signaling pathway	3	0.9375	0.0793536	Q9WV60, Q8BGQ7, Q8BJW6	256	25	13588	6.36937	1	0.587334	74.3342
UP_SEQ_FEATURE	binding site:Substrate; via amide nitrogen	3	0.9375	0.079672	P52480, P50544, Q64105	315	24	16021	6.35754	1	0.844223	72.329
GOTERM_BP_FAT	GO:0055002~striated muscle cell development	4	1.25	0.0806554	Q61234, Q8BUV3, P68033, P68134	256	54	13588	3.93171	1	0.590714	74.9247
GOTERM_CC_FAT	GO:0005815~microtubule organizing center	7	2.1875	0.0807329	P28740, P63005, Q9WU78, Q61166, P11983, Q80TV8, Q7TPM6	199	189	12504	2.32719	1	0.335258	65.9622
GOTERM_MF_FAT	GO:0016866~intramolecular transferase activity	3	0.9375	0.0810023	Q9CYR6, Q8CAA7, Q9Z2M7	264	24	13288	6.29167	1	0.517008	69.8093
SP_PIR_KEYWORDS	elongation factor	3	0.9375	0.0811578	P58252, P62631, P10126	315	27	17854	6.29771	1	0.320053	67.3039
INTERPRO	IPR012340:Nucleic acid-binding, OB-fold	4	1.25	0.0818367	Q6ZWX6, Q8BP47, Q922B2, Q91WQ3	313	58	17763	3.91385	1	0.669847	71.9464
GOTERM_BP_FAT	GO:0006916~anti-apoptosis	5	1.5625	0.0835813	Q61696, Q9CPU0, Q9WV60, P62631, P17879, O88738	256	88	13588	3.0158	1	0.60153	76.2056
INTERPRO	IPR004364:Aminoacyl-tRNA synthetase, class II (D, K and N)	2	0.625	0.0848008	Q8BP47, Q922B2	313	5	17763	22.7003	1	0.676049	73.2648
INTERPRO	IPR003033:Sterol-binding	2	0.625	0.0848008	P51660, Q2TPA8	313	5	17763	22.7003	1	0.676049	73.2648
INTERPRO	IPR019818:Isocitrate/isopropylmalate dehydrogenase, conserved site	2	0.625	0.0848008	P54071, O88844	313	5	17763	22.7003	1	0.676049	73.2648
INTERPRO	IPR016066:Alpha-D-phosphohexomutase, conserved site	2	0.625	0.0848008	Q9CYR6, Q8CAA7	313	5	17763	22.7003	1	0.676049	73.2648
INTERPRO	IPR016055:Alpha-D-phosphohexomutase, alpha/beta/alpha I, II and III	2	0.625	0.0848008	Q9CYR6, Q8CAA7	313	5	17763	22.7003	1	0.676049	73.2648
INTERPRO	IPR018150:Aminoacyl-tRNA synthetase, class II (D, K and N)-like	2	0.625	0.0848008	Q8BP47, Q922B2	313	5	17763	22.7003	1	0.676049	73.2648
INTERPRO	IPR008153:Clathrin adaptor, gamma-adaptin, appendage	2	0.625	0.0848008	Q8BMI3, Q8R0H9	313	5	17763	22.7003	1	0.676049	73.2648
INTERPRO	IPR000760:Inositol monophosphatase	2	0.625	0.0848008	O55023, P49442	313	5	17763	22.7003	1	0.676049	73.2648
INTERPRO	IPR002554:Protein phosphatase 2A, regulatory B subunit, B56	2	0.625	0.0848008	Q91V89, Q61151	313	5	17763	22.7003	1	0.676049	73.2648
INTERPRO	IPR018074:Ubiquitin-activating enzyme, E1, active site	2	0.625	0.0848008	Q9Z1F9, Q8C878	313	5	17763	22.7003	1	0.676049	73.2648
INTERPRO	IPR005844:Alpha-D-phosphohexomutase, alpha/beta/alpha domain I	2	0.625	0.0848008	Q9CYR6, Q8CAA7	313	5	17763	22.7003	1	0.676049	73.2648
SP_PIR_KEYWORDS	alcohol metabolism	2	0.625	0.0849055	P28474, P47738	315	5	17854	22.6717	1	0.328234	69.0221
SP_PIR_KEYWORDS	lithium	2	0.625	0.0849055	O55023, P49442	315	5	17854	22.6717	1	0.328234	69.0221
GOTERM_BP_FAT	GO:0033013~tetrapyrrole metabolic process	3	0.9375	0.0849375	Q02357, P22907, Q9CY64	256	26	13588	6.1244	1	0.604913	76.7782
GOTERM_BP_FAT	GO:0051495~positive regulation of cytoskeleton organization	3	0.9375	0.0849375	P18760, Q9CVB6, Q9R0P5	256	26	13588	6.1244	1	0.604913	76.7782
GOTERM_BP_FAT	GO:0006778~porphyrin metabolic process	3	0.9375	0.0849375	Q02357, P22907, Q9CY64	256	26	13588	6.1244	1	0.604913	76.7782
UP_SEQ_FEATURE	repeat:WD 3	9	2.8125	0.0851418	Q8CBE3, Q9EPN1, Q9Z1Z2, P63005, Q8JZQ9, Q3UMY5, O88485, Q8BJW6, P27612	315	231	16021	1.98157	1	0.856544	74.7673
UP_SEQ_FEATURE	domain:AGC-kinase C-terminal	4	1.25	0.0854274	P05132, Q3UU96, Q99MK8, P68181	315	53	16021	3.83851	1	0.850405	74.8889
INTERPRO	IPR019775:WD40 repeat, conserved site	9	2.8125	0.0858211	Q8CBE3, Q9EPN1, Q9Z1Z2, P63005, Q8JZQ9, Q3UMY5, O88485, Q8BJW6, P27612	313	258	17763	1.97968	1	0.673385	73.7051
GOTERM_BP_FAT	GO:0000279~M phase	10	3.125	0.0863952	A2AGT5, Q9ERD7, P63005, P60122, P99024, Q8R001, P62754, Q61166, Q80TV8, Q7TPM6	256	283	13588	1.87555	1	0.608676	77.3793
GOTERM_MF_FAT	GO:0005096~GTPase activator activity	8	2.5	0.0873878	P50396, Q61598, Q9Z2H2, Q8BHL3, Q812A2, Q6IR34, Q91YM2, Q5FWK3	264	192	13288	2.09722	1	0.538357	72.651
GOTERM_BP_FAT	GO:0007015~actin filament organization	4	1.25	0.0877695	P59999, P18760, P68033, P68134	256	56	13588	3.79129	1	0.611993	77.9326
GOTERM_CC_FAT	GO:0030424~axon	5	1.5625	0.0899429	Q8CI94, P49615, Q9ERD7, O88447, Q9R0P9	199	107	12504	2.93618	1	0.360889	70.0791
GOTERM_BP_FAT	GO:0014866~skeletal myofibril assembly	2	0.625	0.0903892	P68033, P68134	256	5	13588	21.2312	1	0.620591	78.9522
GOTERM_BP_FAT	GO:0043200~response to amino acid stimulus	2	0.625	0.0903892	P18760, Q8BGQ7	256	5	13588	21.2312	1	0.620591	78.9522
GOTERM_BP_FAT	GO:0009060~aerobic respiration	3	0.9375	0.0906364	P54071, O88844, Q9Z2I8	256	27	13588	5.89757	1	0.618931	79.0461
GOTERM_BP_FAT	GO:0030036~actin cytoskeleton organization	7	2.1875	0.0907654	Q9Z2H5, P63005, Q8C0W0, A2AF33, P59999, P18760, A2AF31, P68033, P68134	256	165	13588	2.2518	1	0.616786	79.0949
GOTERM_MF_FAT	GO:0030170~pyridoxal phosphate binding	4	1.25	0.0911585	Q8CI94, Q9WUB3, P29758, Q99K85	264	54	13288	3.7284	1	0.547514	74.2102
GOTERM_MF_FAT	GO:0070279~vitamin B6 binding	4	1.25	0.0911585	Q8CI94, Q9WUB3, P29758, Q99K85	264	54	13288	3.7284	1	0.547514	74.2102
UP_SEQ_FEATURE	binding site:Substrate; via carbonyl oxygen	3	0.9375	0.0914852	Q9CZD3, Q9CWS0, P50544	315	26	16021	5.8685	1	0.863499	77.343
UP_SEQ_FEATURE	repeat:WD 1	9	2.8125	0.0922131	Q8CBE3, Q9EPN1, Q9Z1Z2, P63005, Q8JZQ9, Q3UMY5, O88485, Q8BJW6, P27612	315	235	16021	1.94784	1	0.859177	77.6223
UP_SEQ_FEATURE	repeat:WD 2	9	2.8125	0.0922131	Q8CBE3, Q9EPN1, Q9Z1Z2, P63005, Q8JZQ9, Q3UMY5, O88485, Q8BJW6, P27612	315	235	16021	1.94784	1	0.859177	77.6223
SP_PIR_KEYWORDS	GTPase activation	6	1.875	0.0922916	P50396, Q61598, Q8BHL3, Q812A2, Q91YM2, Q5FWK3	315	136	17854	2.50056	1	0.347726	72.1666
BIOCARTA	m_ptdinsPathway:Phosphoinositides and their downstream targets.	3	0.9375	0.0936834	Q9WV60, P84078, Q62077	35	18	1171	5.57619	0.999985	0.891725	67.2702
SP_PIR_KEYWORDS	wd repeat	9	2.8125	0.0938351	Q8CBE3, Q9EPN1, Q9Z1Z2, P63005, Q8JZQ9, Q3UMY5, O88485, Q8BJW6, P27612	315	263	17854	1.9396	1	0.348193	72.7852
SMART	SM00330:PIPKc	2	0.625	0.0941253	Q80XI4, O70172	129	7	9131	20.2237	0.999932	0.450806	66.4093
UP_SEQ_FEATURE	repeat:HEAT 15	2	0.625	0.0942409	Q76MZ3, Q6ZQ38	315	5	16021	20.3441	1	0.85899	78.3834
UP_SEQ_FEATURE	domain:SCP2	2	0.625	0.0942409	P51660, Q2TPA8	315	5	16021	20.3441	1	0.85899	78.3834
UP_SEQ_FEATURE	nucleotide phosphate-binding region:cAMP 2	2	0.625	0.0942409	P12367, P31324	315	5	16021	20.3441	1	0.85899	78.3834
UP_SEQ_FEATURE	domain:IPT/TIG 4	2	0.625	0.0942409	P70206, Q80UG2	315	5	16021	20.3441	1	0.85899	78.3834
UP_SEQ_FEATURE	nucleotide phosphate-binding region:cAMP 1	2	0.625	0.0942409	P12367, P31324	315	5	16021	20.3441	1	0.85899	78.3834
UP_SEQ_FEATURE	domain:GAE	2	0.625	0.0942409	Q8BMI3, Q8R0H9	315	5	16021	20.3441	1	0.85899	78.3834
BIOCARTA	m_nfatPathway:NFAT and Hypertrophy of the heart (Transcription in the broken heart)	4	1.25	0.0944522	P05132, Q9WV60, P08414, P68134	35	38	1171	3.5218	0.999986	0.845653	67.584
GOTERM_BP_FAT	GO:0008283~cell proliferation	9	2.8125	0.0946029	P61202, Q9WV60, P00493, P63005, P31324, Q99LX0, P62754, Q9R0P9, Q8K3H0	256	247	13588	1.93402	1	0.630105	80.4999
GOTERM_MF_FAT	GO:0004457~lactate dehydrogenase activity	2	0.625	0.0951346	P06151, P16125	264	5	13288	20.1333	1	0.557048	75.7646
GOTERM_MF_FAT	GO:0003857~3-hydroxyacyl-CoA dehydrogenase activity	2	0.625	0.0951346	O08756, P51660	264	5	13288	20.1333	1	0.557048	75.7646
GOTERM_MF_FAT	GO:0016778~diphosphotransferase activity	2	0.625	0.0951346	Q8C5R8, Q8R574	264	5	13288	20.1333	1	0.557048	75.7646
GOTERM_MF_FAT	GO:0005092~GDP-dissociation inhibitor activity	2	0.625	0.0951346	P50396, Q61598	264	5	13288	20.1333	1	0.557048	75.7646
GOTERM_MF_FAT	GO:0031403~lithium ion binding	2	0.625	0.0951346	O55023, P49442	264	5	13288	20.1333	1	0.557048	75.7646
INTERPRO	IPR003593:ATPase, AAA+ type, core	6	1.875	0.0963174	P60122, Q3UMC0, Q01853, Q8VEJ9, Q9WTM5, O88685	313	138	17763	2.46743	1	0.710239	77.8584
GOTERM_BP_FAT	GO:0019362~pyridine nucleotide metabolic process	3	0.9375	0.0964441	Q9CQ60, Q9DCD0, Q00612	256	28	13588	5.68694	1	0.634908	81.1421
GOTERM_BP_FAT	GO:0007270~nerve-nerve synaptic transmission	3	0.9375	0.0964441	P49615, Q99LX0, P08414	256	28	13588	5.68694	1	0.634908	81.1421
UP_SEQ_FEATURE	repeat:WD 7	6	1.875	0.0969261	Q8CBE3, Q9Z1Z2, P63005, Q3UMY5, O88485, P27612	315	124	16021	2.46098	1	0.860797	79.3541
INTERPRO	IPR006689:ARF/SAR superfamily	3	0.9375	0.0970271	P61205, P84084, P84078	313	30	17763	5.67508	1	0.70617	78.1158
GOTERM_CC_FAT	GO:0030425~dendrite	5	1.5625	0.0971245	Q9WV60, P49615, O70589, P97427, P84086	199	110	12504	2.8561	1	0.378367	72.9651
SP_PIR_KEYWORDS	coated pit	3	0.9375	0.0972372	Q8BWG8, P17427, P84091	315	30	17854	5.66794	1	0.354358	74.1042
GOTERM_BP_FAT	GO:0043087~regulation of GTPase activity	5	1.5625	0.0975574	P50396, Q61598, P63005, Q8BHL3, Q5FWK3	256	93	13588	2.85366	1	0.636716	81.5206
SP_PIR_KEYWORDS	cell cycle	13	4.0625	0.0975617	Q8VBW6, P49615, A2AGT5, P63005, P60122, Q8C878, Q8R001, Q8VEJ9, Q9WU78, Q61166, Q80TV8, Q7TPM6, Q8K3H0	315	447	17854	1.64839	1	0.351047	74.2269
PIR_SUPERFAMILY	PIRSF000548:cAMP-dependent protein kinase, regulatory subunit	2	0.625	0.0993335	P12367, P31324	211	4	8136	19.2796	1	0.891168	73.3881
PIR_SUPERFAMILY	PIRSF002583:Hsp90	2	0.625	0.0993335	P07901, P11499	211	4	8136	19.2796	1	0.891168	73.3881
PIR_SUPERFAMILY	PIRSF000548:PK_regulatory	2	0.625	0.0993335	P12367, P31324	211	4	8136	19.2796	1	0.891168	73.3881
PIR_SUPERFAMILY	PIRSF000738:ribose-phosphate pyrophosphokinase catalytic chain	2	0.625	0.0993335	Q8C5R8, Q8R574	211	4	8136	19.2796	1	0.891168	73.3881
PIR_SUPERFAMILY	PIRSF001172:AAA ATPase, Nsf/Cdc48/Vcp types	2	0.625	0.0993335	Q3UMC0, Q01853	211	4	8136	19.2796	1	0.891168	73.3881
PIR_SUPERFAMILY	PIRSF001323:ATP-dependent RNA helicase DHH1	2	0.625	0.0993335	Q61655, Q8BZY3	211	4	8136	19.2796	1	0.891168	73.3881
PIR_SUPERFAMILY	PIRSF001525:lysine-tRNA ligase	2	0.625	0.0993335	Q8BP47, Q922B2	211	4	8136	19.2796	1	0.891168	73.3881
PIR_SUPERFAMILY	PIRSF018476:nuclear factor 1	2	0.625	0.0993335	P70257, Q02780	211	4	8136	19.2796	1	0.891168	73.3881

## Sheet: Cluster C
Category	Term	Count	%	PValue	Genes	List Total	Pop Hits	Pop Total	Fold Enrichment	Bonferroni	Benjamini	FDR
SP_PIR_KEYWORDS	acetylation	123	59.7087	6.3745e-57	Q60930, P61979, Q3TGF2, P25976, P23198, Q922Q8, Q60932, B2RXM2, Q921M3, P58771, Q91VM5, Q64213, Q8BGT7, P32020, P47911, Q8K2B3, P97450, Q99020, Q8K019, P70441, Q61016, Q9ERK4, Q9CYR0, P49312, Q9D2G2, P09405, P55302, P52196, P32883, P61965, P62960, Q62189, Q8BP48, Q9CR98, Q9JLI8, P19536, Q921H9, Q8K4Z5, Q9CQF3, Q8BG05, Q9CYZ2, Q8R3Q6, Q8K2Y7, Q62376, Q6ZWY9, Q9EPJ9, Q9DCN2, Q9CWZ3, Q9CQ62, Q921G7,…	203	2325	17854	4.65288	1.50438e-54	1.50438e-54	8.20596e-54
SP_PIR_KEYWORDS	methylation	32	15.534	4.18357e-25	Q64475, Q569Z6, P61979, Q99JI6, Q8CGP1, Q64478, Q8CGP2, B2RXM2, Q91VM5, Q60668, Q80ZJ1, Q8BG05, Q61584, Q9Z130, P29341, P62806, P15864, Q6ZWY9, Q64525, Q61545, P62320, P70372, Q99020, O08583, Q61016, O88569, P49312, Q6PDM2, P09405, P10854, P60824, Q921I1, P32883, P10853	203	221	17854	12.7349	9.87322e-23	4.93661e-23	5.38555e-22
INTERPRO	IPR000504:RNA recognition motif, RNP-1	29	14.0777	1.90378e-22	P84104, Q62189, Q9D883, Q9CX86, Q9JLI8, B2RXM2, Q91VM5, Q60668, Q6NVF9, Q8BG05, Q9Z130, O35326, Q62376, P29341, Q61545, P70372, Q9CWZ3, Q99020, O08583, P26369, Q8CH25, O88569, P49312, Q6PDM2, Q9Z204, P09405, P60824, Q8BL97, Q920Q6, Q9JIX8	195	212	17763	12.4607	6.73937e-20	6.73937e-20	2.60816e-19
INTERPRO	IPR012677:Nucleotide-binding, alpha-beta plait	29	14.0777	2.17119e-22	P84104, Q62189, Q9D883, Q9CX86, Q9JLI8, B2RXM2, Q91VM5, Q60668, Q6NVF9, Q8BG05, Q9Z130, O35326, Q62376, P29341, Q61545, P70372, Q9CWZ3, Q99020, O08583, P26369, Q8CH25, O88569, P49312, Q6PDM2, Q9Z204, P09405, P60824, Q8BL97, Q920Q6, Q9JIX8	195	213	17763	12.4022	7.686e-20	3.843e-20	2.9745e-19
GOTERM_BP_FAT	GO:0016071~mRNA metabolic process	33	16.0194	2.39928e-22	P84104, Q62189, P61979, Q9D883, B2RXM2, Q921M3, Q923D4, Q91VM5, Q60668, Q64213, Q8BGT7, Q6NVF9, Q8K4Z5, Q9CQF3, Q8BG05, O35326, Q9Z130, Q62376, P29341, P62320, Q9CQL1, P70372, Q9CWZ3, O08583, P26369, O88569, P49312, Q6PDM2, Q99NB9, Q9Z204, P62317, Q8BL97, P61327, P62960	155	302	13588	9.57924	2.08497e-19	2.08497e-19	3.72292e-19
GOTERM_BP_FAT	GO:0008380~RNA splicing	28	13.5922	1.16567e-21	P84104, Q62189, P61979, Q9D883, B2RXM2, Q921M3, Q923D4, Q91VM5, Q64213, Q8BGT7, Q8K4Z5, Q8BG05, O35326, Q62376, P29341, P62320, Q9CQL1, Q9CWZ3, O08583, P26369, O88569, P49312, Q6PDM2, Q99NB9, Q9Z204, P62317, Q8BL97, P61327, P62960	155	201	13588	12.212	1.01297e-18	5.06486e-19	1.80876e-18
SMART	SM00360:RRM	29	14.0777	2.7838e-21	P84104, Q62189, Q9D883, Q9CX86, Q9JLI8, B2RXM2, Q91VM5, Q60668, Q6NVF9, Q8BG05, Q9Z130, O35326, Q62376, P29341, Q61545, P70372, Q9CWZ3, Q99020, O08583, P26369, Q8CH25, O88569, P49312, Q6PDM2, Q9Z204, P09405, P60824, Q8BL97, Q920Q6, Q9JIX8	117	212	9131	10.6757	1.89298e-19	1.89298e-19	2.8639e-18
SP_PIR_KEYWORDS	mrna splicing	27	13.1068	7.66509e-21	P84104, Q62189, P61979, Q9D883, B2RXM2, Q921M3, Q923D4, Q91VM5, Q64213, Q8BGT7, Q8K4Z5, Q8BG05, O35326, P29341, P62320, Q9CQL1, Q9CWZ3, O08583, P26369, O88569, P49312, Q6PDM2, Q99NB9, Q9Z204, P62317, Q8BL97, P61327, P62960	203	191	17854	12.4328	1.80896e-18	6.02987e-19	9.86736e-18
GOTERM_BP_FAT	GO:0006397~mRNA processing	30	14.5631	8.06607e-21	P84104, Q62189, P61979, Q9D883, B2RXM2, Q921M3, Q923D4, Q91VM5, Q64213, Q8BGT7, Q6NVF9, Q8K4Z5, Q9CQF3, Q8BG05, O35326, Q62376, P29341, P62320, Q9CQL1, Q9CWZ3, O08583, P26369, O88569, P49312, Q6PDM2, Q99NB9, Q9Z204, P62317, Q8BL97, P61327, P62960	155	262	13588	10.0379	7.00941e-18	2.33647e-18	1.2516e-17
SP_PIR_KEYWORDS	phosphoprotein	137	66.5049	1.14957e-20	P58871, Q60930, P61979, P25976, P23198, Q8BP27, Q922Q8, Q60932, B2RXM2, Q6PGL7, P58771, Q91VM5, Q64213, Q8BGT7, P32020, P47911, Q99JF8, Q8K2B3, P40630, Q61545, Q99020, Q8K019, P70441, Q60634, P97765, Q9CYR0, Q8BLK3, P49312, P18572, P09405, P52196, P61965, P62960, Q8BP48, O54941, Q6R891, Q9WUD1, Q9JHL1, Q9JLI8, Q8R361, Q9WUM3, Q6NVF9, Q8K4Z5, O35226, O08795, Q9CQF3, Q8BG05, Q9CY50, Q91Z38, Q9CYZ2,…	203	6311	17854	1.90925	2.71299e-18	6.78247e-19	1.47986e-17
SP_PIR_KEYWORDS	mrna processing	29	14.0777	1.58356e-20	P84104, Q62189, P61979, Q9D883, B2RXM2, Q921M3, Q923D4, Q91VM5, Q64213, Q6NVF9, Q8BGT7, Q8K4Z5, Q9CQF3, Q8BG05, O35326, P29341, P62320, Q9CQL1, Q9CWZ3, O08583, P26369, O88569, P49312, Q6PDM2, Q99NB9, Q9Z204, P62317, Q8BL97, P61327, P62960	203	240	17854	10.6274	3.73721e-18	7.47441e-19	2.03854e-17
SP_PIR_KEYWORDS	rna-binding	38	18.4466	1.82593e-20	P84104, Q62189, P61979, Q9D883, Q9JLI8, B2RXM2, Q91VM5, Q60668, Q64213, Q6NVF9, Q9D1J3, Q9CQF3, Q8BG05, Q61584, Q9Z130, O35326, Q62376, P29341, Q61545, P62320, Q9CQL1, P70372, Q99020, Q9CWZ3, Q9CY58, O08583, P26369, Q8CH25, O88569, P49312, Q6PDM2, Q9Z204, P09405, O54724, P60824, Q8BL97, P61327, Q920Q6, P62960	203	485	17854	6.89099	4.3092e-18	7.18201e-19	2.35055e-17
SP_PIR_KEYWORDS	Spliceosome	21	10.1942	9.4917e-19	Q62189, P61979, Q9CWZ3, O08583, Q9D883, B2RXM2, Q921M3, Q923D4, Q91VM5, O88569, Q64213, P49312, Q99NB9, Q6PDM2, Q8BGT7, Q9Z204, P62317, Q8K4Z5, Q8BG05, P29341, P61327, P62320	203	111	17854	16.6393	2.24004e-16	3.20006e-17	1.22188e-15
KEGG_PATHWAY	mmu03040:Spliceosome	23	11.165	8.60121e-18	P84104, Q62189, P61979, Q9CWZ3, O08583, P26369, Q9D883, B2RXM2, Q921M3, Q923D4, P49312, Q99NB9, Q6PDM2, Q8BGT7, Q9Z204, P62317, Q8K4Z5, Q8BG05, Q8BL97, Q62376, O35326, P61327, P62320, Q9JIX8	93	124	5738	11.4442	6.88097e-16	6.88097e-16	9.14409e-15
GOTERM_CC_FAT	GO:0005681~spliceosome	22	10.6796	1.94901e-17	Q62189, P61979, Q9CWZ3, O08583, Q9D883, B2RXM2, Q921M3, Q923D4, Q91VM5, O88569, Q64213, P49312, Q99NB9, Q6PDM2, Q8BGT7, Q9Z204, P62317, Q8K4Z5, Q8BG05, Q62376, P29341, P61327, P62320	173	124	12504	12.8234	5.35977e-15	5.35977e-15	2.56988e-14
GOTERM_CC_FAT	GO:0030529~ribonucleoprotein complex	36	17.4757	6.9635e-17	Q62189, P61979, P63323, P61358, P35980, Q9D883, Q9DB15, B2RXM2, Q921M3, Q923D4, Q91VM5, Q60668, Q64213, Q8BGT7, Q6NVF9, Q8K4Z5, P47911, Q8BG05, Q8K2Y7, Q62376, P29341, P62320, Q99020, Q9CWZ3, P47964, O08583, P26369, O88569, P49312, Q6PDM2, P99027, Q99NB9, Q9Z204, P09405, P62317, P61327, Q920Q6	173	462	12504	5.63201	3.05311e-14	1.53211e-14	1.44329e-13
GOTERM_MF_FAT	GO:0003723~RNA binding	40	19.4175	1.42531e-16	P84104, Q62189, P61979, Q9D883, Q9JLI8, B2RXM2, Q91VM5, Q60668, Q64213, Q8BGT7, Q6NVF9, Q9D1J3, Q8K4Z5, O08795, Q9CQF3, Q8BG05, Q61584, Q9Z130, O35326, Q62376, P29341, Q61545, Q9CQL1, P70372, Q99020, Q9CWZ3, Q9CY58, O08583, P26369, Q8CH25, O88569, P49312, Q6PDM2, Q9Z204, P09405, O54724, P60824, Q8BL97, P61327, Q920Q6, P62960	164	672	13288	4.82288	2.9754e-14	2.9754e-14	1.44329e-13
GOTERM_BP_FAT	GO:0006396~RNA processing	31	15.0485	1.18436e-15	P84104, Q62189, P61979, Q9D883, Q9JLI8, B2RXM2, Q921M3, Q923D4, Q91VM5, Q64213, Q8BGT7, Q6NVF9, Q8K4Z5, Q9CQF3, Q8BG05, O35326, Q62376, P29341, P62320, Q9CQL1, Q9CWZ3, O08583, P26369, O88569, P49312, Q6PDM2, Q99NB9, Q9Z204, P62317, Q8BL97, P61327, P62960	155	437	13588	6.21876	1.06126e-12	2.65343e-13	1.89848e-12
GOTERM_BP_FAT	GO:0006334~nucleosome assembly	14	6.79612	1.46639e-12	Q64475, P10922, Q8CGP1, Q64478, Q8CGP2, P10854, P43274, P10853, P43275, Q3TEA8, P43276, P15864, P62806, Q6ZWY9, Q64525	155	73	13588	16.8124	1.27429e-09	2.54857e-10	2.27536e-09
GOTERM_CC_FAT	GO:0000786~nucleosome	14	6.79612	1.85118e-12	Q64475, P10922, Q8CGP1, Q64478, Q8CGP2, P10854, P43274, P10853, P43275, Q3TEA8, P43276, P15864, P62806, Q6ZWY9, Q64525	173	62	12504	16.3207	5.09076e-10	1.69692e-10	2.4409e-09
GOTERM_BP_FAT	GO:0031497~chromatin assembly	14	6.79612	2.11061e-12	Q64475, P10922, Q8CGP1, Q64478, Q8CGP2, P10854, P43274, P10853, P43275, Q3TEA8, P43276, P15864, P62806, Q6ZWY9, Q64525	155	75	13588	16.364	1.83415e-09	3.05692e-10	3.27505e-09
GOTERM_BP_FAT	GO:0034728~nucleosome organization	14	6.79612	2.52153e-12	Q64475, P10922, Q8CGP1, Q64478, Q8CGP2, P10854, P43274, P10853, P43275, Q3TEA8, P43276, P15864, P62806, Q6ZWY9, Q64525	155	76	13588	16.1487	2.19122e-09	3.13031e-10	3.91263e-09
GOTERM_BP_FAT	GO:0065004~protein-DNA complex assembly	14	6.79612	2.52153e-12	Q64475, P10922, Q8CGP1, Q64478, Q8CGP2, P10854, P43274, P10853, P43275, Q3TEA8, P43276, P15864, P62806, Q6ZWY9, Q64525	155	76	13588	16.1487	2.19122e-09	3.13031e-10	3.91263e-09
PIR_SUPERFAMILY	PIRSF002072:helix-destabilizing protein	8	3.8835	2.90951e-12	P49312, Q99020, Q8BG05, Q9CX86, B2RXM2, Q9Z130, O88569, Q920Q6, Q60668	114	9	8136	63.4386	2.99685e-10	2.99685e-10	3.24739e-09
SP_PIR_KEYWORDS	ribonucleoprotein	22	10.6796	3.05902e-12	Q62189, P61979, Q99020, P47964, P63323, P35980, P26369, P61358, Q9DB15, Q9D883, B2RXM2, Q91VM5, O88569, Q60668, P49312, P99027, Q9Z204, P62317, P47911, Q8BG05, Q62376, Q8K2Y7, P62320	203	266	17854	7.27412	7.21923e-10	9.02405e-11	3.93788e-09
GOTERM_BP_FAT	GO:0006323~DNA packaging	15	7.28155	6.97897e-12	Q64475, P10922, Q8CGP1, Q8CGP2, Q64478, P10854, P43274, P10853, P43275, P43276, Q3TEA8, P62806, P15864, Q6ZWY9, Q64525, Q9JIX8	155	101	13588	13.0195	6.06473e-09	7.58091e-10	1.08291e-08
SP_PIR_KEYWORDS	viral nucleoprotein	10	4.85437	9.98524e-12	P49312, Q9Z204, P61979, Q99020, P62317, P26369, Q8BG05, Q9D883, B2RXM2, Q62376, P62320	203	27	17854	32.5743	2.35652e-09	2.61835e-10	1.28541e-08
GOTERM_BP_FAT	GO:0006333~chromatin assembly or disassembly	15	7.28155	2.01852e-11	Q64475, P10922, P23198, Q8CGP1, Q64478, Q8CGP2, P10854, P43274, P43275, P10853, Q3TEA8, P43276, P15864, P62806, Q6ZWY9, Q64525	155	109	13588	12.0639	1.75409e-08	1.94899e-09	3.1321e-08
GOTERM_CC_FAT	GO:0032993~protein-DNA complex	14	6.79612	2.4166e-11	Q64475, P10922, Q8CGP1, Q64478, Q8CGP2, P10854, P43274, P10853, P43275, Q3TEA8, P43276, P15864, P62806, Q6ZWY9, Q64525	173	75	12504	13.4918	6.64565e-09	1.66141e-09	3.18643e-08
SP_PIR_KEYWORDS	chromosomal protein	16	7.76699	3.93345e-11	P58871, Q64475, P10922, Q8CGP1, Q8CGP2, Q64478, Q60668, P10854, P43274, P10853, P43275, P43276, Q3TEA8, P62806, P15864, Q6ZWY9, Q64525	203	136	17854	10.3471	9.28295e-09	9.28295e-10	5.06358e-08
UP_SEQ_FEATURE	domain:RRM 2	14	6.79612	8.19086e-11	P70372, Q62189, Q99020, P26369, B2RXM2, Q60668, O88569, P49312, Q6PDM2, P09405, Q8BG05, Q9Z130, O35326, P29341, Q920Q6	205	88	16021	12.4331	5.13567e-08	5.13567e-08	1.21701e-07
UP_SEQ_FEATURE	domain:RRM 1	14	6.79612	8.19086e-11	P70372, Q62189, Q99020, P26369, B2RXM2, Q60668, O88569, P49312, Q6PDM2, P09405, Q8BG05, Q9Z130, O35326, P29341, Q920Q6	205	88	16021	12.4331	5.13567e-08	5.13567e-08	1.21701e-07
PIR_SUPERFAMILY	PIRSF002050:histone H2B	7	3.39806	1.26099e-09	Q64475, P10854, Q8CGP1, Q64478, Q8CGP2, P10853, Q6ZWY9, Q64525	114	10	8136	49.9579	1.29882e-07	6.49411e-08	1.40741e-06
INTERPRO	IPR000558:Histone H2B	7	3.39806	1.37437e-09	Q64475, P10854, Q8CGP1, Q64478, Q8CGP2, P10853, Q6ZWY9, Q64525	195	12	17763	53.1372	4.86526e-07	1.62176e-07	1.88287e-06
SP_PIR_KEYWORDS	mitochondrion	32	15.534	1.38531e-09	P19783, Q60930, Q9WV98, Q06185, Q60932, O08749, Q9Z1J3, Q9DB15, Q9CR98, P19536, Q8R361, Q8BMP6, Q8K2B3, P32020, Q8K2Y7, P40630, P17665, Q59J78, P97450, Q9DCN2, Q9CQ62, Q921G7, Q9CQ92, Q9D855, Q9CYR0, P56379, Q9D2G2, Q9DCX2, Q8C3X2, P48771, O54724, P52196	203	790	17854	3.56256	3.26934e-07	2.97213e-08	1.78333e-06
GOTERM_BP_FAT	GO:0034621~cellular macromolecular complex subunit organization	18	8.73786	2.48862e-09	Q64475, P10922, Q8CGP1, Q8CGP2, Q64478, Q9ERK4, Q8BGT7, O54724, P10854, P43274, P10853, P43275, P43276, Q3TEA8, P40630, P62806, P15864, Q6ZWY9, Q64525	155	245	13588	6.44066	2.16261e-06	2.16261e-07	3.86156e-06
SP_PIR_KEYWORDS	isopeptide bond	19	9.2233	2.7247e-09	Q64475, P61979, Q8CGP1, Q8CGP2, Q64478, P46061, Q04750, P58771, Q9QZD9, P49312, Q9Z204, P10854, P10853, Q60972, P62806, P15864, Q6ZWY9, Q64525, P62960, Q9JIX8	203	277	17854	6.03272	6.43029e-07	5.35858e-08	3.50754e-06
GOTERM_BP_FAT	GO:0034622~cellular macromolecular complex assembly	17	8.25243	3.14575e-09	Q64475, P10922, Q8CGP1, Q8CGP2, Q64478, Q9ERK4, Q8BGT7, P10854, P43274, P10853, P43275, P43276, Q3TEA8, P40630, P62806, P15864, Q6ZWY9, Q64525	155	217	13588	6.86773	2.73365e-06	2.48514e-07	4.8812e-06
SMART	SM00427:H2B	7	3.39806	3.20553e-09	Q64475, P10854, Q8CGP1, Q64478, Q8CGP2, P10853, Q6ZWY9, Q64525	117	12	9131	45.5249	2.17976e-07	1.08988e-07	3.29776e-06
INTERPRO	IPR005819:Histone H5	6	2.91262	1.79477e-08	P10922, P43274, P43275, P43276, Q3TEA8, P15864	195	9	17763	60.7282	6.35347e-06	1.58837e-06	2.45882e-05
SP_PIR_KEYWORDS	nucleus	78	37.8641	3.42173e-08	P58871, P61979, P25976, P23198, Q8CGP1, Q8CGP2, B2RXM2, Q80VP1, Q921M3, P97447, Q91VM5, Q60668, Q64213, Q8BGT7, Q9D1J3, Q99JF8, P43274, P43275, P43276, P40630, Q9Z130, Q9CU62, P29341, P15864, P62320, Q61545, Q99020, Q8K019, O08583, Q8CH25, Q9ERK4, P14733, P49312, Q99NB9, Q6PDM2, P09405, P62317, O54724, P10854, P10853, Q8BL97, Q3TEA8, P61965, Q60972, P63087, P83510, P62960, P84104, Q62189, Q569Z6,…	203	3808	17854	1.80151	8.07526e-06	6.21176e-07	4.40484e-05
UP_SEQ_FEATURE	domain:RRM	12	5.82524	5.16431e-08	P84104, Q6NVF9, Q9Z204, Q9CWZ3, O08583, P60824, Q9D883, Q8CH25, Q8BL97, Q62376, Q91VM5, Q61545	205	99	16021	9.47288	3.23797e-05	1.619e-05	7.67323e-05
GOTERM_BP_FAT	GO:0065003~macromolecular complex assembly	19	9.2233	5.18017e-08	Q64475, P10922, Q8CGP1, Q8CGP2, Q64478, Q9ERK4, P48036, Q8BGT7, O54724, P10854, P43274, P10853, P43275, P43276, Q3TEA8, P40630, P62806, P15864, Q6ZWY9, Q64525	155	338	13588	4.92789	4.50147e-05	3.7513e-06	8.03799e-05
GOTERM_CC_FAT	GO:0000785~chromatin	15	7.28155	6.07916e-08	Q64475, P10922, P23198, Q8CGP1, Q64478, Q8CGP2, P10854, P43274, P43275, P10853, Q3TEA8, P43276, P15864, P62806, Q6ZWY9, Q64525	173	165	12504	6.57068	1.67176e-05	3.34353e-06	8.01574e-05
SP_PIR_KEYWORDS	ubl conjugation	23	11.165	1.31204e-07	Q64475, P61979, Q8CGP1, Q8CGP2, Q64478, Q8CHU3, P46061, Q04750, Q80VP1, P58771, Q9QZD9, Q62277, P49312, Q9Z204, P10854, P10853, Q60972, P62806, P15864, Q6ZWY9, P26231, Q64525, P62960, Q9JIX8	203	524	17854	3.86043	3.09638e-05	2.21173e-06	0.000168901
INTERPRO	IPR005818:Histone H1/H5	6	2.91262	1.76913e-07	P10922, P43274, P43275, P43276, Q3TEA8, P15864	195	13	17763	42.0426	6.26251e-05	1.25253e-05	0.000242368
GOTERM_BP_FAT	GO:0043933~macromolecular complex subunit organization	19	9.2233	1.78732e-07	Q64475, P10922, Q8CGP1, Q8CGP2, Q64478, Q9ERK4, P48036, Q8BGT7, O54724, P10854, P43274, P10853, P43275, P43276, Q3TEA8, P40630, P62806, P15864, Q6ZWY9, Q64525	155	367	13588	4.53849	0.000155306	1.19475e-05	0.000277335
UP_SEQ_FEATURE	cross-link:Glycyl lysine isopeptide (Lys-Gly) (interchain with G-Cter in ubiquitin)	14	6.79612	2.37744e-07	Q64475, P61979, Q8CGP1, Q8CGP2, Q64478, P58771, Q9QZD9, P10854, P10853, Q60972, P15864, Q6ZWY9, Q64525, P62960, Q9JIX8	205	168	16021	6.5126	0.000149054	4.96872e-05	0.000353244
INTERPRO	IPR007125:Histone core	8	3.8835	3.24713e-07	Q64475, P10854, Q8CGP1, Q64478, Q8CGP2, P10853, P62806, Q6ZWY9, Q64525	195	42	17763	17.3509	0.000114942	1.91579e-05	0.000444853
SMART	SM00526:H15	6	2.91262	3.60122e-07	P10922, P43274, P43275, P43276, Q3TEA8, P15864	117	13	9131	36.0197	2.4488e-05	8.16273e-06	0.000370483
GOTERM_BP_FAT	GO:0006325~chromatin organization	17	8.25243	5.65964e-07	Q64475, O54941, P23198, P10922, Q8CGP1, Q8CGP2, Q64478, P10854, P43274, P43275, P10853, P43276, Q3TEA8, Q60972, P62806, P15864, Q6ZWY9, Q64525	155	315	13588	4.7311	0.000491702	3.51296e-05	0.000878194
SP_PIR_KEYWORDS	nucleosome core	8	3.8835	5.74839e-07	Q64475, P10854, Q8CGP1, Q64478, Q8CGP2, P10853, P62806, Q6ZWY9, Q64525	203	44	17854	15.991	0.000135653	9.04409e-06	0.000739994
GOTERM_BP_FAT	GO:0051276~chromosome organization	19	9.2233	7.32401e-07	Q64475, O54941, P23198, P10922, Q8CGP1, Q8CGP2, Q64478, P10854, P43274, P10853, P43275, P43276, Q3TEA8, Q9CU62, Q60972, P62806, P15864, Q6ZWY9, Q64525, Q9JIX8	155	404	13588	4.12284	0.000636254	4.24295e-05	0.00113645
GOTERM_CC_FAT	GO:0005694~chromosome	20	9.70874	1.08839e-06	P58871, Q64475, P23198, P10922, Q8CGP1, Q8CGP2, Q64478, P46061, Q04750, Q60668, P10854, P43274, P10853, P43275, P43276, Q3TEA8, Q9CU62, P62806, P15864, Q6ZWY9, Q64525	173	378	12504	3.8242	0.000299264	4.98835e-05	0.0014351
PIR_SUPERFAMILY	PIRSF038219:histone H1	5	2.42718	1.19596e-06	P10922, P43274, P43275, P43276, P15864	114	7	8136	50.9774	0.000123176	4.10603e-05	0.00133481
INTERPRO	IPR009072:Histone-fold	8	3.8835	4.40756e-06	Q64475, P10854, Q8CGP1, Q64478, Q8CGP2, P10853, P62806, Q6ZWY9, Q64525	195	61	17763	11.9465	0.00155906	0.000222872	0.00603815
GOTERM_MF_FAT	GO:0015078~hydrogen ion transmembrane transporter activity	9	4.36893	7.12219e-06	P19783, P97450, Q06185, Q9D1K2, Q9DCX2, P48771, Q9D855, P19536, P17665	164	82	13288	8.89292	0.00190693	0.000953921	0.00935314
GOTERM_CC_FAT	GO:0044427~chromosomal part	17	8.25243	7.96565e-06	Q64475, P23198, P10922, Q8CGP1, Q8CGP2, Q64478, P46061, P10854, P43274, P10853, P43275, P43276, Q3TEA8, Q9CU62, P62806, P15864, Q6ZWY9, Q64525	173	318	12504	3.86389	0.00218817	0.000312889	0.0105027
GOTERM_CC_FAT	GO:0044429~mitochondrial part	22	10.6796	1.03862e-05	P97450, Q60930, Q9DCN2, P19783, Q921G7, Q06185, Q9WV98, Q9CQ92, Q9DB15, Q9Z1J3, O08749, Q60932, P19536, Q8R361, Q9D855, Q9DCX2, Q8K2B3, P48771, P52196, Q8K2Y7, P63087, P17665	173	524	12504	3.03455	0.00285213	0.000356962	0.0136939
GOTERM_MF_FAT	GO:0015077~monovalent inorganic cation transmembrane transporter activity	9	4.36893	1.10867e-05	P19783, P97450, Q06185, Q9D1K2, Q9DCX2, P48771, Q9D855, P19536, P17665	164	87	13288	8.38183	0.00296683	0.000989924	0.0145591
GOTERM_CC_FAT	GO:0031966~mitochondrial membrane	18	8.73786	1.26292e-05	P97450, Q9DCN2, P19783, Q60930, Q921G7, Q06185, Q9WV98, Q9CQ92, Q60932, P19536, Q8R361, Q9D855, Q9DCX2, Q8K2B3, P48771, P52196, P63087, P17665	173	368	12504	3.53531	0.00346703	0.00038582	0.0166511
SP_PIR_KEYWORDS	transit peptide	18	8.73786	1.83313e-05	Q59J78, P19783, P97450, Q921G7, Q9CQ62, Q9DB15, Q9Z1J3, O08749, P19536, Q9CYR0, Q9D2G2, Q8C3X2, Q8K2B3, P32020, P48771, P40630, Q8K2Y7, P17665	203	457	17854	3.46414	0.00431688	0.000270353	0.0235955
UP_SEQ_FEATURE	compositionally biased region:Arg/Ser-rich (RS domain)	5	2.42718	2.31198e-05	P84104, Q6PDM2, P26369, Q8BL97, O35326	205	14	16021	27.9111	0.0143917	0.00361751	0.0343463
GOTERM_MF_FAT	GO:0022890~inorganic cation transmembrane transporter activity	10	4.85437	2.59647e-05	P19783, P97450, Q06185, Q9D1K2, Q9DCX2, P48771, Q921I1, Q9D855, P19536, P17665	164	127	13288	6.37987	0.00693447	0.00173814	0.034094
GOTERM_CC_FAT	GO:0019866~organelle inner membrane	16	7.76699	2.63864e-05	Q9DCN2, P19783, Q60930, P97450, Q921G7, Q06185, Q9WV98, Q60932, Q9D855, P19536, P14733, Q9DCX2, Q8K2B3, P48771, P52196, P17665	173	312	12504	3.70654	0.00723009	0.000725372	0.0347864
GOTERM_CC_FAT	GO:0005740~mitochondrial envelope	18	8.73786	2.75224e-05	P97450, Q9DCN2, P19783, Q60930, Q921G7, Q06185, Q9WV98, Q9CQ92, Q60932, P19536, Q8R361, Q9D855, Q9DCX2, Q8K2B3, P48771, P52196, P63087, P17665	173	391	12504	3.32735	0.0075402	0.000687833	0.0362839
KEGG_PATHWAY	mmu05322:Systemic lupus erythematosus	10	4.85437	3.43567e-05	Q64475, P23198, P10854, Q8CGP1, Q64478, Q8CGP2, P10853, P62806, Q6ZWY9, P62320, Q64525	93	103	5738	5.99019	0.00274481	0.00137335	0.0365192
GOTERM_MF_FAT	GO:0050733~RS domain binding	4	1.94175	3.52746e-05	Q6PDM2, Q9D1J3, Q9D883, O35326	164	6	13288	54.0163	0.00940921	0.00188897	0.0463161
SP_PIR_KEYWORDS	prenylation	10	4.85437	4.09202e-05	O70274, Q80ZJ1, Q99JI6, Q61016, Q8BR92, P32883, P61021, P14733, P63037, Q63739	203	145	17854	6.06557	0.00961088	0.000567919	0.0526643
SP_PIR_KEYWORDS	mitochondrion inner membrane	11	5.33981	4.55911e-05	P19783, P97450, Q921G7, Q9WV98, Q06185, Q9DCX2, Q8K2B3, P48771, Q9D855, P19536, P17665	203	183	17854	5.28666	0.0107021	0.000597585	0.0586741
GOTERM_CC_FAT	GO:0031967~organelle envelope	21	10.1942	5.25107e-05	P97450, Q60930, Q9DCN2, P19783, Q921G7, Q06185, Q9WV98, Q9CQ92, P23198, Q60932, P19536, Q8R361, Q9D855, Q9ERK4, P14733, Q9DCX2, Q8K2B3, P48771, P52196, P63087, P17665	173	540	12504	2.81079	0.014337	0.00120268	0.0692163
GOTERM_CC_FAT	GO:0031975~envelope	21	10.1942	5.52834e-05	P97450, Q60930, Q9DCN2, P19783, Q921G7, Q06185, Q9WV98, Q9CQ92, P23198, Q60932, P19536, Q8R361, Q9D855, Q9ERK4, P14733, Q9DCX2, Q8K2B3, P48771, P52196, P63087, P17665	173	542	12504	2.80042	0.0150884	0.00116881	0.0728699
GOTERM_CC_FAT	GO:0005743~mitochondrial inner membrane	15	7.28155	5.89806e-05	Q9DCN2, P19783, Q60930, P97450, Q921G7, Q06185, Q9WV98, Q60932, Q9D855, P19536, Q9DCX2, Q8K2B3, P48771, P52196, P17665	173	296	12504	3.66271	0.0160893	0.00115791	0.0777414
KEGG_PATHWAY	mmu05016:Huntington's disease	12	5.82524	0.000145379	P19783, P97450, Q60930, Q9DCX2, Q8K2B3, P48771, Q60932, O08585, Q9D855, P19536, P40630, P17665	93	183	5738	4.04583	0.0115638	0.00386954	0.154446
GOTERM_CC_FAT	GO:0043232~intracellular non-membrane-bounded organelle	46	22.3301	0.000157655	P58871, Q64475, P25976, P63323, P23198, Q6R891, P35980, P61358, Q8CGP1, Q64478, Q8CGP2, Q9DB15, Q04750, Q9QXS6, P58771, Q63739, Q9WUM3, Q60668, Q8VDD5, P47911, P43274, P43275, P43276, Q8K2Y7, Q9CU62, P62806, P15864, Q6ZWY9, O35526, Q64525, Q80Z38, P47964, P10922, Q62417, P46061, P97434, P14733, P99027, P09405, Q9WV55, P10854, P10853, Q9JKK7, Q3TEA8, P26043, P26231, Q9JIX8	173	1919	12504	1.73255	0.042432	0.0028864	0.207678
GOTERM_CC_FAT	GO:0043228~non-membrane-bounded organelle	46	22.3301	0.000157655	P58871, Q64475, P25976, P63323, P23198, Q6R891, P35980, P61358, Q8CGP1, Q64478, Q8CGP2, Q9DB15, Q04750, Q9QXS6, P58771, Q63739, Q9WUM3, Q60668, Q8VDD5, P47911, P43274, P43275, P43276, Q8K2Y7, Q9CU62, P62806, P15864, Q6ZWY9, O35526, Q64525, Q80Z38, P47964, P10922, Q62417, P46061, P97434, P14733, P99027, P09405, Q9WV55, P10854, P10853, Q9JKK7, Q3TEA8, P26043, P26231, Q9JIX8	173	1919	12504	1.73255	0.042432	0.0028864	0.207678
SP_PIR_KEYWORDS	cytoplasm	56	27.1845	0.000160413	P58871, P61979, P63323, Q99JI6, P35980, Q80VP1, P97447, P58771, Q60668, P32020, Q60865, Q61584, Q9Z130, P29341, Q61545, P70372, Q99020, Q8K019, O08583, Q9ERK4, P49312, Q6PDM2, P09405, O54724, P55302, P26043, P63087, P83510, P62960, Q9WUD1, Q6R891, Q9Z1J3, Q9JLI8, Q8CHU3, Q8R361, Q9QXS6, Q63739, Q9QZD9, Q9WUM3, P23506, Q9EPJ9, Q80Z38, Q9DCN2, O70274, Q9CWZ3, Q9CY58, Q62417, P46061, P97434, O88569,…	203	3029	17854	1.62603	0.0371527	0.00199067	0.206304
KEGG_PATHWAY	mmu00190:Oxidative phosphorylation	10	4.85437	0.000211422	P19783, P97450, Q06185, Q9D1K2, Q9DCX2, Q8K2B3, P48771, Q9D855, P19536, P17665	93	130	5738	4.74607	0.0167733	0.00421997	0.224538
UP_SEQ_FEATURE	transit peptide:Mitochondrion	17	8.25243	0.000212195	Q59J78, P19783, P97450, Q921G7, Q9CQ62, Q9DB15, Q9Z1J3, O08749, P19536, Q9CYR0, Q9D2G2, Q8C3X2, Q8K2B3, P48771, P40630, Q8K2Y7, P17665	205	449	16021	2.95895	0.124588	0.0262611	0.31482
KEGG_PATHWAY	mmu05012:Parkinson's disease	10	4.85437	0.000251221	P19783, P97450, Q60930, Q9DCX2, Q8K2B3, P48771, Q60932, Q9D855, P19536, P17665	93	133	5738	4.63902	0.0198996	0.00401198	0.266755
UP_SEQ_FEATURE	lipid moiety-binding region:S-farnesyl cysteine	6	2.91262	0.000285829	O70274, Q80ZJ1, Q8BR92, P14733, P63037, Q63739	205	46	16021	10.1936	0.164095	0.0294316	0.42385
GOTERM_CC_FAT	GO:0031974~membrane-enclosed lumen	32	15.534	0.000288043	Q569Z6, P61979, Q9WV98, P25976, O08749, Q9Z1J3, Q9DB15, Q9JLI8, Q8BP92, Q04750, Q8BGT7, P47911, Q9CQF3, Q8K2Y7, P40630, P09103, Q9CWZ3, Q921G7, Q9D1Q6, O08583, P14733, O88569, P49312, Q6PDM2, P09405, P24369, P60824, P52196, P61965, Q60972, P61327, Q9JIX8	173	1174	12504	1.97008	0.0761664	0.00493922	0.379136
GOTERM_CC_FAT	GO:0031090~organelle membrane	25	12.1359	0.000291652	P97450, Q60930, Q9DCN2, P19783, Q921G7, Q9D1Q6, Q06185, Q9WV98, Q9CQ92, Q9R0A0, O08585, Q60932, Q8CHU3, P19536, Q8R361, Q9D855, P14733, Q62277, Q9DCX2, Q8K2B3, P48771, P52196, P63087, O35526, P17665	173	809	12504	2.23354	0.0770831	0.00470747	0.383878
GOTERM_CC_FAT	GO:0070013~intracellular organelle lumen	31	15.0485	0.000349672	Q569Z6, P61979, P25976, O08749, Q9Z1J3, Q9DB15, Q9JLI8, Q8BP92, Q04750, Q8BGT7, P47911, Q9CQF3, P40630, Q8K2Y7, P09103, Q9CWZ3, Q921G7, Q9D1Q6, O08583, P14733, O88569, P49312, Q6PDM2, P09405, P24369, P60824, P52196, P61965, Q60972, P61327, Q9JIX8	173	1133	12504	1.97758	0.0916965	0.0053289	0.460083
GOTERM_CC_FAT	GO:0043233~organelle lumen	31	15.0485	0.000365724	Q569Z6, P61979, P25976, O08749, Q9Z1J3, Q9DB15, Q9JLI8, Q8BP92, Q04750, Q8BGT7, P47911, Q9CQF3, P40630, Q8K2Y7, P09103, Q9CWZ3, Q921G7, Q9D1Q6, O08583, P14733, O88569, P49312, Q6PDM2, P09405, P24369, P60824, P52196, P61965, Q60972, P61327, Q9JIX8	173	1136	12504	1.97236	0.0956985	0.00528035	0.481156
SP_PIR_KEYWORDS	RNA binding	4	1.94175	0.000375346	Q62189, P09405, P35980, P62960	203	13	17854	27.0618	0.0847869	0.00442012	0.482112
GOTERM_BP_FAT	GO:0006119~oxidative phosphorylation	6	2.91262	0.000420125	P97450, Q06185, Q9D1K2, Q9DCX2, O08749, Q9D855	155	56	13588	9.39263	0.305918	0.0225644	0.649917
GOTERM_CC_FAT	GO:0005739~mitochondrion	34	16.5049	0.000495022	P19783, Q60930, Q9WV98, Q06185, Q60932, O08749, Q9Z1J3, Q9DB15, Q9CR98, Q8R361, P19536, Q8BMP6, Q8K2B3, P32020, Q8R3Q6, Q8K2Y7, P40630, P17665, Q59J78, P97450, Q9DCN2, Q9CQ62, Q921G7, Q9CQ92, Q9D855, Q9CYR0, P56379, Q9D2G2, Q9DCX2, Q8C3X2, P48771, O54724, P52196, P63087	173	1322	12504	1.85888	0.127301	0.00678512	0.650751
GOTERM_CC_FAT	GO:0009898~internal side of plasma membrane	13	6.31068	0.000613913	Q9DCN2, Q8BMP6, Q80ZJ1, Q9R0A0, O08585, Q61016, P32883, P46061, Q8BR92, P61021, P26043, P26231, P39447	173	287	12504	3.27389	0.155388	0.00800956	0.80646
GOTERM_MF_FAT	GO:0003697~single-stranded DNA binding	5	2.42718	0.000676639	P49312, O08583, Q9CYR0, P62960, O88569	164	33	13288	12.2764	0.165899	0.029781	0.88499
SP_PIR_KEYWORDS	nucleosome	3	1.45631	0.00075291	P10922, P43276, P15864	203	4	17854	65.9631	0.162851	0.00842874	0.96491
GOTERM_BP_FAT	GO:0006091~generation of precursor metabolites and energy	11	5.33981	0.000782902	P97450, Q9D2G2, Q921G7, Q06185, Q9D1K2, Q9DCX2, Q8K2B3, O08749, P17751, Q9D855, P63087	155	261	13588	3.69467	0.493691	0.0392449	1.20794
GOTERM_BP_FAT	GO:0000398~nuclear mRNA splicing, via spliceosome	5	2.42718	0.000783296	P49312, Q99NB9, Q8BGT7, Q8K4Z5, Q62376	155	37	13588	11.8466	0.493864	0.037124	1.20854
GOTERM_BP_FAT	GO:0000377~RNA splicing, via transesterification reactions with bulged adenosine as nucleophile	5	2.42718	0.000783296	P49312, Q99NB9, Q8BGT7, Q8K4Z5, Q62376	155	37	13588	11.8466	0.493864	0.037124	1.20854
GOTERM_BP_FAT	GO:0000375~RNA splicing, via transesterification reactions	5	2.42718	0.000783296	P49312, Q99NB9, Q8BGT7, Q8K4Z5, Q62376	155	37	13588	11.8466	0.493864	0.037124	1.20854
GOTERM_CC_FAT	GO:0005913~cell-cell adherens junction	5	2.42718	0.000813949	Q8VDD5, Q62417, Q9JKF6, P26231, P39447	173	31	12504	11.6577	0.200627	0.0101269	1.06793
UP_SEQ_FEATURE	repeat:UIM 1	4	1.94175	0.000826765	O35226, Q60902, Q8CHU3, Q80VP1	205	15	16021	20.8403	0.404644	0.0714074	1.22141
UP_SEQ_FEATURE	repeat:UIM 2	4	1.94175	0.000826765	O35226, Q60902, Q8CHU3, Q80VP1	205	15	16021	20.8403	0.404644	0.0714074	1.22141
GOTERM_BP_FAT	GO:0050658~RNA transport	6	2.91262	0.000897683	P49312, Q9CWZ3, O08583, P61327, Q9CQL1, O88569	155	66	13588	7.9695	0.541794	0.0402435	1.38388
GOTERM_BP_FAT	GO:0051236~establishment of RNA localization	6	2.91262	0.000897683	P49312, Q9CWZ3, O08583, P61327, Q9CQL1, O88569	155	66	13588	7.9695	0.541794	0.0402435	1.38388
GOTERM_BP_FAT	GO:0050657~nucleic acid transport	6	2.91262	0.000897683	P49312, Q9CWZ3, O08583, P61327, Q9CQL1, O88569	155	66	13588	7.9695	0.541794	0.0402435	1.38388
UP_SEQ_FEATURE	short sequence motif:Prevents secretion from ER	6	2.91262	0.000913348	Q9D1Q6, P24369, O08795, P55302, Q8BP92, P09103	205	59	16021	7.94758	0.43613	0.069112	1.34852
GOTERM_BP_FAT	GO:0006403~RNA localization	6	2.91262	0.000961327	P49312, Q9CWZ3, O08583, P61327, Q9CQL1, O88569	155	67	13588	7.85055	0.56647	0.0409286	1.48131
GOTERM_CC_FAT	GO:0048770~pigment granule	7	3.39806	0.00110655	P18572, P24369, P11438, Q8BHN3, P35564, P61021, P09103	173	85	12504	5.95226	0.262485	0.0131505	1.44925
GOTERM_CC_FAT	GO:0042470~melanosome	7	3.39806	0.00110655	P18572, P24369, P11438, Q8BHN3, P35564, P61021, P09103	173	85	12504	5.95226	0.262485	0.0131505	1.44925
INTERPRO	IPR000886:Endoplasmic reticulum, targeting sequence	5	2.42718	0.00122019	Q9D1Q6, O08795, P55302, Q8BP92, P09103	195	43	17763	10.5921	0.350928	0.0525929	1.65876
KEGG_PATHWAY	mmu04260:Cardiac muscle contraction	7	3.39806	0.00146555	P19783, P48771, Q9D855, O08532, P19536, P58771, P17665	93	78	5738	5.53708	0.110708	0.0193651	1.5471
GOTERM_BP_FAT	GO:0015931~nucleobase, nucleoside, nucleotide and nucleic acid transport	6	2.91262	0.00150503	P49312, Q9CWZ3, O08583, P61327, Q9CQL1, O88569	155	74	13588	7.10793	0.72987	0.0604238	2.30998
UP_SEQ_FEATURE	region of interest:RNA-binding RGG-box	3	1.45631	0.00157321	P49312, P61979, Q61584	205	5	16021	46.8907	0.627373	0.103885	2.31219
SP_PIR_KEYWORDS	Chaperone	8	3.8835	0.00160969	Q59J78, Q9D1Q6, Q9WV98, O08583, P35564, Q9QYI3, P63037, P09103	203	150	17854	4.69071	0.316271	0.0171331	2.05249
INTERPRO	IPR003903:Ubiquitin interacting motif	4	1.94175	0.00193374	O35226, Q60902, Q8CHU3, Q80VP1	195	23	17763	15.8421	0.496014	0.073308	2.61692
GOTERM_MF_FAT	GO:0003735~structural constituent of ribosome	8	3.8835	0.0025762	P99027, P47964, P63323, P47911, P61358, P35980, Q9DB15, Q8K2Y7	164	151	13288	4.29268	0.499082	0.0940388	3.33094
GOTERM_MF_FAT	GO:0016676~oxidoreductase activity, acting on heme group of donors, oxygen as acceptor	4	1.94175	0.0026796	P19783, P48771, P19536, P17665	164	23	13288	14.0912	0.512808	0.0859657	3.46247
GOTERM_MF_FAT	GO:0015002~heme-copper terminal oxidase activity	4	1.94175	0.0026796	P19783, P48771, P19536, P17665	164	23	13288	14.0912	0.512808	0.0859657	3.46247
GOTERM_MF_FAT	GO:0004129~cytochrome-c oxidase activity	4	1.94175	0.0026796	P19783, P48771, P19536, P17665	164	23	13288	14.0912	0.512808	0.0859657	3.46247
GOTERM_MF_FAT	GO:0016675~oxidoreductase activity, acting on heme group of donors	4	1.94175	0.0026796	P19783, P48771, P19536, P17665	164	23	13288	14.0912	0.512808	0.0859657	3.46247
GOTERM_CC_FAT	GO:0000276~mitochondrial proton-transporting ATP synthase complex, coupling factor F(o)	3	1.45631	0.00272119	P97450, Q06185, Q9DCX2	173	6	12504	36.1387	0.527325	0.0307404	3.52916
GOTERM_MF_FAT	GO:0000166~nucleotide binding	42	20.3883	0.00273455	P84104, Q62189, Q60930, Q569Z6, Q99JI6, Q60932, Q9CX86, O08749, Q9D883, Q9JLI8, B2RXM2, Q04750, P61021, Q91VM5, Q60668, Q6NVF9, Q8VDD5, Q80ZJ1, Q8K2B3, Q8BG05, Q9Z130, Q9CU62, O35326, Q62376, P29341, Q61545, P70372, Q99020, Q9CWZ3, O08583, P26369, Q8CH25, O88569, P49312, Q6PDM2, Q9Z204, P09405, P60824, P32883, Q8BL97, P83510, Q9JIX8, Q920Q6	164	2183	13288	1.55888	0.519949	0.0783045	3.5323
UP_SEQ_FEATURE	compositionally biased region:Gly-rich	9	4.36893	0.00275664	P58871, Q6NZL0, P49312, Q99020, P60824, Q8BG05, B2RXM2, Q9Z130, P63037, O88569	205	187	16021	3.76129	0.822857	0.15893	4.01855
SMART	SM00726:UIM	4	1.94175	0.00293946	O35226, Q60902, Q8CHU3, Q80VP1	117	23	9131	13.5726	0.181415	0.0488128	2.98309
GOTERM_BP_FAT	GO:0006412~translation	11	5.33981	0.0034479	P99027, P57776, P47964, P63323, P47911, P61358, P35980, Q9DB15, O70251, Q8K2Y7, Q9QZD9	155	319	13588	3.02291	0.950282	0.12753	5.21821
GOTERM_CC_FAT	GO:0005753~mitochondrial proton-transporting ATP synthase complex	3	1.45631	0.00377528	P97450, Q06185, Q9DCX2	173	7	12504	30.9761	0.646604	0.040753	4.86503
SP_PIR_KEYWORDS	ribosomal protein	8	3.8835	0.00406878	P99027, P47964, P63323, P47911, P61358, P35980, Q9DB15, Q8K2Y7	203	177	17854	3.97517	0.617945	0.0409714	5.11311
GOTERM_MF_FAT	GO:0003729~mRNA binding	5	2.42718	0.00428488	Q9Z204, Q9CWZ3, Q9CY58, Q61584, P29341	164	54	13288	7.50226	0.683621	0.108706	5.48334
GOTERM_CC_FAT	GO:0044455~mitochondrial membrane part	5	2.42718	0.00452454	P97450, Q9CQ92, Q06185, Q9DCX2, P48771	173	49	12504	7.37525	0.712655	0.0468322	5.80416
SP_PIR_KEYWORDS	dna-binding	28	13.5922	0.00464335	Q64475, P61979, O54941, P25976, Q8CGP1, Q64478, Q8CGP2, Q04750, Q60668, Q9D1J3, Q99JF8, P43274, P43275, P43276, Q9Z130, P40630, P62806, P15864, Q6ZWY9, Q64525, Q99020, Q8K019, P10922, Q9CYR0, P09405, P10854, P10853, Q3TEA8, P62960	203	1404	17854	1.754	0.66659	0.0447345	5.81541
SP_PIR_KEYWORDS	mRNA transport	5	2.42718	0.0047314	P49312, Q9CWZ3, O08583, P61327, Q9CQL1	203	60	17854	7.32923	0.673479	0.043783	5.92261
GOTERM_CC_FAT	GO:0016023~cytoplasmic membrane-bounded vesicle	14	6.79612	0.00474055	O08585, O08749, P11438, P35564, Q8CHU3, P61021, P47867, Q62277, P18572, P24369, Q921I1, Q8BHN3, P09103, O35526	173	414	12504	2.44417	0.729302	0.0472456	6.0733
GOTERM_CC_FAT	GO:0005741~mitochondrial outer membrane	6	2.91262	0.00486664	Q9DCN2, Q60930, Q9CQ92, Q60932, Q8R361, P63087	173	80	12504	5.42081	0.738571	0.0467843	6.23009
GOTERM_BP_FAT	GO:0051028~mRNA transport	5	2.42718	0.00531732	P49312, Q9CWZ3, O08583, P61327, Q9CQL1	155	62	13588	7.06972	0.990275	0.182446	7.93985
GOTERM_CC_FAT	GO:0031988~membrane-bounded vesicle	14	6.79612	0.00533893	O08585, O08749, P11438, P35564, Q8CHU3, P61021, P47867, Q62277, P18572, P24369, Q921I1, Q8BHN3, P09103, O35526	173	420	12504	2.40925	0.770566	0.0494965	6.8152
SP_PIR_KEYWORDS	cf(0)	3	1.45631	0.00655039	P97450, Q06185, Q9DCX2	203	11	17854	23.9866	0.787959	0.0579086	8.11214
GOTERM_CC_FAT	GO:0031968~organelle outer membrane	6	2.91262	0.00692843	Q9DCN2, Q60930, Q9CQ92, Q60932, Q8R361, P63087	173	87	12504	4.98465	0.852208	0.0617432	8.75969
SP_PIR_KEYWORDS	lipoprotein	15	7.28155	0.00727945	O70274, Q9DCN2, Q99JI6, Q61016, Q80Z24, P61021, P14733, P63037, Q63739, Q8BLK3, Q80ZJ1, P55302, P32883, Q8BR92, Q91XV3	203	589	17854	2.23983	0.82169	0.0618641	8.97645
GOTERM_MF_FAT	GO:0042162~telomeric DNA binding	3	1.45631	0.00764886	P09405, O88569, Q60668	164	11	13288	22.0976	0.872262	0.170615	9.59209
GOTERM_CC_FAT	GO:0019867~outer membrane	6	2.91262	0.00797513	Q9DCN2, Q60930, Q9CQ92, Q60932, Q8R361, P63087	173	90	12504	4.8185	0.889413	0.0685668	10.0196
GOTERM_CC_FAT	GO:0016607~nuclear speck	6	2.91262	0.00797513	Q6PDM2, Q8BGT7, Q9CWZ3, O08583, Q9JLI8, P61327	173	90	12504	4.8185	0.889413	0.0685668	10.0196
GOTERM_BP_FAT	GO:0015985~energy coupled proton transport, down electrochemical gradient	4	1.94175	0.00836659	P97450, Q06185, Q9D1K2, Q9DCX2	155	37	13588	9.47724	0.999325	0.262298	12.2229
GOTERM_BP_FAT	GO:0015986~ATP synthesis coupled proton transport	4	1.94175	0.00836659	P97450, Q06185, Q9D1K2, Q9DCX2	155	37	13588	9.47724	0.999325	0.262298	12.2229
GOTERM_CC_FAT	GO:0005654~nucleoplasm	17	8.25243	0.00844155	P61979, Q9CWZ3, Q569Z6, O08583, Q9JLI8, Q04750, O88569, P49312, Q6PDM2, Q8BGT7, P09405, P60824, Q9CQF3, P40630, Q60972, P61965, P61327	173	599	12504	2.05128	0.902829	0.070262	10.5758
SP_PIR_KEYWORDS	DNA binding	9	4.36893	0.00922023	P49312, Q99020, P09405, P10854, P10853, Q04750, P62806, P15864, P62960	203	258	17854	3.06805	0.887642	0.0751039	11.2408
UP_SEQ_FEATURE	repeat:4	6	2.91262	0.0094172	P09405, Q8CHU3, Q8BL97, Q80VP1, P62320, Q61545	205	101	16021	4.64265	0.997348	0.416858	13.1151
GOTERM_MF_FAT	GO:0005198~structural molecule activity	13	6.31068	0.00950531	P99027, P47964, P63323, P47911, Q9WV55, P61358, P35980, Q9DB15, O08585, Q8K2Y7, P14733, P58771, P26231	164	450	13288	2.3407	0.922665	0.192087	11.7882
GOTERM_BP_FAT	GO:0034220~ion transmembrane transport	4	1.94175	0.0118641	P97450, Q06185, Q9D1K2, Q9DCX2	155	42	13588	8.349	0.999969	0.339569	16.9057
GOTERM_CC_FAT	GO:0030665~clathrin coated vesicle membrane	4	1.94175	0.013094	Q62277, O08585, Q8CHU3, O35526	173	36	12504	8.03083	0.973341	0.10402	15.9529
GOTERM_CC_FAT	GO:0045263~proton-transporting ATP synthase complex, coupling factor F(o)	3	1.45631	0.0132828	P97450, Q06185, Q9DCX2	173	13	12504	16.6794	0.974708	0.102511	16.1646
GOTERM_CC_FAT	GO:0016604~nuclear body	7	3.39806	0.013673	Q6PDM2, Q8BGT7, Q9CWZ3, O08583, Q9CQF3, Q9JLI8, P61327	173	142	12504	3.56297	0.977314	0.102527	16.6008
KEGG_PATHWAY	mmu03010:Ribosome	6	2.91262	0.0136966	P99027, P47964, P63323, P47911, P61358, P35980	93	89	5738	4.15948	0.668225	0.145821	13.6375
GOTERM_MF_FAT	GO:0043566~structure-specific DNA binding	5	2.42718	0.0141339	P49312, O08583, Q9CYR0, P62960, O88569	164	76	13288	5.33055	0.97796	0.254317	17.051
SP_PIR_KEYWORDS	Hydrogen ion transport	4	1.94175	0.0142876	P97450, Q06185, Q9D1K2, Q9DCX2	203	45	17854	7.81784	0.9665	0.110513	16.9106
SP_PIR_KEYWORDS	actin-binding	8	3.8835	0.014606	Q8VDD5, Q6R891, Q9JKK7, P97434, Q9QXS6, P26043, P58771, Q9WUM3	203	226	17854	3.1133	0.968959	0.1093	17.2554
COG_ONTOLOGY	RNA processing and modification	3	1.45631	0.0155792	Q64213, Q99NB9, Q9JLI8	17	25	2040	14.4	0.104088	0.104088	7.77585
GOTERM_CC_FAT	GO:0005840~ribosome	8	3.8835	0.0168816	P99027, P47964, P63323, P47911, P61358, P35980, Q9DB15, Q8K2Y7	173	192	12504	3.01156	0.99074	0.121955	20.108
UP_SEQ_FEATURE	region of interest:Globular	3	1.45631	0.0172174	P10922, P43274, P15864	205	16	16021	14.6534	0.999981	0.596446	22.7441
INTERPRO	IPR013027:FAD-dependent pyridine nucleotide-disulphide oxidoreductase	3	1.45631	0.0179606	Q921G7, Q8K2B3, O08749	195	19	17763	14.383	0.998365	0.473542	21.987
UP_SEQ_FEATURE	repeat:3	6	2.91262	0.0181053	P09405, Q8CHU3, Q8BL97, Q80VP1, P62320, Q61545	205	119	16021	3.9404	0.999989	0.585728	23.7747
UP_SEQ_FEATURE	domain:RRM 3	4	1.94175	0.0183729	P70372, P09405, P26369, P29341	205	44	16021	7.10466	0.999991	0.564167	24.0828
GOTERM_CC_FAT	GO:0031981~nuclear lumen	21	10.1942	0.0188163	P61979, Q9CWZ3, Q569Z6, P25976, O08583, Q9JLI8, Q04750, P14733, O88569, P49312, Q6PDM2, Q8BGT7, P09405, P47911, P60824, Q9CQF3, P40630, Q60972, P61965, P61327, Q9JIX8	173	883	12504	1.71894	0.994613	0.13167	22.1563
GOTERM_CC_FAT	GO:0016469~proton-transporting two-sector ATPase complex	4	1.94175	0.0198324	P97450, Q06185, Q9D1K2, Q9DCX2	173	42	12504	6.88357	0.995949	0.134949	23.2127
SP_PIR_KEYWORDS	protein biosynthesis	6	2.91262	0.0209878	P57776, P47964, P63323, P35980, O70251, Q9QZD9	203	139	17854	3.79643	0.993301	0.149116	23.8949
GOTERM_BP_FAT	GO:0015992~proton transport	4	1.94175	0.0210459	P97450, Q06185, Q9D1K2, Q9DCX2	155	52	13588	6.74342	1	0.50881	28.1112
INTERPRO	IPR004023:Mago nashi protein	2	0.970874	0.0217245	P61327, Q9CQL1	195	2	17763	91.0923	0.99958	0.506799	25.9851
INTERPRO	IPR018940:Elongation factor 1 beta central acidic region, eukaryote	2	0.970874	0.0217245	P57776, O70251	195	2	17763	91.0923	0.99958	0.506799	25.9851
INTERPRO	IPR017300:Na(+)/H(+) exchange regulatory cofactor NHE-RF	2	0.970874	0.0217245	P70441, Q9JHL1	195	2	17763	91.0923	0.99958	0.506799	25.9851
INTERPRO	IPR015098:EBP50, C-terminal	2	0.970874	0.0217245	P70441, Q9JHL1	195	2	17763	91.0923	0.99958	0.506799	25.9851
INTERPRO	IPR012956:CARG-binding factor, N-terminal	2	0.970874	0.0217245	Q99020, Q60668	195	2	17763	91.0923	0.99958	0.506799	25.9851
INTERPRO	IPR014038:Translation elongation factor EF1B, beta and delta chains, guanine nucleotide exchange	2	0.970874	0.0217245	P57776, O70251	195	2	17763	91.0923	0.99958	0.506799	25.9851
GOTERM_BP_FAT	GO:0006818~hydrogen transport	4	1.94175	0.0221275	P97450, Q06185, Q9D1K2, Q9DCX2	155	53	13588	6.61619	1	0.513333	29.3339
PIR_SUPERFAMILY	PIRSF037165:ras protein	3	1.45631	0.0226974	Q80ZJ1, Q99JI6, P32883	114	17	8136	12.5944	0.90603	0.446334	22.605
GOTERM_CC_FAT	GO:0031410~cytoplasmic vesicle	14	6.79612	0.0231829	O08585, O08749, P11438, P35564, Q8CHU3, P61021, P47867, Q62277, P18572, P24369, Q921I1, Q8BHN3, P09103, O35526	173	508	12504	1.9919	0.99842	0.15244	26.6024
GOTERM_BP_FAT	GO:0007031~peroxisome organization	3	1.45631	0.0232742	Q9CQ92, P32020, Q9R0A0	155	21	13588	12.5235	1	0.51851	30.6088
INTERPRO	IPR003034:DNA-binding SAP	3	1.45631	0.0237499	Q9D1J3, Q8CH25, Q9JIX8	195	22	17763	12.4217	0.999798	0.507902	28.0571
GOTERM_BP_FAT	GO:0007005~mitochondrion organization	5	2.42718	0.0244041	Q9CQ92, Q9WV98, Q9D7X8, P40630, Q9CYR0	155	97	13588	4.51879	1	0.523054	31.844
GOTERM_BP_FAT	GO:0015980~energy derivation by oxidation of organic compounds	5	2.42718	0.0252251	Q9D2G2, Q8K2B3, O08749, Q9D855, P63087	155	98	13588	4.47268	1	0.522915	32.7286
UP_SEQ_FEATURE	region of interest:Nuclear targeting sequence	2	0.970874	0.0253052	P49312, O88569	205	2	16021	78.1512	1	0.657462	31.6705
UP_SEQ_FEATURE	site:Involved in hexokinase binding	2	0.970874	0.0253052	Q60930, Q60932	205	2	16021	78.1512	1	0.657462	31.6705
SP_PIR_KEYWORDS	endosome	7	3.39806	0.025325	O70274, P11438, Q8VD04, Q8R361, P61021, Q6PGL7, Q63739	203	198	17854	3.10937	0.997651	0.17236	28.1228
GOTERM_BP_FAT	GO:0007015~actin filament organization	4	1.94175	0.0255515	Q6R891, Q62417, Q8BR92, Q9QXS6	155	56	13588	6.26175	1	0.515955	33.0773
GOTERM_MF_FAT	GO:0003779~actin binding	9	4.36893	0.0257055	Q8VDD5, Q6R891, Q9JKK7, P97434, Q9QXS6, P26043, P58771, Q9WUM3, P26231	164	288	13288	2.53201	0.999069	0.392566	28.9655
KEGG_PATHWAY	mmu05010:Alzheimer's disease	8	3.8835	0.0261778	P19783, P97450, Q9DCX2, Q8K2B3, P48771, Q9D855, P19536, P17665	93	182	5738	2.71204	0.880223	0.232997	24.5732
GOTERM_BP_FAT	GO:0010608~posttranscriptional regulation of gene expression	6	2.91262	0.0266244	P70372, Q9CWZ3, Q9D1J3, Q61584, P61327, Q60668	155	148	13588	3.55397	1	0.519448	34.2116
GOTERM_CC_FAT	GO:0031982~vesicle	14	6.79612	0.0270043	O08585, O08749, P11438, P35564, Q8CHU3, P61021, P47867, Q62277, P18572, P24369, Q921I1, Q8BHN3, P09103, O35526	173	519	12504	1.94968	0.999462	0.171557	30.2996
GOTERM_CC_FAT	GO:0017177~alpha-glucosidase II complex	2	0.970874	0.0273231	O08795, Q8BHN3	173	2	12504	72.2775	0.999509	0.169573	30.6001
SP_PIR_KEYWORDS	ribosome	3	1.45631	0.0275722	P47964, P63323, P35980	203	23	17854	11.4718	0.998638	0.181231	30.2272
PIR_SUPERFAMILY	PIRSF037866:Na(+)/H(+) exchange regulatory cofactor NHE-RF	2	0.970874	0.0275866	P70441, Q9JHL1	114	2	8136	71.3684	0.943941	0.438009	26.8182
PIR_SUPERFAMILY	PIRSF037866:EBP50	2	0.970874	0.0275866	P70441, Q9JHL1	114	2	8136	71.3684	0.943941	0.438009	26.8182
PIR_SUPERFAMILY	PIRSF008378:mago nashi-like protein	2	0.970874	0.0275866	P61327, Q9CQL1	114	2	8136	71.3684	0.943941	0.438009	26.8182
GOTERM_CC_FAT	GO:0045259~proton-transporting ATP synthase complex	3	1.45631	0.0275941	P97450, Q06185, Q9DCX2	173	19	12504	11.4122	0.999545	0.167411	30.8546
INTERPRO	IPR003577:Ras small GTPase, Ras type	3	1.45631	0.0279763	Q80ZJ1, Q99JI6, P32883	195	24	17763	11.3865	0.999957	0.538224	32.2087
GOTERM_BP_FAT	GO:0019216~regulation of lipid metabolic process	4	1.94175	0.0279834	Q64213, P35762, Q9WUD1, Q62417	155	58	13588	6.04583	1	0.526405	35.6224
UP_SEQ_FEATURE	domain:SAP	3	1.45631	0.0289052	Q9D1J3, Q8CH25, Q9JIX8	205	21	16021	11.1645	1	0.683179	35.3259
GOTERM_BP_FAT	GO:0045333~cellular respiration	4	1.94175	0.029244	Q9D2G2, Q8K2B3, O08749, Q9D855	155	59	13588	5.94336	1	0.531673	36.9058
GOTERM_MF_FAT	GO:0019904~protein domain specific binding	7	3.39806	0.0310249	Q80Z38, Q6PDM2, Q9D1J3, Q9WUD1, Q9D883, O35326, P39447	164	192	13288	2.95401	0.999785	0.430555	33.8936
SMART	SM00513:SAP	3	1.45631	0.0313216	Q9D1J3, Q8CH25, Q9JIX8	117	22	9131	10.6422	0.885128	0.351302	27.9192
GOTERM_MF_FAT	GO:0008092~cytoskeletal protein binding	11	5.33981	0.0315025	Q8VDD5, Q6R891, Q9JKK7, Q8R361, P97434, Q9QXS6, P26043, P58771, O35526, Q9WUM3, P26231	164	414	13288	2.15282	0.999812	0.415008	34.3201
INTERPRO	IPR014717:Translation elongation factor EF1B/ribosomal protein S6	2	0.970874	0.03241	P57776, O70251	195	3	17763	60.7282	0.999991	0.565294	36.3244
INTERPRO	IPR001326:Translation elongation factor EF1B, beta/delta chains, conserved site	2	0.970874	0.03241	P57776, O70251	195	3	17763	60.7282	0.999991	0.565294	36.3244
GOTERM_BP_FAT	GO:0016584~nucleosome positioning	2	0.970874	0.0336191	P43274, P15864	155	3	13588	58.443	1	0.572187	41.1768
SP_PIR_KEYWORDS	coiled coil	29	14.0777	0.0341566	Q6NZL0, O54941, Q3TGF2, Q6R891, Q922Q8, Q8BP27, Q9JLI8, P58771, Q9WUM3, Q8BMP6, Q8VDD5, Q99JF8, Q60865, Q8VD04, Q9CYZ2, Q8R3Q6, Q9CU62, O35526, Q8CH25, P97434, P14733, Q60902, Q8C3X2, Q9WV55, O54724, P55302, Q8BR92, Q3UMU9, P58404	203	1732	17854	1.47262	0.999726	0.21434	36.0703
SP_PIR_KEYWORDS	repressor	10	4.85437	0.0343094	Q64213, Q99020, Q8K019, P23198, P60824, Q8CH25, Q9Z130, Q60972, Q61545, P62960	203	391	17854	2.24938	0.999736	0.20975	36.2004
SP_PIR_KEYWORDS	translation regulation	4	1.94175	0.0345203	Q9CWZ3, Q9D1J3, P61327, P62960	203	63	17854	5.58417	0.999749	0.205703	36.3795
GOTERM_CC_FAT	GO:0033177~proton-transporting two-sector ATPase complex, proton-transporting domain	3	1.45631	0.0362914	P97450, Q06185, Q9DCX2	173	22	12504	9.85602	0.999962	0.210545	38.5793
GOTERM_CC_FAT	GO:0030662~coated vesicle membrane	4	1.94175	0.0362963	Q62277, O08585, Q8CHU3, O35526	173	53	12504	5.4549	0.999962	0.206317	38.5834
SMART	SM00173:RAS	3	1.45631	0.0368152	Q80ZJ1, Q99JI6, P32883	117	24	9131	9.75534	0.921971	0.346304	32.0157
UP_SEQ_FEATURE	nucleotide phosphate-binding region:FAD	4	1.94175	0.0376445	Q9DCN2, Q921G7, Q8K2B3, O08749	205	58	16021	5.38974	1	0.75713	43.4548
UP_SEQ_FEATURE	region of interest:Phosphate binding	2	0.970874	0.0377178	O70274, Q63739	205	3	16021	52.1008	1	0.73796	43.5188
UP_SEQ_FEATURE	region of interest:3 X 3 AA repeats of N-P-F	2	0.970874	0.0377178	Q8CHU3, Q80VP1	205	3	16021	52.1008	1	0.73796	43.5188
GOTERM_BP_FAT	GO:0030036~actin cytoskeleton organization	6	2.91262	0.0397122	Q8VDD5, Q6R891, Q62417, Q8BR92, P32883, Q9QXS6	155	165	13588	3.1878	1	0.623998	46.6756
UP_SEQ_FEATURE	repeat:1	6	2.91262	0.0409797	P09405, Q8CHU3, Q8BL97, Q80VP1, P62320, Q61545	205	148	16021	3.16829	1	0.748628	46.2976
PIR_SUPERFAMILY	PIRSF002839:porin	2	0.970874	0.0410956	Q60930, Q60932	114	3	8136	47.5789	0.98673	0.513433	37.3974
PIR_SUPERFAMILY	PIRSF016102:prenylated protein tyrosine phosphatase	2	0.970874	0.0410956	O70274, Q63739	114	3	8136	47.5789	0.98673	0.513433	37.3974
GOTERM_CC_FAT	GO:0044433~cytoplasmic vesicle part	5	2.42718	0.0419502	Q62277, O08585, O08749, Q8CHU3, O35526	173	95	12504	3.80408	0.999992	0.230408	43.1683
GOTERM_MF_FAT	GO:0003677~DNA binding	31	15.0485	0.0426222	Q64475, P61979, O54941, P25976, Q8CGP1, Q64478, Q8CGP2, Q04750, Q60668, Q9D1J3, Q99JF8, P43274, P43275, P43276, Q9Z130, P40630, P62806, P15864, Q6ZWY9, Q64525, Q99020, Q8K019, P10922, O08583, Q9CYR0, O88569, P49312, P09405, P10854, P10853, Q3TEA8, P62960	164	1781	13288	1.41031	0.999991	0.496749	43.5624
INTERPRO	IPR011991:Winged helix repressor DNA-binding	6	2.91262	0.0432336	P10922, P43274, P43275, P43276, Q3TEA8, P15864	195	175	17763	3.12316	1	0.647613	45.4188
SP_PIR_KEYWORDS	mitochondrion outer membrane	4	1.94175	0.0433837	Q9DCN2, Q60930, Q9CQ92, Q60932	203	69	17854	5.09859	0.999972	0.246405	43.5018
UP_SEQ_FEATURE	repeat:2	6	2.91262	0.0440283	P09405, Q8CHU3, Q8BL97, Q80VP1, P62320, Q61545	205	151	16021	3.10535	1	0.756246	48.779
GOTERM_BP_FAT	GO:0006491~N-glycan processing	2	0.970874	0.0445741	O08795, Q8BHN3	155	4	13588	43.8323	1	0.657313	50.7143
INTERPRO	IPR004088:K Homology, type 1	3	1.45631	0.0448573	Q64213, P61979, Q61584	195	31	17763	8.81538	1	0.637748	46.6742
SP_PIR_KEYWORDS	endoplasmic reticulum	14	6.79612	0.0449291	Q9DCN2, Q9D1Q6, Q922Q8, P35564, Q8BP92, Q63739, Q9CQB5, O54724, P24369, O08795, Q8BHN3, P55302, Q9CY50, P09103	203	678	17854	1.81609	0.999981	0.248358	44.6655
SP_PIR_KEYWORDS	coated pit	3	1.45631	0.0450353	Q60902, O08585, Q80VP1	203	30	17854	8.79507	0.999981	0.243346	44.7447
INTERPRO	IPR013151:Immunoglobulin	6	2.91262	0.0458987	P18572, Q8BLQ9, Q9JKF6, Q80Z24, Q8BLK3, Q61490	195	178	17763	3.07053	1	0.624088	47.4652
GOTERM_BP_FAT	GO:0030029~actin filament-based process	6	2.91262	0.0499841	Q8VDD5, Q6R891, Q62417, Q8BR92, P32883, Q9QXS6	155	176	13588	2.98856	1	0.690443	54.8712
INTERPRO	IPR018111:K Homology, type 1, subgroup	3	1.45631	0.0502223	Q64213, P61979, Q61584	195	33	17763	8.28112	1	0.637007	50.6345
SP_PIR_KEYWORDS	transport	26	12.6214	0.0515937	Q60930, Q9WV98, Q06185, Q9R0A0, Q60932, O08532, Q8R361, P61021, Q6PGL7, P32020, Q8K2B3, Q9CQL1, O35526, Q9EPJ9, P97450, Q921G7, Q9CWZ3, O08583, Q62417, Q9ERK4, Q9D855, P49312, Q9D1K2, Q9DCX2, Q921I1, P61327	203	1571	17854	1.45558	0.999996	0.268411	49.4354
GOTERM_CC_FAT	GO:0042641~actomyosin	3	1.45631	0.0527483	Q8VDD5, Q62417, O35526	173	27	12504	8.03083	1	0.276724	51.0579
INTERPRO	IPR001925:Porin, eukaryotic type	2	0.970874	0.0534339	Q60930, Q60932	195	5	17763	36.4369	1	0.640537	52.8729
INTERPRO	IPR001026:Epsin, N-terminal	2	0.970874	0.0534339	Q8CHU3, Q80VP1	195	5	17763	36.4369	1	0.640537	52.8729
GOTERM_CC_FAT	GO:0005853~eukaryotic translation elongation factor 1 complex	2	0.970874	0.0539038	P57776, O70251	173	4	12504	36.1387	1	0.276904	51.8393
GOTERM_BP_FAT	GO:0051186~cofactor metabolic process	6	2.91262	0.0562419	Q9D2G2, Q8K2B3, P32020, Q9Z1J3, P17751, P10518	155	182	13588	2.89004	1	0.724676	59.2697
GOTERM_CC_FAT	GO:0005901~caveola	3	1.45631	0.0563052	Q62417, O54724, Q60634	173	28	12504	7.74401	1	0.282527	53.4265
GOTERM_CC_FAT	GO:0030139~endocytic vesicle	3	1.45631	0.0563052	Q921I1, Q8CHU3, P61021	173	28	12504	7.74401	1	0.282527	53.4265
GOTERM_BP_FAT	GO:0006457~protein folding	5	2.42718	0.0563522	Q9D1Q6, Q9WUD1, P24369, P35564, P63037	155	127	13588	3.45136	1	0.716374	59.3435
SP_PIR_KEYWORDS	alternative splicing	62	30.0971	0.0568951	P61979, P25976, Q60932, Q8CGP2, O08532, Q80VP1, B2RXM2, Q921M3, P97447, Q6PGL7, P58771, Q60668, Q64213, Q80ZJ1, Q99JF8, Q61584, P40630, Q8K019, O08583, P70441, Q60634, Q8CH25, P49312, Q6PDM2, Q9D2G2, P18572, Q9CS84, Q8BL97, P32883, Q3TEA8, Q3UMU9, P63087, P83510, P84104, Q6R891, Q9JLI8, Q9JHL1, Q8BFS6, Q8CHU3, Q9QXS6, P23506, O35226, Q8BLQ9, O08795, Q8BG05, Q8BHN3, Q62376, Q9EPJ9, Q80Z38, P57776,…	203	4481	17854	1.2169	0.999999	0.286219	52.9556
GOTERM_CC_FAT	GO:0005912~adherens junction	5	2.42718	0.0584196	Q8VDD5, Q62417, Q9JKF6, P26231, P39447	173	106	12504	3.40931	1	0.286685	54.7837
GOTERM_MF_FAT	GO:0030674~protein binding, bridging	3	1.45631	0.061639	Q9WUD1, Q62417, O35526	164	33	13288	7.36585	1	0.61219	56.6354
UP_SEQ_FEATURE	repeat:6	4	1.94175	0.0619565	P09405, Q8CHU3, Q80VP1, Q61545	205	71	16021	4.40289	1	0.851865	61.3381
UP_SEQ_FEATURE	compositionally biased region:Gly-rich (hinge region)	2	0.970874	0.0620731	Q6PDM2, O35326	205	5	16021	31.2605	1	0.839004	61.4094
GOTERM_CC_FAT	GO:0015629~actin cytoskeleton	7	3.39806	0.0635338	Q8VDD5, Q6R891, Q62417, Q9QXS6, P58771, O35526, P26231	173	205	12504	2.46801	1	0.303042	57.917
INTERPRO	IPR013162:CD80-like, immunoglobulin C2-set	3	1.45631	0.0645616	Q8BLQ9, Q9JKF6, Q61490	195	38	17763	7.1915	1	0.69312	59.9215
UP_SEQ_FEATURE	domain:PDZ 2	3	1.45631	0.065844	P70441, Q9JHL1, P39447	205	33	16021	7.10466	1	0.843827	63.6516
GOTERM_BP_FAT	GO:0006754~ATP biosynthetic process	4	1.94175	0.0661759	P97450, Q06185, Q9D1K2, Q9DCX2	155	82	13588	4.27632	1	0.765704	65.4373
INTERPRO	IPR004087:K Homology	3	1.45631	0.0675767	Q64213, P61979, Q61584	195	39	17763	7.0071	1	0.692557	61.6555
UP_SEQ_FEATURE	domain:PDZ 1	3	1.45631	0.0693902	P70441, Q9JHL1, P39447	205	34	16021	6.8957	1	0.847224	65.6487
GOTERM_CC_FAT	GO:0005905~coated pit	3	1.45631	0.0713191	Q60902, O08585, Q80VP1	173	32	12504	6.77601	1	0.328987	62.3035
GOTERM_MF_FAT	GO:0016783~sulfurtransferase activity	2	0.970874	0.0713928	Q9Z1J3, P52196	164	6	13288	27.0081	1	0.648227	62.1959
UP_SEQ_FEATURE	binding site:Phosphatidylinositol lipid headgroup	2	0.970874	0.0740198	Q8CHU3, Q80VP1	205	6	16021	26.0504	1	0.854665	68.1021
GOTERM_CC_FAT	GO:0005759~mitochondrial matrix	6	2.91262	0.0744341	Q921G7, Q9Z1J3, Q9DB15, P52196, O08749, Q8K2Y7	173	163	12504	2.66052	1	0.335727	63.9371
GOTERM_CC_FAT	GO:0031980~mitochondrial lumen	6	2.91262	0.0744341	Q921G7, Q9Z1J3, Q9DB15, P52196, O08749, Q8K2Y7	173	163	12504	2.66052	1	0.335727	63.9371
SP_PIR_KEYWORDS	cell membrane	27	13.1068	0.0749749	Q99JI6, Q60932, Q80VP1, Q80Z24, P61021, Q63739, Q80ZJ1, Q91XV3, P09103, Q61545, O70274, Q80Z38, Q60634, Q62417, Q9JKF6, P11438, Q61016, Q8BLK3, P39447, P18572, Q60902, Q9WV55, O54724, P32883, Q8BR92, P26043, P26231	203	1713	17854	1.38626	1	0.354621	63.3318
GOTERM_CC_FAT	GO:0005788~endoplasmic reticulum lumen	4	1.94175	0.0767283	Q9D1Q6, P24369, Q8BP92, P09103	173	72	12504	4.01541	1	0.339145	65.0981
UP_SEQ_FEATURE	short sequence motif:Nuclear localization signal	8	3.8835	0.0768003	P58871, Q64213, Q8BGT7, Q9Z204, Q99JF8, Q9JLI8, P14733, O88569	205	289	16021	2.16336	1	0.854424	69.4961
GOTERM_MF_FAT	GO:0016860~intramolecular oxidoreductase activity	3	1.45631	0.0789118	Q9D1Q6, P17751, P09103	164	38	13288	6.39666	1	0.667619	66.0242
INTERPRO	IPR001478:PDZ/DHR/GLGF	5	2.42718	0.0792348	Q80Z38, Q6R891, P70441, Q9JHL1, P39447	195	148	17763	3.07744	1	0.735075	67.7267
GOTERM_BP_FAT	GO:0006732~coenzyme metabolic process	5	2.42718	0.0794222	Q9D2G2, Q8K2B3, P32020, Q9Z1J3, P17751	155	143	13588	3.06519	1	0.819534	72.3094
INTERPRO	IPR011990:Tetratricopeptide-like helical	5	2.42718	0.0821868	Q9CQ92, Q9WUD1, Q91Z38, Q9QYI3, Q921H9	195	150	17763	3.03641	1	0.732859	69.1157
GOTERM_BP_FAT	GO:0046034~ATP metabolic process	4	1.94175	0.082351	P97450, Q06185, Q9D1K2, Q9DCX2	155	90	13588	3.8962	1	0.823916	73.6452
GOTERM_MF_FAT	GO:0003730~mRNA 3'-UTR binding	2	0.970874	0.0827889	Q9CY58, Q61584	164	7	13288	23.1498	1	0.668077	67.8552
GOTERM_BP_FAT	GO:0006414~translational elongation	3	1.45631	0.0852581	P99027, P57776, O70251	155	43	13588	6.11613	1	0.827953	74.9114
UP_SEQ_FEATURE	DNA-binding region:HMG box 1	2	0.970874	0.0858149	P25976, P40630	205	7	16021	22.3289	1	0.875513	73.6344
UP_SEQ_FEATURE	DNA-binding region:HMG box 2	2	0.970874	0.0858149	P25976, P40630	205	7	16021	22.3289	1	0.875513	73.6344
INTERPRO	IPR019782:WD40 repeat 2	6	2.91262	0.086272	P99027, Q60972, P61965, Q9QZD9, Q9WUM3, P58404	195	214	17763	2.55399	1	0.735729	70.9467
SMART	SM00322:KH	3	1.45631	0.0875101	Q64213, P61979, Q61584	117	39	9131	6.00329	0.998025	0.589187	61.0204
KEGG_PATHWAY	mmu00020:Citrate cycle (TCA cycle)	3	1.45631	0.0876354	Q9D2G2, Q8K2B3, O08749	93	31	5738	5.97086	0.999349	0.557471	62.2824
GOTERM_BP_FAT	GO:0009201~ribonucleoside triphosphate biosynthetic process	4	1.94175	0.0888164	P97450, Q06185, Q9D1K2, Q9DCX2	155	93	13588	3.77052	1	0.834062	76.3837
GOTERM_BP_FAT	GO:0009206~purine ribonucleoside triphosphate biosynthetic process	4	1.94175	0.0888164	P97450, Q06185, Q9D1K2, Q9DCX2	155	93	13588	3.77052	1	0.834062	76.3837
GOTERM_CC_FAT	GO:0070161~anchoring junction	5	2.42718	0.0896668	Q8VDD5, Q62417, Q9JKF6, P26231, P39447	173	123	12504	2.93811	1	0.380239	71.0244
GOTERM_BP_FAT	GO:0009145~purine nucleoside triphosphate biosynthetic process	4	1.94175	0.0910178	P97450, Q06185, Q9D1K2, Q9DCX2	155	94	13588	3.7304	1	0.835162	77.2537
UP_SEQ_FEATURE	repeat:5	4	1.94175	0.0918754	Q8CHU3, Q80VP1, P62320, Q61545	205	84	16021	3.72149	1	0.884453	76.1155
GOTERM_BP_FAT	GO:0009142~nucleoside triphosphate biosynthetic process	4	1.94175	0.093242	P97450, Q06185, Q9D1K2, Q9DCX2	155	95	13588	3.69114	1	0.836302	78.1021
GOTERM_MF_FAT	GO:0016864~intramolecular oxidoreductase activity, transposing S-S bonds	2	0.970874	0.0940459	Q9D1Q6, P09103	164	8	13288	20.2561	1	0.699755	72.6677
GOTERM_MF_FAT	GO:0003756~protein disulfide isomerase activity	2	0.970874	0.0940459	Q9D1Q6, P09103	164	8	13288	20.2561	1	0.699755	72.6677
INTERPRO	IPR013809:Epsin-like, N-terminal	2	0.970874	0.094128	Q8CHU3, Q80VP1	195	9	17763	20.2427	1	0.753358	74.1881
SP_PIR_KEYWORDS	testis	2	0.970874	0.0973581	O35226, P62960	203	9	17854	19.5446	1	0.43003	73.2487
UP_SEQ_FEATURE	domain:ENTH	2	0.970874	0.0974606	Q8CHU3, Q80VP1	205	8	16021	19.5378	1	0.89107	78.2075
GOTERM_BP_FAT	GO:0032268~regulation of cellular protein metabolic process	7	3.39806	0.099079	P35762, Q9CWZ3, Q9D1J3, Q6R891, Q9WUD1, Q61584, P61327	155	280	13588	2.19161	1	0.848769	80.1901
GOTERM_CC_FAT	GO:0044432~endoplasmic reticulum part	7	3.39806	0.099569	Q9DCN2, Q9D1Q6, P24369, O08795, Q8BHN3, Q8BP92, P09103	173	231	12504	2.19023	1	0.408095	74.9157
COG_ONTOLOGY	Translation, ribosomal structure and biogenesis	3	1.45631	0.0997629	P47911, P61358, P35980	17	69	2040	5.21739	0.52082	0.307772	41.8306

## Sheet: Cluster D
Category	Term	Count	%	PValue	Genes	List Total	Pop Hits	Pop Total	Fold Enrichment	Bonferroni	Benjamini	FDR
SP_PIR_KEYWORDS	acetylation	218	50.1149	1.2825e-80	O35737, P37804, P47791, Q8BMS1, O70318, Q9QXY6, Q99MN1, Q8BH57, P14131, Q9JHU4, P62267, P62855, Q8K212, Q91ZJ5, O54833, Q99LF4, P54775, P67778, Q99MN9, Q9ESW4, Q9CZU6, Q6NZN0, O08788, Q9WUM5, P14824, Q03265, Q3TXS7, Q58A65, Q8R164, Q9CWK8, Q6ZQ58, P57722, Q8VEM8, Q8R5C5, P09671, P63318, Q8VDJ3, P20029, Q6A4J8, Q63844, P42669, Q9Z0X1, Q9Z2X1, P50518, P11103, P10630, Q9CQQ7, Q80XN0, Q9D6R2, Q9D1M4,…	431	2325	17854	3.88411	4.25791e-78	4.25791e-78	1.74028e-77
SP_PIR_KEYWORDS	phosphoprotein	280	64.3678	1.45754e-36	Q921F2, O35737, P55088, Q8CIE6, P37804, Q9JIF0, Q7TQF7, Q9QXY6, O70318, Q99MN1, Q9R1V7, Q8BH57, Q5SUR0, O54829, Q9D2N4, Q9JHU4, Q9ER58, O35874, P62855, Q8BYI9, P16381, Q8K212, Q9EPU0, Q0VF55, O70305, O54833, Q9JLV5, Q99LF4, O08539, Q5RJI5, P54775, P57759, P67778, Q6NZN0, Q63836, Q8CHC4, Q7TQD2, O08788, Q9WUM5, P14824, P17156, P23819, Q03265, Q3TXS7, Q58A65, Q06890, Q9CWK8, Q6ZQ58, Q62108, Q8VEM8,…	431	6311	17854	1.83788	4.83903e-34	2.41951e-34	1.97779e-33
SP_PIR_KEYWORDS	transit peptide	63	14.4828	4.09887e-29	Q99KI0, Q9D0K2, Q9EQ20, Q9D172, P47791, Q8BMS1, P26443, P45952, Q8QZT1, Q9JIY5, Q9D3D9, Q9DCS3, Q91WD5, P53395, Q8K1J6, P56480, P20108, P22315, P38647, P70404, Q9JHI5, Q05920, Q91ZA3, Q8BFR5, P99029, Q99MN9, Q9D8S4, P61922, Q9ESW4, Q9CZU6, Q9Z2I9, Q921H8, P63038, Q91WK5, Q9D880, Q9DB77, Q8K411, Q9WUM5, P38060, Q99LC3, Q03265, Q64521, Q9DC69, Q3V3R1, Q8VEM8, P09671, Q8BH95, Q61425, Q9Z0X1, Q8JZN5,…	431	457	17854	5.71061	1.36082e-26	4.53608e-27	5.56192e-26
UP_SEQ_FEATURE	transit peptide:Mitochondrion	62	14.2529	1.65836e-26	Q99KI0, Q9D0K2, Q9EQ20, Q9D172, P47791, Q8BMS1, P26443, P45952, Q8QZT1, Q9JIY5, Q9D3D9, Q9DCS3, Q91WD5, P53395, Q8K1J6, P56480, P20108, P22315, P38647, P70404, Q9JHI5, Q05920, Q91ZA3, Q8BFR5, P99029, Q99MN9, Q9D8S4, P61922, Q9ESW4, Q9CZU6, Q9Z2I9, P63038, Q91WK5, Q9D880, Q9DB77, Q8K411, Q9WUM5, P38060, Q99LC3, Q03265, Q64521, Q9DC69, Q3V3R1, Q8VEM8, P09671, Q8BH95, Q61425, Q9Z0X1, Q8JZN5, P97807,…	426	449	16021	5.19308	2.17743e-23	2.17743e-23	2.71104e-23
GOTERM_CC_FAT	GO:0005739~mitochondrion	107	24.5977	1.82966e-25	Q99L04, Q9D172, Q78IK4, P47791, Q8BMS1, P53026, Q8BH59, Q8BGT8, Q99MN1, Q8QZT1, Q9DCS3, P53395, P17710, O35129, P20108, Q91ZA3, P06801, Q8BFR5, Q99MN9, Q61207, P67778, Q9D8S4, Q9ESW4, Q9WUR9, Q9CZU6, Q925N0, Q921H8, Q9DB77, Q9WUM5, P17156, Q03265, Q8R164, Q8VEM8, Q91VA7, P09671, Q8CAQ8, Q9Z0X1, Q8JZN5, P50518, P97807, P58281, Q99JY0, P50516, Q9CQQ7, Q80XN0, Q8BKZ9, Q9D6R2, Q8QZS1, Q8CGK3, Q9D0K2,…	347	1322	12504	2.91657	6.22084e-23	6.22084e-23	2.4916e-22
SP_PIR_KEYWORDS	mitochondrion	74	17.0115	1.12427e-23	Q9D0K2, Q99KI0, Q9EQ20, Q9D172, P47791, Q8BMS1, Q9CQR4, P26443, Q8BH59, P45952, Q8QZT1, Q9JIY5, Q9D3D9, Q91WD5, Q9DCS3, P53395, Q8K1J6, P17710, O35129, P56480, P20108, P22315, P38647, P70404, Q9JHI5, Q05920, Q91ZA3, Q8BFR5, P99029, Q99MN9, P67778, Q9D8S4, P61922, Q4KMM3, Q9ESW4, Q9WUR9, Q9CZU6, Q9Z2I9, Q925N0, P63038, Q91WK5, Q9D880, Q64133, Q9DB77, Q8K411, Q9WUM5, P38060, Q99LC3, Q03265, Q64521,…	431	790	17854	3.88028	3.73259e-21	9.33146e-22	1.52557e-20
SP_PIR_KEYWORDS	cytoplasm	149	34.2529	3.50066e-19	Q8CIE6, P37804, P47791, Q7TQF7, P50580, O70318, P23116, Q91ZX7, Q99MN1, Q8BH57, Q5SUR0, O08529, Q9D2N4, Q8VDQ8, Q9JHU4, Q6P9K8, P46471, P63046, O35129, Q91ZJ5, P70336, Q9EPU0, O88544, P60840, P54823, O70305, Q9QYC0, P06801, Q64727, P97351, P09411, O08539, Q5RJI5, Q8JZK9, Q9QYB5, O70194, P54775, Q02257, Q8K1M6, P46460, Q9CXY6, Q9CRB6, Q91YR1, Q63836, O89053, Q8CHC4, Q7TQD2, O08788, P62196, P14824,…	431	3029	17854	2.03772	1.16222e-16	2.32444e-17	4.75018e-16
GOTERM_CC_FAT	GO:0044429~mitochondrial part	56	12.8736	4.62143e-18	Q9D0K2, Q99L04, Q78IK4, Q8BMS1, P26443, Q8BH59, P45952, Q8QZT1, Q9JIY5, Q9D3D9, Q91WD5, P53395, P17710, O35129, P56480, P22315, Q9JHI5, Q05920, Q91ZA3, Q8BFR5, Q99MN9, P67778, P61922, Q8R5H6, Q9ESW4, Q9WUR9, Q9CZU6, Q925N0, P63038, Q64133, Q9D880, Q9DB77, Q8K411, Q9WUM5, P38060, Q99LC3, Q03265, Q64521, Q9DC69, Q8VEM8, P09671, Q8CAQ8, Q8BH95, Q61425, Q9Z0X1, Q91W50, P58281, Q99JY0, Q9DB20, P48962,…	347	524	12504	3.85102	1.57129e-15	7.85644e-16	6.2934e-15
GOTERM_MF_FAT	GO:0000166~nucleotide binding	126	28.9655	8.4406e-18	Q921F2, O35737, P47791, Q8BMS1, Q9QXY6, Q99MN1, Q5SUR0, Q8VDQ8, Q99JF5, Q9JHU4, P16381, O35286, P46471, P17710, P70336, Q9EPU0, P18872, Q0VF55, P54823, O54833, Q91ZA3, P06801, P09411, Q8BFR5, Q5RJI5, P54775, O88935, Q99MN9, Q8K1M6, Q9ESW4, Q9WUR9, P46460, Q9CXY6, Q91Z31, Q6NZN0, P97494, Q9WUM5, P62196, P17156, Q03265, Q5PR73, Q91VA7, Q8R5C5, P63318, P20029, P48722, Q63844, Q9Z0N1, P55264, Q8CGC7,…	363	2183	13288	2.11286	4.72674e-15	4.72674e-15	1.23484e-14
SP_PIR_KEYWORDS	nucleotide-binding	97	22.2989	4.82578e-17	Q8BH66, P15105, Q6PIE5, P63017, Q80UP3, P68372, Q9QXY6, P26443, Q8K183, Q99MN1, Q5SUR0, Q99JF5, Q99PU5, Q9R0K7, P68368, Q9JHU4, Q9JKR6, Q60967, P16381, Q8K1J6, Q62167, Q3THS6, O35286, P46471, P17710, Q9EPU0, P70336, P56480, P18872, Q0VF55, Q9D6F9, P38647, P70404, P54823, O54833, Q05920, Q91ZA3, P09411, Q8BFR5, P11798, Q5RJI5, Q91VR5, P54775, Q99MN9, Q9Z1Q9, P16054, P12849, Q8K1M6, Q9ESW4, P47809,…	431	1631	17854	2.46363	1.60216e-14	2.67027e-15	6.5483e-14
SP_PIR_KEYWORDS	atp-binding	82	18.8506	7.67873e-16	P15105, P63017, Q80UP3, Q6PIE5, Q9QXY6, P26443, Q8K183, Q99MN1, Q5SUR0, Q99JF5, Q99PU5, Q9R0K7, Q9JKR6, Q9JHU4, Q60967, Q8K1J6, P16381, Q62167, Q3THS6, O35286, P46471, P17710, Q9EPU0, P70336, P56480, Q0VF55, P38647, P70404, P54823, O54833, Q05920, Q91ZA3, P09411, P11798, Q5RJI5, Q91VR5, P54775, Q99MN9, Q9Z1Q9, P16054, Q9ESW4, P47809, Q9WUR9, Q9Z2I9, P46460, P62192, P63085, P63038, P97494, P08113,…	431	1287	17854	2.63933	2.58016e-13	3.68594e-14	1.05471e-12
GOTERM_BP_FAT	GO:0006091~generation of precursor metabolites and energy	35	8.04598	1.02488e-14	Q99KI0, Q9DB77, Q9WUM5, P14152, Q8BH59, Q99LC3, Q03265, Q9DC69, Q9D3D9, Q91WD5, O55042, Q91VA7, P09671, A6ZI46, P17710, P57746, P56480, Q9WUA3, P62814, P17183, P70404, P50518, P05064, P09411, P97807, Q9Z1G3, Q9DB20, Q9CQQ7, P50516, Q9R062, Q9D6R2, Q9CZU6, Q9Z2I9, Q9QUH0, Q8BVE3	359	261	13588	5.07561	1.52598e-11	1.52598e-11	1.69642e-11
GOTERM_MF_FAT	GO:0017076~purine nucleotide binding	107	24.5977	2.46634e-14	P47791, Q9QXY6, Q99MN1, Q5SUR0, Q99JF5, Q9JHU4, P16381, O35286, P46471, P17710, P70336, Q9EPU0, P18872, Q0VF55, P54823, O54833, Q91ZA3, P09411, Q8BFR5, Q5RJI5, P54775, Q99MN9, O88935, Q8K1M6, Q9ESW4, Q9WUR9, P46460, Q9CXY6, P97494, P62196, Q9WUM5, P17156, Q03265, Q5PR73, Q8R5C5, P63318, P20029, P48722, Q63844, Q9Z0N1, P55264, Q8CGC7, P31938, Q9Z0X1, Q9JM52, Q8JZN5, P10630, P58281, P50516, Q61656,…	363	1871	13288	2.09345	1.38023e-11	6.90115e-12	3.606e-11
KEGG_PATHWAY	mmu00280:Valine, leucine and isoleucine degradation	19	4.36782	3.03852e-14	Q8BH95, Q9D0K2, Q921H8, Q9EQ20, Q61425, Q8BMS1, Q9JHI5, Q91ZA3, Q99L13, Q99JY0, P38060, P45952, Q8JZK9, Q8QZT1, Q99MN9, P61922, Q8QZS1, P16332, P53395	228	46	5738	10.3949	4.04587e-12	4.04587e-12	3.55715e-11
GOTERM_MF_FAT	GO:0030554~adenyl nucleotide binding	94	21.6092	3.26413e-14	Q8BH66, P15105, P47791, Q6PIE5, P63017, Q80UP3, Q9QXY6, P26443, Q8K183, Q99MN1, Q5SUR0, P45952, Q99JF5, Q99PU5, Q9R0K7, Q9JHU4, Q9JKR6, Q60967, P16381, Q8K1J6, Q62167, Q3THS6, O35286, P46471, P17710, Q9EPU0, P70336, P56480, Q0VF55, Q9Z0P5, P38647, P70404, P54823, O54833, Q9JHI5, Q05920, Q91ZA3, P09411, P11798, Q5RJI5, Q91VR5, P54775, Q99MN9, O88935, Q9Z1Q9, P16054, P12849, Q9ESW4, P47809, Q9WUR9,…	363	1535	13288	2.24167	1.82787e-11	6.0929e-12	4.77507e-11
GOTERM_MF_FAT	GO:0001883~purine nucleoside binding	94	21.6092	5.50268e-14	Q8BH66, P15105, P47791, Q6PIE5, P63017, Q80UP3, Q9QXY6, P26443, Q8K183, Q99MN1, Q5SUR0, P45952, Q99JF5, Q99PU5, Q9R0K7, Q9JHU4, Q9JKR6, Q60967, P16381, Q8K1J6, Q62167, Q3THS6, O35286, P46471, P17710, Q9EPU0, P70336, P56480, Q0VF55, Q9Z0P5, P38647, P70404, P54823, O54833, Q9JHI5, Q05920, Q91ZA3, P09411, P11798, Q5RJI5, Q91VR5, P54775, Q99MN9, O88935, Q9Z1Q9, P16054, P12849, Q9ESW4, P47809, Q9WUR9,…	363	1548	13288	2.22285	3.08376e-11	7.70939e-12	8.05578e-11
GOTERM_MF_FAT	GO:0001882~nucleoside binding	94	21.6092	8.04985e-14	Q8BH66, P15105, P47791, Q6PIE5, P63017, Q80UP3, Q9QXY6, P26443, Q8K183, Q99MN1, Q5SUR0, P45952, Q99JF5, Q99PU5, Q9R0K7, Q9JHU4, Q9JKR6, Q60967, P16381, Q8K1J6, Q62167, Q3THS6, O35286, P46471, P17710, Q9EPU0, P70336, P56480, Q0VF55, Q9Z0P5, P38647, P70404, P54823, O54833, Q9JHI5, Q05920, Q91ZA3, P09411, P11798, Q5RJI5, Q91VR5, P54775, Q99MN9, O88935, Q9Z1Q9, P16054, P12849, Q9ESW4, P47809, Q9WUR9,…	363	1558	13288	2.20858	4.50751e-11	9.01501e-12	1.17761e-10
GOTERM_MF_FAT	GO:0032553~ribonucleotide binding	102	23.4483	2.12183e-13	Q9QXY6, Q99MN1, Q5SUR0, Q99JF5, Q9JHU4, P16381, O35286, P46471, P17710, P70336, Q9EPU0, P18872, Q0VF55, P54823, O54833, Q91ZA3, P09411, Q8BFR5, Q5RJI5, P54775, Q99MN9, O88935, Q8K1M6, Q9ESW4, Q9WUR9, P46460, Q9CXY6, P97494, P62196, Q9WUM5, P17156, Q03265, Q5PR73, Q8R5C5, P63318, P20029, P48722, Q63844, Q9Z0N1, P55264, Q8CGC7, P31938, Q9JM52, P10630, P58281, P50516, Q61656, Q8CGK3, Q8BH66, P15105,…	363	1796	13288	2.07896	1.18812e-10	1.98019e-11	3.10385e-10
GOTERM_MF_FAT	GO:0032555~purine ribonucleotide binding	102	23.4483	2.12183e-13	Q9QXY6, Q99MN1, Q5SUR0, Q99JF5, Q9JHU4, P16381, O35286, P46471, P17710, P70336, Q9EPU0, P18872, Q0VF55, P54823, O54833, Q91ZA3, P09411, Q8BFR5, Q5RJI5, P54775, Q99MN9, O88935, Q8K1M6, Q9ESW4, Q9WUR9, P46460, Q9CXY6, P97494, P62196, Q9WUM5, P17156, Q03265, Q5PR73, Q8R5C5, P63318, P20029, P48722, Q63844, Q9Z0N1, P55264, Q8CGC7, P31938, Q9JM52, P10630, P58281, P50516, Q61656, Q8CGK3, Q8BH66, P15105,…	363	1796	13288	2.07896	1.18812e-10	1.98019e-11	3.10385e-10
GOTERM_MF_FAT	GO:0042625~ATPase activity, coupled to transmembrane movement of ions	19	4.36782	2.18012e-13	P56480, Q0VF55, P62814, Q6PIE5, Q9WTT4, P50518, Q9Z1G3, Q9DB20, Q03265, P50516, O55143, Q9R0K7, Q9D3D9, P14094, P14231, Q6PIC6, Q8VDN2, Q8BVE3, P57746	363	69	13288	10.0799	1.22107e-10	1.74438e-11	3.19e-10
GOTERM_MF_FAT	GO:0032559~adenyl ribonucleotide binding	89	20.4598	2.72796e-13	Q8BH66, P15105, Q6PIE5, P63017, Q80UP3, Q9QXY6, P26443, Q8K183, Q99MN1, Q5SUR0, Q99JF5, Q99PU5, Q9R0K7, Q9JKR6, Q9JHU4, Q60967, P16381, Q8K1J6, Q62167, Q3THS6, O35286, P46471, P17710, Q9EPU0, P70336, P56480, Q0VF55, Q9Z0P5, P38647, P70404, P54823, O54833, Q05920, Q91ZA3, P09411, P11798, Q5RJI5, Q91VR5, P54775, Q99MN9, O88935, Q9Z1Q9, P16054, P12849, Q9ESW4, P47809, Q9WUR9, Q9Z2I9, P46460, P62192,…	363	1460	13288	2.23147	1.52758e-10	1.90947e-11	3.9907e-10
GOTERM_MF_FAT	GO:0005524~ATP binding	88	20.2299	3.81174e-13	Q8BH66, P15105, Q6PIE5, P63017, Q80UP3, Q9QXY6, P26443, Q8K183, Q99MN1, Q5SUR0, Q99JF5, Q99PU5, Q9R0K7, Q9JKR6, Q9JHU4, Q60967, P16381, Q8K1J6, Q62167, Q3THS6, O35286, P46471, P17710, Q9EPU0, P70336, P56480, Q0VF55, Q9Z0P5, P38647, P70404, P54823, O54833, Q05920, Q91ZA3, P09411, P11798, Q5RJI5, Q91VR5, P54775, Q99MN9, O88935, Q9Z1Q9, P16054, Q9ESW4, P47809, Q9WUR9, Q9Z2I9, P46460, P62192, P63085,…	363	1443	13288	2.23239	2.13438e-10	2.37154e-11	5.57598e-10
GOTERM_MF_FAT	GO:0042623~ATPase activity, coupled	31	7.12644	4.06054e-13	Q6PIE5, P63017, Q9WTT4, Q03265, Q9R0K7, Q9D3D9, P14231, P16381, Q6PIC6, Q62167, O35286, P57746, Q9EPU0, P56480, Q0VF55, Q501J6, P62814, P54823, P50518, P10630, Q9Z1G3, Q9DB20, Q91VR5, P50516, O55143, Q61656, Q8CGK3, P14094, P46460, Q8VDN2, Q8BVE3	363	223	13288	5.08873	2.27365e-10	2.27365e-11	5.9398e-10
GOTERM_CC_FAT	GO:0031966~mitochondrial membrane	40	9.1954	4.36149e-13	P63038, Q99L04, Q64133, Q9D880, Q78IK4, Q9DB77, Q8BMS1, P26443, Q9WUM5, Q8BH59, P38060, Q03265, Q64521, Q8QZT1, Q9DC69, Q9D3D9, Q91WD5, Q8VEM8, P09671, P17710, Q8CAQ8, O35129, P56480, P22315, Q61425, Q9Z0X1, Q05920, Q91W50, P58281, Q99JY0, Q9DB20, Q8BFR5, P48962, Q9CQQ7, Q80XN0, P67778, Q8R5H6, Q9ESW4, P51881, Q925N0	347	368	12504	3.9168	1.48273e-10	4.94241e-11	5.93869e-10
GOTERM_CC_FAT	GO:0005740~mitochondrial envelope	41	9.42529	6.82715e-13	P63038, Q99L04, Q64133, Q9D880, Q78IK4, Q9DB77, Q8BMS1, P26443, Q9WUM5, Q8BH59, P38060, Q03265, Q64521, Q8QZT1, Q9JIY5, Q9DC69, Q9D3D9, Q91WD5, Q8VEM8, P09671, P17710, Q8CAQ8, O35129, P56480, P22315, Q61425, Q9Z0X1, Q05920, Q91W50, P58281, Q99JY0, Q9DB20, Q8BFR5, P48962, Q9CQQ7, Q80XN0, P67778, Q8R5H6, Q9ESW4, P51881, Q925N0	347	391	12504	3.77856	2.3211e-10	5.80275e-11	9.29656e-10
GOTERM_CC_FAT	GO:0005743~mitochondrial inner membrane	35	8.04598	1.57309e-12	P63038, Q99L04, Q9D880, Q78IK4, Q9DB77, Q8BMS1, P26443, Q9WUM5, Q8BH59, P38060, Q03265, Q64521, Q8QZT1, Q9DC69, Q9D3D9, Q91WD5, Q8VEM8, P09671, Q8CAQ8, O35129, P56480, P22315, Q61425, Q05920, Q91W50, P58281, Q99JY0, Q8BFR5, Q9DB20, P48962, Q9CQQ7, Q80XN0, P67778, P51881, Q925N0	347	296	12504	4.26085	5.34846e-10	1.06969e-10	2.14219e-09
GOTERM_BP_FAT	GO:0046034~ATP metabolic process	20	4.5977	1.60156e-12	P56480, Q0VF55, P62814, Q6PIE5, P50518, Q9Z1G3, Q9DB20, Q03265, Q9CQQ7, P50516, O55143, Q8CGK3, Q9R0K7, Q9D3D9, P14094, P14231, Q6PIC6, Q8VDN2, Q8BVE3, P57746	359	90	13588	8.41102	2.3928e-09	1.1964e-09	2.65984e-09
GOTERM_BP_FAT	GO:0006754~ATP biosynthetic process	19	4.36782	3.08228e-12	P56480, Q0VF55, P62814, Q6PIE5, P50518, Q9Z1G3, Q9DB20, Q03265, Q9CQQ7, P50516, O55143, Q9R0K7, Q9D3D9, P14094, P14231, Q6PIC6, Q8VDN2, Q8BVE3, P57746	359	82	13588	8.77003	4.60497e-09	1.53499e-09	5.11889e-09
GOTERM_BP_FAT	GO:0009145~purine nucleoside triphosphate biosynthetic process	20	4.5977	3.65001e-12	P56480, Q0VF55, P62814, Q6PIE5, P55264, P50518, Q9Z1G3, Q9DB20, Q03265, Q9CQQ7, P50516, O55143, Q9R0K7, Q9D3D9, P14094, P14231, Q6PIC6, Q8VDN2, Q8BVE3, P57746	359	94	13588	8.0531	5.45305e-09	1.36326e-09	6.06162e-09
GOTERM_BP_FAT	GO:0009144~purine nucleoside triphosphate metabolic process	21	4.82759	3.77962e-12	P56480, Q0VF55, P62814, Q6PIE5, P55264, P50518, Q9Z1G3, Q9DB20, Q03265, Q9CQQ7, P50516, O55143, Q8CGK3, Q9R0K7, Q9D3D9, P14094, P14231, Q6PIC6, Q8VDN2, P57746, Q8BVE3	359	106	13588	7.4985	5.64679e-09	1.12936e-09	6.27697e-09
GOTERM_BP_FAT	GO:0009142~nucleoside triphosphate biosynthetic process	20	4.5977	4.45412e-12	P56480, Q0VF55, P62814, Q6PIE5, P55264, P50518, Q9Z1G3, Q9DB20, Q03265, Q9CQQ7, P50516, O55143, Q9R0K7, Q9D3D9, P14094, P14231, Q6PIC6, Q8VDN2, Q8BVE3, P57746	359	95	13588	7.96833	6.65443e-09	1.10907e-09	7.39707e-09
GOTERM_CC_FAT	GO:0019866~organelle inner membrane	35	8.04598	7.01588e-12	P63038, Q99L04, Q9D880, Q78IK4, Q9DB77, Q8BMS1, P26443, Q9WUM5, Q8BH59, P38060, Q03265, Q64521, Q8QZT1, Q9DC69, Q9D3D9, Q91WD5, Q8VEM8, P09671, Q8CAQ8, O35129, P56480, P22315, Q61425, Q05920, Q91W50, P58281, Q99JY0, Q8BFR5, Q9DB20, P48962, Q9CQQ7, Q80XN0, P67778, P51881, Q925N0	347	312	12504	4.04234	2.38538e-09	3.97564e-10	9.55405e-09
GOTERM_BP_FAT	GO:0009205~purine ribonucleoside triphosphate metabolic process	20	4.5977	1.39567e-11	P56480, Q0VF55, P62814, Q6PIE5, P50518, Q9Z1G3, Q9DB20, Q03265, Q9CQQ7, P50516, O55143, Q8CGK3, Q9R0K7, Q9D3D9, P14094, P14231, Q6PIC6, Q8VDN2, Q8BVE3, P57746	359	101	13588	7.49497	2.08513e-08	2.97876e-09	2.31784e-08
GOTERM_CC_FAT	GO:0031090~organelle membrane	59	13.5632	1.45452e-11	Q8BH66, Q99L04, Q8CIE6, Q78IK4, Q8BMS1, Q9JKY5, P26443, Q9WTT4, Q8BH59, Q9Z1Z0, Q8QZT1, Q9D3D9, Q91WD5, P17710, O35129, P56480, P22315, Q9D1D4, P61924, Q05920, Q8BFR5, O55029, P47754, O88935, P67778, Q8R5H6, Q9ESW4, Q925N0, P63038, O89053, Q9D880, Q64133, Q9DB77, Q9WUM5, Q64332, P38060, P23819, Q03265, Q64521, Q9DC69, Q68FD5, Q8VEM8, P09671, Q9Z0G0, Q8CAQ8, Q99M51, Q61425, Q9Z0X1, Q91W50, P58281,…	347	809	12504	2.62799	4.94535e-09	7.06478e-10	1.98073e-08
GOTERM_MF_FAT	GO:0019829~cation-transporting ATPase activity	12	2.75862	1.67083e-11	Q03265, P56480, P50516, O55143, Q0VF55, P62814, Q9R0K7, Q9D3D9, P50518, Q9DB20, P57746, Q8BVE3	363	25	13288	17.5709	9.35665e-09	8.50604e-10	2.44438e-08
GOTERM_BP_FAT	GO:0009199~ribonucleoside triphosphate metabolic process	20	4.5977	1.67445e-11	P56480, Q0VF55, P62814, Q6PIE5, P50518, Q9Z1G3, Q9DB20, Q03265, Q9CQQ7, P50516, O55143, Q8CGK3, Q9R0K7, Q9D3D9, P14094, P14231, Q6PIC6, Q8VDN2, Q8BVE3, P57746	359	102	13588	7.42149	2.50163e-08	3.12703e-09	2.78081e-08
GOTERM_BP_FAT	GO:0006412~translation	34	7.81609	1.71871e-11	P27659, Q9D1R9, Q6NZJ6, Q99L45, P53026, P23116, Q9CR57, Q99MN1, P14206, P62281, Q3V1Z5, P14131, P62267, P62855, P62242, Q9D8N0, P62702, P62908, Q9Z0N1, Q8CGC7, Q80XI3, Q9CZM2, Q9WUA2, P97351, P10630, Q8BFR5, O70194, P19253, Q9Z1Q9, P25444, Q9CXW4, Q9D1M4, P63073	359	319	13588	4.03412	2.56774e-08	2.85305e-09	2.8543e-08
GOTERM_BP_FAT	GO:0009141~nucleoside triphosphate metabolic process	21	4.82759	1.82212e-11	P56480, Q0VF55, P62814, Q6PIE5, P55264, P50518, Q9Z1G3, Q9DB20, Q03265, Q9CQQ7, P50516, O55143, Q8CGK3, Q9R0K7, Q9D3D9, P14094, P14231, Q6PIC6, Q8VDN2, P57746, Q8BVE3	359	115	13588	6.91166	2.72225e-08	2.72225e-09	3.02605e-08
GOTERM_CC_FAT	GO:0005759~mitochondrial matrix	25	5.74713	1.87288e-11	Q8BH95, Q9D0K2, P63038, Q61425, Q8BMS1, Q8K411, P26443, Q05920, Q9JHI5, Q91ZA3, Q99JY0, P38060, Q99LC3, P45952, Q80XN0, Q99MN9, Q8BKZ9, Q9DC69, P61922, Q8CGK3, P16332, P53395, Q9WUR9, Q9CZU6, P09671	347	163	12504	5.52678	6.36779e-09	7.95974e-10	2.55046e-08
GOTERM_CC_FAT	GO:0031980~mitochondrial lumen	25	5.74713	1.87288e-11	Q8BH95, Q9D0K2, P63038, Q61425, Q8BMS1, Q8K411, P26443, Q05920, Q9JHI5, Q91ZA3, Q99JY0, P38060, Q99LC3, P45952, Q80XN0, Q99MN9, Q8BKZ9, Q9DC69, P61922, Q8CGK3, P16332, P53395, Q9WUR9, Q9CZU6, P09671	347	163	12504	5.52678	6.36779e-09	7.95974e-10	2.55046e-08
GOTERM_BP_FAT	GO:0009201~ribonucleoside triphosphate biosynthetic process	19	4.36782	2.94549e-11	P56480, Q0VF55, P62814, Q6PIE5, P50518, Q9Z1G3, Q9DB20, Q03265, Q9CQQ7, P50516, O55143, Q9R0K7, Q9D3D9, P14094, P14231, Q6PIC6, Q8VDN2, Q8BVE3, P57746	359	93	13588	7.73271	4.40056e-08	4.00051e-09	4.89166e-08
GOTERM_BP_FAT	GO:0009206~purine ribonucleoside triphosphate biosynthetic process	19	4.36782	2.94549e-11	P56480, Q0VF55, P62814, Q6PIE5, P50518, Q9Z1G3, Q9DB20, Q03265, Q9CQQ7, P50516, O55143, Q9R0K7, Q9D3D9, P14094, P14231, Q6PIC6, Q8VDN2, Q8BVE3, P57746	359	93	13588	7.73271	4.40056e-08	4.00051e-09	4.89166e-08
GOTERM_BP_FAT	GO:0006163~purine nucleotide metabolic process	24	5.51724	3.19648e-11	P56480, Q0VF55, P62814, Q6PIE5, P55264, P50518, Q9Z1G3, Q9DB20, Q03265, Q5SUR0, Q9CQQ7, P50516, O55143, Q8CGK3, Q9R0K7, Q60967, Q9D3D9, P14094, P14231, Q8R0S4, Q6PIC6, Q8VDN2, P57746, Q8BVE3	359	160	13588	5.67744	4.77554e-08	3.97961e-09	5.30849e-08
GOTERM_MF_FAT	GO:0016887~ATPase activity	32	7.35632	3.23243e-11	Q6PIE5, P63017, Q9WTT4, Q03265, Q9JHU4, Q9R0K7, Q9D3D9, P14231, P16381, Q6PIC6, Q62167, O35286, P57746, Q9EPU0, P56480, Q0VF55, Q501J6, P62814, P54823, P50518, P10630, Q9Z1G3, Q9DB20, Q91VR5, P50516, O55143, Q61656, Q8CGK3, P14094, P46460, Q8VDN2, Q8BVE3	363	281	13288	4.16866	1.81016e-08	1.50847e-09	4.72896e-08
GOTERM_BP_FAT	GO:0009150~purine ribonucleotide metabolic process	21	4.82759	3.4914e-11	P56480, Q0VF55, P62814, Q6PIE5, P50518, Q9Z1G3, Q9DB20, Q03265, Q5SUR0, Q9CQQ7, P50516, O55143, Q8CGK3, Q9R0K7, Q9D3D9, P14094, P14231, Q6PIC6, Q8VDN2, P57746, Q8BVE3	359	119	13588	6.67934	5.21615e-08	4.01242e-09	5.79827e-08
GOTERM_BP_FAT	GO:0009152~purine ribonucleotide biosynthetic process	20	4.5977	4.0295e-11	P56480, Q0VF55, P62814, Q6PIE5, P50518, Q9Z1G3, Q9DB20, Q03265, Q5SUR0, Q9CQQ7, P50516, O55143, Q9R0K7, Q9D3D9, P14094, P14231, Q6PIC6, Q8VDN2, Q8BVE3, P57746	359	107	13588	7.07469	6.02007e-08	4.30005e-09	6.69191e-08
GOTERM_MF_FAT	GO:0050662~coenzyme binding	24	5.51724	6.19548e-11	Q3ULJ0, Q91WK5, Q61425, P47791, P97494, Q8BMS1, Q9Z0X1, P70404, Q91Z53, Q9JHI5, Q8JZN5, P06801, P11103, P14152, Q99L13, P45952, Q9D6R2, Q8VDQ8, Q8BKZ9, Q9DC69, Q91WD5, P53395, Q91VA7, P47199	363	160	13288	5.49091	3.46947e-08	2.66882e-09	9.06383e-08
GOTERM_BP_FAT	GO:0009260~ribonucleotide biosynthetic process	20	4.5977	7.84548e-11	P56480, Q0VF55, P62814, Q6PIE5, P50518, Q9Z1G3, Q9DB20, Q03265, Q5SUR0, Q9CQQ7, P50516, O55143, Q9R0K7, Q9D3D9, P14094, P14231, Q6PIC6, Q8VDN2, Q8BVE3, P57746	359	111	13588	6.81974	1.17211e-07	7.8141e-09	1.30292e-07
GOTERM_BP_FAT	GO:0009259~ribonucleotide metabolic process	21	4.82759	8.80969e-11	P56480, Q0VF55, P62814, Q6PIE5, P50518, Q9Z1G3, Q9DB20, Q03265, Q5SUR0, Q9CQQ7, P50516, O55143, Q8CGK3, Q9R0K7, Q9D3D9, P14094, P14231, Q6PIC6, Q8VDN2, P57746, Q8BVE3	359	125	13588	6.35873	1.31617e-07	8.22604e-09	1.46305e-07
GOTERM_MF_FAT	GO:0016820~hydrolase activity, acting on acid anhydrides, catalyzing transmembrane movement of substances	19	4.36782	1.0594e-10	P56480, Q0VF55, P62814, Q6PIE5, Q9WTT4, P50518, Q9Z1G3, Q9DB20, Q03265, P50516, O55143, Q9R0K7, Q9D3D9, P14094, P14231, Q6PIC6, Q8VDN2, Q8BVE3, P57746	363	97	13288	7.17026	5.93264e-08	4.2376e-09	1.54987e-07
GOTERM_MF_FAT	GO:0043492~ATPase activity, coupled to movement of substances	19	4.36782	1.0594e-10	P56480, Q0VF55, P62814, Q6PIE5, Q9WTT4, P50518, Q9Z1G3, Q9DB20, Q03265, P50516, O55143, Q9R0K7, Q9D3D9, P14094, P14231, Q6PIC6, Q8VDN2, Q8BVE3, P57746	363	97	13288	7.17026	5.93264e-08	4.2376e-09	1.54987e-07
GOTERM_MF_FAT	GO:0042626~ATPase activity, coupled to transmembrane movement of substances	19	4.36782	1.0594e-10	P56480, Q0VF55, P62814, Q6PIE5, Q9WTT4, P50518, Q9Z1G3, Q9DB20, Q03265, P50516, O55143, Q9R0K7, Q9D3D9, P14094, P14231, Q6PIC6, Q8VDN2, Q8BVE3, P57746	363	97	13288	7.17026	5.93264e-08	4.2376e-09	1.54987e-07
GOTERM_CC_FAT	GO:0031988~membrane-bounded vesicle	39	8.96552	1.07592e-10	P07356, P63038, Q8CIE6, O89053, P47708, P63017, Q7TQF7, Q61644, P08113, Q80TY0, Q9JKY5, Q9QXY6, Q9WTT4, P14824, Q64332, P23819, Q68FD5, Q99PU5, O35874, Q9Z0G0, Q8K212, P20029, Q9WVE8, Q99M51, P62814, P61924, Q9D1D4, P05064, P27773, O55029, P57759, P47754, O88935, O89079, Q78PY7, P17426, P10852, Q91YQ5, Q8BPN8	347	420	12504	3.34607	3.65813e-08	4.06458e-09	1.46517e-07
GOTERM_CC_FAT	GO:0033178~proton-transporting two-sector ATPase complex, catalytic domain	10	2.29885	1.71553e-10	Q03265, P56480, P50516, P62814, Q9D3D9, P50518, Q9DB20, P57746, Q8BVE3, Q9Z1G3	347	17	12504	21.1968	5.83279e-08	5.83279e-09	2.33617e-07
GOTERM_CC_FAT	GO:0016023~cytoplasmic membrane-bounded vesicle	38	8.73563	2.72086e-10	P07356, P63038, Q8CIE6, O89053, P47708, P63017, Q7TQF7, Q61644, P08113, Q80TY0, Q9JKY5, Q9QXY6, Q9WTT4, P14824, Q64332, P23819, Q68FD5, Q99PU5, O35874, Q9Z0G0, Q8K212, P20029, Q9WVE8, P62814, P61924, Q9D1D4, P05064, P27773, O55029, P57759, P47754, O88935, O89079, Q78PY7, P17426, P10852, Q91YQ5, Q8BPN8	347	414	12504	3.30752	9.25092e-08	8.40992e-09	3.70522e-07
GOTERM_CC_FAT	GO:0031982~vesicle	43	9.88506	3.49944e-10	P07356, P63038, Q8CIE6, O89053, P47708, P63017, Q7TQF7, Q61644, P08113, Q80TY0, Q9JKY5, Q9QXY6, Q9WTT4, P14824, Q64332, P23819, Q5XJY5, Q68FD5, Q99PU5, Q80TJ1, O35874, Q9Z0G0, Q8K212, P20029, Q9WVE8, Q99M51, P62814, P61924, Q9D1D4, O35643, P05064, P27773, O55029, P57759, P47754, O88935, Q3UPL0, O89079, Q78PY7, P17426, P10852, Q91YQ5, Q8BPN8	347	519	12504	2.98552	1.18981e-07	9.91509e-09	4.76549e-07
GOTERM_BP_FAT	GO:0044271~nitrogen compound biosynthetic process	31	7.12644	4.05763e-10	P15105, Q6PIE5, P56564, Q99KQ4, Q03265, Q5SUR0, Q9R0K7, Q60967, Q3V3R1, Q9D3D9, O55042, P14231, Q6PIC6, Q3THS6, P57746, P56480, Q0VF55, P22315, P62814, P55264, P50518, Q9Z1G3, Q9DB20, Q9CQQ7, Q99LB6, P50516, O55143, Q8BVI4, P14094, Q8VDN2, Q8BVE3	359	302	13588	3.88522	6.0621e-07	3.56594e-08	6.73863e-07
GOTERM_BP_FAT	GO:0006164~purine nucleotide biosynthetic process	21	4.82759	4.78889e-10	P56480, Q0VF55, P62814, Q6PIE5, P55264, P50518, Q9Z1G3, Q9DB20, Q03265, Q5SUR0, Q9CQQ7, P50516, O55143, Q9R0K7, Q9D3D9, P14094, P14231, Q6PIC6, Q8VDN2, P57746, Q8BVE3	359	137	13588	5.80176	7.1546e-07	3.97478e-08	7.95306e-07
GOTERM_MF_FAT	GO:0015405~P-P-bond-hydrolysis-driven transmembrane transporter activity	19	4.36782	5.70962e-10	P56480, Q0VF55, P62814, Q6PIE5, Q9WTT4, P50518, Q9Z1G3, Q9DB20, Q03265, P50516, O55143, Q9R0K7, Q9D3D9, P14094, P14231, Q6PIC6, Q8VDN2, Q8BVE3, P57746	363	107	13288	6.50014	3.19739e-07	2.13159e-08	8.35303e-07
GOTERM_CC_FAT	GO:0005829~cytosol	44	10.1149	5.91807e-10	P17563, P60670, Q63836, P97494, P63017, P23242, P00920, P14152, P63328, Q9Z1Z0, P63040, Q99JF5, Q9DCS3, O55042, Q9QYR6, Q9Z0G0, P17710, P26516, P63318, Q9WVE8, Q9JJK2, Q9WUA3, P62814, P55264, Q8BG32, Q60676, P31938, Q9Z0X1, P17183, Q80YN3, P97351, P50518, P06801, P50516, P54775, P47754, P62334, Q9Z1Q9, Q8C167, Q02257, P12658, Q8K1M6, P63085, Q3UHD6	347	549	12504	2.88802	2.01214e-07	1.5478e-08	8.05913e-07
GOTERM_CC_FAT	GO:0031410~cytoplasmic vesicle	42	9.65517	6.30364e-10	P07356, P63038, Q8CIE6, O89053, P47708, P63017, Q7TQF7, Q61644, P08113, Q80TY0, Q9JKY5, Q9QXY6, Q9WTT4, P14824, Q64332, P23819, Q5XJY5, Q68FD5, Q99PU5, Q80TJ1, O35874, Q9Z0G0, Q8K212, P20029, Q9WVE8, P62814, P61924, Q9D1D4, O35643, P05064, P27773, O55029, P57759, P47754, O88935, Q3UPL0, O89079, Q78PY7, P17426, P10852, Q91YQ5, Q8BPN8	347	508	12504	2.97924	2.14324e-07	1.53088e-08	8.58419e-07
GOTERM_MF_FAT	GO:0015399~primary active transmembrane transporter activity	19	4.36782	6.68338e-10	P56480, Q0VF55, P62814, Q6PIE5, Q9WTT4, P50518, Q9Z1G3, Q9DB20, Q03265, P50516, O55143, Q9R0K7, Q9D3D9, P14094, P14231, Q6PIC6, Q8VDN2, Q8BVE3, P57746	363	108	13288	6.43996	3.74269e-07	2.33918e-08	9.77762e-07
GOTERM_BP_FAT	GO:0009165~nucleotide biosynthetic process	23	5.28736	1.07581e-09	P56480, Q0VF55, P62814, Q6PIE5, P55264, P50518, Q99KQ4, Q9Z1G3, Q9DB20, Q03265, Q5SUR0, Q9CQQ7, P50516, O55143, Q9R0K7, Q60967, Q9D3D9, P14094, P14231, Q6PIC6, Q8VDN2, P57746, Q8BVE3	359	174	13588	5.00311	1.60726e-06	8.45928e-08	1.78663e-06
GOTERM_MF_FAT	GO:0046961~proton-transporting ATPase activity, rotational mechanism	9	2.06897	1.53032e-09	Q03265, P56480, P50516, P62814, Q9D3D9, P50518, Q9DB20, P57746, Q8BVE3	363	15	13288	21.9636	8.56977e-07	5.04104e-08	2.23881e-06
GOTERM_BP_FAT	GO:0034404~nucleobase, nucleoside and nucleotide biosynthetic process	23	5.28736	1.85255e-09	P56480, Q0VF55, P62814, Q6PIE5, P55264, P50518, Q99KQ4, Q9Z1G3, Q9DB20, Q03265, Q5SUR0, Q9CQQ7, P50516, O55143, Q9R0K7, Q60967, Q9D3D9, P14094, P14231, Q6PIC6, Q8VDN2, P57746, Q8BVE3	359	179	13588	4.86335	2.76771e-06	1.38386e-07	3.07659e-06
GOTERM_BP_FAT	GO:0034654~nucleobase, nucleoside, nucleotide and nucleic acid biosynthetic process	23	5.28736	1.85255e-09	P56480, Q0VF55, P62814, Q6PIE5, P55264, P50518, Q99KQ4, Q9Z1G3, Q9DB20, Q03265, Q5SUR0, Q9CQQ7, P50516, O55143, Q9R0K7, Q60967, Q9D3D9, P14094, P14231, Q6PIC6, Q8VDN2, P57746, Q8BVE3	359	179	13588	4.86335	2.76771e-06	1.38386e-07	3.07659e-06
SP_PIR_KEYWORDS	protein biosynthesis	19	4.36782	6.68375e-09	Q6NZJ6, Q9Z0N1, Q99L45, Q8CGC7, Q80XI3, Q9WUA2, P23116, P10630, Q8BFR5, Q99MN1, O70194, Q9Z1Q9, P14131, P25444, P62242, P62908, Q9D8N0, Q9D1M4, P63073	431	139	17854	5.66235	2.219e-06	2.77376e-07	9.06945e-06
INTERPRO	IPR018181:Heat shock protein 70, conserved site	8	1.83908	6.69091e-09	P20029, P48722, Q9JKR6, P63017, P38647, Q8K0U4, Q61699, P17156	428	13	17763	25.5399	6.13555e-06	6.13555e-06	1.04547e-05
GOTERM_CC_FAT	GO:0009898~internal side of plasma membrane	29	6.66667	6.72945e-09	Q8CIE6, Q64133, Q71LX4, Q7TQF7, Q9QXY6, Q80TY0, P42567, Q5XJY5, Q9DBG3, Q68FD5, Q80TJ1, Q61548, Q62108, Q5PR73, Q9JMF3, Q9WV80, P26039, P61924, O35643, Q64727, Q9QYC0, P70297, O55029, Q9QYB5, Q3UPL0, O89079, Q02257, P17426, P11531	347	287	12504	3.64113	2.28801e-06	1.52534e-07	9.16406e-06
SP_PIR_KEYWORDS	Hydrogen ion transport	12	2.75862	6.76302e-09	Q03265, P56480, P50516, Q9CQQ7, P62814, Q9D3D9, Q9WTT4, P50518, Q9DB20, P57746, Q8BVE3, Q9Z1G3	431	45	17854	11.0466	2.24532e-06	2.4948e-07	9.17702e-06
KEGG_PATHWAY	mmu00640:Propanoate metabolism	12	2.75862	8.21363e-09	Q8BH95, P45952, Q8QZT1, Q9EQ20, Q99MN9, P61922, Q8QZS1, Q8BMS1, P16332, Q9WUM5, Q9Z2I9, Q91ZA3	228	30	5738	10.0667	1.09241e-06	5.46206e-07	9.60402e-06
GOTERM_MF_FAT	GO:0008092~cytoskeletal protein binding	35	8.04598	9.35084e-09	Q9CRB6, P07356, Q91YR1, Q99K51, O89053, P47708, Q71LX4, Q7TQD2, Q61644, O70318, Q9JKY5, P45591, Q58A65, Q9QXS1, O88342, Q9QYR6, P84075, Q9Z0G0, Q9WVE8, P26039, Q62418, Q9Z0P5, Q64727, Q9QYC0, Q6PER3, Q9QYB5, P47753, P47754, O88935, Q8R5H6, P47757, Q8BRT1, P11531, P20357, Q9R0Q6	363	414	13288	3.09472	5.23646e-06	2.90915e-07	1.368e-05
GOTERM_MF_FAT	GO:0022890~inorganic cation transmembrane transporter activity	19	4.36782	9.75549e-09	P56480, Q0VF55, P62814, Q6PIE5, Q61165, Q9WTT4, P50518, Q9Z1G3, Q9DB20, Q03265, Q9CQQ7, P50516, O55143, Q9R0K7, Q9D3D9, Q6PIC6, Q8VDN2, Q8BVE3, P57746	363	127	13288	5.4765	5.46306e-06	2.8753e-07	1.4272e-05
GOTERM_MF_FAT	GO:0015077~monovalent inorganic cation transmembrane transporter activity	16	3.67816	1.12161e-08	P56480, P62814, Q6PIE5, Q61165, Q9WTT4, P50518, Q9DB20, Q9Z1G3, Q03265, Q9CQQ7, P50516, Q9D3D9, Q6PIC6, Q8VDN2, Q8BVE3, P57746	363	87	13288	6.73215	6.28102e-06	3.14052e-07	1.64089e-05
GOTERM_CC_FAT	GO:0031967~organelle envelope	41	9.42529	1.21111e-08	P63038, Q99L04, Q64133, Q9D880, Q78IK4, Q9DB77, Q8BMS1, P26443, Q9WUM5, Q8BH59, P38060, Q03265, Q64521, Q8QZT1, Q9JIY5, Q9DC69, Q9D3D9, Q91WD5, Q8VEM8, P09671, P17710, Q8CAQ8, O35129, P56480, P22315, Q61425, Q9Z0X1, Q05920, Q91W50, P58281, Q99JY0, Q9DB20, Q8BFR5, P48962, Q9CQQ7, Q80XN0, P67778, Q8R5H6, Q9ESW4, P51881, Q925N0	347	540	12504	2.73596	4.11776e-06	2.57361e-07	1.64927e-05
GOTERM_CC_FAT	GO:0016469~proton-transporting two-sector ATPase complex	12	2.75862	1.2344e-08	Q03265, P56480, P50516, Q9CQQ7, P62814, Q9D3D9, Q9WTT4, P50518, Q9DB20, P57746, Q8BVE3, Q9Z1G3	347	42	12504	10.2956	4.19694e-06	2.46879e-07	1.68098e-05
GOTERM_MF_FAT	GO:0048037~cofactor binding	25	5.74713	1.24339e-08	Q3ULJ0, Q91WK5, Q61425, P47791, P97494, Q8BMS1, Q9Z0X1, P70404, Q91Z53, Q9JHI5, Q8JZN5, P06801, P11103, P14152, Q99L13, P45952, Q9D6R2, Q8VDQ8, Q8BKZ9, Q9DC69, P61922, Q91WD5, P53395, Q91VA7, P47199	363	226	13288	4.04934	6.96298e-06	3.31572e-07	1.81905e-05
GOTERM_CC_FAT	GO:0031975~envelope	41	9.42529	1.3494e-08	P63038, Q99L04, Q64133, Q9D880, Q78IK4, Q9DB77, Q8BMS1, P26443, Q9WUM5, Q8BH59, P38060, Q03265, Q64521, Q8QZT1, Q9JIY5, Q9DC69, Q9D3D9, Q91WD5, Q8VEM8, P09671, P17710, Q8CAQ8, O35129, P56480, P22315, Q61425, Q9Z0X1, Q05920, Q91W50, P58281, Q99JY0, Q9DB20, Q8BFR5, P48962, Q9CQQ7, Q80XN0, P67778, Q8R5H6, Q9ESW4, P51881, Q925N0	347	542	12504	2.72586	4.58796e-06	2.54887e-07	1.83759e-05
GOTERM_MF_FAT	GO:0051287~NAD or NADH binding	12	2.75862	1.80596e-08	Q3ULJ0, Q9D6R2, Q8VDQ8, Q8BMS1, Q91WD5, P70404, Q91VA7, Q91Z53, P06801, P14152, P11103, Q99L13	363	44	13288	9.98347	1.01133e-05	4.59698e-07	2.64207e-05
GOTERM_BP_FAT	GO:0016192~vesicle-mediated transport	36	8.27586	2.36223e-08	P28663, Q62420, Q8CIE6, P47708, Q8CHC4, Q7TQF7, Q61644, Q80TY0, Q9JKY5, Q91ZX7, P23819, Q9Z1Z0, Q6PGF7, Q5XJY5, P63040, Q9DBG3, Q68FD5, Q80TJ1, Q61548, O55042, Q62108, Q8K212, Q9WVE8, Q62418, P39054, P39053, P61924, Q9D1D4, O35643, Q9ES97, Q9CWZ7, O08539, O55029, Q3UPL0, O89079, P17426	359	466	13588	2.924	3.52911e-05	1.68056e-06	3.92303e-05
GOTERM_BP_FAT	GO:0015985~energy coupled proton transport, down electrochemical gradient	11	2.52874	2.62834e-08	Q03265, P56480, P50516, Q9CQQ7, P62814, Q9D3D9, P50518, Q9DB20, P57746, Q8BVE3, Q9Z1G3	359	37	13588	11.2526	3.92666e-05	1.78488e-06	4.36496e-05
GOTERM_BP_FAT	GO:0015986~ATP synthesis coupled proton transport	11	2.52874	2.62834e-08	Q03265, P56480, P50516, Q9CQQ7, P62814, Q9D3D9, P50518, Q9DB20, P57746, Q8BVE3, Q9Z1G3	359	37	13588	11.2526	3.92666e-05	1.78488e-06	4.36496e-05
KEGG_PATHWAY	mmu03010:Ribosome	18	4.13793	4.69596e-08	P27659, Q9D1R9, P53026, P12970, Q9CZM2, P97351, Q9CR57, P14206, P62281, P19253, P14131, P62267, P62855, P25444, Q9CXW4, P62242, P62908, P62702	228	89	5738	5.08989	6.24561e-06	2.08187e-06	5.49088e-05
SP_PIR_KEYWORDS	ribosomal protein	20	4.5977	5.69519e-08	P27659, Q9D1R9, P53026, Q9CZM2, P12970, P97351, Q9CR57, P14206, P62281, P19253, Q3V1Z5, P14131, P62267, P62855, P25444, Q9CXW4, P62242, P62908, P62702	431	177	17854	4.68075	1.89078e-05	1.8908e-06	7.72802e-05
GOTERM_MF_FAT	GO:0005198~structural molecule activity	35	8.04598	7.30527e-08	P27659, Q9D1R9, Q8CIE6, Q71LX4, P53026, P68372, Q7TMM9, O70318, Q9CR57, P14206, P62281, Q3V1Z5, Q68FD5, P14131, P68368, P62267, P62855, Q62108, P62242, P62702, P62908, Q8R326, P26039, Q9D6F9, Q9CZM2, Q64727, P97351, Q9QYC0, O55029, Q9QYB5, P19253, O89079, P25444, Q9CXW4	363	450	13288	2.84714	4.09087e-05	1.77867e-06	0.000106874
GOTERM_BP_FAT	GO:0006099~tricarboxylic acid cycle	9	2.06897	7.45165e-08	Q99KI0, Q9D6R2, P70404, Q9WUM5, Q91VA7, Q9CZU6, Q9Z2I9, P14152, P97807	359	23	13588	14.8107	0.000111321	4.84032e-06	0.000123752
GOTERM_CC_FAT	GO:0042470~melanosome	15	3.44828	7.62425e-08	P07356, P20029, P62814, P63017, Q9D1D4, P08113, P14824, Q9WTT4, P27773, P57759, Q68FD5, Q78PY7, P10852, O35874, Q91YQ5	347	85	12504	6.35904	2.59221e-05	1.36434e-06	0.000103826
GOTERM_CC_FAT	GO:0048770~pigment granule	15	3.44828	7.62425e-08	P07356, P20029, P62814, P63017, Q9D1D4, P08113, P14824, Q9WTT4, P27773, P57759, Q68FD5, Q78PY7, P10852, O35874, Q91YQ5	347	85	12504	6.35904	2.59221e-05	1.36434e-06	0.000103826
INTERPRO	IPR013126:Heat shock protein 70	7	1.6092	7.77334e-08	P20029, P48722, Q9JKR6, P63017, P38647, Q61699, P17156	428	11	17763	26.4106	7.1279e-05	3.56401e-05	0.00012146
INTERPRO	IPR001023:Heat shock protein Hsp70	7	1.6092	7.77334e-08	P20029, P48722, Q9JKR6, P63017, P38647, Q61699, P17156	428	11	17763	26.4106	7.1279e-05	3.56401e-05	0.00012146
GOTERM_BP_FAT	GO:0015992~proton transport	12	2.75862	8.36055e-08	Q03265, P56480, P50516, Q9CQQ7, P62814, Q9D3D9, Q9WTT4, P50518, Q9DB20, P57746, Q8BVE3, Q9Z1G3	359	52	13588	8.73452	0.000124899	5.20443e-06	0.000138846
UP_SEQ_FEATURE	binding site:Substrate	26	5.97701	8.79101e-08	Q3ULJ0, Q99L04, Q9DAR7, Q9WUA3, Q80SW1, Q9CQR4, P17183, Q8K183, P26443, P70404, Q91Z53, Q05920, Q9JHI5, P09411, P05064, P97807, P14152, Q91YN5, Q99MN1, P38060, P45952, Q80XN0, Q9D6R2, Q8QZS1, Q9Z0S1, Q8R4N0	426	275	16021	3.55566	0.000115419	5.77113e-05	0.000143713
GOTERM_BP_FAT	GO:0051187~cofactor catabolic process	10	2.29885	9.08424e-08	Q99KI0, Q9D6R2, O70252, P70404, Q9WUM5, Q91VA7, Q9CZU6, Q9Z2I9, P14152, P97807	359	32	13588	11.828	0.000135709	5.42873e-06	0.000150865
GOTERM_BP_FAT	GO:0034220~ion transmembrane transport	11	2.52874	9.87309e-08	Q03265, P56480, P50516, Q9CQQ7, P62814, Q9D3D9, P50518, Q9DB20, P57746, Q8BVE3, Q9Z1G3	359	42	13588	9.91299	0.000147493	5.67321e-06	0.000163965
GOTERM_BP_FAT	GO:0006818~hydrogen transport	12	2.75862	1.03042e-07	Q03265, P56480, P50516, Q9CQQ7, P62814, Q9D3D9, Q9WTT4, P50518, Q9DB20, P57746, Q8BVE3, Q9Z1G3	359	53	13588	8.56972	0.000153933	5.70163e-06	0.000171125
GOTERM_BP_FAT	GO:0046356~acetyl-CoA catabolic process	9	2.06897	1.09223e-07	Q99KI0, Q9D6R2, P70404, Q9WUM5, Q91VA7, Q9CZU6, Q9Z2I9, P14152, P97807	359	24	13588	14.1936	0.000163166	5.82782e-06	0.00018139
SP_PIR_KEYWORDS	ribonucleoprotein	24	5.51724	1.33195e-07	P27659, O35737, Q9D1R9, P53026, Q9CZM2, P12970, Q9Z2X1, P50580, P97351, Q9CR57, P14206, P62281, Q8VHM5, P19253, P14131, P62267, P57722, P62855, P25444, Q9CXW4, P62242, P62908, P62702	431	266	17854	3.73756	4.42197e-05	4.02006e-06	0.000180737
SP_PIR_KEYWORDS	ATP	18	4.13793	1.42653e-07	P63318, P63038, Q63844, P63017, P31938, P10630, P09411, P17156, P33173, P11798, Q61656, P16054, P47809, P16381, P28652, P63085, Q62167, P17710	431	151	17854	4.93803	4.73596e-05	3.94672e-06	0.000193571
GOTERM_MF_FAT	GO:0003735~structural constituent of ribosome	19	4.36782	1.49441e-07	P27659, Q9D1R9, P53026, Q9CZM2, P97351, Q9CR57, P14206, P62281, P19253, Q3V1Z5, P14131, P62267, P62855, P25444, Q9CXW4, P62242, P62908, P62702	363	151	13288	4.60606	8.36833e-05	3.48694e-06	0.000218628
SP_PIR_KEYWORDS	tricarboxylic acid cycle	8	1.83908	1.75635e-07	Q99KI0, Q9D6R2, P70404, Q9WUM5, Q9CZU6, Q9Z2I9, P14152, P97807	431	19	17854	17.4419	5.8309e-05	4.48543e-06	0.000238325
GOTERM_BP_FAT	GO:0006119~oxidative phosphorylation	12	2.75862	1.87538e-07	Q03265, P56480, P50516, Q9CQQ7, P62814, Q9D3D9, O55042, P50518, Q9DB20, P57746, Q8BVE3, Q9Z1G3	359	56	13588	8.11062	0.000280142	9.66137e-06	0.000311449
GOTERM_BP_FAT	GO:0007268~synaptic transmission	20	4.5977	2.34331e-07	Q64133, Q9JMA1, P47708, P55066, Q6PIE5, Q8CHC4, Q91V14, Q64332, P63328, P23819, P48962, P47754, P63040, O88935, P61922, P60879, O55042, P11531, Q8R0S4, Q9Z0G0	359	178	13588	4.25276	0.000350029	1.16696e-05	0.000389159
SP_PIR_KEYWORDS	cytoskeleton	37	8.50575	2.4838e-07	Q9CRB6, Q91YR1, O89053, P37804, Q71LX4, Q7TQD2, Q7TQF7, Q9QZB7, Q80TY0, O70318, P23116, O08788, P45591, Q99PL6, Q8VDQ8, Q9QXS1, O88342, P61164, Q8R5C5, P26039, Q62418, Q9Z0P5, P39054, P39053, Q80U49, Q64727, Q9QYC0, Q8CBW3, Q6PER3, Q9QYB5, P47753, P47757, Q8R5H6, Q02257, Q8BRT1, P11531, Q9R0Q6	431	583	17854	2.62901	8.24589e-05	5.89015e-06	0.000337037
GOTERM_BP_FAT	GO:0009060~aerobic respiration	9	2.06897	3.07641e-07	Q99KI0, Q9D6R2, P70404, Q9WUM5, Q91VA7, Q9CZU6, Q9Z2I9, P14152, P97807	359	27	13588	12.6165	0.00045951	1.48262e-05	0.000510907
GOTERM_MF_FAT	GO:0015662~ATPase activity, coupled to transmembrane movement of ions, phosphorylative mechanism	12	2.75862	3.16302e-07	P56480, O55143, Q0VF55, Q9R0K7, Q6PIE5, P14094, P14231, Q9WTT4, P50518, Q6PIC6, Q8VDN2, Q9Z1G3	363	57	13288	7.70654	0.000177114	7.08515e-06	0.000462741
GOTERM_BP_FAT	GO:0045333~cellular respiration	12	2.75862	3.28415e-07	Q99KI0, Q9D6R2, O55042, P70404, Q9WUM5, Q91VA7, Q9CZU6, Q9Z2I9, Q8BH59, P09671, P14152, P97807	359	59	13588	7.69822	0.000490531	1.53327e-05	0.000545407
GOTERM_MF_FAT	GO:0003779~actin binding	26	5.97701	3.2882e-07	Q91YR1, Q99K51, O89053, P47708, Q71LX4, Q9JKY5, O70318, P45591, Q9QXS1, O88342, P84075, Q9QYR6, Q9Z0G0, P26039, Q62418, Q9Z0P5, Q64727, Q9QYC0, P47753, Q9QYB5, P47754, O88935, Q8R5H6, P47757, P11531, Q9R0Q6	363	288	13288	3.30471	0.000184122	7.08226e-06	0.000481055
SP_PIR_KEYWORDS	transport	71	16.3218	3.32537e-07	P28663, P17563, Q8CIE6, P55088, P47708, Q6PIE5, Q61165, Q9WTT4, Q8BH59, Q9Z1Z0, P42567, Q5XJY5, Q9R0K7, Q9D3D9, O35874, Q91WD5, P14231, Q8R0S4, P57746, P56480, P62814, Q9D1D4, P61924, O35643, O55029, P10852, P46460, Q9QUH0, Q925N0, Q3UHD6, Q63836, Q9D880, Q9DB77, Q6P8X1, P56564, P31650, Q99LC3, P23819, Q6PGF7, Q03265, P63040, Q9DBG3, Q9DC69, O88343, Q9CWK8, Q80TJ1, Q8VEM8, Q6PIC6, Q9WV80, Q8BXR9,…	431	1571	17854	1.87215	0.000110396	7.36012e-06	0.000451231
GOTERM_CC_FAT	GO:0012506~vesicle membrane	15	3.44828	4.15635e-07	O89053, Q8CIE6, Q99M51, Q9D1D4, P61924, Q9JKY5, Q9WTT4, Q64332, P23819, O55029, P47754, O88935, O89079, Q68FD5, Q9Z0G0	347	97	12504	5.57236	0.000141306	7.06577e-06	0.000566004
GOTERM_CC_FAT	GO:0030117~membrane coat	12	2.75862	4.41716e-07	O55029, Q5XJY5, Q8CIE6, O89079, Q9DBG3, Q68FD5, P17426, Q8CHC4, P61924, P39053, Q61548, O35643	347	58	12504	7.45543	0.000150172	7.15157e-06	0.000601521
GOTERM_CC_FAT	GO:0048475~coated membrane	12	2.75862	4.41716e-07	O55029, Q5XJY5, Q8CIE6, O89079, Q9DBG3, Q68FD5, P17426, Q8CHC4, P61924, P39053, Q61548, O35643	347	58	12504	7.45543	0.000150172	7.15157e-06	0.000601521
GOTERM_BP_FAT	GO:0009109~coenzyme catabolic process	9	2.06897	5.67956e-07	Q99KI0, Q9D6R2, P70404, Q9WUM5, Q91VA7, Q9CZU6, Q9Z2I9, P14152, P97807	359	29	13588	11.7464	0.000848167	2.57126e-05	0.000943218
GOTERM_BP_FAT	GO:0006084~acetyl-CoA metabolic process	9	2.06897	9.96831e-07	Q99KI0, Q9D6R2, P70404, Q9WUM5, Q91VA7, Q9CZU6, Q9Z2I9, P14152, P97807	359	31	13588	10.9886	0.00148816	4.3801e-05	0.00165546
GOTERM_BP_FAT	GO:0006732~coenzyme metabolic process	17	3.90805	1.12829e-06	Q99KI0, P47791, P97494, P70404, Q9WUM5, Q99KQ4, P97807, P14152, Q99L13, Q93092, Q9D6R2, Q3V3R1, P53395, Q9CZU6, Q91VA7, Q9Z2I9, P09671	359	143	13588	4.4996	0.00168425	4.81609e-05	0.00187378
SP_PIR_KEYWORDS	nitration	9	2.06897	1.41082e-06	P20029, O55143, P68368, P39053, O35643, Q8R5C5, P05064, P09671, P63328	431	35	17854	10.652	0.000468282	2.9274e-05	0.00191438
GOTERM_BP_FAT	GO:0051186~cofactor metabolic process	19	4.36782	1.50293e-06	Q99KI0, P47791, P97494, P22315, P70404, Q9WUM5, Q99KQ4, P97807, P14152, Q99L13, Q93092, Q9D6R2, Q3V3R1, P53395, O70252, Q9CZU6, Q91VA7, Q9Z2I9, P09671	359	182	13588	3.95133	0.00224286	6.23697e-05	0.00249593
GOTERM_CC_FAT	GO:0005840~ribosome	20	4.5977	1.54434e-06	P27659, Q9D1R9, P53026, Q9CZM2, P12970, P97351, Q9CR57, P14206, P62281, P19253, Q3V1Z5, P14131, P62267, P62855, P25444, Q9CXW4, P62242, P62908, P62702	347	192	12504	3.7536	0.00052494	2.38669e-05	0.00210304
GOTERM_CC_FAT	GO:0030135~coated vesicle	16	3.67816	1.63505e-06	Q8K212, Q8CIE6, P47708, Q61644, Q7TQF7, P61924, Q9JKY5, Q9WTT4, Q64332, P23819, O55029, O88935, O89079, Q68FD5, Q8BPN8, Q9Z0G0	347	124	12504	4.64962	0.000555761	2.417e-05	0.00222656
GOTERM_CC_FAT	GO:0030529~ribonucleoprotein complex	33	7.58621	1.68146e-06	P27659, Q91Z31, O35737, Q9D1R9, P53026, P12970, P50580, Q9CR57, P14206, P62281, Q8VHM5, Q3V1Z5, P14131, P62267, P57722, P62855, P62242, P62702, P62908, O35286, Q9EPU0, Q9CZM2, Q9Z2X1, P54823, P97351, Q9JKB3, Q91VR5, P19253, Q61656, Q78PY7, P25444, Q9CXW4	347	462	12504	2.5739	0.000571533	2.38204e-05	0.00228976
KEGG_PATHWAY	mmu00020:Citrate cycle (TCA cycle)	10	2.29885	1.90842e-06	Q99KI0, Q9D6R2, P70404, Q9WUM5, Q91VA7, Q05920, Q9CZU6, Q9Z2I9, P14152, P97807	228	31	5738	8.11828	0.000253788	6.34531e-05	0.00223146
GOTERM_CC_FAT	GO:0044433~cytoplasmic vesicle part	14	3.21839	2.00707e-06	O89053, Q8CIE6, Q9D1D4, P61924, Q9JKY5, Q9WTT4, Q64332, P05064, P23819, O55029, P47754, O88935, O89079, Q68FD5	347	95	12504	5.31036	0.000682172	2.72958e-05	0.00273316
GOTERM_MF_FAT	GO:0015078~hydrogen ion transmembrane transporter activity	13	2.98851	2.07401e-06	P56480, P62814, Q61165, Q9WTT4, P50518, Q9Z1G3, Q9DB20, Q03265, Q9CQQ7, P50516, Q9D3D9, Q8BVE3, P57746	363	82	13288	5.8034	0.00116077	4.30157e-05	0.00303419
GOTERM_CC_FAT	GO:0043228~non-membrane-bounded organelle	87	20	2.09385e-06	P07356, Q9D1R9, Q9D172, P47708, Q2PFD7, P53026, P68372, Q7TQF7, Q9QZB7, P12970, Q80TY0, O70318, Q9JKY5, P23116, P50580, P62281, Q99PL6, Q8VDQ8, P14131, P68368, Q9JHU4, O35874, P62267, P62855, Q9EPU0, P70336, Q08509, P26039, Q9D6F9, Q9Z0P5, Q9CZM2, P97351, Q9QYC0, Q64727, Q8CBW3, P47753, Q9QYB5, P47754, P19253, O88935, Q8R5H6, P47757, Q02257, Q4KMM3, P20357, Q9CXW4, O35295, Q9CXY6, Q91YR1, P27659,…	347	1919	12504	1.63367	0.000711657	2.73808e-05	0.00285134
GOTERM_CC_FAT	GO:0043232~intracellular non-membrane-bounded organelle	87	20	2.09385e-06	P07356, Q9D1R9, Q9D172, P47708, Q2PFD7, P53026, P68372, Q7TQF7, Q9QZB7, P12970, Q80TY0, O70318, Q9JKY5, P23116, P50580, P62281, Q99PL6, Q8VDQ8, P14131, P68368, Q9JHU4, O35874, P62267, P62855, Q9EPU0, P70336, Q08509, P26039, Q9D6F9, Q9Z0P5, Q9CZM2, P97351, Q9QYC0, Q64727, Q8CBW3, P47753, Q9QYB5, P47754, P19253, O88935, Q8R5H6, P47757, Q02257, Q4KMM3, P20357, Q9CXW4, O35295, Q9CXY6, Q91YR1, P27659,…	347	1919	12504	1.63367	0.000711657	2.73808e-05	0.00285134
SP_PIR_KEYWORDS	mitochondrion inner membrane	18	4.13793	2.19172e-06	Q8CAQ8, O35129, P56480, Q9D880, Q9DB77, P22315, Q8BH59, P58281, Q9DB20, P48962, Q03265, Q9CQQ7, Q64521, P67778, Q9D3D9, Q91WD5, P51881, Q8VEM8	431	183	17854	4.07455	0.000727386	4.2802e-05	0.00297398
GOTERM_BP_FAT	GO:0006812~cation transport	34	7.81609	2.25403e-06	O89053, Q6PIE5, Q61165, Q6PHZ2, Q9WTT4, P14824, P09528, P63328, Q03265, O88343, Q9R0K7, Q9D3D9, Q8R0S4, P14231, Q8K596, Q6PIC6, P57746, P56480, Q0VF55, P62814, Q91V14, P50518, Q9Z1G3, Q9DB20, P11798, Q9CQQ7, P50516, O55143, P14094, P46460, P28652, Q925N0, Q8VDN2, Q8BVE3	359	515	13588	2.49881	0.00336186	9.101e-05	0.00374327
SP_PIR_KEYWORDS	Endocytosis	13	2.98851	2.33648e-06	Q62420, Q9WVE8, Q62418, P39054, Q8CHC4, Q61644, P39053, O35643, Q9JKY5, Q80TY0, Q91ZX7, O08539, P17426	431	93	17854	5.79053	0.000775412	4.30943e-05	0.00317042
PIR_SUPERFAMILY	PIRSF002581:chaperone HSP70	6	1.37931	2.43951e-06	P20029, Q9JKR6, P63017, P38647, Q5SSL4, P17156	282	8	8136	21.6383	0.00074865	0.00074865	0.00327133
SP_PIR_KEYWORDS	actin-binding	20	4.5977	2.51904e-06	Q91YR1, Q99K51, O89053, Q62418, Q9Z0P5, Q9JKY5, O70318, Q64727, Q9QYC0, P45591, Q9QYB5, P47753, P47754, O88935, Q9QXS1, P47757, Q8R5H6, O88342, P11531, Q9R0Q6	431	226	17854	3.66589	0.000835972	4.4016e-05	0.00341813
GOTERM_CC_FAT	GO:0000267~cell fraction	38	8.73563	3.44099e-06	P07356, Q8BH66, Q8CIE6, Q8CHP8, Q6PIE5, Q7TQD2, Q2PFD7, Q91ZZ3, P12970, Q61165, Q91ZX7, P14152, P63328, P14206, P23819, Q9Z1Z0, Q9D2N4, Q9QXS1, Q99PU5, Q9R0K7, P60879, O55042, Q62108, O70252, Q08509, P63318, P18872, Q9JMA1, Q5SQX6, Q9D1D4, Q9Z0X1, Q05920, P06801, Q8CBW3, O55143, P47754, P11531, Q8VDN2	347	596	12504	2.29751	0.00116925	4.33301e-05	0.00468578
SP_PIR_KEYWORDS	oxidoreductase	34	7.81609	3.56588e-06	Q99L04, Q9EQ20, Q64133, P47791, Q9DB77, Q8BMS1, P26443, Q91Z53, P14152, P09528, Q64521, P45952, Q921W4, Q9DCS3, Q91WD5, O70252, P53395, Q91VA7, P47199, P09671, Q3ULJ0, P20108, Q61425, Q9Z0X1, P70404, Q9JHI5, Q8JZN5, Q8K354, P06801, Q99L13, P99029, Q80XN0, Q9D6R2, Q8BVI4	431	572	17854	2.4623	0.00118317	5.9192e-05	0.00483858
INTERPRO	IPR016040:NAD(P)-binding domain	16	3.67816	3.70375e-06	Q3ULJ0, Q99L04, Q61425, Q8BMS1, P26443, Q91Z53, Q9WUM5, P06801, Q8K354, P14152, Q99L13, Q99LB6, Q80XN0, Q9DC69, Q3V3R1, Q9DCS3	428	151	17763	4.3976	0.00339058	0.00113147	0.00578701
UP_SEQ_FEATURE	nucleotide phosphate-binding region:ATP	49	11.2644	3.80908e-06	Q8K183, Q9QXY6, Q99MN1, Q5SUR0, Q99PU5, Q9JHU4, Q60967, P16381, Q3THS6, Q62167, O35286, P46471, P70336, Q9EPU0, P56480, P54823, O54833, P70404, P09411, P11798, Q91VR5, Q5RJI5, P54775, P16054, P47809, Q9WUR9, P46460, P63085, P62192, Q6PHZ2, P62196, Q03265, O88643, Q3V3R1, O54988, P63318, Q9WUA3, Q501J6, Q63844, Q8CGC7, P31938, Q9JM52, P10630, P33173, P50516, Q61656, P62334, Q8CGK3, P28652	426	907	16021	2.03174	0.00498884	0.00166572	0.00622678
GOTERM_CC_FAT	GO:0005856~cytoskeleton	58	13.3333	4.49926e-06	P07356, Q9D172, P47708, Q2PFD7, P68372, Q7TQF7, Q9QZB7, Q80TY0, P23116, Q9JKY5, O70318, Q99PL6, Q8VDQ8, Q9JHU4, P68368, O35874, Q08509, P70336, P26039, Q9D6F9, Q9Z0P5, Q9QYC0, Q64727, Q8CBW3, Q9QYB5, P47753, P47754, Q8R5H6, P47757, Q02257, P20357, Q91YR1, O89053, Q71LX4, Q7TMM9, O08788, P23819, P45591, Q05BC3, Q9QXS1, P61164, O88342, O55042, Q62108, Q9QYR6, O88487, Q8R5C5, Q8R326, Q62418, P39054,…	347	1122	12504	1.86275	0.00152858	5.46325e-05	0.00612685
GOTERM_CC_FAT	GO:0030659~cytoplasmic vesicle membrane	13	2.98851	4.57596e-06	P23819, O55029, P47754, Q8CIE6, O89053, O88935, O89079, Q68FD5, Q9D1D4, P61924, Q9JKY5, Q9WTT4, Q64332	347	87	12504	5.38448	0.00155462	5.36478e-05	0.00623129
INTERPRO	IPR005937:26S proteasome subunit P45	5	1.14943	4.75402e-06	P54775, P62334, P62196, P62192, P46471	428	6	17763	34.5853	0.00434995	0.00108927	0.00742797
GOTERM_MF_FAT	GO:0046933~hydrogen ion transporting ATP synthase activity, rotational mechanism	6	1.37931	5.89156e-06	Q03265, P56480, P50516, P62814, Q9D3D9, Q9DB20	363	11	13288	19.9669	0.00329385	0.000117825	0.00861886
GOTERM_BP_FAT	GO:0046164~alcohol catabolic process	11	2.52874	7.00845e-06	Q93092, Q3ULJ0, Q64133, Q9WUA3, P17183, P05064, P09411, P14152, A6ZI46, Q99L13, P17710	359	65	13588	6.40531	0.010416	0.000275506	0.0116385
SP_PIR_KEYWORDS	microtubule	19	4.36782	7.17928e-06	Q9CRB6, Q9D6F9, Q7TQD2, P39054, P68372, Q7TMM9, P39053, Q80U49, O08788, P33173, Q6PER3, Q05BC3, Q8VDQ8, P68368, Q9JHU4, Q8BRT1, P20357, Q9QYR6, O88487	431	221	17854	3.56139	0.00238069	0.000113495	0.00974141
GOTERM_BP_FAT	GO:0055114~oxidation reduction	39	8.96552	7.33715e-06	Q99L04, Q9EQ20, Q64133, P47791, Q9DB77, Q8BMS1, P26443, Q91Z53, P14152, Q8BH59, P09528, Q99LC3, Q64521, P45952, Q921W4, Q9DC69, O55042, Q9DCS3, Q91WD5, O70252, P53395, Q91VA7, P09671, P47199, Q3ULJ0, P20108, Q61425, Q9Z0X1, P70404, Q9JHI5, Q8JZN5, Q8K354, P06801, Q99L13, P99029, Q80XN0, Q9D6R2, Q8BVI4, Q9QUH0	359	672	13588	2.19663	0.0109019	0.000281031	0.0121843
GOTERM_BP_FAT	GO:0019226~transmission of nerve impulse	20	4.5977	8.59837e-06	Q64133, Q9JMA1, P47708, P55066, Q6PIE5, Q8CHC4, Q91V14, Q64332, P63328, P23819, P48962, P47754, P63040, O88935, P61922, P60879, O55042, P11531, Q8R0S4, Q9Z0G0	359	226	13588	3.34952	0.0127639	0.000321099	0.0142786
GOTERM_BP_FAT	GO:0015980~energy derivation by oxidation of organic compounds	13	2.98851	9.86015e-06	Q99KI0, P70404, Q9WUM5, Q8BH59, P97807, P14152, Q9R062, Q9D6R2, O55042, Q9CZU6, Q91VA7, Q9Z2I9, P09671	359	98	13588	5.02086	0.0146232	0.000359231	0.0163738
GOTERM_MF_FAT	GO:0003924~GTPase activity	15	3.44828	1.00835e-05	Q8BH66, P18872, Q9D6F9, Q9Z0N1, P39054, P68372, Q7TMM9, P39053, Q9QXY6, Q8BFR5, P58281, P62874, P68368, Q8K1M6, Q9JMF3	363	128	13288	4.28977	0.00563089	0.000194698	0.0147509
GOTERM_CC_FAT	GO:0005626~insoluble fraction	34	7.81609	1.04271e-05	P07356, Q8BH66, Q8CIE6, Q8CHP8, Q6PIE5, Q2PFD7, Q91ZZ3, P12970, Q61165, Q91ZX7, P63328, P14206, P23819, Q9Z1Z0, Q9D2N4, Q9QXS1, Q99PU5, Q9R0K7, O55042, P60879, Q62108, O70252, Q08509, P63318, P18872, Q9JMA1, Q5SQX6, Q9D1D4, Q9Z0X1, Q8CBW3, O55143, P47754, P11531, Q8VDN2	347	528	12504	2.32041	0.00353896	0.000118168	0.0141986
GOTERM_CC_FAT	GO:0030137~COPI-coated vesicle	6	1.37931	1.06369e-05	Q8K212, O55029, Q8CIE6, O89079, Q61644, P61924	347	12	12504	18.0173	0.00361003	0.000116657	0.0144842
GOTERM_BP_FAT	GO:0016044~membrane organization	22	5.05747	1.08861e-05	Q62420, P60670, Q9WVE8, Q9D880, Q62418, Q8CHC4, P39054, Q61644, P39053, Q7TQF7, Q80TY0, O35643, Q9JKY5, Q91ZX7, P58281, P23819, O08539, Q9Z1Z0, P17426, Q61548, O55042, Q62108	359	272	13588	3.06136	0.0161324	0.000387163	0.0180774
GOTERM_BP_FAT	GO:0006811~ion transport	40	9.1954	1.16525e-05	O89053, Q6PIE5, P56564, Q61165, Q6PHZ2, Q9WTT4, P14824, Q8BH59, P09528, P63328, P23819, Q03265, O88343, Q9R0K7, Q9D3D9, Q8R0S4, P14231, Q8K596, Q6PIC6, P57746, P56480, Q0VF55, P62814, P43006, Q91V14, P50518, Q9Z1G3, Q9DB20, P11798, P48962, Q9CQQ7, P50516, O55143, P47754, P14094, P46460, P28652, Q925N0, Q8VDN2, Q8BVE3	359	712	13588	2.12638	0.0172583	0.000404778	0.01935
GOTERM_CC_FAT	GO:0030662~coated vesicle membrane	10	2.29885	1.2969e-05	P23819, O55029, Q8CIE6, O88935, O89079, Q68FD5, P61924, Q9JKY5, Q9WTT4, Q64332	347	53	12504	6.79898	0.00439978	0.000137787	0.0176595
GOTERM_CC_FAT	GO:0005624~membrane fraction	33	7.58621	1.32678e-05	P07356, Q8BH66, Q8CIE6, Q8CHP8, Q6PIE5, Q2PFD7, Q91ZZ3, P12970, Q61165, Q91ZX7, P63328, P14206, P23819, Q9Z1Z0, Q9D2N4, Q99PU5, Q9R0K7, O55042, P60879, Q62108, O70252, Q08509, P63318, P18872, Q9JMA1, Q5SQX6, Q9D1D4, Q9Z0X1, Q8CBW3, O55143, P47754, P11531, Q8VDN2	347	510	12504	2.33165	0.00450092	0.00013669	0.0180664
INTERPRO	IPR006068:ATPase, P-type cation-transporter, C-terminal	6	1.37931	1.92972e-05	O55143, Q0VF55, Q9R0K7, Q6PIE5, Q6PIC6, Q8VDN2	428	15	17763	16.6009	0.0175401	0.00353289	0.030148
SP_PIR_KEYWORDS	er-golgi transport	11	2.52874	1.93318e-05	P28663, Q9Z1Z0, O55029, Q5XJY5, Q8CIE6, Q3UPL0, O89079, Q9D1D4, P61924, Q9ES97, Q9CWZ7	431	79	17854	5.76798	0.00639766	0.000291695	0.0262289
SP_PIR_KEYWORDS	sodium/potassium transport	5	1.14943	2.15105e-05	Q6PIE5, P14094, P14231, Q6PIC6, Q8VDN2	431	8	17854	25.8904	0.00711612	0.000310455	0.0291845
GOTERM_BP_FAT	GO:0044275~cellular carbohydrate catabolic process	10	2.29885	2.49779e-05	Q93092, Q3ULJ0, Q9WUA3, P17183, P05064, P09411, P14152, A6ZI46, Q99L13, P17710	359	60	13588	6.30826	0.0366298	0.000847765	0.0414735
GOTERM_BP_FAT	GO:0007267~cell-cell signaling	22	5.05747	2.85113e-05	Q80YX1, Q64133, Q9JMA1, P47708, P55066, Q6PIE5, Q8CHC4, P23242, Q91V14, Q64332, P63328, P23819, P48962, P47754, P63040, O88935, P61922, P60879, O55042, P11531, Q8R0S4, Q9Z0G0	359	290	13588	2.87135	0.041702	0.00094614	0.047339
GOTERM_BP_FAT	GO:0001505~regulation of neurotransmitter levels	10	2.29885	3.2725e-05	P48962, O88935, P63040, Q64133, P47708, P61922, Q6PIE5, Q8CHC4, P60879, Q64332	359	62	13588	6.10477	0.047716	0.0010623	0.0543336
BIOCARTA	m_fMLPpathway:fMLP induced chemokine gene expression in HMC-1 cells	8	1.83908	3.28477e-05	P11798, Q9Z1B3, P62874, O88643, Q63844, P31938, P63085, P63328	45	27	1171	7.71029	0.00406489	0.00406489	0.0379241
GOTERM_BP_FAT	GO:0006897~endocytosis	17	3.90805	3.80413e-05	Q62420, Q9WVE8, Q62418, Q8CHC4, P39054, Q61644, P39053, Q7TQF7, O35643, Q9JKY5, Q80TY0, Q91ZX7, P23819, O08539, P17426, O55042, Q62108	359	188	13588	3.42257	0.0552498	0.00120852	0.0631576
GOTERM_BP_FAT	GO:0010324~membrane invagination	17	3.90805	3.80413e-05	Q62420, Q9WVE8, Q62418, Q8CHC4, P39054, Q61644, P39053, Q7TQF7, O35643, Q9JKY5, Q80TY0, Q91ZX7, P23819, O08539, P17426, O55042, Q62108	359	188	13588	3.42257	0.0552498	0.00120852	0.0631576
INTERPRO	IPR004014:ATPase, P-type cation-transporter, N-terminal	6	1.37931	3.82134e-05	O55143, Q0VF55, Q9R0K7, Q6PIE5, Q6PIC6, Q8VDN2	428	17	17763	14.6479	0.0344355	0.00582338	0.0596925
SP_PIR_KEYWORDS	proteasome	9	2.06897	4.18009e-05	P26516, Q3TXS7, P54775, P62334, Q8BG32, P62196, Q8VDM4, P62192, P46471	431	54	17854	6.9041	0.0137823	0.000578091	0.0567065
SP_PIR_KEYWORDS	rna-binding	28	6.43678	5.1207e-05	Q921F2, Q91Z31, Q6NZN0, O35737, Q6NZJ6, Q8CHC4, P50580, P62281, P57722, Q8K1J6, P16381, P62702, P62908, Q8R326, Q62167, Q8VDJ3, Q501J6, Q8CGC7, Q80XI3, Q9Z2X1, P54823, Q9JKB3, P10630, Q91W50, Q91VR5, Q61656, Q9CXW4, P63073	431	485	17854	2.39152	0.0168575	0.000679815	0.0694625
SP_PIR_KEYWORDS	protein transport	27	6.2069	5.6853e-05	P28663, P17563, Q63836, Q8CIE6, Q9D880, P47708, Q6P8X1, P42567, Q9Z1Z0, Q6PGF7, Q5XJY5, Q9DBG3, Q9CWK8, Q80TJ1, Q9WV80, P61924, Q9D1D4, O35643, Q9CWZ7, Q9D8U8, P70297, O55029, Q3UPL0, O89079, P17426, P46460, Q3UHD6	431	461	17854	2.42617	0.0186987	0.000725726	0.0771186
GOTERM_CC_FAT	GO:0044459~plasma membrane part	72	16.5517	5.72775e-05	P07356, Q8CIE6, P55088, P47708, P63054, P47791, Q2PFD7, Q7TQF7, Q80TY0, Q9QXY6, Q61165, Q91ZX7, P42567, Q5XJY5, O54829, Q9D2N4, Q9R0K7, Q3UUI3, P60879, Q61548, Q8R0S4, Q08509, P18872, P26039, P61924, Q5SQX6, O35643, Q9QYC0, Q64727, Q8CBW3, P11798, Q9QYB5, O55029, P47754, O88935, P19253, P47757, Q02257, Q8BPN8, P63038, O89053, Q64133, Q71LX4, P23242, P08113, Q6PHZ2, P14824, P31650, Q64332, P23819,…	347	1633	12504	1.58879	0.0192865	0.000572627	0.0779714
COG_ONTOLOGY	Posttranslational modification, protein turnover, chaperones	14	3.21839	5.75978e-05	Q6A4J8, Q8BG32, Q8K0U4, Q8CGY8, P62196, Q9D832, Q9JHK4, Q3TXS7, P54775, P62334, Q8VDM4, Q9D8N0, P62192, P46471	62	127	2040	3.62713	0.00120886	0.00120886	0.0444648
GOTERM_BP_FAT	GO:0019320~hexose catabolic process	9	2.06897	5.86842e-05	Q93092, Q9WUA3, P17183, P05064, P09411, P14152, A6ZI46, Q99L13, P17710	359	52	13588	6.55089	0.0839431	0.00182493	0.0974141
GOTERM_BP_FAT	GO:0006007~glucose catabolic process	9	2.06897	5.86842e-05	Q93092, Q9WUA3, P17183, P05064, P09411, P14152, A6ZI46, Q99L13, P17710	359	52	13588	6.55089	0.0839431	0.00182493	0.0974141
KEGG_PATHWAY	mmu00650:Butanoate metabolism	9	2.06897	7.57452e-05	P38060, Q8BH95, Q9D0K2, Q8JZK9, Q80XN0, Q8QZT1, P61922, Q61425, Q8BMS1	228	37	5738	6.12162	0.0100239	0.00201287	0.0885313
GOTERM_BP_FAT	GO:0046365~monosaccharide catabolic process	9	2.06897	7.75034e-05	Q93092, Q9WUA3, P17183, P05064, P09411, P14152, A6ZI46, Q99L13, P17710	359	54	13588	6.30826	0.109342	0.00236037	0.128635
GOTERM_CC_FAT	GO:0045202~synapse	23	5.28736	7.83158e-05	Q08509, P47708, Q71LX4, Q2PFD7, P39054, P43006, Q5SQX6, Q7TQF7, Q6PHZ2, Q9WTT4, Q64332, Q8CBW3, P23819, P11798, Q9D2N4, P63040, O88935, Q80TJ1, P60879, P11531, Q62108, Q8BPN8, Q9Z0G0	347	319	12504	2.5981	0.026277	0.000760523	0.106597
INTERPRO	IPR000629:RNA helicase, ATP-dependent, DEAD-box, conserved site	7	1.6092	8.23596e-05	Q91VR5, Q61656, Q501J6, P54823, P16381, Q62167, P10630	428	31	17763	9.3715	0.0727452	0.0107316	0.128611
SP_PIR_KEYWORDS	stress response	8	1.83908	9.21058e-05	P20029, P48722, Q9JKR6, P63017, P38647, P08113, Q61699, P17156	431	45	17854	7.36437	0.0301177	0.00113197	0.12491
GOTERM_MF_FAT	GO:0005391~sodium:potassium-exchanging ATPase activity	5	1.14943	9.98893e-05	Q6PIE5, P14094, P14231, Q6PIC6, Q8VDN2	363	10	13288	18.303	0.0544049	0.00186296	0.146036
GOTERM_CC_FAT	GO:0030054~cell junction	29	6.66667	0.000114982	P07356, P47708, P63054, Q71LX4, P23242, Q2PFD7, Q7TQF7, Q64332, P23819, Q9D2N4, O88643, Q80TJ1, P60879, Q08331, Q62108, P26039, P39054, Q5SQX6, Q64727, Q9JKB3, Q8CBW3, P11798, Q9QYB5, P47754, O88935, P47757, Q02257, P11531, Q8BPN8	347	470	12504	2.22341	0.0383416	0.00108541	0.156467
UP_SEQ_FEATURE	short sequence motif:DEAD box	7	1.6092	0.000116315	Q91VR5, Q61656, Q501J6, P54823, P16381, Q62167, P10630	426	30	16021	8.7752	0.141639	0.0374629	0.189979
GOTERM_BP_FAT	GO:0043244~regulation of protein complex disassembly	8	1.83908	0.000118227	Q9EPU0, P47753, P47754, P47757, Q62418, Q8BRT1, P20357, Q9QYR6	359	43	13588	7.04178	0.16192	0.00352661	0.196163
SMART	SM00053:DYNc	5	1.14943	0.000119133	P39054, P39053, Q8K1M6, Q9QXY6, P58281	194	13	9131	18.1027	0.0159553	0.0159553	0.139579
INTERPRO	IPR004100:ATPase, F1/V1/A1 complex, alpha/beta subunit, N-terminal	4	0.91954	0.000133066	Q03265, P56480, P50516, P62814	428	5	17763	33.2019	0.114878	0.0151379	0.207716
INTERPRO	IPR000793:ATPase, F1/V1/A1 complex, alpha/beta subunit, C-terminal	4	0.91954	0.000133066	Q03265, P56480, P50516, P62814	428	5	17763	33.2019	0.114878	0.0151379	0.207716
INTERPRO	IPR000194:ATPase, F1/V1/A1 complex, alpha/beta subunit, nucleotide-binding domain	4	0.91954	0.000133066	Q03265, P56480, P50516, P62814	428	5	17763	33.2019	0.114878	0.0151379	0.207716
INTERPRO	IPR015404:Vps5 C-terminal	4	0.91954	0.000133066	Q9D8U8, Q9CWK8, Q6P8X1, Q9WV80	428	5	17763	33.2019	0.114878	0.0151379	0.207716
GOTERM_BP_FAT	GO:0006886~intracellular protein transport	20	4.5977	0.00013378	Q8K212, P28663, Q8CIE6, P47708, Q9D1D4, P38647, P61924, O35643, Q9CWZ7, P63328, Q9Z1Z0, P70297, O55029, Q5XJY5, Q9DBG3, Q68FD5, P17426, Q9CWK8, Q9Z0G0, Q9WV80	359	276	13588	2.74272	0.181171	0.00391155	0.221941
BIOCARTA	m_barr-mapkPathway:Role of Ã¯Â¿Â½-arrestins in the activation and targeting of MAP kinases	6	1.37931	0.000135141	Q9Z1B3, P62874, Q63844, P39053, P31938, P63085	45	15	1171	10.4089	0.016619	0.00834431	0.155942
KEGG_PATHWAY	mmu00062:Fatty acid elongation in mitochondria	5	1.14943	0.000147322	Q8BH95, Q61425, Q8BMS1, Q9DCS3, Q99JY0	228	8	5738	15.7292	0.0194046	0.00326056	0.172125
SMART	SM00326:SH3	15	3.44828	0.000148137	Q08509, Q62420, Q9WVE8, Q62418, Q99M51, Q61644, Q7TQF7, Q80TY0, Q8CBW3, O08539, P70297, P70290, Q62108, Q6P9K8, Q8R0S4	194	211	9131	3.346	0.0198014	0.00995019	0.173534
GOTERM_BP_FAT	GO:0015672~monovalent inorganic cation transport	21	4.82759	0.000157948	P56480, P62814, Q6PIE5, Q91V14, Q61165, Q9WTT4, P50518, Q9Z1G3, Q9DB20, Q03265, Q9CQQ7, P50516, O88343, Q9D3D9, P14094, P14231, Q6PIC6, P46460, Q8VDN2, Q8BVE3, P57746	359	303	13588	2.62324	0.210214	0.00452805	0.261986
INTERPRO	IPR014014:RNA helicase, DEAD-box type, Q motif	7	1.6092	0.000167399	Q91VR5, Q61656, Q501J6, P54823, P16381, Q62167, P10630	428	35	17763	8.30047	0.142315	0.0169129	0.261244
KEGG_PATHWAY	mmu00190:Oxidative phosphorylation	16	3.67816	0.000167808	P56480, P62814, Q9DB77, Q9WTT4, P50518, Q9DB20, Q9Z1G3, Q99LC3, Q03265, Q9CQQ7, P50516, Q9DC69, Q9D3D9, Q91WD5, Q8BVE3, P57746	228	130	5738	3.09744	0.0220731	0.00318354	0.196038
SP_PIR_KEYWORDS	lyase	12	2.75862	0.000177667	P38060, Q8BH95, Q99KI0, P22315, Q99JF5, Q8BMS1, P00920, P17183, P05064, A6ZI46, Q8R4N0, P97807	431	122	17854	4.07455	0.0572844	0.00210459	0.240814
GOTERM_CC_FAT	GO:0000502~proteasome complex	9	2.06897	0.000181668	P26516, Q3TXS7, P54775, P62334, Q8BG32, P62196, Q8VDM4, P62192, P46471	347	58	12504	5.59157	0.0599035	0.00166814	0.247109
GOTERM_BP_FAT	GO:0006793~phosphorus metabolic process	42	9.65517	0.000187596	Q9D880, Q8CHC4, Q6PHZ2, P63328, Q03265, Q64521, Q58A65, Q99JF5, O88643, Q9D3D9, O55042, O54988, P57746, P63318, P70336, Q3ULJ0, P56480, Q63844, P62814, Q60676, P31938, O54833, Q9JM52, P50518, B9EKR1, P09411, Q9Z1G3, Q9DB20, Q8CBW3, P11798, Q9CQQ7, P50516, Q5RJI5, P47754, P16054, Q9ESW4, P12849, P47809, P20357, P28652, P63085, Q8BVE3	359	866	13588	1.83566	0.244439	0.00527463	0.311091
GOTERM_BP_FAT	GO:0006796~phosphate metabolic process	42	9.65517	0.000187596	Q9D880, Q8CHC4, Q6PHZ2, P63328, Q03265, Q64521, Q58A65, Q99JF5, O88643, Q9D3D9, O55042, O54988, P57746, P63318, P70336, Q3ULJ0, P56480, Q63844, P62814, Q60676, P31938, O54833, Q9JM52, P50518, B9EKR1, P09411, Q9Z1G3, Q9DB20, Q8CBW3, P11798, Q9CQQ7, P50516, Q5RJI5, P47754, P16054, Q9ESW4, P12849, P47809, P20357, P28652, P63085, Q8BVE3	359	866	13588	1.83566	0.244439	0.00527463	0.311091
INTERPRO	IPR001401:Dynamin, GTPase region	5	1.14943	0.00019816	P39054, P39053, Q8K1M6, Q9QXY6, P58281	428	13	17763	15.9624	0.166174	0.0180089	0.30918
SP_PIR_KEYWORDS	phosphotransferase	12	2.75862	0.000205125	P11798, P70336, P63318, P16054, Q63844, P12849, P31938, P47809, P28652, P09411, P63085, P17710	431	124	17854	4.00883	0.0658408	0.00234581	0.277983
SP_PIR_KEYWORDS	synapse	16	3.67816	0.000211387	P47708, Q71LX4, Q2PFD7, P39054, Q5SQX6, Q7TQF7, Q64332, Q8CBW3, P23819, P11798, Q9D2N4, O88935, Q80TJ1, P60879, Q62108, Q8BPN8	431	213	17854	3.11171	0.0677813	0.00233686	0.286458
SP_PIR_KEYWORDS	nad	14	3.21839	0.000234582	Q3ULJ0, Q9EQ20, Q80SW1, Q61425, Q8BMS1, P70404, P26443, P11103, P14152, Q99L13, Q80XN0, Q9D6R2, Q8VDQ8, Q91WD5	431	169	17854	3.43162	0.0749342	0.00250944	0.317845
GOTERM_BP_FAT	GO:0016052~carbohydrate catabolic process	10	2.29885	0.000271315	Q93092, Q3ULJ0, Q9WUA3, P17183, P05064, P09411, P14152, A6ZI46, Q99L13, P17710	359	81	13588	4.67279	0.33329	0.00747929	0.449629
GOTERM_BP_FAT	GO:0043242~negative regulation of protein complex disassembly	7	1.6092	0.000272709	P47753, P47754, P47757, Q62418, Q8BRT1, P20357, Q9QYR6	359	35	13588	7.56992	0.334678	0.00738141	0.451935
SP_PIR_KEYWORDS	molecular chaperone	5	1.14943	0.000274164	P63038, P63017, P08113, Q61699, P17156	431	14	17854	14.7945	0.0870142	0.0028408	0.371384
GOTERM_BP_FAT	GO:0045184~establishment of protein localization	34	7.81609	0.000279657	P28663, P17563, Q8CIE6, Q63836, Q9D880, P47708, Q6P8X1, P63328, P23819, P42567, Q9Z1Z0, Q6PGF7, Q5XJY5, Q9DBG3, Q68FD5, Q9CWK8, Q80TJ1, Q9Z0G0, Q9WV80, Q8K212, P38647, P61924, Q9D1D4, O35643, Q9CWZ7, Q9D8U8, P70297, O55029, P57759, Q3UPL0, O89079, P17426, P46460, Q3UHD6	359	656	13588	1.96172	0.341549	0.00743412	0.463422
KEGG_PATHWAY	mmu00630:Glyoxylate and dicarboxylate metabolism	6	1.37931	0.000283181	Q99KI0, Q8CHP8, Q3V3R1, Q91Z53, Q9CZU6, P14152	228	16	5738	9.4375	0.0369677	0.00469748	0.330616
GOTERM_CC_FAT	GO:0030118~clathrin coat	7	1.6092	0.00030012	Q5XJY5, Q9DBG3, Q68FD5, P17426, Q8CHC4, Q61548, O35643	347	34	12504	7.41888	0.097021	0.00268208	0.407925
GOTERM_MF_FAT	GO:0008135~translation factor activity, nucleic acid binding	11	2.52874	0.000331196	O70194, Q6NZJ6, Q9Z0N1, Q99L45, Q8CCT4, Q80XI3, P23116, Q9D8N0, P10630, Q8BFR5, P63073	363	98	13288	4.10884	0.169312	0.00596602	0.483439
SP_PIR_KEYWORDS	Initiation factor	8	1.83908	0.000334954	O70194, Q6NZJ6, Q9Z0N1, Q99L45, Q80XI3, P23116, P10630, P63073	431	55	17854	6.0254	0.105261	0.00336473	0.453557
INTERPRO	IPR005834:Haloacid dehalogenase-like hydrolase	7	1.6092	0.000357709	O55143, Q8CHP8, Q0VF55, Q9R0K7, Q6PIE5, Q6PIC6, Q8VDN2	428	40	17763	7.26291	0.279693	0.0293849	0.557467
GOTERM_BP_FAT	GO:0034613~cellular protein localization	20	4.5977	0.000371119	Q8K212, P28663, Q8CIE6, P47708, Q9D1D4, P38647, P61924, O35643, Q9CWZ7, P63328, Q9Z1Z0, P70297, O55029, Q5XJY5, Q9DBG3, Q68FD5, P17426, Q9CWK8, Q9Z0G0, Q9WV80	359	299	13588	2.53174	0.425672	0.00968187	0.614548
GOTERM_MF_FAT	GO:0003723~RNA binding	35	8.04598	0.000374777	Q921F2, Q91Z31, Q6NZN0, O35737, Q6NZJ6, P53026, Q8CHC4, P50580, P62281, Q3V1Z5, P57722, Q8K1J6, P16381, Q62167, P62702, P62908, Q8R326, Q8VDJ3, Q501J6, P22315, Q8CGC7, Q80XI3, P54823, Q9Z2X1, Q9WUA2, Q9JKB3, P10630, Q91W50, Q91VR5, Q61656, P25444, Q9CXW4, O35295, Q9CXY6, P63073	363	672	13288	1.90657	0.189347	0.00653836	0.546892
GOTERM_BP_FAT	GO:0008104~protein localization	37	8.50575	0.00039431	P28663, P17563, Q8CIE6, Q63836, Q9D880, P47708, Q71LX4, Q6P8X1, P63328, P23819, P42567, Q9Z1Z0, Q6PGF7, Q5XJY5, Q9DBG3, Q68FD5, Q9CWK8, Q80TJ1, Q9Z0G0, Q9WV80, Q8K212, P26039, P38647, P61924, Q9D1D4, O35643, Q9CWZ7, Q9D8U8, P70297, O55029, P57759, Q3UPL0, O89079, P17426, P68040, P46460, Q3UHD6	359	753	13588	1.85981	0.445237	0.0101075	0.652831
GOTERM_CC_FAT	GO:0045261~proton-transporting ATP synthase complex, catalytic core F(1)	4	0.91954	0.000394809	Q03265, P56480, Q9D3D9, Q9DB20	347	6	12504	24.0231	0.125639	0.00343668	0.536307
GOTERM_BP_FAT	GO:0070727~cellular macromolecule localization	20	4.5977	0.000403142	Q8K212, P28663, Q8CIE6, P47708, Q9D1D4, P38647, P61924, O35643, Q9CWZ7, P63328, Q9Z1Z0, P70297, O55029, Q5XJY5, Q9DBG3, Q68FD5, P17426, Q9CWK8, Q9Z0G0, Q9WV80	359	301	13588	2.51492	0.452513	0.0101585	0.667408
UP_SEQ_FEATURE	domain:SH3	14	3.21839	0.000412474	Q08509, Q62420, Q9WVE8, Q62418, Q61644, Q7TQF7, Q80TY0, Q8CBW3, O08539, P70297, P70290, Q62108, Q6P9K8, Q8R0S4	426	163	16021	3.23013	0.418236	0.102676	0.67217
GOTERM_CC_FAT	GO:0005798~Golgi-associated vesicle	7	1.6092	0.000414882	Q8K212, O55029, Q8CIE6, O89079, Q68FD5, Q61644, P61924	347	36	12504	7.00672	0.131588	0.00352102	0.563503
KEGG_PATHWAY	mmu00072:Synthesis and degradation of ketone bodies	5	1.14943	0.000415038	P38060, Q9D0K2, Q8JZK9, Q80XN0, Q8QZT1	228	10	5738	12.5833	0.0537151	0.00611584	0.48422
KEGG_PATHWAY	mmu04666:Fc gamma R-mediated phagocytosis	13	2.98851	0.000437434	P45591, P63318, Q8R5H6, P16054, O88643, Q63844, P39054, P39053, Q8K1M6, Q7TQF7, P31938, Q9R0Q6, P63085	228	98	5738	3.33844	0.0565308	0.00580225	0.510288
KEGG_PATHWAY	mmu03050:Proteasome	9	2.06897	0.00043836	P26516, Q3TXS7, P54775, P62334, Q8BG32, P62196, Q8VDM4, P62192, P46471	228	47	5738	4.81915	0.0566469	0.0052873	0.511365
SP_PIR_KEYWORDS	sh3 domain	15	3.44828	0.000442687	Q08509, Q62420, Q9WVE8, Q62418, Q99M51, Q61644, Q7TQF7, Q80TY0, Q8CBW3, O08539, P70297, P70290, Q62108, Q6P9K8, Q8R0S4	431	204	17854	3.04593	0.13671	0.00431433	0.599031
INTERPRO	IPR019762:Dynamin, GTPase region, conserved site	4	0.91954	0.00044925	P39054, P39053, Q8K1M6, P58281	428	7	17763	23.7156	0.337712	0.033755	0.699659
GOTERM_CC_FAT	GO:0019717~synaptosome	9	2.06897	0.000449347	Q08509, P63318, Q9JMA1, O55042, P60879, Q5SQX6, Q62108, Q91ZZ3, Q8CBW3	347	66	12504	4.91381	0.141709	0.00372019	0.610182
BIOCARTA	m_bArrestin-srcPathway:Roles of Ã¯Â¿Â½-arrestin-dependent Recruitment of Src Kinases in GPCR Signaling	6	1.37931	0.000467413	Q9Z1B3, P62874, Q63844, P39053, P31938, P63085	45	19	1171	8.21754	0.0563244	0.0191387	0.538414
GOTERM_BP_FAT	GO:0042493~response to drug	10	2.29885	0.000505721	P47754, Q8BMS1, O55042, P56564, P43006, Q61165, Q6PIC6, Q3THS6, Q8VDN2, Q3UHD6	359	88	13588	4.30109	0.530336	0.0125166	0.83656
GOTERM_BP_FAT	GO:0015031~protein transport	33	7.58621	0.000521091	P28663, P17563, Q8CIE6, Q63836, Q9D880, P47708, Q6P8X1, P63328, P42567, Q9Z1Z0, Q6PGF7, Q5XJY5, Q9DBG3, Q68FD5, Q9CWK8, Q80TJ1, Q9Z0G0, Q9WV80, Q8K212, P38647, P61924, Q9D1D4, O35643, Q9CWZ7, Q9D8U8, P70297, O55029, P57759, Q3UPL0, O89079, P17426, P46460, Q3UHD6	359	651	13588	1.91864	0.541004	0.0126846	0.861882
SP_PIR_KEYWORDS	cytoplasmic vesicle	16	3.67816	0.000528661	Q9WVE8, O89053, Q8CIE6, Q7TQF7, P61924, O35643, Q9JKY5, Q80TY0, O55029, Q5XJY5, Q3UPL0, O89079, Q99PU5, Q68FD5, Q80TJ1, Q8BPN8	431	232	17854	2.85687	0.161015	0.0050035	0.714983
INTERPRO	IPR001452:Src homology-3 domain	15	3.44828	0.000608273	Q08509, Q62420, Q9WVE8, Q62418, Q99M51, Q61644, Q7TQF7, Q80TY0, Q8CBW3, O08539, P70297, P70290, Q62108, Q6P9K8, Q8R0S4	428	211	17763	2.9504	0.427622	0.0420117	0.946221
SP_PIR_KEYWORDS	fatty acid metabolism	8	1.83908	0.000636334	Q8BH95, Q921H8, P45952, Q99PU5, Q61425, Q8BMS1, P16332, Q99JY0	431	61	17854	5.43273	0.190493	0.00585309	0.860022
GOTERM_BP_FAT	GO:0016310~phosphorylation	35	8.04598	0.000673876	Q6PHZ2, Q03265, Q58A65, Q99JF5, O88643, Q9D3D9, O55042, O54988, P57746, P63318, P70336, P56480, Q63844, P62814, P31938, O54833, Q9JM52, P50518, P09411, Q9Z1G3, Q9DB20, Q8CBW3, P11798, Q9CQQ7, Q5RJI5, P50516, P47754, P16054, Q9ESW4, P12849, P20357, P47809, P28652, P63085, Q8BVE3	359	718	13588	1.84504	0.634727	0.0161125	1.11326
UP_SEQ_FEATURE	nucleotide phosphate-binding region:NAD	9	2.06897	0.000683331	Q3ULJ0, Q80XN0, Q9EQ20, Q8VDQ8, Q61425, P26443, P70404, P14152, Q99L13	426	73	16021	4.6366	0.592421	0.138936	1.11125
INTERPRO	IPR013328:Dehydrogenase, multihelical	4	0.91954	0.00070599	Q3ULJ0, Q61425, Q8BMS1, Q99L13	428	8	17763	20.7512	0.476711	0.0452051	1.09744
INTERPRO	IPR003959:ATPase, AAA-type, core	7	1.6092	0.000773205	P54775, P62334, Q8CGK3, P62196, P46460, P62192, P46471	428	46	17763	6.31557	0.508013	0.0461863	1.20134
PIR_SUPERFAMILY	PIRSF001297:Na(+)/K(+)-transporting ATPase alpha chain	5	1.14943	0.000778001	O55143, Q9R0K7, Q6PIE5, Q6PIC6, Q8VDN2	282	13	8136	11.0966	0.212537	0.112609	1.03828
INTERPRO	IPR003960:ATPase, AAA-type, conserved site	6	1.37931	0.000795294	P54775, P62334, P62196, P46460, P62192, P46471	428	31	17763	8.03271	0.517886	0.0445744	1.23546
UP_SEQ_FEATURE	active site:Proton acceptor	33	7.58621	0.000818156	Q921H8, Q99L04, P47791, Q8K411, Q6PHZ2, P14152, P45952, Q8QZT1, Q8VDQ8, O88643, O54988, Q3ULJ0, P63318, P70336, Q9WUA3, Q63844, P31938, O54833, Q9JM52, P17183, Q9JHI5, Q8JZN5, P06801, P05064, Q99JY0, P11798, Q5RJI5, Q80XN0, P16054, Q8BVI4, P47809, P28652, P63085	426	662	16021	1.87472	0.658593	0.142321	1.32913
KEGG_PATHWAY	mmu05016:Huntington's disease	18	4.13793	0.000843313	P56480, Q9DB77, O08788, Q9DB20, Q99LC3, P48962, Q03265, Q9Z1B3, Q9CQQ7, Q9DBG3, Q9DC69, Q68FD5, P17426, Q9D3D9, Q91WD5, P51881, Q62108, P09671	228	183	5738	2.47541	0.106142	0.00930708	0.981634
GOTERM_BP_FAT	GO:0048489~synaptic vesicle transport	6	1.37931	0.000870533	P63040, P47708, Q8CHC4, O55042, Q7TQF7, Q62108	359	29	13588	7.83095	0.727779	0.0204412	1.43594
SP_PIR_KEYWORDS	calcium binding	7	1.6092	0.000877317	Q80YX1, P63318, P07356, P12658, Q08331, P14824, Q91ZX7	431	47	17854	6.16962	0.252781	0.00784467	1.18392
GOTERM_MF_FAT	GO:0035091~phosphoinositide binding	9	2.06897	0.000965261	Q9D8U8, Q6PGF7, P07356, Q9CWK8, Q6P8X1, Q61548, Q9JKY5, Q9WV80, Q3UHD6	363	75	13288	4.39273	0.417722	0.0162545	1.4029
GOTERM_BP_FAT	GO:0006096~glycolysis	7	1.6092	0.000971813	Q9WUA3, P17183, P05064, P09411, P14152, A6ZI46, P17710	359	44	13588	6.02152	0.766038	0.0224412	1.60174
BIOCARTA	m_CCR3Pathway:CCR3 signaling in Eosinophils	6	1.37931	0.000972654	P70336, Q9Z1B3, P62874, Q63844, P31938, P63085	45	22	1171	7.09697	0.113672	0.0297165	1.11742
SMART	SM00102:ADF	4	0.91954	0.000999927	P45591, Q91YR1, Q62418, Q9Z0P5	194	10	9131	18.8268	0.126335	0.0440209	1.16602
INTERPRO	IPR006069:ATPase, P-type cation exchange, alpha subunit	4	0.91954	0.00104014	Q9R0K7, Q6PIE5, Q6PIC6, Q8VDN2	428	9	17763	18.4455	0.614919	0.0545888	1.61293
INTERPRO	IPR000089:Biotin/lipoyl attachment	4	0.91954	0.00104014	Q8BKZ9, P53395, Q05920, Q91ZA3	428	9	17763	18.4455	0.614919	0.0545888	1.61293
GOTERM_CC_FAT	GO:0005874~microtubule	17	3.90805	0.00105147	Q9D6F9, P39054, P68372, Q7TMM9, P39053, Q80U49, O08788, P33173, Q6PER3, Q05BC3, Q8VDQ8, Q9JHU4, P68368, Q8BRT1, P20357, Q9QYR6, O88487	347	240	12504	2.55245	0.30071	0.00848025	1.42242
GOTERM_CC_FAT	GO:0033180~proton-transporting V-type ATPase, V1 domain	4	0.91954	0.00106065	P50516, P62814, Q8BVE3, Q9Z1G3	347	8	12504	18.0173	0.302889	0.00835584	1.43474
GOTERM_CC_FAT	GO:0015935~small ribosomal subunit	6	1.37931	0.00108282	P14131, P62267, P25444, P62702, P62908, P14206	347	29	12504	7.45543	0.30813	0.00833681	1.46453
SP_PIR_KEYWORDS	hydrolase	56	12.8736	0.00112663	Q8BH66, Q8CHP8, Q6PIE5, Q9CQR4, P63328, Q9Z1B3, O08529, Q9JIY5, Q8VDQ8, Q9R0K7, P14231, Q60963, P16381, Q62167, O35286, Q9EPU0, P56480, Q0VF55, P62814, Q60676, P54823, Q91VR5, P56375, Q9D8S4, Q8C167, Q8K1M6, P46460, Q8R5H1, Q9DAR7, Q80SW1, Q8CHC4, Q8K411, Q03265, Q8R164, Q8C1A5, Q6PIC6, Q9JMA1, Q6A4J8, Q501J6, P39054, P39053, Q80TZ3, P50518, B9EKR1, P10630, Q00493, P50516, O55143, Q61656, Q8QZS1,…	431	1500	17854	1.54652	0.312196	0.00980038	1.51799
KEGG_PATHWAY	mmu04960:Aldosterone-regulated sodium reabsorption	8	1.83908	0.00114159	P63318, Q63844, Q6PIE5, P14094, P14231, Q6PIC6, P63085, Q8VDN2	228	42	5738	4.79365	0.140942	0.011618	1.32672
GOTERM_BP_FAT	GO:0015674~di-, tri-valent inorganic cation transport	13	2.98851	0.00114884	O89053, Q0VF55, Q6PHZ2, P14824, P63328, P09528, P11798, O55143, Q9R0K7, Q8R0S4, Q8K596, P28652, Q925N0	359	161	13588	3.05618	0.820458	0.0260748	1.8909
GOTERM_BP_FAT	GO:0045454~cell redox homeostasis	8	1.83908	0.00117623	P27773, P99029, P20108, P97494, P47791, Q9D710, Q9Z0X1, Q9QUH0	359	62	13588	4.88382	0.827666	0.0262895	1.93557
GOTERM_BP_FAT	GO:0051493~regulation of cytoskeleton organization	10	2.29885	0.00119003	P70336, P47753, O89053, P47754, P47757, Q62418, Q8BRT1, P20357, Q9QYR6, Q9R0Q6	359	99	13588	3.82319	0.831187	0.0262023	1.95807
GOTERM_BP_FAT	GO:0006006~glucose metabolic process	12	2.75862	0.0011924	Q93092, Q64521, Q9R062, Q9WUA3, P17183, Q05920, P05064, P09411, P14152, A6ZI46, Q99L13, P17710	359	140	13588	3.24425	0.831785	0.0258728	1.96194
GOTERM_BP_FAT	GO:0006836~neurotransmitter transport	9	2.06897	0.00119319	P48962, O88935, P63040, P47708, Q6PIE5, Q8CHC4, P60879, P31650, Q64332	359	80	13588	4.25808	0.831984	0.0255194	1.96323
GOTERM_CC_FAT	GO:0005792~microsome	14	3.21839	0.00122383	Q9Z1Z0, Q8BH66, Q8CIE6, O55143, Q9D2N4, Q99PU5, Q9R0K7, Q6PIE5, Q9D1D4, P11531, O70252, Q9Z0X1, Q8VDN2, P63328	347	176	12504	2.86639	0.340555	0.00920968	1.65378
GOTERM_MF_FAT	GO:0015296~anion:cation symporter activity	5	1.14943	0.00122443	O88343, O35874, P56564, P43006, Q91V14	363	18	13288	10.1684	0.496464	0.0199772	1.77644
INTERPRO	IPR011992:EF-Hand type	15	3.44828	0.00123551	Q99K51, P62761, Q8BGZ1, Q9QXY6, Q8BH59, P42567, Q9Z1B3, Q64521, O08529, Q9D2N4, P12658, Q9ER58, Q08331, P11531, P84075	428	227	17763	2.74245	0.678148	0.0610389	1.91316
GOTERM_BP_FAT	GO:0006575~cellular amino acid derivative metabolic process	12	2.75862	0.00126356	P45952, Q99LB6, Q64133, P61922, P97494, P47791, Q9R0K7, O55042, P56564, Q91ZZ3, P09671, Q3THS6	359	141	13588	3.22124	0.848771	0.0266243	2.07787
GOTERM_MF_FAT	GO:0008289~lipid binding	21	4.82759	0.00127062	P07356, P70336, P63318, Q62420, Q8BMS1, Q80UP3, Q6P8X1, Q80TY0, Q9JKY5, P14824, Q9D8U8, Q6PGF7, P16054, Q9CWK8, P12658, Q80TJ1, Q61548, O55042, Q8BYI9, Q3UHD6, Q9WV80	363	345	13288	2.22819	0.509338	0.0201373	1.84287
GOTERM_CC_FAT	GO:0033176~proton-transporting V-type ATPase complex	5	1.14943	0.0012963	P50516, P62814, Q9WTT4, Q8BVE3, Q9Z1G3	347	18	12504	10.0096	0.356625	0.00954173	1.75091
GOTERM_BP_FAT	GO:0006816~calcium ion transport	11	2.52874	0.00134739	P11798, O89053, O55143, Q0VF55, Q9R0K7, Q6PHZ2, Q8R0S4, Q8K596, P14824, P28652, P63328	359	121	13588	3.44087	0.866593	0.0279725	2.21427
GOTERM_MF_FAT	GO:0003743~translation initiation factor activity	8	1.83908	0.00142526	O70194, Q6NZJ6, Q9Z0N1, Q99L45, Q80XI3, P23116, P10630, P63073	363	62	13288	4.72336	0.550092	0.0219422	2.06498
SMART	SM00220:S_TKc	15	3.44828	0.00145618	P70336, P63318, Q63844, P31938, Q9JM52, Q6PHZ2, O54833, P11798, Q5RJI5, O88643, P16054, P47809, O54988, P28652, P63085	194	265	9131	2.66417	0.178585	0.0479919	1.69391
INTERPRO	IPR002108:Actin-binding, cofilin/tropomyosin type	4	0.91954	0.00145949	P45591, Q91YR1, Q62418, Q9Z0P5	428	10	17763	16.6009	0.737979	0.068064	2.2563
GOTERM_BP_FAT	GO:0051494~negative regulation of cytoskeleton organization	7	1.6092	0.00154673	P47753, P47754, P47757, Q62418, Q8BRT1, P20357, Q9QYR6	359	48	13588	5.51973	0.900997	0.0316091	2.53793
KEGG_PATHWAY	mmu04720:Long-term potentiation	10	2.29885	0.00160431	P23819, P11798, P63318, Q9Z1B3, Q63844, P31938, Q6PHZ2, P28652, P63085, P63328	228	70	5738	3.59524	0.192283	0.0151374	1.85987
GOTERM_CC_FAT	GO:0045259~proton-transporting ATP synthase complex	5	1.14943	0.00160649	Q03265, P56480, Q9CQQ7, Q9D3D9, Q9DB20	347	19	12504	9.48278	0.421112	0.0115634	2.16566
UP_SEQ_FEATURE	calcium-binding region:3	6	1.37931	0.00164981	P62761, P12658, Q8BGZ1, Q08331, P84075, Q8BH59	426	33	16021	6.83781	0.885592	0.237382	2.66318
UP_SEQ_FEATURE	short sequence motif:Q motif	6	1.37931	0.00164981	Q61656, Q501J6, P54823, P16381, Q62167, P10630	426	33	16021	6.83781	0.885592	0.237382	2.66318
GOTERM_CC_FAT	GO:0042598~vesicular fraction	14	3.21839	0.00165736	Q9Z1Z0, Q8BH66, Q8CIE6, O55143, Q9D2N4, Q99PU5, Q9R0K7, Q6PIE5, Q9D1D4, P11531, O70252, Q9Z0X1, Q8VDN2, P63328	347	182	12504	2.77189	0.431054	0.0116806	2.23351
GOTERM_CC_FAT	GO:0015629~actin cytoskeleton	15	3.44828	0.00169759	P07356, Q91YR1, O89053, P26039, P47708, Q9QZB7, O70318, Q64727, P47753, P47754, P47757, Q02257, O88342, Q9R0Q6, Q8R326	347	205	12504	2.63668	0.438797	0.01172	2.28716
INTERPRO	IPR013816:ATP-grasp fold, subdomain 2	5	1.14943	0.00170805	O88935, Q05920, Q9Z2I9, Q91ZA3, Q64332	428	22	17763	9.43235	0.791459	0.0753878	2.63578
GOTERM_CC_FAT	GO:0005905~coated pit	6	1.37931	0.00171566	Q9DBG3, Q68FD5, P17426, Q61548, Q9JKY5, Q91ZX7	347	32	12504	6.75648	0.442239	0.0116086	2.31123
GOTERM_BP_FAT	GO:0019318~hexose metabolic process	13	2.98851	0.00174034	Q9WUA3, P17183, Q05920, P05064, P14152, P09411, Q99L13, Q93092, Q64521, Q9R062, Q924M7, A6ZI46, P17710	359	169	13588	2.91151	0.925899	0.0350204	2.85131
INTERPRO	IPR001757:ATPase, P-type, K/Mg/Cd/Cu/Zn/Na/Ca/Na/H-transporter	6	1.37931	0.00181308	O55143, Q0VF55, Q9R0K7, Q6PIE5, Q6PIC6, Q8VDN2	428	37	17763	6.73011	0.810639	0.0761844	2.79571
INTERPRO	IPR008250:ATPase, P-type, ATPase-associated region	6	1.37931	0.00181308	O55143, Q0VF55, Q9R0K7, Q6PIE5, Q6PIC6, Q8VDN2	428	37	17763	6.73011	0.810639	0.0761844	2.79571
INTERPRO	IPR018303:ATPase, P-type phosphorylation site	6	1.37931	0.00181308	O55143, Q0VF55, Q9R0K7, Q6PIE5, Q6PIC6, Q8VDN2	428	37	17763	6.73011	0.810639	0.0761844	2.79571
UP_SEQ_FEATURE	region of interest:Substrate binding	11	2.52874	0.00182744	Q8BH95, Q3ULJ0, P45952, Q9DAR7, P17183, Q05920, Q91Z53, Q9JHI5, Q9Z0S1, P09411, P97807	426	125	16021	3.3095	0.909429	0.23421	2.94591
INTERPRO	IPR018247:EF-HAND 1	14	3.21839	0.00184158	Q99K51, Q8BGZ1, P62761, P38647, Q80XI3, Q9QXY6, Q8BH59, P42567, Q64521, O08529, P56375, P12658, Q08331, P84075	428	211	17763	2.75371	0.815534	0.073954	2.83908
GOTERM_BP_FAT	GO:0019725~cellular homeostasis	20	4.5977	0.00190976	P20108, P47791, P97494, Q9D710, Q6PIE5, Q9Z0X1, Q9QYC0, P63328, P09528, P27773, P62874, P99029, O55143, Q9R0K7, O55042, P11531, Q8R0S4, Q6PIC6, Q9QUH0, P09671	359	343	13588	2.20697	0.942496	0.0378581	3.12477
SP_PIR_KEYWORDS	atp synthesis	4	0.91954	0.00198192	Q03265, P56480, Q9D3D9, Q9DB20	431	11	17854	15.0635	0.482451	0.0167467	2.6561
INTERPRO	IPR011545:DNA/RNA helicase, DEAD/DEAH box type, N-terminal	7	1.6092	0.00199621	Q91VR5, Q61656, Q501J6, P54823, P16381, Q62167, P10630	428	55	17763	5.28212	0.839963	0.0765767	3.07399
KEGG_PATHWAY	mmu05010:Alzheimer's disease	17	3.90805	0.00213131	P56480, Q9DB77, Q63844, Q91ZX7, P63328, Q9DB20, Q99LC3, Q9Z1B3, Q03265, Q9CQQ7, O08529, O55143, Q9DC69, Q9D3D9, Q91WD5, O55042, P63085	228	182	5738	2.35073	0.247058	0.01874	2.4639
GOTERM_MF_FAT	GO:0031406~carboxylic acid binding	9	2.06897	0.0021771	Q91WK5, Q8BKZ9, P97494, Q8BMS1, O55042, P56564, P53395, Q05920, Q91ZA3	363	85	13288	3.87594	0.704919	0.0324485	3.13822
GOTERM_CC_FAT	GO:0030126~COPI vesicle coat	4	0.91954	0.00218091	O55029, Q8CIE6, O89079, P61924	347	10	12504	14.4138	0.523992	0.0144499	2.92941
GOTERM_CC_FAT	GO:0030663~COPI coated vesicle membrane	4	0.91954	0.00218091	O55029, Q8CIE6, O89079, P61924	347	10	12504	14.4138	0.523992	0.0144499	2.92941
GOTERM_CC_FAT	GO:0033279~ribosomal subunit	8	1.83908	0.00224192	P19253, P14131, P62267, P25444, P62702, P62908, P14206	347	66	12504	4.36783	0.533785	0.014568	3.0102
GOTERM_CC_FAT	GO:0030136~clathrin-coated vesicle	10	2.29885	0.00234066	P23819, O88935, P47708, Q68FD5, Q7TQF7, Q9JKY5, Q9WTT4, Q8BPN8, Q64332, Q9Z0G0	347	104	12504	3.46486	0.549211	0.0149207	3.14082
GOTERM_MF_FAT	GO:0008026~ATP-dependent helicase activity	9	2.06897	0.00234478	Q9EPU0, Q91VR5, Q61656, Q501J6, P54823, P16381, Q62167, P10630, O35286	363	86	13288	3.83087	0.731424	0.0340037	3.37608
GOTERM_MF_FAT	GO:0070035~purine NTP-dependent helicase activity	9	2.06897	0.00234478	Q9EPU0, Q91VR5, Q61656, Q501J6, P54823, P16381, Q62167, P10630, O35286	363	86	13288	3.83087	0.731424	0.0340037	3.37608
GOTERM_CC_FAT	GO:0030660~Golgi-associated vesicle membrane	5	1.14943	0.00237469	O55029, Q8CIE6, O89079, Q68FD5, P61924	347	21	12504	8.57966	0.554409	0.014858	3.18581
GOTERM_BP_FAT	GO:0007269~neurotransmitter secretion	6	1.37931	0.0023769	O88935, P63040, P47708, Q8CHC4, P60879, Q64332	359	36	13588	6.30826	0.971428	0.0462982	3.87502
BIOCARTA	m_ndkDynaminPathway:Endocytotic role of NDK, Phosphins and Dynamin	4	0.91954	0.00243221	P42567, P17426, P39053, P63328	45	8	1171	13.0111	0.260633	0.0586048	2.77283
BIOCARTA	m_malatexPathway:Shuttle for transfer of acetyl groups from mitochondria to the cytosol	4	0.91954	0.00243221	Q05920, Q9CZU6, P06801, P14152	45	8	1171	13.0111	0.260633	0.0586048	2.77283
SMART	SM00054:EFh	10	2.29885	0.00244394	P42567, Q99K51, Q64521, O08529, P62761, P12658, Q8BGZ1, Q08331, P84075, Q8BH59	194	137	9131	3.43555	0.281317	0.0639319	2.82795
SP_PIR_KEYWORDS	duplication	10	2.29885	0.00248955	Q80YX1, P63318, P48962, P07356, P16054, P12658, P51881, P12849, Q08331, P14824	431	120	17854	3.45205	0.562886	0.0204765	3.32582
SMART	SM00307:ILWEQ	3	0.689655	0.00259317	P26039, Q71LX4, Q9JKY5	194	4	9131	35.3003	0.295687	0.0567482	2.99824
SP_PIR_KEYWORDS	phospholipid binding	4	0.91954	0.00259561	P63318, P07356, P16054, P14824	431	12	17854	13.8082	0.578047	0.0208255	3.4652
SP_PIR_KEYWORDS	serine/threonine-specific protein kinase	6	1.37931	0.00260185	P11798, P70336, P63318, P16054, P28652, P63085	431	40	17854	6.21369	0.578923	0.0203832	3.4734
GOTERM_BP_FAT	GO:0044057~regulation of system process	14	3.21839	0.0026044	P18872, Q6PIE5, P23242, P56564, P14824, P63328, P23819, P11798, O55143, Q9R0K7, O55042, Q62108, Q9Z0G0, Q8VDN2	359	201	13588	2.63629	0.979678	0.0499721	4.23841
GOTERM_CC_FAT	GO:0008021~synaptic vesicle	8	1.83908	0.0026627	P23819, O88935, P47708, Q7TQF7, Q9WTT4, Q8BPN8, Q64332, Q9Z0G0	347	68	12504	4.23936	0.596075	0.0163472	3.56574
GOTERM_CC_FAT	GO:0030665~clathrin coated vesicle membrane	6	1.37931	0.00293458	P23819, O88935, Q68FD5, Q9JKY5, Q9WTT4, Q64332	347	36	12504	6.00576	0.631834	0.017685	3.9231
GOTERM_BP_FAT	GO:0051129~negative regulation of cellular component organization	9	2.06897	0.00312212	P47753, Q9WVE8, P47754, P47757, Q62418, Q8BRT1, Q61644, P20357, Q9QYR6	359	93	13588	3.66286	0.990644	0.0588681	5.06058
SP_PIR_KEYWORDS	cell junction	20	4.5977	0.00319152	P63054, P47708, Q71LX4, P23242, Q2PFD7, P39054, Q5SQX6, Q7TQF7, Q64727, Q64332, Q8CBW3, P23819, P11798, Q9D2N4, O88935, Q02257, Q80TJ1, P60879, Q62108, Q8BPN8	431	392	17854	2.1135	0.653988	0.0243789	4.2449
SP_PIR_KEYWORDS	glycolysis	6	1.37931	0.00323416	Q9WUA3, P17183, P05064, P09411, A6ZI46, P17710	431	42	17854	5.9178	0.658867	0.0241465	4.30047
SP_PIR_KEYWORDS	ion transport	25	5.74713	0.0032761	P56480, P62814, Q6PIE5, Q91V14, Q61165, Q9WTT4, P50518, Q9Z1G3, Q9DB20, P23819, Q03265, Q9CQQ7, P50516, O55143, O88343, Q9R0K7, Q9D3D9, P14094, Q8R0S4, P14231, Q6PIC6, Q925N0, Q8VDN2, P57746, Q8BVE3	431	543	17854	1.90721	0.663599	0.0239193	4.35509
INTERPRO	IPR020003:ATPase, F1/V1/A1 complex, alpha/beta subunit, nucleotide-binding domain, active site	4	0.91954	0.00329664	Q03265, P56480, P50516, P62814	428	13	17763	12.7699	0.951588	0.118533	5.02873
SP_PIR_KEYWORDS	calmodulin binding	4	0.91954	0.0033144	P11798, Q63844, P28652, P63328	431	13	17854	12.746	0.667863	0.0236763	4.40495
GOTERM_BP_FAT	GO:0048488~synaptic vesicle endocytosis	4	0.91954	0.00334265	Q8CHC4, O55042, Q7TQF7, Q62108	359	12	13588	12.6165	0.993277	0.0621186	5.40876
GOTERM_BP_FAT	GO:0015800~acidic amino acid transport	4	0.91954	0.00334265	P48962, P56564, P43006, Q8BH59	359	12	13588	12.6165	0.993277	0.0621186	5.40876
GOTERM_BP_FAT	GO:0015813~L-glutamate transport	4	0.91954	0.00334265	P48962, P56564, P43006, Q8BH59	359	12	13588	12.6165	0.993277	0.0621186	5.40876
INTERPRO	IPR002558:I/LWEQ	3	0.689655	0.00334986	P26039, Q71LX4, Q9JKY5	428	4	17763	31.1268	0.953902	0.115806	5.10793
INTERPRO	IPR015742:Calcium/calmodulin-dependent protein kinase II isoform	3	0.689655	0.00334986	P11798, Q6PHZ2, P28652	428	4	17763	31.1268	0.953902	0.115806	5.10793
INTERPRO	IPR004434:Isocitrate dehydrogenase NAD-dependent, mitochondrial	3	0.689655	0.00334986	Q9D6R2, P70404, Q91VA7	428	4	17763	31.1268	0.953902	0.115806	5.10793
INTERPRO	IPR013543:Calcium/calmodulin dependent protein kinase II, association-domain	3	0.689655	0.00334986	P11798, Q6PHZ2, P28652	428	4	17763	31.1268	0.953902	0.115806	5.10793
UP_SEQ_FEATURE	site:Important for catalytic activity	4	0.91954	0.00341145	Q8BH95, Q64133, Q61425, Q8BMS1	426	12	16021	12.536	0.988744	0.361535	5.43328
SP_PIR_KEYWORDS	Flavoprotein	9	2.06897	0.00343759	Q99LC3, P45952, Q64521, Q64133, Q9DC69, P47791, Q9Z0X1, Q8JZN5, Q9JHI5	431	103	17854	3.61962	0.681217	0.0240309	4.56515
GOTERM_CC_FAT	GO:0015630~microtubule cytoskeleton	24	5.51724	0.00348671	P70336, Q9D172, Q9D6F9, P39054, P68372, P39053, Q7TMM9, Q9QZB7, Q80U49, P23116, O08788, P33173, Q6PER3, Q05BC3, Q99PL6, Q8VDQ8, P68368, Q9JHU4, P61164, Q8BRT1, P20357, Q9QYR6, O88487, Q8R5C5	347	450	12504	1.92184	0.695033	0.0206187	4.64509
GOTERM_BP_FAT	GO:0032271~regulation of protein polymerization	7	1.6092	0.00375281	P47753, O89053, P47754, P47757, Q62418, Q7TQD2, Q9R0Q6	359	57	13588	4.64819	0.996365	0.0686353	6.05318
GOTERM_BP_FAT	GO:0051258~protein polymerization	6	1.37931	0.00380757	P47754, Q9D6F9, P68368, Q7TQD2, P68372, Q7TMM9	359	40	13588	5.67744	0.996652	0.0687636	6.13891
SP_PIR_KEYWORDS	kinase	30	6.89655	0.0038124	Q80UP3, Q61644, Q6PHZ2, Q8K183, Q68FF6, O88643, Q60967, O54988, P17710, P63318, P70336, Q9WVE8, Q9WUA3, Q99M51, Q63844, P55264, P31938, O54833, Q9JM52, P09411, P11798, Q5RJI5, P19253, P16054, Q9ESW4, P12849, P47809, Q9WUR9, P28652, P63085	431	707	17854	1.75776	0.718644	0.0260735	5.05105
UP_SEQ_FEATURE	repeat:WD 6	12	2.75862	0.00382091	Q05BC3, Q8BH57, O55029, P62874, Q8CIE6, Q3UPL0, O88342, P68040, P62881, Q8BPN8, O88487, Q9R0Q6	426	161	16021	2.80308	0.993438	0.366789	6.06646
GOTERM_CC_FAT	GO:0031252~cell leading edge	10	2.29885	0.00386343	O89053, P26039, Q8R5H6, Q71LX4, P47757, Q62418, Q3UUI3, P43006, O08788, Q8CBW3	347	112	12504	3.21737	0.731823	0.022436	5.13482
UP_SEQ_FEATURE	domain:I/LWEQ	3	0.689655	0.00406578	P26039, Q71LX4, Q9JKY5	426	4	16021	28.206	0.995248	0.35967	6.44322
PIR_SUPERFAMILY	PIRSF001321:ATP-dependent RNA helicase	4	0.91954	0.00408344	Q61656, Q501J6, P16381, Q62167	282	10	8136	11.5404	0.715261	0.342117	5.33929
GOTERM_MF_FAT	GO:0004449~isocitrate dehydrogenase (NAD+) activity	3	0.689655	0.00428218	Q9D6R2, P70404, Q91VA7	363	4	13288	27.4545	0.909569	0.0597596	6.08515
SP_PIR_KEYWORDS	nucleotide binding	7	1.6092	0.00435018	Q03265, P18872, Q61656, P16381, Q62167, P10630, P33173	431	64	17854	4.53081	0.764821	0.029107	5.74422
GOTERM_MF_FAT	GO:0030165~PDZ domain binding	5	1.14943	0.00435572	P23819, P63054, Q9R0K7, P11531, Q9Z0G0	363	25	13288	7.32121	0.913233	0.0592833	6.18658
GOTERM_MF_FAT	GO:0019905~syntaxin binding	5	1.14943	0.00435572	P28663, P47754, P63040, P60879, P46460	363	25	13288	7.32121	0.913233	0.0592833	6.18658
SP_PIR_KEYWORDS	P-loop	7	1.6092	0.00469746	Q03265, P18872, Q61656, P16381, Q62167, P10630, P33173	431	65	17854	4.46111	0.790542	0.0307809	6.18936
GOTERM_BP_FAT	GO:0005996~monosaccharide metabolic process	13	2.98851	0.00474542	Q9WUA3, P17183, Q05920, P05064, P14152, P09411, Q99L13, Q93092, Q64521, Q9R062, Q924M7, A6ZI46, P17710	359	191	13588	2.57615	0.99918	0.0839965	7.59567
SP_PIR_KEYWORDS	FAD	9	2.06897	0.00485198	Q99LC3, P45952, Q64521, Q64133, Q9DC69, P47791, Q9Z0X1, Q8JZN5, Q9JHI5	431	109	17854	3.42038	0.801065	0.0311663	6.38679
SMART	SM00490:HELICc	8	1.83908	0.00489291	Q91VR5, Q61656, Q501J6, P54823, P16381, Q62167, P10630, O35286	194	99	9131	3.80339	0.484266	0.0902586	5.58817
INTERPRO	IPR002290:Serine/threonine protein kinase	15	3.44828	0.00503773	P70336, P63318, Q63844, P31938, Q9JM52, Q6PHZ2, O54833, P11798, Q5RJI5, O88643, P16054, P47809, O54988, P28652, P63085	428	265	17763	2.34919	0.990258	0.163163	7.5881
SP_PIR_KEYWORDS	one-carbon metabolism	4	0.91954	0.00508775	Q99LB6, Q80SW1, Q3V3R1, Q3THS6	431	15	17854	11.0466	0.816115	0.0320417	6.6873
GOTERM_BP_FAT	GO:0046907~intracellular transport	22	5.05747	0.00514893	Q8K212, P28663, Q8CIE6, P47708, Q9D1D4, P38647, P61924, O35643, Q8BH59, Q9CWZ7, P63328, Q9Z1Z0, P70297, O55029, Q5XJY5, O89079, Q9DBG3, Q68FD5, P17426, Q9CWK8, Q9Z0G0, Q9WV80	359	431	13588	1.932	0.999553	0.0897658	8.21587
GOTERM_MF_FAT	GO:0005543~phospholipid binding	10	2.29885	0.00521867	Q9D8U8, Q6PGF7, P07356, Q9CWK8, Q6P8X1, Q61548, Q9JKY5, P14824, Q9WV80, Q3UHD6	363	119	13288	3.07614	0.946609	0.0689721	7.36913
UP_SEQ_FEATURE	cross-link:Glycyl lysine isopeptide (Lys-Gly) (interchain with G-Cter in ubiquitin)	12	2.75862	0.00525898	Q99KI0, P26516, P48962, Q99K51, O55143, Q9D3D9, P10852, Q80U49, Q9WUM5, P62192, P62908, Q64514	426	168	16021	2.68628	0.999015	0.412899	8.25884
GOTERM_BP_FAT	GO:0007610~behavior	21	4.82759	0.00536923	Q08509, P63318, P18872, O89053, Q6PIE5, Q8CHC4, P56564, P43006, Q7TQF7, P26443, Q9JIY5, P61922, P16054, Q9R0K7, P12658, P12849, O55042, Q62108, Q8R0S4, Q6PIC6, P09671	359	405	13588	1.96257	0.999679	0.0923591	8.55282
GOTERM_MF_FAT	GO:0016836~hydro-lyase activity	6	1.37931	0.0054258	Q8BH95, Q99KI0, Q8BMS1, P00920, P17183, P97807	363	42	13288	5.22944	0.952486	0.0699724	7.6509
INTERPRO	IPR019818:Isocitrate/isopropylmalate dehydrogenase, conserved site	3	0.689655	0.00549439	Q9D6R2, P70404, Q91VA7	428	5	17763	24.9014	0.993605	0.170656	8.24861
INTERPRO	IPR003016:2-oxo acid dehydrogenase, lipoyl-binding site	3	0.689655	0.00549439	Q91WK5, Q8BKZ9, P53395	428	5	17763	24.9014	0.993605	0.170656	8.24861
SP_PIR_KEYWORDS	lipoyl	3	0.689655	0.00551479	Q91WK5, Q8BKZ9, P53395	431	5	17854	24.8548	0.840542	0.0340479	7.22931
SP_PIR_KEYWORDS	cf(1)	3	0.689655	0.00551479	Q03265, P56480, Q9D3D9	431	5	17854	24.8548	0.840542	0.0340479	7.22931
SP_PIR_KEYWORDS	coated pit	5	1.14943	0.00553784	Q9DBG3, Q68FD5, P17426, Q61548, Q91ZX7	431	30	17854	6.9041	0.841765	0.0335658	7.25849
GOTERM_BP_FAT	GO:0010639~negative regulation of organelle organization	7	1.6092	0.0056981	P47753, P47754, P47757, Q62418, Q8BRT1, P20357, Q9QYR6	359	62	13588	4.27334	0.999804	0.0966404	9.05367
UP_SEQ_FEATURE	repeat:WD 7	10	2.29885	0.005792	Q05BC3, Q8BH57, O55029, P62874, Q3UPL0, O88342, P68040, P62881, Q8BPN8, O88487	426	124	16021	3.0329	0.999513	0.420034	9.05917
GOTERM_BP_FAT	GO:0046903~secretion	14	3.21839	0.00582647	Q8CIE6, P47708, Q8CHC4, Q9D1D4, P00920, Q64332, Q6PGF7, P57759, P63040, O88935, Q80TJ1, P60879, Q8R0S4, Q9Z0G0	359	221	13588	2.39771	0.999838	0.0976099	9.24849
GOTERM_MF_FAT	GO:0008553~hydrogen-exporting ATPase activity, phosphorylative mechanism	4	0.91954	0.00583693	P56480, Q9WTT4, P50518, Q9Z1G3	363	14	13288	10.4589	0.962306	0.0734049	8.20782
INTERPRO	IPR002048:Calcium-binding EF-hand	10	2.29885	0.00590696	P42567, Q99K51, Q64521, O08529, P62761, P12658, Q8BGZ1, Q08331, P84075, Q8BH59	428	137	17763	3.02937	0.995629	0.176364	8.84155
SMART	SM00487:DEXDc	8	1.83908	0.0060698	Q91VR5, Q61656, Q501J6, P54823, P16381, Q62167, P10630, O35286	194	103	9131	3.65569	0.560413	0.0976384	6.88896
UP_SEQ_FEATURE	metal ion-binding site:Magnesium	9	2.06897	0.00608665	O55143, Q9R0K7, Q6PIE5, P17183, P46460, Q6PIC6, Q3THS6, Q8R4N0, Q8VDN2	426	103	16021	3.28613	0.99967	0.413987	9.49876
GOTERM_CC_FAT	GO:0043198~dendritic shaft	4	0.91954	0.00609341	P23819, P43006, P20357, Q9Z0G0	347	14	12504	10.2956	0.874832	0.0346089	7.98632
GOTERM_CC_FAT	GO:0044456~synapse part	14	3.21839	0.00610419	Q08509, P47708, Q2PFD7, P39054, P43006, Q7TQF7, Q9WTT4, Q64332, P23819, P11798, O88935, Q62108, Q8BPN8, Q9Z0G0	347	212	12504	2.37964	0.875293	0.0341014	7.99991
KEGG_PATHWAY	mmu05012:Parkinson's disease	13	2.98851	0.00610566	Q99LC3, P48962, Q03265, P56480, Q9CQQ7, Q9JIY5, Q9DC69, Q9DB77, Q9D3D9, O55042, Q91WD5, P51881, Q9DB20	228	133	5738	2.4599	0.557158	0.0496347	6.91071
GOTERM_CC_FAT	GO:0031974~membrane-enclosed lumen	48	11.0345	0.00617761	Q9D0K2, P63038, O35737, Q8BMS1, Q8K411, P08113, P26443, P50580, P62196, P38060, Q99LC3, P45591, P45952, Q9JIY5, Q9DC69, Q99JF5, Q9JKR6, P53395, Q62167, P09671, Q8R326, Q8BH95, P20029, Q63844, Q61425, Q9Z0X1, Q9Z2X1, Q05920, Q9JHI5, Q91ZA3, P05064, P11103, P58281, Q99JY0, P27773, P57759, Q80XN0, Q6P5E4, Q8BKZ9, Q99MN9, Q61656, P61922, Q8CGK3, P16332, Q4KMM3, Q9WUR9, Q9CZU6, Q9CXY6	347	1174	12504	1.4733	0.878386	0.0339497	8.09241
GOTERM_BP_FAT	GO:0042592~homeostatic process	27	6.2069	0.00625922	P55088, O89053, P47791, P97494, Q6PIE5, Q9D710, Q61165, P63328, P09528, P62874, O88343, Q9R0K7, O55042, Q8R0S4, Q6PIC6, P09671, P20108, P22315, Q9Z0X1, Q9QYC0, P97807, P11103, P27773, O55143, P99029, P11531, Q9QUH0	359	584	13588	1.7499	0.999916	0.103339	9.9023
SMART	SM00302:GED	3	0.689655	0.00630408	P39054, P39053, Q8K1M6	194	6	9131	23.5335	0.574183	0.0905002	7.14594
GOTERM_BP_FAT	GO:0030833~regulation of actin filament polymerization	6	1.37931	0.00635289	P47753, O89053, P47754, P47757, Q62418, Q9R0Q6	359	45	13588	5.04661	0.999927	0.103666	10.0432
KEGG_PATHWAY	mmu04540:Gap junction	10	2.29885	0.0065681	P63318, Q9Z1B3, Q9D6F9, Q63844, P68368, P23242, P68372, Q7TMM9, P31938, P63085	228	86	5738	2.92636	0.583737	0.0502488	7.4159
GOTERM_MF_FAT	GO:0000149~SNARE binding	5	1.14943	0.00661253	P28663, P47754, P63040, P60879, P46460	363	28	13288	6.5368	0.975652	0.0809722	9.24993
GOTERM_BP_FAT	GO:0003001~generation of a signal involved in cell-cell signaling	8	1.83908	0.00662802	O88935, P63040, P47708, Q8CHC4, P60879, Q8R0S4, Q64332, Q9Z0G0	359	84	13588	3.60472	0.999952	0.10676	10.456
GOTERM_BP_FAT	GO:0030001~metal ion transport	22	5.05747	0.00674811	O89053, Q0VF55, Q6PIE5, Q91V14, Q6PHZ2, Q61165, P14824, P09528, P63328, P11798, O55143, O88343, Q9R0K7, P14094, P14231, Q8R0S4, Q8K596, P28652, Q6PIC6, P46460, Q8VDN2, Q925N0	359	442	13588	1.88392	0.99996	0.10744	10.6356
PIR_SUPERFAMILY	PIRSF000594:calcium/calmodulin-dependent protein kinase II	3	0.689655	0.00681057	P11798, Q6PHZ2, P28652	282	4	8136	21.6383	0.877298	0.408148	8.75685
PIR_SUPERFAMILY	PIRSF001171:ATP-dependent 26S proteinase	3	0.689655	0.00681057	P54775, P62196, P62192	282	4	8136	21.6383	0.877298	0.408148	8.75685
PIR_SUPERFAMILY	PIRSF001274:F-type ATP synthase, alpha/beta subunits/V-type ATPase, subunit B	3	0.689655	0.00681057	Q03265, P56480, P62814	282	4	8136	21.6383	0.877298	0.408148	8.75685
GOTERM_CC_FAT	GO:0030120~vesicle coat	5	1.14943	0.00697795	O55029, Q8CIE6, O89079, Q68FD5, P61924	347	28	12504	6.43475	0.907525	0.0376724	9.09523
GOTERM_MF_FAT	GO:0031405~lipoic acid binding	3	0.689655	0.00700862	Q91WK5, Q8BKZ9, P53395	363	5	13288	21.9636	0.980525	0.0838044	9.77786
GOTERM_MF_FAT	GO:0003988~acetyl-CoA C-acyltransferase activity	3	0.689655	0.00700862	Q921H8, Q8BMS1, Q99JY0	363	5	13288	21.9636	0.980525	0.0838044	9.77786
KEGG_PATHWAY	mmu04012:ErbB signaling pathway	10	2.29885	0.00708081	P11798, P63318, O88643, Q63844, Q99M51, P31938, P47809, Q6PHZ2, P28652, P63085	228	87	5738	2.89272	0.611358	0.0511508	7.97306
GOTERM_BP_FAT	GO:0043254~regulation of protein complex assembly	7	1.6092	0.00717033	P47753, O89053, P47754, P47757, Q62418, Q7TQD2, Q9R0Q6	359	65	13588	4.07611	0.999979	0.112597	11.2644
UP_SEQ_FEATURE	binding site:NAD	6	1.37931	0.00719475	Q3ULJ0, Q9EQ20, Q61425, P26443, P14152, Q99L13	426	46	16021	4.90539	0.999924	0.447086	11.1342
GOTERM_CC_FAT	GO:0008290~F-actin capping protein complex	3	0.689655	0.0072238	P47753, P47754, P47757	347	5	12504	21.6207	0.914992	0.0383715	9.40123
SP_PIR_KEYWORDS	isopeptide bond	15	3.44828	0.00750492	Q99KI0, P26516, Q99K51, Q80U49, Q9Z2X1, Q9WUM5, Q9JLV5, P48962, O55143, Q9D5V5, P10852, Q9D3D9, P62908, P62192, Q64514	431	277	17854	2.24321	0.917999	0.0444548	9.71702
GOTERM_BP_FAT	GO:0043623~cellular protein complex assembly	9	2.06897	0.00769451	P47754, Q9D6F9, O88643, P68368, Q8CHC4, Q7TQD2, P68372, Q61548, Q7TMM9	359	108	13588	3.15413	0.99999	0.119102	12.0392
BIOCARTA	m_ceramidePathway:Ceramide Signaling Pathway	5	1.14943	0.00774099	Q63844, P31938, P47809, Q9Z0X1, P63085	45	22	1171	5.91414	0.61849	0.14837	8.58279
UP_SEQ_FEATURE	repeat:WD 5	13	2.98851	0.00778991	Q05BC3, Q8BH57, O55029, P62874, O89053, Q8CIE6, Q3UPL0, O88342, P68040, P62881, Q8BPN8, O88487, Q9R0Q6	426	202	16021	2.42032	0.999965	0.453386	12.0011
UP_SEQ_FEATURE	domain:Helicase C-terminal	8	1.83908	0.00782878	Q91VR5, Q61656, Q501J6, P54823, P16381, Q62167, P10630, O35286	426	86	16021	3.49842	0.999967	0.436345	12.0574
KEGG_PATHWAY	mmu00071:Fatty acid metabolism	7	1.6092	0.00802364	Q8BH95, Q921H8, P45952, Q8QZT1, Q61425, Q8BMS1, Q99JY0	228	45	5738	3.91481	0.657488	0.0548314	8.98966
INTERPRO	IPR001804:Isocitrate/isopropylmalate dehydrogenase	3	0.689655	0.00811089	Q9D6R2, P70404, Q91VA7	428	6	17763	20.7512	0.999429	0.227032	11.9487
INTERPRO	IPR000375:Dynamin central region	3	0.689655	0.00811089	P39054, P39053, Q8K1M6	428	6	17763	20.7512	0.999429	0.227032	11.9487
INTERPRO	IPR005775:ATPase, P-type cation exchange, alpha subunit, eukaryotic	3	0.689655	0.00811089	Q6PIE5, Q6PIC6, Q8VDN2	428	6	17763	20.7512	0.999429	0.227032	11.9487
INTERPRO	IPR003130:Dynamin GTPase effector	3	0.689655	0.00811089	P39054, P39053, Q8K1M6	428	6	17763	20.7512	0.999429	0.227032	11.9487
GOTERM_CC_FAT	GO:0005938~cell cortex	10	2.29885	0.00828458	Q6PGF7, P47753, Q9QYB5, O89053, P47754, P47757, Q62418, P70290, Q8BRT1, Q80TY0	347	126	12504	2.85989	0.940898	0.0432328	10.7107
SP_PIR_KEYWORDS	helicase	9	2.06897	0.00855434	Q9EPU0, Q91VR5, Q61656, Q501J6, P54823, P16381, Q62167, P10630, O35286	431	120	17854	3.10684	0.942286	0.0496578	11.0038
BIOCARTA	m_bArrestinPathway:Ã¯Â¿Â½-arrestins in GPCR Desensitization	4	0.91954	0.00859497	Q9Z1B3, P62874, P17426, P39053	45	12	1171	8.67407	0.657123	0.141795	9.4872
GOTERM_MF_FAT	GO:0016408~C-acyltransferase activity	4	0.91954	0.00862514	Q921H8, Q8QZT1, Q8BMS1, Q99JY0	363	16	13288	9.15152	0.99218	0.100087	11.9029
SP_PIR_KEYWORDS	actin binding	4	0.91954	0.0086495	P45591, P07356, P37804, Q64727	431	18	17854	9.20547	0.944096	0.0493399	11.1197
GOTERM_MF_FAT	GO:0004386~helicase activity	10	2.29885	0.00873866	Q9EPU0, Q8BH66, Q91VR5, Q61656, Q501J6, P54823, P16381, Q62167, P10630, O35286	363	129	13288	2.83768	0.992665	0.0992953	12.0504
SMART	SM00320:WD40	13	2.98851	0.00878329	Q05BC3, Q8BH57, O55029, P62874, O89053, Q8CIE6, Q3UPL0, O88342, P68040, P62881, Q8BPN8, O88487, Q9R0Q6	194	259	9131	2.36244	0.696077	0.112279	9.82587
GOTERM_CC_FAT	GO:0044430~cytoskeletal part	34	7.81609	0.00880498	P07356, Q9D172, Q2PFD7, P68372, Q7TMM9, Q9QZB7, P23116, O08788, P23819, Q05BC3, Q99PL6, Q8VDQ8, P61164, Q9JHU4, P68368, O35874, Q62108, Q9QYR6, O88487, Q8R5C5, P70336, Q08509, Q9D6F9, P39054, P39053, Q80U49, P33173, Q6PER3, P47753, P47754, P47757, Q8BRT1, P20357, Q9R0Q6	347	774	12504	1.58291	0.950558	0.045207	11.3466
SMART	SM00382:AAA	9	2.06897	0.00882764	P56480, P54775, Q9JHU4, Q8CGK3, P62196, P46460, P62192, P46471, O35286	194	138	9131	3.06959	0.697908	0.103108	9.87316
SP_PIR_KEYWORDS	gtp-binding	16	3.67816	0.00919894	Q8BH66, P18872, Q9D6F9, Q9Z0N1, P39054, P68372, Q7TMM9, P39053, P26443, Q9WUM5, P58281, Q8BFR5, P68368, Q8K1M6, Q9WUR9, Q5PR73	431	313	17854	2.11755	0.953494	0.0515249	11.7858
GOTERM_CC_FAT	GO:0042383~sarcolemma	6	1.37931	0.00932795	P07356, Q9D2N4, Q6PIE5, P11531, Q6PHZ2, Q8VDN2	347	47	12504	4.60016	0.958679	0.0471317	11.9815
INTERPRO	IPR017986:WD40 repeat, region	13	2.98851	0.00935811	Q05BC3, Q8BH57, O55029, P62874, O89053, Q8CIE6, Q3UPL0, O88342, P68040, P62881, Q8BPN8, O88487, Q9R0Q6	428	228	17763	2.36636	0.99982	0.249783	13.6629
UP_SEQ_FEATURE	domain:Helicase ATP-binding	8	1.83908	0.00938718	Q91VR5, Q61656, Q501J6, P54823, P16381, Q62167, P10630, O35286	426	89	16021	3.38049	0.999996	0.478876	14.2885
UP_SEQ_FEATURE	domain:GED	3	0.689655	0.00981167	P39054, P39053, Q8K1M6	426	6	16021	18.804	0.999998	0.476552	14.887
INTERPRO	IPR014021:Helicase, superfamily 1 and 2, ATP-binding	8	1.83908	0.00989011	Q91VR5, Q61656, Q501J6, P54823, P16381, Q62167, P10630, O35286	428	99	17763	3.35372	0.99989	0.254733	14.3845
GOTERM_BP_FAT	GO:0008064~regulation of actin polymerization or depolymerization	6	1.37931	0.00990383	P47753, O89053, P47754, P47757, Q62418, Q9R0Q6	359	50	13588	4.54195	1	0.149245	15.2357
KEGG_PATHWAY	mmu00410:beta-Alanine metabolism	5	1.14943	0.00994886	Q8BH95, P45952, P61922, Q8QZS1, Q8BMS1	228	22	5738	5.7197	0.735476	0.0643289	11.0337
INTERPRO	IPR018316:Tubulin/FtsZ, 2-layer sandwich domain	4	0.91954	0.0100384	Q9D6F9, P68368, P68372, Q7TMM9	428	19	17763	8.73733	0.999904	0.251074	14.5846
GOTERM_MF_FAT	GO:0004448~isocitrate dehydrogenase activity	3	0.689655	0.0103243	Q9D6R2, P70404, Q91VA7	363	6	13288	18.303	0.997008	0.114034	14.0863
GOTERM_MF_FAT	GO:0046912~transferase activity, transferring acyl groups, acyl groups converted into alkyl on transfer	3	0.689655	0.0103243	Q8JZK9, Q9WUM5, Q9CZU6	363	6	13288	18.303	0.997008	0.114034	14.0863
INTERPRO	IPR001650:DNA/RNA helicase, C-terminal	8	1.83908	0.0104216	Q91VR5, Q61656, Q501J6, P54823, P16381, Q62167, P10630, O35286	428	100	17763	3.32019	0.999933	0.252568	15.0997
SP_PIR_KEYWORDS	Chaperone	10	2.29885	0.0105651	P63038, P48722, P60670, Q9JKR6, P63017, P38647, P08113, Q80TZ3, P17156, Q9D832	431	150	17854	2.76164	0.970585	0.0580162	13.422
GOTERM_CC_FAT	GO:0005954~calcium- and calmodulin-dependent protein kinase complex	3	0.689655	0.0106383	P11798, Q6PHZ2, P28652	347	6	12504	18.0173	0.973653	0.052828	13.5537
SP_PIR_KEYWORDS	transferase	48	11.0345	0.01073	Q921H8, Q9D0K2, Q80UP3, Q9JIF0, Q8K183, Q6PHZ2, Q8CGY8, Q99KQ4, Q5SUR0, Q8QZT1, O88643, Q60967, P53395, O54988, Q8K1J6, Q3THS6, P17710, P63046, P63318, P70336, Q91ZJ5, Q9WUA3, Q63844, P55264, P31938, O54833, Q9JM52, P09411, P11103, Q91YN5, Q99JY0, Q9JHK4, P11798, Q93092, Q5RJI5, Q8JZK9, Q9R062, Q6P5E4, Q8BKZ9, P16054, P61922, Q9ESW4, Q91YQ5, P47809, Q9WUR9, Q9CZU6, P28652, P63085	431	1385	17854	1.43565	0.972169	0.0579467	13.6176
GOTERM_BP_FAT	GO:0030832~regulation of actin filament length	6	1.37931	0.0107494	P47753, O89053, P47754, P47757, Q62418, Q9R0Q6	359	51	13588	4.45289	1	0.159382	16.4299
UP_SEQ_FEATURE	active site:4-aspartylphosphate intermediate	5	1.14943	0.0108751	O55143, Q9R0K7, Q6PIE5, Q6PIC6, Q8VDN2	426	33	16021	5.69818	0.999999	0.495242	16.369
INTERPRO	IPR018107:Sodium:dicarboxylate symporter, conserved site	3	0.689655	0.0111756	O35874, P56564, P43006	428	7	17763	17.7867	0.999967	0.261481	16.1049
INTERPRO	IPR001991:Sodium:dicarboxylate symporter	3	0.689655	0.0111756	O35874, P56564, P43006	428	7	17763	17.7867	0.999967	0.261481	16.1049
GOTERM_MF_FAT	GO:0015171~amino acid transmembrane transporter activity	6	1.37931	0.0113293	P10852, O35874, P56564, P43006, P31650, Q8BH59	363	50	13288	4.39273	0.998306	0.122095	15.3539
GOTERM_BP_FAT	GO:0030534~adult behavior	8	1.83908	0.011355	Q08509, Q9JIY5, P61922, Q6PIE5, O55042, P43006, Q8R0S4, Q6PIC6	359	93	13588	3.25588	1	0.165985	17.2755
KEGG_PATHWAY	mmu04260:Cardiac muscle contraction	9	2.06897	0.0114408	O55143, Q9DB77, Q6PIE5, P14094, Q61165, Q8R0S4, P14231, Q6PIC6, Q8VDN2	228	78	5738	2.90385	0.783551	0.0702841	12.5887
INTERPRO	IPR019781:WD40 repeat, subgroup	13	2.98851	0.0115217	Q05BC3, Q8BH57, O55029, P62874, O89053, Q8CIE6, Q3UPL0, O88342, P68040, P62881, Q8BPN8, O88487, Q9R0Q6	428	235	17763	2.29587	0.999976	0.26186	16.5626
INTERPRO	IPR000217:Tubulin	4	0.91954	0.0116025	Q9D6F9, P68368, P68372, Q7TMM9	428	20	17763	8.30047	0.999977	0.257155	16.6691
INTERPRO	IPR003008:Tubulin/FtsZ, GTPase domain	4	0.91954	0.0116025	Q9D6F9, P68368, P68372, Q7TMM9	428	20	17763	8.30047	0.999977	0.257155	16.6691
GOTERM_BP_FAT	GO:0006790~sulfur metabolic process	8	1.83908	0.0120002	P63046, Q99LB6, P97494, P47791, Q9ER58, Q60967, P09671, Q3THS6	359	94	13588	3.22124	1	0.172925	18.1675
GOTERM_BP_FAT	GO:0030036~actin cytoskeleton organization	11	2.52874	0.0120936	Q08509, P70336, Q99K51, P47753, O89053, P47754, P26039, P47757, Q62418, Q99M51, O70318	359	165	13588	2.52331	1	0.172506	18.2959
INTERPRO	IPR014001:DEAD-like helicase, N-terminal	8	1.83908	0.0121405	Q91VR5, Q61656, Q501J6, P54823, P16381, Q62167, P10630, O35286	428	103	17763	3.22348	0.999986	0.2612	17.375
COG_ONTOLOGY	Energy production and conversion / General function prediction only	3	0.689655	0.0122117	Q921W4, Q9DCS3, P47199	62	6	2040	16.4516	0.227424	0.121037	9.05104
SP_PIR_KEYWORDS	calmodulin-binding	8	1.83908	0.0122585	P11798, Q9QYB5, Q9R0K7, P20357, Q6PHZ2, P28652, Q9QYC0, P63328	431	103	17854	3.21744	0.983344	0.0649272	15.4112
COG_ONTOLOGY	Lipid metabolism	8	1.83908	0.0126691	Q8BH95, Q9D0K2, P45952, Q99PU5, Q61425, Q8JZN5, Q9JHI5, Q91ZA3	62	86	2040	3.06077	0.234902	0.0853835	9.3757
GOTERM_BP_FAT	GO:0051693~actin filament capping	4	0.91954	0.0128462	P47753, P47754, P47757, Q62418	359	19	13588	7.96833	1	0.180564	19.3234
BIOCARTA	m_cdMacPathway:Cadmium induces DNA synthesis and proliferation in macrophages	4	0.91954	0.0134901	Q9Z1B3, Q63844, P31938, P63085	45	14	1171	7.43492	0.814399	0.189837	14.5156
UP_SEQ_FEATURE	repeat:WD 4	13	2.98851	0.0136417	Q05BC3, Q8BH57, O55029, P62874, O89053, Q8CIE6, Q3UPL0, O88342, P68040, P62881, Q8BPN8, O88487, Q9R0Q6	426	218	16021	2.24268	1	0.559466	20.1121
[truncated: 359 more rows]

## Sheet: Cluster E
Category	Term	Count	%	PValue	Genes	List Total	Pop Hits	Pop Total	Fold Enrichment	Bonferroni	Benjamini	FDR
[truncated: 464 more rows]
