# Supplementary material for: Proteome dynamics during postnatal mouse corpus callosum development
Source: Sci Rep. 2017 Mar 28;7:45359. doi: 10.1038/srep45359 (PMC5368975; doi:10.1038/srep45359)
Supplement: Supplementary Table S4 [file srep45359-s5.xls]

## Sheet: venn_result5392
Names	total	elements
cluster A cluster B cluster C cluster D cluster E	14	GO:0043232~intracellular non-membrane-bounded organelle
		GO:0005739~mitochondrion
		cytoplasm
		actin-binding
		acetylation
		phosphoprotein
		GO:0031982~vesicle
		GO:0016023~cytoplasmic membrane-bounded vesicle
		GO:0031988~membrane-bounded vesicle
		GO:0043228~non-membrane-bounded organelle
		GO:0031410~cytoplasmic vesicle
		GO:0008092~cytoskeletal protein binding
		GO:0003779~actin binding
		GO:0009898~internal side of plasma membrane
cluster A cluster B cluster C cluster D	3	GO:0042470~melanosome
		GO:0048770~pigment granule
		Chaperone
cluster B cluster C cluster D cluster E	5	protein biosynthesis
		GO:0006412~translation
		GO:0015980~energy derivation by oxidation of organic compounds
		GO:0044429~mitochondrial part
		GO:0006091~generation of precursor metabolites and energy
cluster A cluster C cluster D cluster E	3	cross-link:Glycyl lysine isopeptide (Lys-Gly) (interchain with G-Cter in ubiquitin)
		GO:0030029~actin filament-based process
		GO:0030036~actin cytoskeleton organization
cluster A cluster B cluster C cluster E	1	methylation
cluster A cluster B cluster D cluster E	28	GO:0032271~regulation of protein polymerization
		GO:0006886~intracellular protein transport
		GO:0070727~cellular macromolecule localization
		GO:0030832~regulation of actin filament length
		GO:0045184~establishment of protein localization
		GO:0016192~vesicle-mediated transport
		GO:0032970~regulation of actin filament-based process
		GO:0015031~protein transport
		GO:0007010~cytoskeleton organization
		GO:0042995~cell projection
		GO:0046907~intracellular transport
		GO:0031252~cell leading edge
		GO:0032956~regulation of actin cytoskeleton organization
		GO:0044087~regulation of cellular component biogenesis
		protein transport
		GO:0034613~cellular protein localization
		GO:0005938~cell cortex
		calmodulin-binding
		GO:0015629~actin cytoskeleton
		cytoskeleton
		GO:0008064~regulation of actin polymerization or depolymerization
		GO:0008104~protein localization
		GO:0030833~regulation of actin filament polymerization
		GO:0033043~regulation of organelle organization
		GO:0019898~extrinsic to membrane
		GO:0005856~cytoskeleton
		GO:0051493~regulation of cytoskeleton organization
		GO:0043254~regulation of protein complex assembly
cluster B cluster C cluster D	2	GO:0000166~nucleotide binding
		GO:0034622~cellular macromolecular complex assembly
cluster A cluster C cluster D	4	isopeptide bond
		ubl conjugation
		short sequence motif:Prevents secretion from ER
		GO:0019904~protein domain specific binding
cluster C cluster D cluster E	43	GO:0015985~energy coupled proton transport, down electrochemical gradient
		Hydrogen ion transport
		GO:0030665~clathrin coated vesicle membrane
		GO:0043233~organelle lumen
		mmu05010:Alzheimer's disease
		GO:0034220~ion transmembrane transport
		GO:0005840~ribosome
		GO:0005743~mitochondrial inner membrane
		GO:0031966~mitochondrial membrane
		GO:0031974~membrane-enclosed lumen
		mmu04260:Cardiac muscle contraction
		GO:0031967~organelle envelope
		GO:0044455~mitochondrial membrane part
		mmu05016:Huntington's disease
		GO:0005740~mitochondrial envelope
		GO:0045333~cellular respiration
		GO:0006119~oxidative phosphorylation
		transit peptide
		GO:0022890~inorganic cation transmembrane transporter activity
		GO:0015986~ATP synthesis coupled proton transport
		rna-binding
		ribonucleoprotein
		GO:0015077~monovalent inorganic cation transmembrane transporter activity
		ribosomal protein
		mmu05012:Parkinson's disease
		GO:0015992~proton transport
		GO:0016469~proton-transporting two-sector ATPase complex
		GO:0005198~structural molecule activity
		GO:0070013~intracellular organelle lumen
		transit peptide:Mitochondrion
		GO:0003723~RNA binding
		GO:0031090~organelle membrane
		GO:0015078~hydrogen ion transmembrane transporter activity
		GO:0003735~structural constituent of ribosome
		GO:0006818~hydrogen transport
		mmu00190:Oxidative phosphorylation
		mitochondrion inner membrane
		mmu03010:Ribosome
		GO:0031975~envelope
		ribosome
		mitochondrion
		GO:0030529~ribonucleoprotein complex
		GO:0019866~organelle inner membrane
cluster A cluster B cluster C	1	GO:0034621~cellular macromolecular complex subunit organization
cluster A cluster C cluster E	2	coiled coil
		GO:0007015~actin filament organization
cluster A cluster B cluster D	21	nucleotide binding
		GO:0048471~perinuclear region of cytoplasm
		microtubule
		P-loop
		GO:0044430~cytoskeletal part
		GO:0000502~proteasome complex
		GO:0005525~GTP binding
		GO:0005829~cytosol
		nucleotide-binding
		GO:0015630~microtubule cytoskeleton
		GO:0006979~response to oxidative stress
		GO:0043005~neuron projection
		mmu04144:Endocytosis
		GO:0003924~GTPase activity
		GO:0032561~guanyl ribonucleotide binding
		GO:0019001~guanyl nucleotide binding
		gtp-binding
		myristate
		GO:0008135~translation factor activity, nucleic acid binding
		proteasome
		GO:0005874~microtubule
cluster B cluster D cluster E	20	nad
		GO:0046164~alcohol catabolic process
		GO:0019318~hexose metabolic process
		GO:0006096~glycolysis
		GO:0031980~mitochondrial lumen
		oxidoreductase
		GO:0006006~glucose metabolic process
		GO:0016052~carbohydrate catabolic process
		GO:0048037~cofactor binding
		GO:0044275~cellular carbohydrate catabolic process
		GO:0006732~coenzyme metabolic process
		mmu00620:Pyruvate metabolism
		GO:0005996~monosaccharide metabolic process
		GO:0006007~glucose catabolic process
		GO:0051186~cofactor metabolic process
		GO:0005759~mitochondrial matrix
		GO:0019320~hexose catabolic process
		GO:0055114~oxidation reduction
		GO:0046365~monosaccharide catabolic process
		glycolysis
cluster A cluster D cluster E	16	GO:0051129~negative regulation of cellular component organization
		GO:0031333~negative regulation of protein complex assembly
		GO:0005516~calmodulin binding
		calcium-binding region:1
		GO:0043242~negative regulation of protein complex disassembly
		GO:0045202~synapse
		GO:0051494~negative regulation of cytoskeleton organization
		IPR001452:Src homology-3 domain
		SM00326:SH3
		transport
		GO:0010639~negative regulation of organelle organization
		calcium-binding region:2
		GO:0043244~regulation of protein complex disassembly
		GO:0032272~negative regulation of protein polymerization
		sh3 domain
		GO:0030837~negative regulation of actin filament polymerization
cluster A cluster B cluster E	5	GO:0044448~cell cortex part
		GO:0030863~cortical cytoskeleton
		motor protein
		GO:0003774~motor activity
		GO:0044445~cytosolic part
cluster C cluster D	4	coated pit
		GO:0030662~coated vesicle membrane
		GO:0044433~cytoplasmic vesicle part
		GO:0045259~proton-transporting ATP synthase complex
cluster B cluster C	2	GO:0043933~macromolecular complex subunit organization
		region of interest:Globular
cluster A cluster C	7	IPR000886:Endoplasmic reticulum, targeting sequence
		repeat:3
		endosome
		repeat:2
		GO:0005913~cell-cell adherens junction
		prenylation
		lipoprotein
cluster C cluster E	23	IPR000504:RNA recognition motif, RNP-1
		Spliceosome
		domain:RRM 3
		GO:0008380~RNA splicing
		SM00360:RRM
		GO:0006396~RNA processing
		GO:0003729~mRNA binding
		GO:0033177~proton-transporting two-sector ATPase complex, proton-transporting domain
		domain:RRM 1
		GO:0016604~nuclear body
		mrna processing
		GO:0016607~nuclear speck
		GO:0006397~mRNA processing
		GO:0016675~oxidoreductase activity, acting on heme group of donors
		GO:0016071~mRNA metabolic process
		domain:RRM 2
		GO:0004129~cytochrome-c oxidase activity
		GO:0016676~oxidoreductase activity, acting on heme group of donors, oxygen as acceptor
		IPR012677:Nucleotide-binding, alpha-beta plait
		GO:0005681~spliceosome
		GO:0015002~heme-copper terminal oxidase activity
		mrna splicing
		mmu03040:Spliceosome
cluster B cluster D	81	GO:0051287~NAD or NADH binding
		GO:0032559~adenyl ribonucleotide binding
		GO:0032553~ribonucleotide binding
		acetylated amino end
		active site:Proton acceptor
		Posttranslational modification, protein turnover, chaperones
		GO:0051258~protein polymerization
		atp-binding
		GO:0006575~cellular amino acid derivative metabolic process
		GO:0044271~nitrogen compound biosynthetic process
		PIRSF002306:tubulin
		IPR002108:Actin-binding, cofilin/tropomyosin type
		GO:0000287~magnesium ion binding
		GO:0030131~clathrin adaptor complex
		IPR000217:Tubulin
		GO:0009165~nucleotide biosynthetic process
		GO:0016310~phosphorylation
		stress response
		GO:0017076~purine nucleotide binding
		IPR003008:Tubulin/FtsZ, GTPase domain
		IPR003959:ATPase, AAA-type, core
		IPR015943:WD40/YVTN repeat-like
		GO:0006793~phosphorus metabolic process
		GO:0009260~ribonucleotide biosynthetic process
		region of interest:Substrate binding
		SM00382:AAA
		SM00102:ADF
		GO:0030554~adenyl nucleotide binding
		IPR016040:NAD(P)-binding domain
		GO:0043623~cellular protein complex assembly
		Initiation factor
		GO:0001883~purine nucleoside binding
		phosphotransferase
		GO:0048475~coated membrane
		GO:0006164~purine nucleotide biosynthetic process
		nucleotide phosphate-binding region:ATP
		IPR008152:Clathrin adaptor, alpha/beta/gamma-adaptin, appendage, Ig-like subdomain
		ATP
		binding site:ATP
		SM00809:Alpha_adaptinC2
		IPR017975:Tubulin, conserved site
		GO:0030118~clathrin coat
		hydrolase
		GO:0005524~ATP binding
		IPR003960:ATPase, AAA-type, conserved site
		GO:0006084~acetyl-CoA metabolic process
		GO:0030119~AP-type membrane coat adaptor complex
		kinase
		GO:0006163~purine nucleotide metabolic process
		GO:0006796~phosphate metabolic process
		nucleotide phosphate-binding region:NAD
		GO:0030117~membrane coat
		GO:0032555~purine ribonucleotide binding
		GO:0009150~purine ribonucleotide metabolic process
		nitration
		GO:0034654~nucleobase, nucleoside, nucleotide and nucleic acid biosynthetic process
		IPR011989:Armadillo-like helical
		GO:0003743~translation initiation factor activity
		GO:0006790~sulfur metabolic process
		IPR002290:Serine/threonine protein kinase
		GO:0034404~nucleobase, nucleoside and nucleotide biosynthetic process
		tricarboxylic acid cycle
		transferase
		magnesium
		binding site:NAD
		GO:0009259~ribonucleotide metabolic process
		molecular chaperone
		GO:0001882~nucleoside binding
		IPR014014:RNA helicase, DEAD-box type, Q motif
		metal ion-binding site:Magnesium
		mmu04540:Gap junction
		SM00088:PINT
		mmu04666:Fc gamma R-mediated phagocytosis
		IPR002453:Beta tubulin
		ligase
		SM00220:S_TKc
		binding site:Substrate
		GO:0051187~cofactor catabolic process
		GO:0050662~coenzyme binding
		GO:0005625~soluble fraction
		IPR018316:Tubulin/FtsZ, 2-layer sandwich domain
cluster A cluster D	37	GO:0008289~lipid binding
		cell junction
		GO:0030425~dendrite
		IPR018247:EF-HAND 1
		GO:0019725~cellular homeostasis
		GO:0042592~homeostatic process
		GO:0030054~cell junction
		IPR011992:EF-Hand type
		GO:0045454~cell redox homeostasis
		GO:0005624~membrane fraction
		actin binding
		GO:0006897~endocytosis
		site:Important for catalytic activity
		m_pyk2Pathway:Links between Pyk2 and Map Kinases
		SM00054:EFh
		IPR002048:Calcium-binding EF-hand
		IPR001753:Crotonase, core
		domain:EF-hand 1
		GO:0016044~membrane organization
		GO:0031110~regulation of microtubule polymerization or depolymerization
		GO:0070507~regulation of microtubule cytoskeleton organization
		Redox-active center
		IPR018249:EF-HAND 2
		Endocytosis
		GO:0005626~insoluble fraction
		IPR018248:EF hand
		mmu03050:Proteasome
		GO:0019899~enzyme binding
		GO:0044459~plasma membrane part
		domain:EF-hand 4
		GO:0000267~cell fraction
		mmu04012:ErbB signaling pathway
		GO:0032886~regulation of microtubule-based process
		mmu00071:Fatty acid metabolism
		GO:0010324~membrane invagination
		domain:EF-hand 2
		GO:0043025~cell soma
cluster D cluster E	16	GO:0019226~transmission of nerve impulse
		GO:0046903~secretion
		GO:0005788~endoplasmic reticulum lumen
		GO:0033279~ribosomal subunit
		GO:0030136~clathrin-coated vesicle
		domain:SH3
		GO:0022900~electron transport chain
		rrna-binding
		mmu00020:Citrate cycle (TCA cycle)
		GO:0046034~ATP metabolic process
		GO:0032940~secretion by cell
		GO:0030835~negative regulation of actin filament depolymerization
		GO:0015935~small ribosomal subunit
		GO:0043648~dicarboxylic acid metabolic process
		GO:0051693~actin filament capping
		GO:0030834~regulation of actin filament depolymerization
cluster A cluster B	37	GO:0016879~ligase activity, forming carbon-nitrogen bonds
		GO:0009127~purine nucleoside monophosphate biosynthetic process
		nucleotide phosphate-binding region:GTP
		cell division
		GO:0032386~regulation of intracellular transport
		active site:Glycyl thioester intermediate
		GO:0044265~cellular macromolecule catabolic process
		GO:0009168~purine ribonucleoside monophosphate biosynthetic process
		GO:0043066~negative regulation of apoptosis
		cell projection
		GO:0043632~modification-dependent macromolecule catabolic process
		GO:0043069~negative regulation of programmed cell death
		GO:0006457~protein folding
		GO:0019941~modification-dependent protein catabolic process
		GO:0007049~cell cycle
		mmu04120:Ubiquitin mediated proteolysis
		SM00212:UBCc
		GO:0051603~proteolysis involved in cellular protein catabolic process
		GO:0033157~regulation of intracellular protein transport
		GO:0015631~tubulin binding
		GO:0051082~unfolded protein binding
		GO:0030027~lamellipodium
		GO:0051301~cell division
		GO:0005768~endosome
		GO:0030163~protein catabolic process
		GO:0044257~cellular protein catabolic process
		IPR005225:Small GTP-binding protein
		GO:0007017~microtubule-based process
		GO:0005813~centrosome
		GO:0060548~negative regulation of cell death
		GO:0005875~microtubule associated complex
		IPR000608:Ubiquitin-conjugating enzyme, E2
		ubl conjugation pathway
		GO:0009057~macromolecule catabolic process
		GO:0016881~acid-amino acid ligase activity
		GO:0070647~protein modification by small protein conjugation or removal
		GO:0032446~protein modification by small protein conjugation
cluster B cluster E	7	domain:Guanylate kinase-like
		GO:0009064~glutamine family amino acid metabolic process
		IPR008145:Guanylate kinase/L-type calcium channel region
		IPR008144:Guanylate kinase
		GO:0032535~regulation of cellular component size
		SM00072:GuKc
		mmu00010:Glycolysis / Gluconeogenesis
cluster A cluster E	17	IPR013766:Thioredoxin domain
		IPR017937:Thioredoxin, conserved site
		GO:0030424~axon
		GO:0032990~cell part morphogenesis
		GO:0051015~actin filament binding
		GO:0031175~neuron projection development
		GO:0000904~cell morphogenesis involved in differentiation
		GO:0007409~axonogenesis
		Isomerase
		GO:0048666~neuron development
		GO:0030865~cortical cytoskeleton organization
		GO:0048812~neuron projection morphogenesis
		SM00033:CH
		mmu04530:Tight junction
		GO:0048858~cell projection morphogenesis
		GO:0051130~positive regulation of cellular component organization
		GO:0030030~cell projection organization
cluster C	108	GO:0000375~RNA splicing, via transesterification reactions
		RNA binding
		GO:0050733~RS domain binding
		mitochondrion outer membrane
		GO:0031497~chromatin assembly
		GO:0006491~N-glycan processing
		GO:0006323~DNA packaging
		nucleosome core
		PIRSF038219:histone H1
		region of interest:3 X 3 AA repeats of N-P-F
		GO:0000786~nucleosome
		SM00526:H15
		GO:0007031~peroxisome organization
		site:Involved in hexokinase binding
		GO:0005694~chromosome
		GO:0006325~chromatin organization
		GO:0005741~mitochondrial outer membrane
		IPR013027:FAD-dependent pyridine nucleotide-disulphide oxidoreductase
		IPR001326:Translation elongation factor EF1B, beta/delta chains, conserved site
		GO:0043566~structure-specific DNA binding
		IPR009072:Histone-fold
		GO:0065004~protein-DNA complex assembly
		IPR003577:Ras small GTPase, Ras type
		chromosomal protein
		domain:RRM
		GO:0065003~macromolecular complex assembly
		IPR005819:Histone H5
		IPR017300:Na(+)/H(+) exchange regulatory cofactor NHE-RF
		GO:0051028~mRNA transport
		cf(0)
		GO:0031981~nuclear lumen
		repeat:UIM 1
		GO:0034728~nucleosome organization
		GO:0044427~chromosomal part
		compositionally biased region:Arg/Ser-rich (RS domain)
		lipid moiety-binding region:S-farnesyl cysteine
		GO:0003697~single-stranded DNA binding
		IPR007125:Histone core
		nucleotide phosphate-binding region:FAD
		IPR014717:Translation elongation factor EF1B/ribosomal protein S6
		SM00427:H2B
		PIRSF008378:mago nashi-like protein
		SM00173:RAS
		PIRSF037866:EBP50
		GO:0000276~mitochondrial proton-transporting ATP synthase complex, coupling factor F(o)
		GO:0031968~organelle outer membrane
		GO:0005753~mitochondrial proton-transporting ATP synthase complex
		IPR018940:Elongation factor 1 beta central acidic region, eukaryote
		IPR004023:Mago nashi protein
		dna-binding
		IPR003034:DNA-binding SAP
		GO:0006334~nucleosome assembly
		GO:0050657~nucleic acid transport
		PIRSF002050:histone H2B
		GO:0015931~nucleobase, nucleoside, nucleotide and nucleic acid transport
		GO:0050658~RNA transport
		IPR011991:Winged helix repressor DNA-binding
		RNA processing and modification
		viral nucleoprotein
		PIRSF016102:prenylated protein tyrosine phosphatase
		GO:0010608~posttranscriptional regulation of gene expression
		mRNA transport
		GO:0019867~outer membrane
		SM00513:SAP
		translation regulation
		IPR012956:CARG-binding factor, N-terminal
		GO:0042162~telomeric DNA binding
		SM00726:UIM
		endoplasmic reticulum
		IPR013151:Immunoglobulin
		GO:0051276~chromosome organization
		nucleosome
		nucleus
		region of interest:RNA-binding RGG-box
		GO:0016584~nucleosome positioning
		GO:0000398~nuclear mRNA splicing, via spliceosome
		GO:0045263~proton-transporting ATP synthase complex, coupling factor F(o)
		region of interest:Phosphate binding
		GO:0051236~establishment of RNA localization
		PIRSF037165:ras protein
		IPR014038:Translation elongation factor EF1B, beta and delta chains, guanine nucleotide exchange
		GO:0007005~mitochondrion organization
		IPR000558:Histone H2B
		repressor
		compositionally biased region:Gly-rich
		region of interest:Nuclear targeting sequence
		GO:0032993~protein-DNA complex
		IPR004088:K Homology, type 1
		PIRSF002839:porin
		GO:0019216~regulation of lipid metabolic process
		GO:0000377~RNA splicing, via transesterification reactions with bulged adenosine as nucleophile
		GO:0017177~alpha-glucosidase II complex
		IPR003903:Ubiquitin interacting motif
		GO:0000785~chromatin
		repeat:UIM 2
		mmu05322:Systemic lupus erythematosus
		IPR015098:EBP50, C-terminal
		DNA binding
		GO:0005654~nucleoplasm
		PIRSF002072:helix-destabilizing protein
		GO:0006333~chromatin assembly or disassembly
		repeat:4
		domain:SAP
		GO:0006403~RNA localization
		PIRSF037866:Na(+)/H(+) exchange regulatory cofactor NHE-RF
		GO:0003677~DNA binding
		repeat:1
		IPR005818:Histone H1/H5
cluster D	311	GO:0008290~F-actin capping protein complex
		GO:0033178~proton-transporting two-sector ATPase complex, catalytic domain
		GO:0050801~ion homeostasis
		IPR000629:RNA helicase, ATP-dependent, DEAD-box, conserved site
		GO:0004386~helicase activity
		GO:0030258~lipid modification
		IPR001650:DNA/RNA helicase, C-terminal
		SM00053:DYNc
		IPR019762:Dynamin, GTPase region, conserved site
		IPR000163:Prohibitin
		GO:0015674~di-, tri-valent inorganic cation transport
		GO:0030672~synaptic vesicle membrane
		GO:0007267~cell-cell signaling
		IPR008250:ATPase, P-type, ATPase-associated region
		GO:0030534~adult behavior
		mmu00640:Propanoate metabolism
		GO:0030126~COPI vesicle coat
		GO:0006865~amino acid transport
		GO:0008016~regulation of heart contraction
		domain:PX
		IPR011761:ATP-grasp fold
		GO:0046933~hydrogen ion transporting ATP synthase activity, rotational mechanism
		GO:0009628~response to abiotic stimulus
		IPR006090:Acyl-CoA oxidase/dehydrogenase, type 1
		GO:0006814~sodium ion transport
		m_cdMacPathway:Cadmium induces DNA synthesis and proliferation in macrophages
		active site:Acyl-thioester intermediate
		duplication
		GO:0009199~ribonucleoside triphosphate metabolic process
		GO:0006816~calcium ion transport
		IPR001991:Sodium:dicarboxylate symporter
		GO:0006769~nicotinamide metabolic process
		GO:0009201~ribonucleoside triphosphate biosynthetic process
		GO:0004448~isocitrate dehydrogenase activity
		IPR005329:Sorting nexin, N-terminal
		GO:0001505~regulation of neurotransmitter levels
		calcium-binding region:3
		GO:0009142~nucleoside triphosphate biosynthetic process
		SM00320:WD40
		IPR013843:Ribosomal protein S4e, N-terminal
		GO:0005313~L-glutamate transmembrane transporter activity
		GO:0005798~Golgi-associated vesicle
		mmu04916:Melanogenesis
		IPR005937:26S proteasome subunit P45
		GO:0048167~regulation of synaptic plasticity
		GO:0031644~regulation of neurological system process
		IPR013328:Dehydrogenase, multihelical
		GO:0045261~proton-transporting ATP synthase complex, catalytic core F(1)
		GO:0008344~adult locomotory behavior
		domain:GED
		domain:Helicase C-terminal
		Flavoprotein
		GO:0015172~acidic amino acid transmembrane transporter activity
		IPR002553:Clathrin/coatomer adaptor, adaptin-like, N-terminal
		GO:0045822~negative regulation of heart contraction
		m_bArrestin-srcPathway:Roles of ÃƒÂ¯Ã‚Â¿Ã‚_-arrestin-dependent Recruitment of Src Kinases in GPCR Signaling
		SM00302:GED
		GO:0010033~response to organic substance
		GO:0015837~amine transport
		m_cxcr4Pathway:CXCR4 Signaling Pathway
		SM00490:HELICc
		IPR000375:Dynamin central region
		GO:0006836~neurotransmitter transport
		GO:0003988~acetyl-CoA C-acyltransferase activity
		GO:0012506~vesicle membrane
		domain:ATP-grasp
		PIRSF001274:F-type ATP synthase, alpha/beta subunits/V-type ATPase, subunit B
		GO:0051969~regulation of transmission of nerve impulse
		IPR018199:Ribosomal protein S4e, N-terminal, conserved site
		IPR006692:Coatomer, WD associated region
		m_ecmPathway:Erk and PI-3 Kinase Are Necessary for Collagen Binding in Corneal Epithelia
		GO:0007611~learning or memory
		IPR000793:ATPase, F1/V1/A1 complex, alpha/beta subunit, C-terminal
		IPR015224:Talin, central
		IPR004148:BAR
		IPR018376:Enoyl-CoA hydratase/isomerase, conserved site
		lyase
		GO:0006835~dicarboxylic acid transport
		GO:0016050~vesicle organization
		IPR003016:2-oxo acid dehydrogenase, lipoyl-binding site
		FAD
		GO:0044057~regulation of system process
		m_bArrestinPathway:ÃƒÂ¯Ã‚Â¿Ã‚_-arrestins in GPCR Desensitization
		rna editing
		IPR020003:ATPase, F1/V1/A1 complex, alpha/beta subunit, nucleotide-binding domain, active site
		GO:0042383~sarcolemma
		GO:0003001~generation of a signal involved in cell-cell signaling
		er-golgi transport
		GO:0043161~proteasomal ubiquitin-dependent protein catabolic process
		GO:0042625~ATPase activity, coupled to transmembrane movement of ions
		repeat:WD 7
		GO:0031406~carboxylic acid binding
		IPR010987:Glutathione S-transferase, C-terminal-like
		IPR006092:Acyl-CoA dehydrogenase, N-terminal
		IPR000089:Biotin/lipoyl attachment
		IPR000194:ATPase, F1/V1/A1 complex, alpha/beta subunit, nucleotide-binding domain
		IPR014021:Helicase, superfamily 1 and 2, ATP-binding
		GO:0015179~L-amino acid transmembrane transporter activity
		GO:0016887~ATPase activity
		GO:0009314~response to radiation
		IPR006089:Acyl-CoA dehydrogenase, conserved site
		GO:0042623~ATPase activity, coupled
		IPR018107:Sodium:dicarboxylate symporter, conserved site
		GO:0016323~basolateral plasma membrane
		GO:0000082~G1/S transition of mitotic cell cycle
		IPR015742:Calcium/calmodulin-dependent protein kinase II isoform
		mmu00062:Fatty acid elongation in mitochondria
		autophosphorylation
		alternative initiation
		IPR001023:Heat shock protein Hsp70
		IPR013154:Alcohol dehydrogenase GroES-like
		mmu05214:Glioma
		GO:0048488~synaptic vesicle endocytosis
		GO:0000149~SNARE binding
		GO:0048489~synaptic vesicle transport
		PIRSF002581:chaperone HSP70
		GO:0044456~synapse part
		IPR005834:Haloacid dehalogenase-like hydrolase
		mmu00410:beta-Alanine metabolism
		GO:0030660~Golgi-associated vesicle membrane
		GO:0005391~sodium:potassium-exchanging ATPase activity
		GO:0007610~behavior
		mmu00650:Butanoate metabolism
		GO:0030001~metal ion transport
		IPR004014:ATPase, P-type cation-transporter, N-terminal
		IPR002155:Thiolase
		GO:0005343~organic acid:sodium symporter activity
		GO:0015672~monovalent inorganic cation transport
		GO:0055085~transmembrane transport
		GO:0070035~purine NTP-dependent helicase activity
		GO:0046496~nicotinamide nucleotide metabolic process
		GO:0009141~nucleoside triphosphate metabolic process
		short sequence motif:DEAD box
		GO:0019362~pyridine nucleotide metabolic process
		mmu00072:Synthesis and degradation of ketone bodies
		GO:0015662~ATPase activity, coupled to transmembrane movement of ions, phosphorylative mechanism
		IPR005775:ATPase, P-type cation exchange, alpha subunit, eukaryotic
		m_At1rPathway:Angiotensin II mediated activation of JNK Pathway via Pyk2 dependent signaling
		synapse
		GO:0030137~COPI-coated vesicle
		GO:0015399~primary active transmembrane transporter activity
		m_biopeptidesPathway:Bioactive Peptide Induced Signaling Pathway
		IPR001804:Isocitrate/isopropylmalate dehydrogenase
		GO:0017153~sodium:dicarboxylate symporter activity
		helicase
		GO:0015813~L-glutamate transport
		IPR004434:Isocitrate dehydrogenase NAD-dependent, mitochondrial
		GO:0042398~cellular amino acid derivative biosynthetic process
		GO:0006099~tricarboxylic acid cycle
		IPR013786:Acyl-CoA dehydrogenase/oxidase, N-terminal
		IPR018303:ATPase, P-type phosphorylation site
		one-carbon metabolism
		GO:0046912~transferase activity, transferring acyl groups, acyl groups converted into alkyl on transfer
		repeat:WD 4
		GO:0005543~phospholipid binding
		wd repeat
		GO:0006811~ion transport
		GO:0009144~purine nucleoside triphosphate metabolic process
		cf(1)
		repeat:WD 8
		PIRSF001321:ATP-dependent RNA helicase
		GO:0009205~purine ribonucleoside triphosphate metabolic process
		GO:0015405~P-P-bond-hydrolysis-driven transmembrane transporter activity
		repeat:WD 1
		GO:0042493~response to drug
		IPR003130:Dynamin GTPase effector
		lipoyl
		IPR006068:ATPase, P-type cation-transporter, C-terminal
		GO:0009820~alkaloid metabolic process
		repeat:3; approximate
		GO:0005954~calcium- and calmodulin-dependent protein kinase complex
		GO:0042598~vesicular fraction
		short sequence motif:Q motif
		GO:0015171~amino acid transmembrane transporter activity
		GO:0046961~proton-transporting ATPase activity, rotational mechanism
		PIRSF001171:ATP-dependent 26S proteinase
		GO:0019717~synaptosome
		SM00307:ILWEQ
		SM00487:DEXDc
		GO:0035091~phosphoinositide binding
		IPR015009:Vinculin Binding Site
		m_ndkDynaminPathway:Endocytotic role of NDK, Phosphins and Dynamin
		GO:0016885~ligase activity, forming carbon-carbon bonds
		m_barr-mapkPathway:Role of ÃƒÂ¯Ã‚Â¿Ã‚_-arrestins in the activation and targeting of MAP kinases
		GO:0014704~intercalated disc
		GO:0030055~cell-substrate junction
		repeat:WD 2
		GO:0009416~response to light stimulus
		phospholipid binding
		GO:0009145~purine nucleoside triphosphate biosynthetic process
		IPR014001:DEAD-like helicase, N-terminal
		IPR006069:ATPase, P-type cation exchange, alpha subunit
		m_edg1Pathway:Phospholipids as signalling intermediaries
		calcium binding
		GO:0007268~synaptic transmission
		GO:0016408~C-acyltransferase activity
		GO:0051329~interphase of mitotic cell cycle
		IPR013838:Beta tubulin, autoregulation binding site
		IPR019782:WD40 repeat 2
		GO:0019905~syntaxin binding
		Symport
		m_CCR3Pathway:CCR3 signaling in Eosinophils
		potassium
		m_fcer1Pathway:Fc Epsilon Receptor I Signaling in Mast Cells
		m_ceramidePathway:Ceramide Signaling Pathway
		IPR000876:Ribosomal protein S4e
		GO:0005310~dicarboxylic acid transmembrane transporter activity
		GO:0010498~proteasomal protein catabolic process
		GO:0005275~amine transmembrane transporter activity
		atp synthesis
		GO:0030955~potassium ion binding
		GO:0046356~acetyl-CoA catabolic process
		GO:0015296~anion:cation symporter activity
		domain:I/LWEQ
		IPR013816:ATP-grasp fold, subdomain 2
		ion transport
		IPR013037:Clathrin adaptor, beta-adaptin, appendage, Ig-like subdomain
		GO:0015085~calcium ion transmembrane transporter activity
		cytoplasmic vesicle
		mmu04960:Aldosterone-regulated sodium reabsorption
		IPR002558:I/LWEQ
		IPR008349:ERK1/2 MAP kinase
		GO:0055080~cation homeostasis
		GO:0004449~isocitrate dehydrogenase (NAD+) activity
		GO:0008021~synaptic vesicle
		IPR003005:Amphiphysin
		IPR019781:WD40 repeat, subgroup
		repeat:WD 6
		GO:0009152~purine ribonucleotide biosynthetic process
		fatty acid metabolism
		GO:0005388~calcium-transporting ATPase activity
		m_fMLPpathway:fMLP induced chemokine gene expression in HMC-1 cells
		Lipid metabolism
		sodium/potassium transport
		GO:0007269~neurotransmitter secretion
		compositionally biased region:Gly/Ser-rich
		mmu00630:Glyoxylate and dicarboxylate metabolism
		GO:0015294~solute:cation symporter activity
		GO:0015849~organic acid transport
		GO:0005792~microsome
		IPR013543:Calcium/calmodulin dependent protein kinase II, association-domain
		PIRSF000594:calcium/calmodulin-dependent protein kinase II
		GO:0016820~hydrolase activity, acting on acid anhydrides, catalyzing transmembrane movement of substances
		IPR004100:ATPase, F1/V1/A1 complex, alpha/beta subunit, N-terminal
		mmu00280:Valine, leucine and isoleucine degradation
		GO:0030165~PDZ domain binding
		GO:0033293~monocarboxylic acid binding
		IPR019775:WD40 repeat, conserved site
		GO:0031405~lipoic acid binding
		GO:0019829~cation-transporting ATPase activity
		SM00312:PX
		calmodulin binding
		GO:0015800~acidic amino acid transport
		IPR013764:Acyl-CoA oxidase/dehydrogenase, type1/2, C-terminal
		GO:0009206~purine ribonucleoside triphosphate biosynthetic process
		IPR011545:DNA/RNA helicase, DEAD/DEAH box type, N-terminal
		GO:0046942~carboxylic acid transport
		m_malatexPathway:Shuttle for transfer of acetyl groups from mitochondria to the cytosol
		GO:0005905~coated pit
		sequence variant
		GO:0009060~aerobic respiration
		GO:0030135~coated vesicle
		IPR013126:Heat shock protein 70
		SM00721:BAR
		GO:0051325~interphase
		GO:0015711~organic anion transport
		GO:0006754~ATP biosynthetic process
		Energy production and conversion / General function prediction only
		GO:0002026~regulation of the force of heart contraction
		GO:0008553~hydrogen-exporting ATPase activity, phosphorylative mechanism
		GO:0030659~cytoplasmic vesicle membrane
		GO:0006812~cation transport
		IPR003593:ATPase, AAA+ type, core
		GO:0030120~vesicle coat
		GO:0008565~protein transporter activity
		GO:0050804~regulation of synaptic transmission
		IPR001757:ATPase, P-type, K/Mg/Cd/Cu/Zn/Na/Ca/Na/H-transporter
		Sodium
		GO:0033180~proton-transporting V-type ATPase, V1 domain
		PIRSF001297:Na(+)/K(+)-transporting ATPase alpha chain
		GO:0006413~translational initiation
		GO:0012505~endomembrane system
		GO:0043492~ATPase activity, coupled to movement of substances
		IPR018181:Heat shock protein 70, conserved site
		repeat:WD 3
		IPR019818:Isocitrate/isopropylmalate dehydrogenase, conserved site
		mmu05020:Prion diseases
		mmu04720:Long-term potentiation
		IPR001683:Phox-like
		repeat:WD 5
		lipid metabolism
		active site:4-aspartylphosphate intermediate
		IPR013785:Aldolase-type TIM barrel
		IPR013845:Ribosomal protein S4e, central
		serine/threonine-specific protein kinase
		GO:0050808~synapse organization
		IPR005755:Ribosomal protein L13, eukaryotic/archaeal
		GO:0033176~proton-transporting V-type ATPase complex
		GO:0044431~Golgi apparatus part
		GO:0009109~coenzyme catabolic process
		IPR017986:WD40 repeat, region
		IPR008826:Selenium-binding protein
		GO:0016836~hydro-lyase activity
		IPR001401:Dynamin, GTPase region
		domain:Helicase ATP-binding
		GO:0043198~dendritic shaft
		IPR015404:Vps5 C-terminal
		GO:0042626~ATPase activity, coupled to transmembrane movement of substances
		IPR001680:WD40 repeat
		GO:0030663~COPI coated vesicle membrane
		GO:0008026~ATP-dependent helicase activity
cluster B	192	GO:0006739~NADP metabolic process
		GO:0000159~protein phosphatase type 2A complex
		blocked amino end
		purine biosynthesis
		GO:0000280~nuclear division
		IPR007699:SGS
		domain:WHEP-TRS
		mitosis
		GO:0000087~M phase of mitotic cell cycle
		GO:0008601~protein phosphatase type 2A regulator activity
		GO:0050321~tau-protein kinase activity
		GO:0016042~lipid catabolic process
		repeat:HEAT 10
		GO:0019748~secondary metabolic process
		GO:0006081~cellular aldehyde metabolic process
		pyridoxal phosphate
		carbohydrate metabolism
		mmu00030:Pentose phosphate pathway
		mmu00970:Aminoacyl-tRNA biosynthesis
		GO:0016776~phosphotransferase activity, phosphate group as acceptor
		GO:0005885~Arp2/3 protein complex
		GO:0004683~calmodulin-dependent protein kinase activity
		GO:0005871~kinesin complex
		metal ion-binding site:Manganese 1
		region of interest:Calmodulin-binding
		allosteric enzyme
		GO:0051336~regulation of hydrolase activity
		IPR007052:CS domain
		GO:0016868~intramolecular transferase activity, phosphotransferases
		domain:PCI
		GO:0004812~aminoacyl-tRNA ligase activity
		binding site:NADP
		GO:0016567~protein ubiquitination
		repeat:HEAT 9
		GO:0009309~amine biosynthetic process
		mmu00480:Glutathione metabolism
		IPR017442:Serine/threonine protein kinase-related
		IPR002198:Short-chain dehydrogenase/reductase SDR
		GO:0016875~ligase activity, forming carbon-oxygen bonds
		GO:0051188~cofactor biosynthetic process
		GO:0019205~nucleobase, nucleoside, nucleotide kinase activity
		GO:0008022~protein C-terminus binding
		glycogen metabolism
		Translation, ribosomal structure and biogenesis
		repeat:HEAT 3
		domain:L27 1
		IPR016068:Translin, N-terminal
		region of interest:Autoinhibitory domain
		GO:0005850~eukaryotic translation initiation factor 2 complex
		m_Lis1Pathway:Lissencephaly gene (LIS1) in neuronal migration and development
		GO:0016765~transferase activity, transferring alkyl or aryl (other than methyl) groups
		GO:0016620~oxidoreductase activity, acting on the aldehyde or oxo group of donors, NAD or NADP as acceptor
		GO:0007018~microtubule-based movement
		IPR002848:Translin
		IPR004790:Isocitrate dehydrogenase NADP-dependent, eukaryotic
		GO:0009126~purine nucleoside monophosphate metabolic process
		GO:0009124~nucleoside monophosphate biosynthetic process
		nucleotide phosphate-binding region:NADP
		IPR006680:Amidohydrolase 1
		methylated amino acid
		repeat:HEAT 6
		GO:0034637~cellular carbohydrate biosynthetic process
		GO:0005952~cAMP-dependent protein kinase complex
		SM00268:ACTIN
		repeat:HEAT 5
		m_akap13Pathway:Rho-Selective Guanine Exchange Factor AKAP13 Mediates Stress Fiber Formation
		mmu00270:Cysteine and methionine metabolism
		metal ion-binding site:Manganese 2
		SM00133:S_TK_X
		IPR000357:HEAT
		IPR004142:Ndr
		IPR014729:Rossmann-like alpha/beta/alpha sandwich fold
		IPR000836:Phosphoribosyltransferase
		IPR000806:Rab GDI protein
		GO:0004450~isocitrate dehydrogenase (NADP+) activity
		IPR004154:Anticodon-binding
		IPR016069:Translin, C-terminal
		IPR002347:Glucose/ribitol dehydrogenase
		GO:0008017~microtubule binding
		GO:0035253~ciliary rootlet
		GO:0046822~regulation of nucleocytoplasmic transport
		PIRSF002337:Actin
		GO:0018130~heterocycle biosynthetic process
		IPR004160:Translation elongation factor EFTu/EF1A, C-terminal
		GO:0006518~peptide metabolic process
		SM00177:ARF
		domain:ADF-H
		IPR011778:D-hydantoinase
		GO:0006097~glyoxylate cycle
		GO:0005093~Rab GDP-dissociation inhibitor activity
		IPR000594:UBA/THIF-type NAD/FAD binding fold
		IPR017998:Chaperone, tailless complex polypeptide 1
		IPR013149:Alcohol dehydrogenase, zinc-binding
		GO:0042803~protein homodimerization activity
		GO:0045251~electron transfer flavoprotein complex
		GO:0006418~tRNA aminoacylation for protein translation
		PIRSF002584:molecular chaperone t-complex-type
		IPR006195:Aminoacyl-tRNA synthetase, class II, conserved region
		binding site:AMP
		IPR002423:Chaperonin Cpn60/TCP-1
		GO:0009123~nucleoside monophosphate metabolic process
		GO:0019888~protein phosphatase regulator activity
		GO:0034660~ncRNA metabolic process
		GO:0048813~dendrite morphogenesis
		GO:0005832~chaperonin-containing T-complex
		myristylation
		repeat:HEAT 4
		GO:0046825~regulation of protein export from nucleus
		GO:0047496~vesicle transport along microtubule
		IPR000719:Protein kinase, core
		multifunctional enzyme
		IPR000738:WHEP-TRS
		IPR008271:Serine/threonine protein kinase, active site
		camp
		repeat:HEAT 1
		SM00569:L27
		IPR004161:Translation elongation factor EFTu/EF1A, domain 2
		IPR002314:Aminoacyl-tRNA synthetase, class II (G, H, P and S), conserved region
		m_akap95Pathway:AKAP95 role in mitosis and chromosome dynamics
		repeat:HEAT 8
		cAMP binding
		GO:0003777~microtubule motor activity
		site:Transition state stabilizer
		GO:0004674~protein serine/threonine kinase activity
		IPR004000:Actin/actin-like
		IPR001045:Spermine synthase
		GO:0004691~cAMP-dependent protein kinase activity
		IPR002194:Chaperonin TCP-1, conserved site
		IPR014730:Electron transfer flavoprotein, alpha/beta-subunit, N-terminal
		GO:0009167~purine ribonucleoside monophosphate metabolic process
		GO:0010970~microtubule-based transport
		nadp
		GO:0051087~chaperone binding
		IPR013979:Eukaryotic translation initiation factor 2A, central region
		IPR000850:Adenylate kinase
		GO:0007067~mitosis
		GO:0016876~ligase activity, forming aminoacyl-tRNA and related compounds
		IPR008467:Dynein light intermediate chain
		signalosome
		IPR017441:Protein kinase, ATP binding site
		repeat:HEAT 7
		GO:0008287~protein serine/threonine phosphatase complex
		GO:0008180~signalosome
		GO:0051409~response to nitrosative stress
		GO:0000278~mitotic cell cycle
		GO:0009161~ribonucleoside monophosphate metabolic process
		GO:0009108~coenzyme biosynthetic process
		GO:0048285~organelle fission
		mmu00230:Purine metabolism
		IPR004539:Translation elongation factor EF1A, eukaryotic and archaeal
		GO:0008641~small protein activating enzyme activity
		GO:0006399~tRNA metabolic process
		domain:L27 2
		IPR000717:Proteasome component region PCI
		GO:0006461~protein complex assembly
		Aminoacyl-tRNA synthetase
		PIRSF001238:cyclic amidohydrolases (dihydroorotase, allantoinase)
		mmu04910:Insulin signaling pathway
		GO:0019322~pentose biosynthetic process
		GO:0009156~ribonucleoside monophosphate biosynthetic process
		GO:0019201~nucleotide kinase activity
		GO:0046827~positive regulation of protein export from nucleus
		GO:0006468~protein amino acid phosphorylation
		IPR004001:Actin, conserved site
		GO:0030705~cytoskeleton-dependent intracellular transport
		GO:0008047~enzyme activator activity
		binding site:Glycerylphosphorylethanolamine (covalent)
		GO:0046165~alcohol biosynthetic process
		GO:0017133~mitochondrial electron transfer flavoprotein complex
		PIRSF000092:short-chain dehydrogenase
		GO:0048821~erythrocyte development
		GO:0070271~protein complex biogenesis
		repeat:HEAT 2
		metal ion-binding site:Magnesium 1
		IPR012947:Threonyl/alanyl tRNA synthetase, SAD
		GO:0046364~monosaccharide biosynthetic process
		domain:SGS
		GO:0008088~axon cargo transport
		short sequence motif:Autoinhibitory
		GO:0043039~tRNA aminoacylation
		GO:0019208~phosphatase regulator activity
		PIRSF023830:Caenorhabditis elegans hypothetical protein ZK1073.1
		PIRSF000564:kinase-related transforming protein
		IPR017447:CS
		GO:0030235~nitric-oxide synthase regulator activity
		IPR004172:L27
		IPR000795:Protein synthesis factor, GTP-binding
		GO:0043038~amino acid activation
		binding site:NAD; via carbonyl oxygen
		domain:Protein kinase
		IPR014775:L27, C-terminal
		serine/threonine-protein kinase
cluster A	248	IPR000449:Ubiquitin-associated/translation elongation factor EF1B, N-terminal
		GO:0032880~regulation of protein localization
		GO:0034599~cellular response to oxidative stress
		IPR006012:Syntaxin/epimorphin, conserved site
		DNA-binding region:HMG box 1
		GO:0008013~beta-catenin binding
		GO:0042246~tissue regeneration
		IPR000727:Target SNARE coiled-coil region
		GO:0042744~hydrogen peroxide catabolic process
		domain:WH1
		IPR013098:Immunoglobulin I-set
		cell cycle
		GO:0010740~positive regulation of protein kinase cascade
		Rotamase
		GO:0005794~Golgi apparatus
		GO:0010638~positive regulation of organelle organization
		PIRSF001710:Ras-related protein Rab
		short sequence motif:Microbody targeting signal
		GO:0048667~cell morphogenesis involved in neuron differentiation
		GTP binding
		tpr repeat
		IPR015600:Rab6-related
		mmu04520:Adherens junction
		PIRSF001711:ADP-ribosylation factor
		GO:0031116~positive regulation of microtubule polymerization
		GO:0000902~cell morphogenesis
		GO:0005881~cytoplasmic microtubule
		PIRSF000868:14-3-3
		GO:0019787~small conjugating protein ligase activity
		muscle protein
		GO:0010035~response to inorganic substance
		GO:0031111~negative regulation of microtubule polymerization or depolymerization
		GO:0008233~peptidase activity
		GO:0051640~organelle localization
		GO:0016859~cis-trans isomerase activity
		GO:0006511~ubiquitin-dependent protein catabolic process
		GO:0030291~protein serine/threonine kinase inhibitor activity
		IPR002777:Prefoldin beta-like
		GO:0045736~negative regulation of cyclin-dependent protein kinase activity
		GO:0016863~intramolecular oxidoreductase activity, transposing C=C bonds
		GO:0070011~peptidase activity, acting on L-amino acid peptides
		GO:0003746~translation elongation factor activity
		SM00461:WH1
		GO:0033554~cellular response to stress
		repeat:6
		IPR002101:Myristoylated alanine-rich C-kinase substrate MARCKS
		GO:0016272~prefoldin complex
		mmu03320:PPAR signaling pathway
		IPR000697:EVH1
		nucleotide metabolism
		antioxidant
		mmu04130:SNARE interactions in vesicular transport
		GO:0008283~cell proliferation
		lipid-binding
		IPR002078:RNA polymerase sigma factor 54, interaction
		IPR015096:Region of unknown function DUF1897
		SM00160:RanBD
		GO:0016477~cell migration
		SM00397:t_SNARE
		IPR006689:ARF/SAR superfamily
		IPR001440:Tetratricopeptide TPR-1
		GO:0031072~heat shock protein binding
		pyrimidine nucleotide biosynthesis
		m_setPathway:Granzyme A mediated Apoptosis Pathway
		SM00512:Skp1
		GO:0031225~anchored to membrane
		GO:0004601~peroxidase activity
		GO:0034614~cellular response to reactive oxygen species
		domain:SH3 1
		IPR003579:Ras small GTPase, Rab type
		domain:Ig-like C2-type 3
		SM00028:TPR
		GO:0042579~microbody
		site:Interaction with phosphoserine on interacting protein
		GO:0003712~transcription cofactor activity
		IPR002041:Ran GTPase
		SM00165:UBA
		GO:0005777~peroxisome
		GO:0007026~negative regulation of microtubule depolymerization
		IPR001715:Calponin-like actin-binding
		IPR018529:IMP dehydrogenase related
		IPR002130:Peptidyl-prolyl cis-trans isomerase, cyclophilin-type
		GO:0042542~response to hydrogen peroxide
		GO:0003755~peptidyl-prolyl cis-trans isomerase activity
		GO:0051235~maintenance of location
		mmu04810:Regulation of actin cytoskeleton
		repeat:TPR 2
		GO:0005839~proteasome core complex
		GO:0019789~SUMO ligase activity
		compositionally biased region:Gly/Pro-rich
		GO:0005758~mitochondrial intermembrane space
		mmu04110:Cell cycle
		GO:0070301~cellular response to hydrogen peroxide
		GO:0031113~regulation of microtubule polymerization
		mmu04114:Oocyte meiosis
		GO:0060768~regulation of epithelial cell proliferation involved in prostate gland development
		threonine protease
		IPR006636:Heat shock chaperonin-binding
		IPR014722:Translation protein SH3-like, subgroup
		IPR019954:Ubiquitin conserved site
		GO:0051051~negative regulation of transport
		domain:EF-hand 3
		GO:0016197~endosome transport
		IPR001806:Ras GTPase
		GO:0016667~oxidoreductase activity, acting on sulfur group of donors
		IPR019734:Tetratricopeptide repeat
		GO:0070003~threonine-type peptidase activity
		IPR000938:Cytoskeleton-associated protein, CAP-Gly
		IPR001353:Proteasome, subunit alpha/beta
		GO:0019207~kinase regulator activity
		GO:0008134~transcription factor binding
		lipid moiety-binding region:S-geranylgeranyl cysteine
		IPR017936:Thioredoxin-like
		GO:0017048~Rho GTPase binding
		IPR004931:Prothymosin/parathymosin
		mmu04360:Axon guidance
		GO:0016860~intramolecular oxidoreductase activity
		GO:0010627~regulation of protein kinase cascade
		peroxisome
		domain:Ubiquitin-like
		GO:0005884~actin filament
		IPR000426:Proteasome, alpha-subunit, conserved site
		PIRSF002054:nonhistone chromosomal protein HMG-2
		repeat:7
		repeat:TPR 3
		short sequence motif:Effector region
		GO:0003938~IMP dehydrogenase activity
		PIRSF000868:14-3-3 protein
		metalloprotein
		IPR000308:14-3-3 protein
		GO:0031112~positive regulation of microtubule polymerization or depolymerization
		GO:0050839~cell adhesion molecule binding
		microtubule binding
		IPR000108:Neutrophil cytosol factor 2
		mmu05014:Amyotrophic lateral sclerosis (ALS)
		GO:0007411~axon guidance
		PIRSF001740:crk transforming protein
		SM00213:UBQ
		SM00727:STI1
		GO:0007051~spindle organization
		GO:0051647~nucleus localization
		IPR002164:Nucleosome assembly protein (NAP)
		IPR006011:Syntaxin, N-terminal
		mmu05211:Renal cell carcinoma
		GO:0022604~regulation of cell morphogenesis
		IPR000135:High mobility group, HMG1/HMG2, subgroup
		growth regulation
		GO:0006928~cell motion
		GO:0030427~site of polarized growth
		domain:t-SNARE coiled-coil homology
		GO:0031114~regulation of microtubule depolymerization
		propeptide:Removed in mature form
		GO:0005080~protein kinase C binding
		domain:CH
		SM00101:14_3_3
		IPR005990:IMP dehydrogenase
		GO:0044463~cell projection part
		GO:0032989~cellular component morphogenesis
		cross-link:Glycyl lysine isopeptide (Gly-Lys) (interchain with K-? in acceptor proteins)
		PIRSF001212:multicatalytic endopeptidase complex chain C9
		repeat:TPR 1
		erythrocyte
		IPR018210:GTP-binding nuclear protein, Ran, conserved site
		golgi apparatus
		compositionally biased region:Asp/Glu-rich (acidic)
		GO:0004175~endopeptidase activity
		GO:0006605~protein targeting
		GO:0003713~transcription coactivator activity
		GO:0042743~hydrogen peroxide metabolic process
		GO:0008360~regulation of cell shape
		IPR015591:Ras small GTPase, Ral-related
		GO:0030182~neuron differentiation
		cell shape
		GO:0030139~endocytic vesicle
		IPR001353:Proteasome, alpha and beta subunits
		Synaptosome
		GO:0051101~regulation of DNA binding
		repeat:10
		GO:0019900~kinase binding
		GO:0045185~maintenance of protein location
		GO:0022402~cell cycle process
		IPR016135:Ubiquitin-conjugating enzyme/RWD-like
		GO:0043086~negative regulation of catalytic activity
		GO:0030426~growth cone
		SM00503:SynN
		GO:0006183~GTP biosynthetic process
		GO:0046039~GTP metabolic process
		GO:0007264~small GTPase mediated signal transduction
		GO:0051495~positive regulation of cytoskeleton organization
		domain:Thioredoxin
		IPR016050:Proteasome, beta-type subunit, conserved site
		GO:0006508~proteolysis
		IPR015940:Ubiquitin-associated/translation elongation factor EF1B, N-terminal, eukaryote
		SM00175:RAB
		IPR016073:SKP1 component, POZ
		GO:0007242~intracellular signaling cascade
		PIRSF005358:small ubiquitin-related modifier 1
		domain:PPIase cyclophilin-type
		GO:0016925~protein sumoylation
		IPR000156:Ran Binding Protein 1
		PIRSF002350:calmodulin
		GO:0019901~protein kinase binding
		GO:0016209~antioxidant activity
		GO:0019825~oxygen binding
		IPR019955:Ubiquitin supergroup
		domain:SH3 2
		GO:0030858~positive regulation of epithelial cell differentiation
		Protease
		m_rabPathway:Rab GTPases Mark Targets In The Endocytotic Machinery
		mmu04722:Neurotrophin signaling pathway
		GO:0007215~glutamate signaling pathway
		IPR013026:Tetratricopeptide region
		sh3-binding
		IPR000243:Peptidase T1A, proteasome beta-subunit
		PIRSF001467:peptidylprolyl isomerase
		IPR012335:Thioredoxin fold
		IPR013753:Ras
		GO:0033365~protein localization in organelle
		IPR004241:Light chain 3 (LC3)
		GO:0016684~oxidoreductase activity, acting on peroxide as acceptor
		GO:0000302~response to reactive oxygen species
		s-nitrosylation
		GO:0070161~anchoring junction
		SM00176:RAN
		prenylated cysteine
		peroxidase
		DNA-binding region:HMG box 2
		neurogenesis
		GO:0044092~negative regulation of molecular function
		GO:0004298~threonine-type endopeptidase activity
		GO:0005815~microtubule organizing center
		mutagenesis site
		GO:0031346~positive regulation of cell projection organization
		GO:0032273~positive regulation of protein polymerization
		GO:0045177~apical part of cell
		IPR017967:HMG box A DNA-binding domain, conserved site
		brain
		IPR001232:SKP1 component
		mmu04670:Leukocyte transendothelial migration
		IPR014352:FERM/acyl-CoA-binding protein, 3-helical bundle
		GO:0045296~cadherin binding
		IPR000626:Ubiquitin
		GO:0006800~oxygen and reactive oxygen species metabolic process
		GO:0048538~thymus development
		GO:0005912~adherens junction
		GO:0042989~sequestering of actin monomers
		IPR001179:Peptidyl-prolyl cis-trans isomerase, FKBP-type
		GO:0031334~positive regulation of protein complex assembly
cluster E	149	GO:0050766~positive regulation of phagocytosis
		GO:0006536~glutamate metabolic process
		chain:Gamma-glutamyltransferase 7 light chain
		GO:0051050~positive regulation of transport
		GO:0019550~glutamate catabolic process to aspartate
		GO:0045807~positive regulation of endocytosis
		GO:0009055~electron carrier activity
		IPR018039:Intermediate filament protein, conserved site
		GO:0016363~nuclear matrix
		metal ion-binding site:Iron-sulfur (2Fe-2S)
		GO:0022626~cytosolic ribosome
		GO:0019228~regulation of action potential in neuron
		IPR008899:Zinc finger, piccolo-type
		respiratory chain
		GO:0030866~cortical actin cytoskeleton organization
		IPR018159:Spectrin/alpha-actinin
		glucose metabolism
		repeat:Spectrin 3
		GO:0015934~large ribosomal subunit
		GO:0006106~fumarate metabolic process
		IPR009056:Cytochrome c, monohaem
		chain:Phosphoglucomutase-1
		IPR016044:Filament
		GO:0004738~pyruvate dehydrogenase activity
		mmu00330:Arginine and proline metabolism
		GO:0008366~axon ensheathment
		domain:Myosin head-like
		repeat:Spectrin 1
		chain:Gamma-glutamyltransferase 7 heavy chain
		mmu00290:Valine, leucine and isoleucine biosynthesis
		SM00150:SPEC
		GO:0004614~phosphoglucomutase activity
		domain:PWI
		GO:0042775~mitochondrial ATP synthesis coupled electron transport
		glycosylation site:O-linked (GlcNAc)
		GO:0016681~oxidoreductase activity, acting on diphenols and related substances as donors, cytochrome as acceptor
		GO:0004739~pyruvate dehydrogenase (acetyl-transferring) activity
		GO:0016459~myosin complex
		domain:Actin-binding
		domain:CH 2
		GO:0051017~actin filament bundle formation
		mmu00250:Alanine, aspartate and glutamate metabolism
		GO:0016624~oxidoreductase activity, acting on the aldehyde or oxo group of donors, disulfide as acceptor
		GO:0017157~regulation of exocytosis
		GO:0003954~NADH dehydrogenase activity
		region of interest:Coil 1A
		2Fe-2S
		IPR005841:Alpha-D-phosphohexomutase, N-terminal
		m_antisensePathway:RNA polymerase III transcription
		GO:0001508~regulation of action potential
		GO:0060052~neurofilament cytoskeleton organization
		GO:0004069~L-aspartate:2-oxoglutarate aminotransferase activity
		region of interest:Linker 2
		GO:0005747~mitochondrial respiratory chain complex I
		IPR006821:Intermediate filament, DNA-binding region
		GO:0006538~glutamate catabolic process
		GO:0045104~intermediate filament cytoskeleton organization
		GO:0009791~post-embryonic development
		IPR001589:Actinin-type, actin-binding, conserved site
		4fe-4s
		GO:0051271~negative regulation of cell motion
		GO:0051539~4 iron, 4 sulfur cluster binding
		GO:0006532~aspartate biosynthetic process
		repeat:Spectrin 4
		metal ion-binding site:Magnesium; via phosphate group
		IPR006662:Thioredoxin-like subdomain
		IPR001478:PDZ/DHR/GLGF
		GO:0007272~ensheathment of neurons
		IPR005846:Alpha-D-phosphohexomutase, alpha/beta/alpha domain III
		binding site:Aspartate; via amide nitrogen
		GO:0022904~respiratory electron transport chain
		translocation
		GO:0030964~NADH dehydrogenase complex
		iron-sulfur
		chain:Phosphoglucomutase-2
		repeat:Spectrin 2
		region of interest:Rod
		GO:0030100~regulation of endocytosis
		GO:0042773~ATP synthesis coupled electron transport
		membrane-associated complex
		GO:0070469~respiratory chain
		GO:0042641~actomyosin
		IPR015596:Rab3
		Intermediate filament
		GO:0042552~myelination
		GO:0008121~ubiquinol-cytochrome-c reductase activity
		ubiquinone
		thiamine pyrophosphate
		exocytosis
		GO:0022625~cytosolic large ribosomal subunit
		region of interest:Coil 1B
		GO:0019551~glutamate catabolic process to 2-oxoglutarate
		GO:0045103~intermediate filament-based process
		membrane trafficking
		membrane
		IPR002483:Splicing factor PWI
		GO:0016651~oxidoreductase activity, acting on NADH or NADPH
		GO:0022627~cytosolic small ribosomal subunit
		electron transport
		domain:CH 1
		GO:0051537~2 iron, 2 sulfur cluster binding
		iron
		myosin
		GO:0005746~mitochondrial respiratory chain
		SM00242:MYSc
		GO:0005506~iron ion binding
		GO:0016679~oxidoreductase activity, acting on diphenols and related substances as donors
		binding site:Aspartate
		region of interest:Coil 2A
		IPR001664:Intermediate filament protein
		GO:0050136~NADH dehydrogenase (quinone) activity
		myelin
		GO:0016655~oxidoreductase activity, acting on NADH or NADPH, quinone or similar compound as acceptor
		GO:0060053~neurofilament cytoskeleton
		SM00311:PWI
		region of interest:Coil 2B
		GO:0006887~exocytosis
		GO:0032536~regulation of cell projection size
		region of interest:Head
		mitochondrial inner membrane
		GO:0006122~mitochondrial electron transport, ubiquinol to cytochrome c
		GO:0005883~neurofilament
		GO:0042759~long-chain fatty acid biosynthetic process
		GO:0051540~metal cluster binding
		GO:0008137~NADH dehydrogenase (ubiquinone) activity
		actin capping
		GO:0019843~rRNA binding
		GO:0031133~regulation of axon diameter
		binding site:Heme (covalent)
		metal ion-binding site:Iron-sulfur 1 (2Fe-2S)
		region of interest:Tail
		GO:0006531~aspartate metabolic process
		GO:0019911~structural constituent of myelin sheath
		topological domain:Mitochondrial intermembrane
		IPR000796:Aspartate/other aminotransferase
		GO:0042391~regulation of membrane potential
		GO:0051536~iron-sulfur cluster binding
		IPR012975:NOPS
		chain:Myelin expression factor 2
		region of interest:Linker 1
		GO:0001676~long-chain fatty acid metabolic process
		oxidative phosphorylation
		IPR002017:Spectrin repeat
		IPR001609:Myosin head, motor region
		GO:0060627~regulation of vesicle-mediated transport
		GO:0006749~glutathione metabolic process
		GO:0045271~respiratory chain complex I
		IPR014837:EF-hand, Ca insensitive
		SM00228:PDZ
