# Supplementary material for: Proteome dynamics during postnatal mouse corpus callosum development
Source: Sci Rep. 2017 Mar 28;7:45359. doi: 10.1038/srep45359 (PMC5368975; doi:10.1038/srep45359)
Supplement: Supplementary Table S5 [file srep45359-s6.xls]

## Sheet: Cluster A
Annotation Cluster 1	Enrichment Score: 9.412925442782662
Category	Term	Count	%	PValue	Genes	List Total	Pop Hits	Pop Total	Fold Enrichment	Bonferroni	Benjamini	FDR
INTERPRO	IPR001353:Proteasome, subunit alpha/beta	14	3.21839	3.84e-17	O70435, Q9Z2U1, O55234, O09061, P70195, Q9Z2U0, P99026, Q9R1P0, Q9QUM9, Q9R1P1, Q9R1P4, Q9R1P3, Q60692, P49722	420	20	17763	29.605	2.81e-14	2.81e-14	5.83e-14
GOTERM_CC_FAT	GO:0005839~proteasome core complex	14	3.21839	4.44e-17	O70435, Q9Z2U1, O55234, O09061, P70195, Q9Z2U0, P99026, Q9R1P0, Q9QUM9, Q9R1P1, Q9R1P4, Q9R1P3, Q60692, P49722	301	20	12504	29.0791	1.42e-14	7.11e-15	6e-14
SP_PIR_KEYWORDS	threonine protease	14	3.21839	1.22e-16	O70435, Q9Z2U1, O55234, O09061, P70195, Q9Z2U0, P99026, Q9R1P0, Q9QUM9, Q9R1P1, Q9R1P4, Q9R1P3, Q60692, P49722	429	21	17854	27.7451	3.65e-14	9.1e-15	1.55e-13
GOTERM_MF_FAT	GO:0004298~threonine-type endopeptidase activity	14	3.21839	2.21e-16	O70435, Q9Z2U1, O55234, O09061, P70195, Q9Z2U0, P99026, Q9R1P0, Q9QUM9, Q9R1P1, Q9R1P4, Q9R1P3, Q60692, P49722	336	21	13288	26.3651	1.02e-13	1.02e-13	3.11e-13
GOTERM_MF_FAT	GO:0070003~threonine-type peptidase activity	14	3.21839	2.21e-16	O70435, Q9Z2U1, O55234, O09061, P70195, Q9Z2U0, P99026, Q9R1P0, Q9QUM9, Q9R1P1, Q9R1P4, Q9R1P3, Q60692, P49722	336	21	13288	26.3651	1.02e-13	1.02e-13	3.11e-13
SP_PIR_KEYWORDS	proteasome	18	4.13793	4.36e-15	O70435, P97371, Q9Z2U1, O55234, O09061, Q9Z2U0, P70195, P99026, P54728, Q9R1P0, Q9QUM9, Q9R1P1, Q9R1P4, Q60692, Q9R1P3, Q9CR00, Q8R317, P49722	429	54	17854	13.8726	1.42e-12	2.85e-13	5.86e-12
GOTERM_CC_FAT	GO:0000502~proteasome complex	18	4.13793	1.5e-14	O70435, P97371, Q9Z2U1, O55234, O09061, Q9Z2U0, P70195, P99026, P54728, Q9R1P0, Q9QUM9, Q9R1P1, Q9R1P4, Q60692, Q9R1P3, Q9CR00, Q8R317, P49722	301	58	12504	12.8922	4.8e-12	1.6e-12	2.02e-11
INTERPRO	IPR001353:Proteasome, alpha and beta subunits	10	2.29885	2.05e-11	P99026, Q9R1P0, O55234, Q9R1P1, Q9R1P3, Q60692, O09061, P70195, Q9Z2U0, P49722	420	16	17763	26.433	1.5e-08	7.52e-09	3.11e-08
KEGG_PATHWAY	mmu03050:Proteasome	15	3.44828	1.55e-10	O70435, P97371, Q9Z2U1, O55234, O09061, Q9Z2U0, P70195, P99026, Q9R1P0, Q9QUM9, Q9R1P1, Q9R1P4, Q9R1P3, Q60692, P49722	191	47	5738	9.58784	2.07e-08	2.07e-08	1.81e-07
INTERPRO	IPR000426:Proteasome, alpha-subunit, conserved site	7	1.6092	4.47e-09	O70435, Q9R1P0, Q9Z2U1, Q9QUM9, Q9R1P4, Q9Z2U0, P49722	420	8	17763	37.0063	3.28e-06	6.56e-07	6.79e-06
INTERPRO	IPR016050:Proteasome, beta-type subunit, conserved site	8	1.83908	5.87e-09	P99026, Q9R1P0, O55234, Q9R1P1, Q9R1P3, Q60692, O09061, P70195	420	13	17763	26.0264	4.3e-06	7.17e-07	8.91e-06
PIR_SUPERFAMILY	PIRSF001212:multicatalytic endopeptidase complex chain C9	6	1.37931	5.05e-07	Q9R1P0, O55234, Q9R1P1, P70195, Q9Z2U0, P49722	249	7	8136	28.0069	0.000124	0.000124	0.000655
SP_PIR_KEYWORDS	Protease	25	5.74713	0.00133961	Q9D1A2, P58321, Q9Z2U1, Q9Z2W0, Q8R016, P56399, P70195, Q9Z2U0, Q9R1P0, Q9QUM9, Q9R1P1, Q9R1P4, Q9R1P3, O08663, O70435, O55234, Q9QUR6, O09061, Q9JKB1, P99026, P70677, P10605, O35864, Q60692, P49722	429	509	17854	2.04409	0.356626	0.0150928	1.80012
GOTERM_MF_FAT	GO:0070011~peptidase activity, acting on L-amino acid peptides	25	5.74713	0.0183773	Q9D1A2, P58321, Q9Z2U1, Q9Z2W0, Q8R016, P56399, P70195, Q9Z2U0, Q9R1P0, Q9QUM9, Q9R1P1, Q9R1P4, Q9R1P3, O08663, O70435, O55234, Q9QUR6, O09061, Q9JKB1, P99026, P70677, P10605, O35864, Q60692, P49722	336	603	13288	1.63962	0.999803	0.240605	23.2004
GOTERM_MF_FAT	GO:0008233~peptidase activity	25	5.74713	0.028697	Q9D1A2, P58321, Q9Z2U1, Q9Z2W0, Q8R016, P56399, P70195, Q9Z2U0, Q9R1P0, Q9QUM9, Q9R1P1, Q9R1P4, Q9R1P3, O08663, O70435, O55234, Q9QUR6, O09061, Q9JKB1, P99026, P70677, P10605, O35864, Q60692, P49722	336	629	13288	1.57184	0.999998	0.310679	33.9248
GOTERM_MF_FAT	GO:0004175~endopeptidase activity	18	4.13793	0.0388476	O70435, Q9Z2U1, O55234, Q8R016, Q9QUR6, O09061, Q9Z2U0, P70195, P99026, P70677, P10605, Q9R1P0, Q9QUM9, Q9R1P1, Q9R1P4, Q60692, Q9R1P3, P49722	336	421	13288	1.69087	1	0.358883	43.1006
SP_PIR_KEYWORDS	hydrolase	44	10.1149	0.12502	P70349, Q8R0F8, Q9D1A2, P58321, Q9Z2U1, Q9Z2W0, Q8R016, P56399, Q3UYC0, P70195, Q9Z2U0, Q9R1P0, Q9R1P1, Q9QUM9, Q9R1P4, Q9R1P3, Q9R0P3, Q9JHW2, O70435, O08663, P51432, Q9DAK9, O55234, Q9DBJ1, Q9QUR6, O09061, Q9JKB1, P99026, P70677, Q61205, P10605, Q9WV54, Q9QZ88, P56376, Q61206, Q9CRY7, Q9D819, Q9JM14, Q99LD8, O35864, Q9DBT5, Q60692, B0V2N1, P49722	429	1500	17854	1.22079	1	0.480979	83.6311
Annotation Cluster 2	Enrichment Score: 8.426976488175175
Category	Term	Count	%	PValue	Genes	List Total	Pop Hits	Pop Total	Fold Enrichment	Bonferroni	Benjamini	FDR
GOTERM_CC_FAT	GO:0005856~cytoskeleton	71	16.3218	3.93e-14	P34022, Q8R550, Q8CJ19, Q9Z0Y1, Q9CQV6, Q03173, Q922J3, Q61233, Q02248, Q62165, P12023, Q9JJV2, Q9R1K9, Q9CW03, Q61771, Q6A065, P14873, A2AWA9, P62627, Q99KJ8, A2AHC3, Q61301, Q3THE2, P54227, Q91VR7, Q91VR8, P62962, P11881, O35685, Q9Z0H8, P48428, O08638, O08579, P26041, Q61879, P26040, Q8K4G5, Q62048, Q9WTQ5, Q8BNY6, Q61315, P48193, Q9D1E6, P26645, Q9WUM4, Q99JP6, Q99JP4, P40124, P15532, Q6DFV3,…	301	1122	12504	2.62874	1.26e-11	3.14e-12	5.3e-11
GOTERM_CC_FAT	GO:0015630~microtubule cytoskeleton	37	8.50575	1.93e-10	P34022, Q62048, Q9Z0Y1, Q61315, Q9CQV6, Q9D1E6, Q922J3, P26645, P15532, P51807, P62204, P12023, Q9R1K9, P10637, Q9CW03, Q80VC9, Q61771, Q6A065, P14873, A2AWA9, P62627, Q99KJ8, A2AHC3, Q9QXZ0, A2ALU4, Q9WUL7, Q91VR7, P54227, Q9JJG0, O35685, P28738, Q9Z0H8, P27546, P48428, O08579, Q61879, P26040	301	450	12504	3.41564	6.16e-08	1.23e-08	2.6e-07
SP_PIR_KEYWORDS	cytoskeleton	42	9.65517	7.38e-10	Q8R550, Q8K4G5, Q8CJ19, Q9WTQ5, Q9Z0Y1, P48193, Q03173, Q9D1E6, Q922J3, P26645, Q61233, Q02248, Q6DFV3, Q62165, P62204, Q9JJV2, Q9R1K9, P30999, Q6ZWY8, P10637, Q9JM96, P20065, Q6A065, P23492, Q61792, A2AWA9, Q99KJ8, Q9QXZ0, Q61301, A2ALU4, Q9WUL7, Q91VR8, P62962, Q9JJG0, Q6IRU2, O35685, Q9Z0H8, Q8BTM8, P70429, P48428, P26041, P26040	429	583	17854	2.99819	2.43e-07	3.47e-08	1e-06
GOTERM_CC_FAT	GO:0044430~cytoskeletal part	49	11.2644	1e-09	P34022, Q9Z0Y1, Q9CQV6, Q03173, Q922J3, Q61233, P12023, Q9R1K9, Q9CW03, Q61771, P14873, Q6A065, A2AWA9, Q99KJ8, A2AHC3, P62627, Q3THE2, Q91VR7, P54227, P11881, O35685, Q9Z0H8, P48428, O08638, O08579, P26040, Q61879, Q62048, Q8BNY6, Q61315, Q9D1E6, P26645, Q99JP6, P40124, Q99JP4, P15532, P51807, P62204, Q60605, P10637, Q80VC9, Q61792, A2ALU4, Q9WUL7, Q9JJG0, Q6IRU2, P28738, P27546, Q91XM9	301	774	12504	2.62989	3.21e-07	4.59e-08	1.35e-06
GOTERM_CC_FAT	GO:0043228~non-membrane-bounded organelle	81	18.6207	2.32e-07	P34022, Q8R550, Q8CJ19, Q9Z0Y1, P63158, Q8CHP5, Q9CQV6, Q03173, Q62318, Q922J3, Q61233, Q9JL35, Q02248, Q62165, P12023, Q9JJV2, Q9R1K9, Q9CW03, Q61771, Q6A065, P14873, A2AWA9, P62627, Q99KJ8, A2AHC3, Q61301, Q3THE2, P54227, Q91VR7, Q91VR8, P62962, P11881, O35685, O54879, Q9Z0H8, P48428, O08638, O08579, P26041, Q61879, P26040, Q8K4G5, Q62048, Q9WTQ5, Q8BNY6, Q61315, P48193, Q9D1E6, Q8VEE4, P26645,…	301	1919	12504	1.75345	7.42e-05	6.74e-06	0.000313
GOTERM_CC_FAT	GO:0043232~intracellular non-membrane-bounded organelle	81	18.6207	2.32e-07	P34022, Q8R550, Q8CJ19, Q9Z0Y1, P63158, Q8CHP5, Q9CQV6, Q03173, Q62318, Q922J3, Q61233, Q9JL35, Q02248, Q62165, P12023, Q9JJV2, Q9R1K9, Q9CW03, Q61771, Q6A065, P14873, A2AWA9, P62627, Q99KJ8, A2AHC3, Q61301, Q3THE2, P54227, Q91VR7, Q91VR8, P62962, P11881, O35685, O54879, Q9Z0H8, P48428, O08638, O08579, P26041, Q61879, P26040, Q8K4G5, Q62048, Q9WTQ5, Q8BNY6, Q61315, P48193, Q9D1E6, Q8VEE4, P26645,…	301	1919	12504	1.75345	7.42e-05	6.74e-06	0.000313
GOTERM_CC_FAT	GO:0005874~microtubule	22	5.05747	3.21e-07	P10637, Q80VC9, Q61771, Q6A065, P14873, Q61315, P62627, Q99KJ8, A2AHC3, Q9D1E6, Q9CQV6, A2ALU4, Q922J3, Q91VR7, P54227, O35685, P28738, Q9Z0H8, P27546, P51807, P48428, O08579	301	240	12504	3.80797	0.000103	7.89e-06	0.000433
SP_PIR_KEYWORDS	microtubule	21	4.82759	3.97e-07	P10637, Q80VC9, Q61771, Q6A065, P14873, P62627, Q99KJ8, A2AHC3, Q9D1E6, Q9CQV6, A2ALU4, Q922J3, Q91VR7, P54227, O35685, P28738, Q9Z0H8, P27546, P51807, P48428, O08579	429	221	17854	3.95462	0.000131	1e-05	0.000538
Annotation Cluster 3	Enrichment Score: 8.183810384691403
Category	Term	Count	%	PValue	Genes	List Total	Pop Hits	Pop Total	Fold Enrichment	Bonferroni	Benjamini	FDR
GOTERM_CC_FAT	GO:0042995~cell projection	42	9.65517	3.27e-10	P06837, Q3UNH4, P63158, O08553, Q99P72, Q8BNY6, Q9EQF6, P32848, Q61315, Q61330, P11627, Q03173, P13595, P62774, Q8K2Q9, Q99JP4, Q61233, Q02248, P51807, P12023, Q01768, Q9CQD1, Q9R1K9, P30999, P60766, Q9Z0R4, P10637, P55821, Q8K2K6, P70232, P63001, P08228, Q99KJ8, Q61301, Q61553, P28738, P51880, Q9Z0J4, P70429, P26041, Q61879, P26040	301	575	12504	3.03434	1.05e-07	1.74e-08	4.41e-07
GOTERM_CC_FAT	GO:0043005~neuron projection	24	5.51724	2.34e-08	P10637, P55821, Q3UNH4, P06837, P63158, Q8BNY6, O08553, P32848, Q9EQF6, Q61315, P70232, Q61330, P08228, Q99KJ8, P11627, P13595, Q61301, P62774, Q8K2Q9, Q99JP4, P28738, Q9Z0J4, P12023, Q61879	301	245	12504	4.06937	7.5e-06	8.34e-07	3.16e-05
GOTERM_CC_FAT	GO:0030424~axon	16	3.67816	3.67e-08	P10637, P55821, P06837, Q8BNY6, O08553, P32848, Q61315, Q61330, P11627, P13595, Q61301, P62774, Q8K2Q9, Q99JP4, P12023, Q61879	301	107	12504	6.21182	1.17e-05	1.17e-06	4.95e-05
Annotation Cluster 4	Enrichment Score: 8.117867052289677
Category	Term	Count	%	PValue	Genes	List Total	Pop Hits	Pop Total	Fold Enrichment	Bonferroni	Benjamini	FDR
GOTERM_BP_FAT	GO:0008104~protein localization	60	13.7931	5.48e-15	P35288, P62821, Q9CQV8, Q9D8B3, Q99LI8, Q02248, P62827, P61971, P35293, Q9CQD1, Q99MI1, Q5SRX1, Q9Z0P4, P62492, Q99N28, P68254, P62962, Q9D7S9, P62259, Q5SV85, Q9ERB0, P61294, O70439, Q00623, P63242, P61982, P51150, Q9WTQ5, Q9ER00, P61027, O08915, Q61187, P60521, P63101, P46638, P61264, P53994, P60766, Q6ZWY8, P20065, P35279, O70493, P35278, Q9QXZ0, A2ALU4, O35551, P29595, Q7TN79, O88952, Q14AA6,…	346	753	13588	3.12922	9.91e-12	9.91e-12	9.25e-12
GOTERM_BP_FAT	GO:0045184~establishment of protein localization	48	11.0345	1.01e-10	P62821, P35288, Q9CQV8, P61982, Q9D8B3, P51150, Q9WTQ5, Q9ER00, P61027, O08915, Q61187, Q99LI8, P60521, P63101, P46638, P61264, Q9CQD1, P62827, P61971, P35293, P53994, Q99MI1, P35279, O70493, Q5SRX1, P35278, P62492, Q9QXZ0, O35551, P68254, O88952, Q14AA6, Q9QZ88, Q99MD9, Q9D7S9, Q9D1G1, P62259, P62075, P62331, P70168, Q8BTM8, Q5SV85, Q9ERB0, P61294, O70439, Q9CPX6, P63242	346	656	13588	2.87354	1.84e-07	6.14e-08	1.72e-07
GOTERM_BP_FAT	GO:0015031~protein transport	47	10.8046	2.58e-10	P62821, P35288, Q9CQV8, P61982, Q9D8B3, P51150, Q9WTQ5, Q9ER00, P61027, O08915, Q61187, Q99LI8, P60521, P63101, P46638, P61264, Q9CQD1, P62827, P61971, P35293, P53994, Q99MI1, P35279, O70493, Q5SRX1, P35278, P62492, Q9QXZ0, O35551, P68254, O88952, Q14AA6, Q9QZ88, Q99MD9, Q9D7S9, Q9D1G1, P62259, P62075, P62331, P70168, Q5SV85, Q9ERB0, P61294, O70439, Q9CPX6, P63242	346	651	13588	2.83528	4.7e-07	1.18e-07	4.39e-07
GOTERM_BP_FAT	GO:0046907~intracellular transport	37	8.50575	3.13e-10	P62821, P61982, P34022, Q9CQV8, P51150, Q9WTQ5, Q9ER00, P61027, O08915, Q99LI8, P60521, Q03173, P63101, P12023, P61264, P53994, P61971, P62827, Q99MI1, P60766, Q60605, P35279, Q5SRX1, Q9QXZ0, P68254, Q14AA6, Q91YS8, Q9QZ88, P62259, Q9D7S9, P62075, P70168, Q8BTM8, P70429, O70439, Q61879	346	431	13588	3.37135	5.71e-07	1.14e-07	5.33e-07
SP_PIR_KEYWORDS	protein transport	36	8.27586	1.93e-09	P62821, P35288, Q9D8B3, P51150, Q9ER00, P61027, Q61187, Q99LI8, P60521, P46638, Q9CQD1, P35293, P53994, P61971, P62827, Q99MI1, P35279, O70493, Q5SRX1, P35278, P62492, O35551, O88952, Q9QZ88, Q99MD9, Q9D7S9, Q9D1G1, P62075, P70168, P62331, Q5SV85, Q9ERB0, P61294, Q9CPX6, P63242	429	461	17854	3.24997	6.36e-07	7.94e-08	2.62e-06
GOTERM_BP_FAT	GO:0034613~cellular protein localization	28	6.43678	1.12e-08	P62821, P61982, Q9CQV8, P51150, Q9WTQ5, Q9ER00, P61027, O08915, Q99LI8, P63101, Q02248, P61264, P53994, P61971, P62827, P60766, Q5SRX1, P35279, Q9QXZ0, P68254, Q14AA6, Q9JK48, P62259, P62075, P70168, Q8BTM8, O70439	346	299	13588	3.67762	2.04e-05	1.85e-06	1.9e-05
GOTERM_BP_FAT	GO:0070727~cellular macromolecule localization	28	6.43678	1.29e-08	P62821, P61982, Q9CQV8, P51150, Q9WTQ5, Q9ER00, P61027, O08915, Q99LI8, P63101, Q02248, P61264, P53994, P61971, P62827, P60766, Q5SRX1, P35279, Q9QXZ0, P68254, Q14AA6, Q9JK48, P62259, P62075, P70168, Q8BTM8, O70439	346	301	13588	3.65318	2.35e-05	1.96e-06	2.19e-05
GOTERM_BP_FAT	GO:0006886~intracellular protein transport	24	5.51724	5.93e-07	P62821, P61982, Q9CQV8, Q5SRX1, P35279, P51150, Q9WTQ5, Q9ER00, P61027, O08915, Q99LI8, Q9QXZ0, P68254, P63101, Q14AA6, P62259, P62075, P70168, P61264, P61971, P62827, P53994, O70439	346	276	13588	3.41493	0.00107923	6.35e-05	0.00100786
GOTERM_BP_FAT	GO:0006605~protein targeting	13	2.98851	0.000145	P68254, P61982, Q9CQV8, P63101, Q9WTQ5, O08915, P62259, P62075, P70168, P62827, P61971, Q9QXZ0	346	133	13588	3.83858	0.231983	0.00692183	0.246055
SP_PIR_KEYWORDS	transport	59	13.5632	0.000618	P31786, P35288, P62821, Q9D8B3, Q99LI8, Q05816, Q6P5F6, Q8CDN6, P62827, P61971, P35293, Q9CQD1, Q99MI1, Q5SRX1, P62492, P11881, P01942, Q9D7S9, Q5SV85, Q9ERB0, P61294, Q00623, P63242, A8DUK4, P51150, Q9CR51, Q62048, Q9JIX0, Q9ER00, P61027, P70414, Q61187, O09114, P60521, P53811, O08997, P53810, P46638, P61264, P53994, Q6PEB6, P35279, O70493, Q61792, P35278, Q8K2K6, P10639, O35551, O88952, Q9QZ88,…	429	1571	17854	1.56298	0.184153	0.00750974	0.834792
Annotation Cluster 5	Enrichment Score: 7.367919225721836
Category	Term	Count	%	PValue	Genes	List Total	Pop Hits	Pop Total	Fold Enrichment	Bonferroni	Benjamini	FDR
GOTERM_BP_FAT	GO:0044265~cellular macromolecule catabolic process	46	10.5747	9.65e-11	Q9WTX5, Q8CHP5, P58321, P61957, P63280, Q9Z2A5, Q9Z2U1, Q9D2M8, O35900, Q9CQV6, P56399, P70195, Q9Z2U0, Q6P8I4, Q99JP4, Q9R1P0, P62878, Q02053, Q9R1P1, Q9QUM9, Q9R1P4, Q9R1P3, P62322, P68037, O70435, Q9Z172, P61087, O55234, P61089, P08228, O09061, Q9JKB1, Q91VR7, P99026, P29595, P70677, P54728, P62983, P83940, P62984, P61961, P62869, Q60692, Q8CFI0, Q9CPX6, P49722	346	609	13588	2.96633	1.76e-07	8.79e-08	1.64e-07
GOTERM_BP_FAT	GO:0051603~proteolysis involved in cellular protein catabolic process	41	9.42529	7.93e-10	Q9WTX5, P58321, P61957, P63280, Q9Z2A5, Q9Z2U1, Q9D2M8, Q9CQV6, P56399, P70195, Q9Z2U0, Q6P8I4, Q99JP4, Q9R1P0, P62878, Q02053, Q9QUM9, Q9R1P1, Q9R1P4, Q9R1P3, P68037, O70435, Q9Z172, P61087, O55234, P61089, O09061, Q9JKB1, Q91VR7, P99026, P29595, P54728, P62983, P83940, P62984, P61961, P62869, Q60692, Q8CFI0, Q9CPX6, P49722	346	534	13588	3.01524	1.44e-06	2.41e-07	1.35e-06
GOTERM_BP_FAT	GO:0044257~cellular protein catabolic process	41	9.42529	9.34e-10	Q9WTX5, P58321, P61957, P63280, Q9Z2A5, Q9Z2U1, Q9D2M8, Q9CQV6, P56399, P70195, Q9Z2U0, Q6P8I4, Q99JP4, Q9R1P0, P62878, Q02053, Q9QUM9, Q9R1P1, Q9R1P4, Q9R1P3, P68037, O70435, Q9Z172, P61087, O55234, P61089, O09061, Q9JKB1, Q91VR7, P99026, P29595, P54728, P62983, P83940, P62984, P61961, P62869, Q60692, Q8CFI0, Q9CPX6, P49722	346	537	13588	2.9984	1.7e-06	2.43e-07	1.59e-06
GOTERM_BP_FAT	GO:0009057~macromolecule catabolic process	46	10.5747	9.66e-10	Q9WTX5, Q8CHP5, P58321, P61957, P63280, Q9Z2A5, Q9Z2U1, Q9D2M8, O35900, Q9CQV6, P56399, P70195, Q9Z2U0, Q6P8I4, Q99JP4, Q9R1P0, P62878, Q02053, Q9R1P1, Q9QUM9, Q9R1P4, Q9R1P3, P62322, P68037, O70435, Q9Z172, P61087, O55234, P61089, P08228, O09061, Q9JKB1, Q91VR7, P99026, P29595, P70677, P54728, P62983, P83940, P62984, P61961, P62869, Q60692, Q8CFI0, Q9CPX6, P49722	346	654	13588	2.76223	1.76e-06	2.2e-07	1.64e-06
GOTERM_BP_FAT	GO:0030163~protein catabolic process	41	9.42529	2.56e-09	Q9WTX5, P58321, P61957, P63280, Q9Z2A5, Q9Z2U1, Q9D2M8, Q9CQV6, P56399, P70195, Q9Z2U0, Q6P8I4, Q99JP4, Q9R1P0, P62878, Q02053, Q9QUM9, Q9R1P1, Q9R1P4, Q9R1P3, P68037, O70435, Q9Z172, P61087, O55234, P61089, O09061, Q9JKB1, Q91VR7, P99026, P29595, P54728, P62983, P83940, P62984, P61961, P62869, Q60692, Q8CFI0, Q9CPX6, P49722	346	556	13588	2.89593	4.66e-06	5.18e-07	4.35e-06
GOTERM_BP_FAT	GO:0006511~ubiquitin-dependent protein catabolic process	18	4.13793	1.04e-07	O70435, Q9WTX5, P58321, Q9Z2A5, Q9Z2U1, O55234, P61089, P56399, Q9Z2U0, Q9JKB1, Q6P8I4, P54728, P83940, P62878, Q9R1P0, Q9QUM9, Q9R1P4, P49722	346	141	13588	5.01341	0.000189	1.35e-05	0.000177
GOTERM_BP_FAT	GO:0019941~modification-dependent protein catabolic process	35	8.04598	2.45e-07	Q9WTX5, P63280, P58321, P61957, Q9Z2A5, Q9Z2U1, Q9D2M8, Q9CQV6, P56399, Q9Z2U0, Q6P8I4, Q99JP4, Q9R1P0, P62878, Q02053, Q9QUM9, Q9R1P4, P68037, O70435, Q9Z172, P61087, O55234, P61089, Q9JKB1, Q91VR7, P29595, P54728, P62983, P83940, P62984, P61961, P62869, Q8CFI0, Q9CPX6, P49722	346	508	13588	2.70573	0.000447	2.98e-05	0.000417
GOTERM_BP_FAT	GO:0043632~modification-dependent macromolecule catabolic process	35	8.04598	2.45e-07	Q9WTX5, P63280, P58321, P61957, Q9Z2A5, Q9Z2U1, Q9D2M8, Q9CQV6, P56399, Q9Z2U0, Q6P8I4, Q99JP4, Q9R1P0, P62878, Q02053, Q9QUM9, Q9R1P4, P68037, O70435, Q9Z172, P61087, O55234, P61089, Q9JKB1, Q91VR7, P29595, P54728, P62983, P83940, P62984, P61961, P62869, Q8CFI0, Q9CPX6, P49722	346	508	13588	2.70573	0.000447	2.98e-05	0.000417
GOTERM_BP_FAT	GO:0006508~proteolysis	48	11.0345	6.6e-05	Q9WTX5, Q9D1A2, P58321, P61957, P63280, Q9Z2A5, Q9Z2U1, Q9D2M8, Q9Z2W0, Q9CQV6, Q8R016, P56399, P70195, Q9Z2U0, Q6P8I4, Q99JP4, Q9R1P0, P62878, Q02053, Q9R1P1, Q9QUM9, Q9R1P4, Q9R1P3, P68037, O70435, O08663, Q9Z172, P61087, O55234, P61089, Q9QUR6, O09061, Q9JKB1, Q91VR7, P99026, P29595, P70677, P10605, P54728, P62983, P83940, P62984, P61961, P62869, Q60692, Q8CFI0, Q9CPX6, P49722	346	1034	13588	1.82306	0.113331	0.00413914	0.112207
SP_PIR_KEYWORDS	ubl conjugation pathway	26	5.97701	0.000288	P68037, Q9WTX5, Q9Z172, P63280, P61957, P58321, Q9Z2A5, Q9D2M8, P61087, P61089, Q9CQV6, P56399, Q9JKB1, P29595, Q91VR7, Q99JP4, P54728, P62983, P62984, P83940, P62878, Q02053, P61961, P62869, Q8CFI0, Q9CPX6	429	484	17854	2.23566	0.090282	0.00393476	0.388967
Annotation Cluster 6	Enrichment Score: 6.8717085041750945
Category	Term	Count	%	PValue	Genes	List Total	Pop Hits	Pop Total	Fold Enrichment	Bonferroni	Benjamini	FDR
GOTERM_MF_FAT	GO:0008092~cytoskeletal protein binding	33	7.58621	1.73e-08	P61982, Q8K4G5, Q3UH68, Q61315, P48193, Q03173, Q922J3, P26645, Q9WUM4, P40124, P15532, Q61233, Q8BPM0, Q9JJV2, Q6ZWY8, P10637, P20065, P14873, Q61792, Q9QXZ0, A2ALU4, Q91VR7, P54227, P62962, Q6IRU2, Q61553, Q8BTM8, P70429, O08638, O08579, P26041, P26040, Q61879	336	414	13288	3.15235	7.98e-06	3.99e-06	2.47e-05
GOTERM_BP_FAT	GO:0007010~cytoskeleton organization	29	6.66667	1.78e-08	P34022, Q8K4G5, O55033, Q3UH68, P48193, Q03173, Q9WUM4, P40124, Q61233, Q8BPM0, Q9JJV2, Q6ZWY8, P10637, Q9CW03, P20065, P14873, Q61792, Q9Z0P4, Q8K2K6, P63001, P08228, P54227, P62962, Q9JJG0, Q8BTM8, P70429, O08638, P26040, Q61879	346	326	13588	3.49349	3.24e-05	2.49e-06	3.02e-05
GOTERM_MF_FAT	GO:0003779~actin binding	26	5.97701	7.44e-08	P61982, P20065, Q8K4G5, P14873, Q61792, Q3UH68, P48193, Q03173, Q9QXZ0, A2ALU4, P26645, Q9WUM4, P62962, Q6IRU2, P40124, Q61233, Q61553, Q8BPM0, Q8BTM8, P70429, Q9JJV2, O08638, O08579, Q6ZWY8, Q61879, P26040	336	288	13288	3.57027	3.42e-05	1.14e-05	0.000106
SP_PIR_KEYWORDS	actin-binding	22	5.05747	1.3e-07	P20065, Q8K4G5, Q61792, P48193, Q03173, Q9QXZ0, P26645, A2ALU4, Q9WUM4, P62962, Q6IRU2, P40124, Q61233, Q61553, Q8BPM0, Q8BTM8, P70429, Q9JJV2, O08638, O08579, Q6ZWY8, Q61879	429	226	17854	4.05128	4.27e-05	3.56e-06	0.000176
GOTERM_CC_FAT	GO:0015629~actin cytoskeleton	20	4.5977	4.91e-07	Q8K4G5, Q9Z0Y1, Q61792, P48193, Q99KJ8, Q03173, Q61301, Q9QXZ0, A2ALU4, Q3THE2, P62962, Q99JP4, Q6IRU2, P40124, Q61233, Q9JJV2, O08638, Q60605, P26040, Q61879	301	205	12504	4.05283	0.000157	1.05e-05	0.000663
GOTERM_BP_FAT	GO:0030029~actin filament-based process	19	4.36782	5.38e-07	P20065, O55033, Q3UH68, P63001, P48193, Q03173, Q9WUM4, P62962, P40124, Q61233, Q8BTM8, Q8BPM0, P70429, Q9JJV2, O08638, Q60605, Q6ZWY8, P26040, Q61879	346	176	13588	4.23956	0.00098	6.13e-05	0.000915
GOTERM_BP_FAT	GO:0030036~actin cytoskeleton organization	18	4.13793	1.01e-06	P20065, O55033, Q3UH68, P63001, P48193, Q03173, Q9WUM4, P62962, P40124, Q61233, Q8BTM8, Q8BPM0, P70429, Q9JJV2, O08638, Q6ZWY8, P26040, Q61879	346	165	13588	4.28418	0.00183061	9.64e-05	0.0017102
Annotation Cluster 7	Enrichment Score: 5.994335176641823
Category	Term	Count	%	PValue	Genes	List Total	Pop Hits	Pop Total	Fold Enrichment	Bonferroni	Benjamini	FDR
GOTERM_CC_FAT	GO:0042470~melanosome	15	3.44828	1.27e-08	Q9CQV8, P51150, P60904, P35278, P63001, P35700, P63101, P10605, P62259, O35887, Q9CQD1, P62827, P53994, O08638, P28656	301	85	12504	7.33086	4.07e-06	5.09e-07	1.72e-05
GOTERM_CC_FAT	GO:0048770~pigment granule	15	3.44828	1.27e-08	Q9CQV8, P51150, P60904, P35278, P63001, P35700, P63101, P10605, P62259, O35887, Q9CQD1, P62827, P53994, O08638, P28656	301	85	12504	7.33086	4.07e-06	5.09e-07	1.72e-05
GOTERM_CC_FAT	GO:0031982~vesicle	34	7.81609	3.05e-07	Q9CQV8, Q8R550, P51150, Q9CR51, Q6P069, O55033, P35700, Q9CQV6, P63101, P46638, Q6DFV3, P12023, Q9CQD1, P62827, P53994, P28656, Q9R0P3, Q9Z0R4, Q60631, P20065, P63044, P60904, P35278, Q8K2K6, P63001, P08228, Q91VR7, P10605, P62259, O35887, Q9Z0J4, P61294, O08638, Q9CX00	301	519	12504	2.72141	9.76e-05	8.14e-06	0.000412
GOTERM_CC_FAT	GO:0031410~cytoplasmic vesicle	31	7.12644	4.91e-06	Q9CQV8, Q8R550, Q9CR51, P51150, P35700, Q9CQV6, P63101, P46638, Q6DFV3, P12023, Q9CQD1, P62827, P53994, P28656, Q9R0P3, Q9Z0R4, P20065, P63044, P60904, P35278, Q8K2K6, P63001, P08228, Q91VR7, P10605, P62259, O35887, Q9Z0J4, P61294, O08638, Q9CX00	301	508	12504	2.53501	0.0015696	9.24e-05	0.00662401
GOTERM_CC_FAT	GO:0031988~membrane-bounded vesicle	26	5.97701	2.74e-05	Q9CQV8, Q9CR51, P51150, O55033, P35700, P63101, P46638, Q9CQD1, P53994, P62827, Q9R0P3, P28656, Q60631, Q9Z0R4, P20065, P63044, P60904, P35278, Q8K2K6, P63001, P10605, P62259, O35887, Q9Z0J4, O08638, Q9CX00	301	420	12504	2.57162	0.00874067	0.000462	0.0370148
GOTERM_CC_FAT	GO:0016023~cytoplasmic membrane-bounded vesicle	24	5.51724	0.000162	Q9Z0R4, Q9CQV8, P20065, Q9CR51, P51150, P63044, P60904, Q8K2K6, P35278, P63001, P35700, P63101, P10605, P46638, P62259, O35887, Q9Z0J4, Q9CQD1, P62827, P53994, O08638, P28656, Q9R0P3, Q9CX00	301	414	12504	2.4082	0.050672	0.00247317	0.219049
Annotation Cluster 8	Enrichment Score: 5.712761297631217
Category	Term	Count	%	PValue	Genes	List Total	Pop Hits	Pop Total	Fold Enrichment	Bonferroni	Benjamini	FDR
SMART	SM00213:UBQ	11	2.52874	9.41e-08	P29595, Q9Z172, P54728, P62983, P62984, Q60739, P61957, P62869, Q78JW9, Q8R317, Q9QZM0	214	47	9131	9.98618	1.27e-05	6.35e-06	0.00011
INTERPRO	IPR000626:Ubiquitin	11	2.52874	1.14e-07	P29595, Q9Z172, P54728, P62983, P62984, Q60739, P61957, P62869, Q78JW9, Q8R317, Q9QZM0	420	47	17763	9.89833	8.34e-05	8.34e-06	0.000173
INTERPRO	IPR019955:Ubiquitin supergroup	11	2.52874	2.12e-07	P29595, Q9Z172, P54728, P62983, P62984, Q60739, P61957, P62869, Q78JW9, Q8R317, Q9QZM0	420	50	17763	9.30443	0.000155	1.41e-05	0.000321
UP_SEQ_FEATURE	cross-link:Glycyl lysine isopeptide (Gly-Lys) (interchain with K-? in acceptor proteins)	6	1.37931	2.93e-06	P29595, Q9Z172, P62983, P62984, P61957, P61961	427	10	16021	22.5119	0.00354305	0.000887	0.00474359
UP_SEQ_FEATURE	domain:Ubiquitin-like	9	2.06897	1.5e-05	Q9Z172, P54728, Q60739, P61957, P62869, Q78JW9, Q8R317, Q9QZM0	427	43	16021	7.853	0.0179936	0.0036249	0.0242645
INTERPRO	IPR019954:Ubiquitin conserved site	6	1.37931	0.000531	P29595, P54728, P62983, P62984, Q78JW9, Q8R317, Q9QZM0	420	29	17763	8.75025	0.322286	0.0213809	0.802084
Annotation Cluster 9	Enrichment Score: 5.060842542103916
Category	Term	Count	%	PValue	Genes	List Total	Pop Hits	Pop Total	Fold Enrichment	Bonferroni	Benjamini	FDR
SP_PIR_KEYWORDS	GTP binding	9	2.06897	1.36e-06	P62821, P35288, P35279, P51150, P21279, P35278, P63001, P35293, P60766	429	35	17854	10.7017	0.000448	2.99e-05	0.00184625
SP_PIR_KEYWORDS	nucleotide binding	10	2.29885	2.06e-05	P62821, P35288, Q61771, P35279, P51150, P21279, P63001, P62331, P28738, P35293	429	64	17854	6.50277	0.00675352	0.000399	0.027907
SP_PIR_KEYWORDS	P-loop	10	2.29885	2.34e-05	P62821, P35288, Q61771, P35279, P51150, P21279, P63001, P62331, P28738, P35293	429	65	17854	6.40273	0.00767144	0.000428	0.0317141
Annotation Cluster 10	Enrichment Score: 4.33350746699424
Category	Term	Count	%	PValue	Genes	List Total	Pop Hits	Pop Total	Fold Enrichment	Bonferroni	Benjamini	FDR
INTERPRO	IPR005225:Small GTP-binding protein	23	5.28736	4.59e-11	P62821, P35288, P51150, P35279, P61027, P63321, Q61411, P35278, P63001, P62492, Q8VEH3, Q9WUL7, Q9JIW9, Q14AA6, P46638, Q9D1G1, P62331, Q9CQD1, P61294, P62827, P53994, P35293, P60766	420	164	17763	5.93132	3.36e-08	1.12e-08	6.96e-08
INTERPRO	IPR013753:Ras	20	4.5977	6.12e-11	P62821, P35288, P51150, P35279, P61027, P63321, Q61411, P35278, P63001, P62492, Q9JIW9, Q14AA6, P46638, Q9D1G1, Q9CQD1, P61294, P62827, P53994, P35293, P60766	420	121	17763	6.99055	4.49e-08	1.12e-08	9.29e-08
UP_SEQ_FEATURE	short sequence motif:Effector region	18	4.13793	2.74e-10	P62821, P35288, P51150, P35279, P61027, P63321, Q61411, P35278, P63001, P62492, Q9JIW9, P46638, Q9D1G1, Q9CQD1, P61294, P53994, P35293, P60766	427	92	16021	7.34085	3.32e-07	3.32e-07	4.43e-07
SP_PIR_KEYWORDS	prenylation	21	4.82759	2.83e-10	P62821, P35288, P51150, P35279, P61027, Q9Z0P4, P63321, Q61411, P35278, P63001, Q8VCI5, P62492, Q9JIW9, P46638, Q9D1G1, Q9CQD1, P61294, P53994, P35293, P28656, P60766	429	145	17854	6.02739	9.32e-08	1.55e-08	3.84e-07
UP_SEQ_FEATURE	lipid moiety-binding region:S-geranylgeranyl cysteine	17	3.90805	3.81e-09	P62821, P35288, P51150, P35279, P61027, P63321, P35278, P63001, P62492, Q9JIW9, P46638, Q9D1G1, Q9CQD1, P61294, P53994, P35293, P60766	427	95	16021	6.71409	4.61e-06	2.3e-06	6.16e-06
SMART	SM00175:RAB	13	2.98851	6.61e-09	P35288, P62821, P51150, P35279, P61027, P35278, P62492, P46638, Q9D1G1, P61294, P53994, P35293, Q9CQD1	214	58	9131	9.56357	8.93e-07	8.93e-07	7.75e-06
INTERPRO	IPR003579:Ras small GTPase, Rab type	13	2.98851	8.48e-09	P35288, P62821, P51150, P35279, P61027, P35278, P62492, P46638, Q9D1G1, P61294, P53994, P35293, Q9CQD1	420	58	17763	9.47943	6.22e-06	8.88e-07	1.29e-05
GOTERM_BP_FAT	GO:0007264~small GTPase mediated signal transduction	26	5.97701	9.7e-09	P62821, P35288, P51150, P61027, P63321, Q61411, Q9JIW9, P46638, Q9CQD1, P35293, P53994, P60766, Q60631, Q9Z0R4, Q9JM96, P35279, P35278, P63001, P62492, Q8VEH3, Q9WUL7, P68254, Q9D1G1, Q99PT1, P62331, P61294	346	258	13588	3.95761	1.77e-05	1.77e-06	1.65e-05
SP_PIR_KEYWORDS	lipoprotein	40	9.1954	1.05e-08	P62821, P35288, P06837, Q3UNH4, P51150, P61027, Q8CIN4, P63321, Q8BNY6, Q61411, Q61330, Q9CQV6, P13595, P26645, Q9JIW9, P46638, Q9CQD1, Q99PJ0, P35293, P53994, P28656, P60766, P35279, P60904, Q9Z0P4, P35278, P63001, Q8VCI5, P62492, Q91X97, Q9WUL7, Q91VR7, Q7TN79, P21279, Q9D1G1, P62331, Q91XM9, P61294, Q00623, P28667	429	589	17854	2.82633	3.47e-06	3.47e-07	1.43e-05
INTERPRO	IPR001806:Ras GTPase	18	4.13793	1.12e-08	P62821, P35288, P51150, P35279, P61027, P63321, Q61411, P35278, P63001, P62492, Q9JIW9, P46638, Q9D1G1, Q9CQD1, P61294, P53994, P35293, P60766	420	130	17763	5.85593	8.17e-06	1.02e-06	1.69e-05
SP_PIR_KEYWORDS	gtp-binding	27	6.2069	4.13e-08	P62821, P35288, P51150, P61027, P63321, Q61411, Q8BGR6, Q9JIW9, P59325, P46638, Q9CQD1, P35293, P53994, P62827, P60766, P35279, P35278, P63001, P62492, Q8VEH3, Q69ZS7, Q9WUL7, Q14AA6, P21279, Q9D1G1, P62331, P61294	429	313	17854	3.59003	1.36e-05	1.24e-06	5.6e-05
INTERPRO	IPR002078:RNA polymerase sigma factor 54, interaction	8	1.83908	6.13e-08	P62821, P51150, P46638, P61027, Q9D1G1, P35293, P53994, P62492	420	17	17763	19.9025	4.49e-05	4.99e-06	9.3e-05
UP_SEQ_FEATURE	nucleotide phosphate-binding region:GTP	26	5.97701	8.57e-08	P62821, P35288, P51150, P61027, P63321, Q61411, Q8BGR6, Q9JIW9, P59325, P46638, Q9CQD1, P35293, P53994, P62827, P60766, P35279, P35278, P63001, P62492, Q8VEH3, Q69ZS7, Q9WUL7, P21279, Q9D1G1, P62331, P61294	427	274	16021	3.56028	0.000104	3.46e-05	0.000139
GOTERM_MF_FAT	GO:0005525~GTP binding	28	6.43678	3.12e-07	P62821, P35288, P51150, P61027, P63321, Q61411, Q8BGR6, Q9JIW9, P59325, P46638, Q9CQD1, P35293, P53994, P62827, P60766, P35279, P30416, P35278, P63001, P62492, Q8VEH3, Q69ZS7, Q9WUL7, Q14AA6, P21279, Q9D1G1, P62331, P61294	336	354	13288	3.12806	0.000144	3.59e-05	0.000444
GOTERM_CC_FAT	GO:0009898~internal side of plasma membrane	24	5.51724	4.22e-07	P35288, P10637, P55821, P06837, Q9ER00, P61027, P63321, Q61411, Q99LI8, P35278, P63001, Q60648, Q8VCI5, Q61301, Q9WUL7, Q9JIW9, P46638, Q9D1G1, Q9CYG7, Q9CQD1, P60766, P26041, P26040, P63242	301	287	12504	3.47386	0.000135	9.64e-06	0.000569
GOTERM_MF_FAT	GO:0019001~guanyl nucleotide binding	28	6.43678	5.14e-07	P62821, P35288, P51150, P61027, P63321, Q61411, Q8BGR6, Q9JIW9, P59325, P46638, Q9CQD1, P35293, P53994, P62827, P60766, P35279, P30416, P35278, P63001, P62492, Q8VEH3, Q69ZS7, Q9WUL7, Q14AA6, P21279, Q9D1G1, P62331, P61294	336	363	13288	3.05051	0.000237	4.73e-05	0.000732
GOTERM_MF_FAT	GO:0032561~guanyl ribonucleotide binding	28	6.43678	5.14e-07	P62821, P35288, P51150, P61027, P63321, Q61411, Q8BGR6, Q9JIW9, P59325, P46638, Q9CQD1, P35293, P53994, P62827, P60766, P35279, P30416, P35278, P63001, P62492, Q8VEH3, Q69ZS7, Q9WUL7, Q14AA6, P21279, Q9D1G1, P62331, P61294	336	363	13288	3.05051	0.000237	4.73e-05	0.000732
SP_PIR_KEYWORDS	GTP binding	9	2.06897	1.36e-06	P62821, P35288, P35279, P51150, P21279, P35278, P63001, P35293, P60766	429	35	17854	10.7017	0.000448	2.99e-05	0.00184625
PIR_SUPERFAMILY	PIRSF001710:Ras-related protein Rab	8	1.83908	2.51e-05	P62821, P35288, P46638, Q9D1G1, Q9CQD1, P35293, P53994, P62492	249	30	8136	8.71325	0.0061527	0.0030811	0.032504
SP_PIR_KEYWORDS	methylation	18	4.13793	2.54e-05	P35288, P51150, P35279, P63321, Q61411, P63001, P70399, P62492, Q9JIW9, P62983, P46638, P62984, P56959, P62204, P61294, P35293, O08638, P60766, Q8VDM6	429	221	17854	3.38968	0.00833495	0.00044	0.0344681
BIOCARTA	m_rabPathway:Rab GTPases Mark Targets In The Endocytotic Machinery	5	1.14943	0.0025639	P62821, P35279, P51150, P53994, P62492	63	12	1171	7.74471	0.298316	0.298316	2.9762
GOTERM_BP_FAT	GO:0007242~intracellular signaling cascade	38	8.73563	0.0033367	P62821, P35288, Q62048, P51150, P61027, P63321, Q61411, Q61171, P34884, Q9JIW9, P46638, Q9CQD1, P35293, P53994, P60766, Q9Z0R4, Q60631, P55821, Q9JM96, P35279, P30416, P51432, P35278, P63001, P08228, P62492, Q8VEH3, Q9WUL7, P54227, P68254, P21279, Q9D1G1, Q99PT1, P62331, Q8BTM8, P61294, P28651, Q6P9R2	346	915	13588	1.63095	0.997734	0.0935505	5.52538
SP_PIR_KEYWORDS	nucleotide-binding	52	11.954	0.0298983	P35288, P62821, P07310, P63321, P59325, Q02053, P62827, P35293, Q9CQD1, P68037, Q9CW03, Q61771, P63001, Q04447, P62492, Q8VEH3, Q60737, Q91YS8, P21279, P61294, O08638, Q6P9R2, Q61879, P51150, P61027, Q8CIN4, P51859, P63280, Q61411, Q5F2E8, Q8BGR6, Q61316, Q9JIW9, P15532, P46638, Q01768, P53994, P60766, Q61036, P35279, Q9WTP6, P35278, P61087, P61089, Q69ZS7, P70296, Q9WUL7, Q14AA6, Q9D1G1, Q9JM14,…	429	1631	17854	1.32687	0.999954	0.18105	33.7232
GOTERM_MF_FAT	GO:0017076~purine nucleotide binding	56	12.8736	0.122866	P35288, P62821, P51174, P07310, P63321, P59325, Q02053, P62827, P35293, Q9CQD1, Q9JMH6, P68037, Q9CW03, Q61771, P63001, Q04447, P62492, Q8VEH3, Q60737, Q91YS8, P21279, P61294, O08638, Q6P9R2, Q61879, P51150, P61027, Q8CIN4, P63280, Q61411, Q5F2E8, Q8BGR6, Q61316, Q9JIW9, P15532, P46638, Q01768, P53994, P60766, Q61036, P35279, Q9WTP6, P30416, P35278, P61087, P61089, Q9R0H0, Q69ZS7, P70296, Q9WUL7,…	336	1871	13288	1.18368	1	0.652839	84.5211
GOTERM_MF_FAT	GO:0032555~purine ribonucleotide binding	52	11.954	0.197473	P35288, P62821, P07310, P63321, P59325, Q02053, P62827, P35293, Q9CQD1, P68037, Q9CW03, Q61771, P63001, Q04447, P62492, Q8VEH3, Q60737, Q91YS8, P21279, P61294, O08638, Q6P9R2, Q61879, P51150, P61027, Q8CIN4, P63280, Q61411, Q5F2E8, Q8BGR6, Q61316, Q9JIW9, P15532, P46638, Q01768, P53994, P60766, Q61036, P35279, Q9WTP6, P30416, P35278, P61087, P61089, Q69ZS7, P70296, Q9WUL7, Q14AA6, Q9D1G1, Q3U0V1,…	336	1796	13288	1.14503	1	0.794267	95.6317
GOTERM_MF_FAT	GO:0032553~ribonucleotide binding	52	11.954	0.197473	P35288, P62821, P07310, P63321, P59325, Q02053, P62827, P35293, Q9CQD1, P68037, Q9CW03, Q61771, P63001, Q04447, P62492, Q8VEH3, Q60737, Q91YS8, P21279, P61294, O08638, Q6P9R2, Q61879, P51150, P61027, Q8CIN4, P63280, Q61411, Q5F2E8, Q8BGR6, Q61316, Q9JIW9, P15532, P46638, Q01768, P53994, P60766, Q61036, P35279, Q9WTP6, P30416, P35278, P61087, P61089, Q69ZS7, P70296, Q9WUL7, Q14AA6, Q9D1G1, Q3U0V1,…	336	1796	13288	1.14503	1	0.794267	95.6317
GOTERM_MF_FAT	GO:0000166~nucleotide binding	61	14.023	0.249645	P35288, P62821, P51174, P07310, P63321, P59325, Q02053, P62827, P35293, Q9CQD1, Q9JMH6, P68037, Q9CW03, Q61771, P63001, Q04447, P62492, Q8VEH3, Q60737, Q91YS8, P21279, P61294, O08638, Q6P9R2, Q61879, P51150, P61027, Q8CIN4, P51859, P63280, Q61411, Q5F2E8, Q8BGR6, Q61316, Q9JIW9, P15532, P46638, P56959, Q01768, P53994, P60766, Q8BGD9, Q61036, P35279, Q9WTP6, P30416, P35278, P61087, P61089, Q9R0H0,…	336	2183	13288	1.10509	1	0.844451	98.3218
SP_PIR_KEYWORDS	kinase	18	4.13793	0.530226	Q9WTX5, Q61036, Q8R550, P07310, Q9WTQ5, Q9WTP6, Q8CIN4, O55033, Q5F2E8, Q04447, Q7TN79, P15532, Q60737, Q91YS8, P63248, Q01768, Q64010, Q6P9R2	429	707	17854	1.05957	1	0.908371	99.9964
UP_SEQ_FEATURE	binding site:ATP	10	2.29885	0.956171	Q61036, P07310, P15532, Q60737, Q91YS8, Q8CIN4, Q5F2E8, Q04447, Q01768, Q6P9R2	427	545	16021	0.688439	1	1	100
GOTERM_MF_FAT	GO:0030554~adenyl nucleotide binding	30	6.89655	0.965437	P51174, P07310, Q8CIN4, P63280, Q5F2E8, Q61316, P15532, Q02053, Q01768, P35293, Q9JMH6, P68037, Q9CW03, Q61036, Q61771, P30416, Q9WTP6, P61087, Q04447, P61089, Q9R0H0, P70296, Q60737, Q91YS8, Q3U0V1, P28738, Q9Z0J4, O08638, Q6P9R2, Q61879	336	1535	13288	0.772918	1	0.999998	100
SP_PIR_KEYWORDS	atp-binding	23	5.28736	0.966718	P68037, Q9CW03, Q61036, P07310, Q61771, Q8CIN4, Q9WTP6, P63280, Q5F2E8, P61087, Q04447, P61089, Q61316, P70296, P15532, Q60737, Q91YS8, Q02053, P28738, Q01768, O08638, Q6P9R2, Q61879	429	1287	17854	0.743751	1	0.999818	100
GOTERM_MF_FAT	GO:0001883~purine nucleoside binding	30	6.89655	0.969386	P51174, P07310, Q8CIN4, P63280, Q5F2E8, Q61316, P15532, Q02053, Q01768, P35293, Q9JMH6, P68037, Q9CW03, Q61036, Q61771, P30416, Q9WTP6, P61087, Q04447, P61089, Q9R0H0, P70296, Q60737, Q91YS8, Q3U0V1, P28738, Q9Z0J4, O08638, Q6P9R2, Q61879	336	1548	13288	0.766427	1	0.999998	100
GOTERM_MF_FAT	GO:0001882~nucleoside binding	30	6.89655	0.972152	P51174, P07310, Q8CIN4, P63280, Q5F2E8, Q61316, P15532, Q02053, Q01768, P35293, Q9JMH6, P68037, Q9CW03, Q61036, Q61771, P30416, Q9WTP6, P61087, Q04447, P61089, Q9R0H0, P70296, Q60737, Q91YS8, Q3U0V1, P28738, Q9Z0J4, O08638, Q6P9R2, Q61879	336	1558	13288	0.761507	1	0.999999	100
GOTERM_MF_FAT	GO:0005524~ATP binding	26	5.97701	0.986253	P68037, Q9CW03, Q61036, P07310, Q61771, Q8CIN4, Q9WTP6, P30416, P63280, Q5F2E8, P61087, Q04447, P61089, Q61316, P70296, P15532, Q60737, Q91YS8, Q02053, Q3U0V1, P28738, Q01768, P35293, O08638, Q6P9R2, Q61879	336	1443	13288	0.71257	1	1	100
GOTERM_MF_FAT	GO:0032559~adenyl ribonucleotide binding	26	5.97701	0.988587	P68037, Q9CW03, Q61036, P07310, Q61771, Q8CIN4, Q9WTP6, P30416, P63280, Q5F2E8, P61087, Q04447, P61089, Q61316, P70296, P15532, Q60737, Q91YS8, Q02053, Q3U0V1, P28738, Q01768, P35293, O08638, Q6P9R2, Q61879	336	1460	13288	0.704273	1	1	100
UP_SEQ_FEATURE	nucleotide phosphate-binding region:ATP	15	3.44828	0.992074	Q9CW03, Q61036, Q61771, P07310, Q9WTP6, Q8CIN4, Q5F2E8, Q04447, Q60737, Q91YS8, Q02053, P28738, O08638, Q6P9R2, Q61879	427	907	16021	0.620506	1	1	100
SP_PIR_KEYWORDS	transferase	21	4.82759	0.996192	P19157, P24288, P24472, Q61036, P07310, Q8CIN4, P23492, Q9WTP6, Q9Z2A5, Q5F2E8, Q04447, P46425, O09131, Q922E4, P15532, Q60737, Q91YS8, P40142, Q8CAY6, Q01768, Q8CIH9, Q6P9R2	429	1385	17854	0.631027	1	0.999999	100
Annotation Cluster 11	Enrichment Score: 4.070920664333038
Category	Term	Count	%	PValue	Genes	List Total	Pop Hits	Pop Total	Fold Enrichment	Bonferroni	Benjamini	FDR
GOTERM_CC_FAT	GO:0043005~neuron projection	24	5.51724	2.34e-08	P10637, P55821, Q3UNH4, P06837, P63158, Q8BNY6, O08553, P32848, Q9EQF6, Q61315, P70232, Q61330, P08228, Q99KJ8, P11627, P13595, Q61301, P62774, Q8K2Q9, Q99JP4, P28738, Q9Z0J4, P12023, Q61879	301	245	12504	4.06937	7.5e-06	8.34e-07	3.16e-05
GOTERM_BP_FAT	GO:0032989~cellular component morphogenesis	25	5.74713	1.08e-05	P06837, Q8K4G5, Q9EQF6, Q61315, Q03173, P11627, Q62318, P40124, Q8K2Q9, Q02248, P12023, P60766, Q8K2K6, P63001, P70232, P08228, Q61301, Q9QXZ0, A2ALU4, P54227, P28738, P70429, O08638, P26040, Q61879	346	351	13588	2.79713	0.0195007	0.000856	0.0183795
GOTERM_BP_FAT	GO:0000902~cell morphogenesis	23	5.28736	1.35e-05	P06837, Q8K4G5, Q9EQF6, P63001, Q61315, P70232, P08228, Q03173, P11627, Q9QXZ0, Q61301, Q62318, A2ALU4, P54227, Q8K2Q9, P40124, Q02248, P28738, P70429, P12023, P60766, P26040, Q61879	346	309	13588	2.92313	0.0243226	0.00102544	0.02298
GOTERM_BP_FAT	GO:0000904~cell morphogenesis involved in differentiation	18	4.13793	2.92e-05	P06837, Q8K4G5, Q9EQF6, P63001, Q61315, P70232, P08228, P11627, Q03173, Q61301, Q62318, P54227, Q8K2Q9, Q02248, P28738, P70429, P12023, Q61879	346	212	13588	3.33439	0.0517515	0.00204171	0.0495858
GOTERM_BP_FAT	GO:0048667~cell morphogenesis involved in neuron differentiation	16	3.67816	6.3e-05	P06837, Q8K4G5, Q9EQF6, P63001, Q61315, P70232, P08228, P11627, Q03173, Q61301, P54227, Q8K2Q9, P28738, P70429, P12023, Q61879	346	182	13588	3.45246	0.108461	0.00409182	0.107099
GOTERM_BP_FAT	GO:0007409~axonogenesis	15	3.44828	7.06e-05	P06837, Q8K4G5, Q9EQF6, P63001, P70232, Q61315, P11627, Q03173, Q61301, P54227, Q8K2Q9, P28738, P70429, P12023, Q61879	346	163	13588	3.61396	0.120731	0.00414186	0.12002
GOTERM_BP_FAT	GO:0031175~neuron projection development	17	3.90805	0.000144	Q3UNH4, P06837, Q8K4G5, P14873, Q9EQF6, P63001, Q61315, P70232, P11627, Q03173, Q61301, P54227, Q8K2Q9, P28738, P70429, P12023, Q61879	346	218	13588	3.06247	0.230126	0.0070434	0.243805
GOTERM_BP_FAT	GO:0048812~neuron projection morphogenesis	15	3.44828	0.000161	P06837, Q8K4G5, Q9EQF6, P63001, P70232, Q61315, P11627, Q03173, Q61301, P54227, Q8K2Q9, P28738, P70429, P12023, Q61879	346	176	13588	3.34702	0.253667	0.00747407	0.272717
GOTERM_BP_FAT	GO:0007411~axon guidance	11	2.52874	0.000189	P06837, Q8K4G5, Q9EQF6, P70232, P63001, P28738, P12023, P70429, P11627, Q03173, Q61879	346	98	13588	4.40805	0.290956	0.00835121	0.320414
GOTERM_BP_FAT	GO:0006928~cell motion	22	5.05747	0.000461	P06837, Q8K4G5, O55033, Q9EQF6, P63001, Q61315, P70232, Q61330, Q03173, P11627, Q9QXZ0, Q61301, A2ALU4, P40124, Q61206, P62259, P11352, P28738, P70429, P12023, Q00623, Q61879	346	367	13588	2.35416	0.568199	0.0180907	0.780774
GOTERM_BP_FAT	GO:0048666~neuron development	19	4.36782	0.000487	Q3UNH4, P06837, Q8K4G5, P14873, Q9EQF6, P63001, Q61315, P70232, P08228, Q03173, P11627, Q61301, P54227, Q8K2Q9, P21279, P28738, P70429, P12023, Q61879	346	292	13588	2.55535	0.58847	0.0187136	0.825292
GOTERM_BP_FAT	GO:0030030~cell projection organization	20	4.5977	0.000523	Q3UNH4, P06837, Q8K4G5, P14873, O55033, Q9EQF6, P63001, Q61315, P70232, P08228, P11627, Q03173, Q61301, P54227, Q8K2Q9, P28738, P70429, P12023, P60766, Q61879	346	319	13588	2.46217	0.614607	0.0196684	0.886015
GOTERM_BP_FAT	GO:0030182~neuron differentiation	23	5.28736	0.000557	Q3UNH4, P06837, Q8K4G5, P14873, Q9EQF6, P63001, Q61315, P70232, P08228, Q03173, P11627, P17742, Q61301, P62774, P54227, Q8K2Q9, Q60739, P21279, P28738, P70429, P12023, P60766, Q61879	346	399	13588	2.26378	0.637621	0.0205025	0.94296
GOTERM_BP_FAT	GO:0048858~cell projection morphogenesis	15	3.44828	0.000655	P06837, Q8K4G5, Q9EQF6, P63001, P70232, Q61315, P11627, Q03173, Q61301, P54227, Q8K2Q9, P28738, P70429, P12023, Q61879	346	202	13588	2.91621	0.696868	0.0222688	1.10788
GOTERM_BP_FAT	GO:0032990~cell part morphogenesis	15	3.44828	0.00104285	P06837, Q8K4G5, Q9EQF6, P63001, P70232, Q61315, P11627, Q03173, Q61301, P54227, Q8K2Q9, P28738, P70429, P12023, Q61879	346	212	13588	2.77866	0.850591	0.0345924	1.75875
Annotation Cluster 12	Enrichment Score: 4.012940435694817
Category	Term	Count	%	PValue	Genes	List Total	Pop Hits	Pop Total	Fold Enrichment	Bonferroni	Benjamini	FDR
GOTERM_BP_FAT	GO:0006457~protein folding	16	3.67816	7.7e-07	Q9WU28, Q9CWM4, Q03958, Q9D0W5, O08915, P30416, P60904, P61759, Q9D868, Q62446, O70591, P17742, Q9QUR7, Q9CR16, Q99JP4, Q9JK48	346	127	13588	4.94761	0.00140277	7.8e-05	0.00131021
SP_PIR_KEYWORDS	Isomerase	15	3.44828	9.04e-07	O35459, Q9D0W5, P30416, P42125, O09114, Q9D868, Q62446, Q9DBJ1, P17742, Q9QUR7, Q9WUR2, Q9CR16, P34884, Q99JP4, P58044	429	118	17854	5.29039	0.000297	2.12e-05	0.0012249
SP_PIR_KEYWORDS	Rotamase	8	1.83908	1.33e-05	Q9CR16, Q99JP4, Q9D0W5, P30416, Q9D868, Q62446, P17742, Q9QUR7	429	34	17854	9.7924	0.00436954	0.000274	0.0180352
GOTERM_MF_FAT	GO:0003755~peptidyl-prolyl cis-trans isomerase activity	8	1.83908	2.23e-05	Q9CR16, Q99JP4, Q9D0W5, P30416, Q9D868, Q62446, P17742, Q9QUR7	336	35	13288	9.03946	0.0101859	0.00170489	0.0316696
GOTERM_MF_FAT	GO:0016859~cis-trans isomerase activity	8	1.83908	3.26e-05	Q9CR16, Q99JP4, Q9D0W5, P30416, Q9D868, Q62446, P17742, Q9QUR7	336	37	13288	8.55084	0.0148984	0.00187456	0.046429
INTERPRO	IPR002130:Peptidyl-prolyl cis-trans isomerase, cyclophilin-type	4	0.91954	0.00692823	Q9CR16, Q9D0W5, Q9D868, P17742	420	17	17763	9.95126	0.993879	0.17799	10.0118
UP_SEQ_FEATURE	domain:PPIase cyclophilin-type	4	0.91954	0.00961859	Q9CR16, Q9D0W5, Q9D868, P17742	427	17	16021	8.82821	0.999992	0.459914	14.4809
PIR_SUPERFAMILY	PIRSF001467:peptidylprolyl isomerase	3	0.689655	0.0175628	Q9D0W5, Q9D868, P17742	249	7	8136	14.0034	0.987207	0.516388	20.5149
Annotation Cluster 13	Enrichment Score: 3.7325848984465213
Category	Term	Count	%	PValue	Genes	List Total	Pop Hits	Pop Total	Fold Enrichment	Bonferroni	Benjamini	FDR
SP_PIR_KEYWORDS	ubl conjugation	30	6.89655	2.8e-05	Q8R550, P63158, Q8CIN4, P51859, P61957, P63280, Q61187, Q61315, Q9D1E6, P17742, Q6P8I4, P15532, Q02248, Q91WJ8, P62204, Q9QUM9, Q9R1P4, P62827, P10637, P55821, Q9Z172, P61087, P61089, P46414, P62962, P62983, P62984, Q9EQU5, Q60739, P70168	429	524	17854	2.38269	0.00915985	0.00046	0.0378945
SP_PIR_KEYWORDS	isopeptide bond	20	4.5977	4.24e-05	Q9Z172, P63158, P63280, P61957, P51859, P61087, P61089, P17742, P29595, P62962, P15532, P62983, P62984, Q9EQU5, P61961, P70168, Q9QUM9, P62204, Q9R1P4, P62827	429	277	17854	3.00489	0.0138469	0.000634	0.0574151
UP_SEQ_FEATURE	cross-link:Glycyl lysine isopeptide (Lys-Gly) (interchain with G-Cter in ubiquitin)	12	2.75862	0.00535044	P63158, P63280, P17742, P62962, P15532, P62983, P62984, Q9EQU5, P70168, Q9QUM9, P62204, Q9R1P4, P62827	427	168	16021	2.67999	0.998492	0.317617	8.31667
Annotation Cluster 14	Enrichment Score: 3.5375039344681043
Category	Term	Count	%	PValue	Genes	List Total	Pop Hits	Pop Total	Fold Enrichment	Bonferroni	Benjamini	FDR
SMART	SM00101:14_3_3	5	1.14943	9.54e-06	P68254, Q9CQV8, P61982, P63101, P62259	214	7	9131	30.4773	0.00128671	0.000429	0.0111807
INTERPRO	IPR000308:14-3-3 protein	5	1.14943	1.01e-05	P68254, Q9CQV8, P61982, P63101, P62259	420	7	17763	30.2092	0.00737395	0.000569	0.01532
UP_SEQ_FEATURE	site:Interaction with phosphoserine on interacting protein	5	1.14943	1.62e-05	P68254, Q9CQV8, P61982, P63101, P62259	427	7	16021	26.7999	0.0194152	0.00326237	0.0262003
PIR_SUPERFAMILY	PIRSF000868:14-3-3 protein	5	1.14943	2.74e-05	P68254, Q9CQV8, P61982, P63101, P62259	249	7	8136	23.3391	0.00672736	0.0022475	0.0355496
PIR_SUPERFAMILY	PIRSF000868:14-3-3	5	1.14943	2.74e-05	P68254, Q9CQV8, P61982, P63101, P62259	249	7	8136	23.3391	0.00672736	0.0022475	0.0355496
GOTERM_BP_FAT	GO:0006605~protein targeting	13	2.98851	0.000145	P68254, P61982, Q9CQV8, P63101, Q9WTQ5, O08915, P62259, P62075, P70168, P62827, P61971, Q9QXZ0	346	133	13588	3.83858	0.231983	0.00692183	0.246055
KEGG_PATHWAY	mmu04114:Oocyte meiosis	11	2.52874	0.00455644	P68254, Q9CW03, Q9CQV8, P61982, Q99JP4, P63101, Q9WTX5, P11881, P62878, P62259, P62204	191	115	5738	2.87357	0.457712	0.0837102	5.20657
KEGG_PATHWAY	mmu04110:Cell cycle	10	2.29885	0.0255224	P68254, Q9CW03, Q9CQV8, P61982, Q99JP4, P63101, Q9WTX5, P62878, P62259, P46414	191	128	5738	2.34702	0.968708	0.233938	26.1182
SP_PIR_KEYWORDS	Monooxygenase	3	0.689655	0.735154	P68254, Q9CQV8, P62259	429	108	17854	1.15605	1	0.979814	100
Annotation Cluster 15	Enrichment Score: 3.4546297599988516
Category	Term	Count	%	PValue	Genes	List Total	Pop Hits	Pop Total	Fold Enrichment	Bonferroni	Benjamini	FDR
INTERPRO	IPR016050:Proteasome, beta-type subunit, conserved site	8	1.83908	5.87e-09	P99026, Q9R1P0, O55234, Q9R1P1, Q9R1P3, Q60692, O09061, P70195	420	13	17763	26.0264	4.3e-06	7.17e-07	8.91e-06
INTERPRO	IPR000243:Peptidase T1A, proteasome beta-subunit	3	0.689655	0.014146	O55234, Q60692, P70195	420	8	17763	15.8598	0.999971	0.286	19.4408
SP_PIR_KEYWORDS	zymogen	6	1.37931	0.521019	P99026, P70677, P10605, O55234, Q60692, P70195	429	199	17854	1.25481	1	0.904747	99.9953
Annotation Cluster 16	Enrichment Score: 3.307682997360224
Category	Term	Count	%	PValue	Genes	List Total	Pop Hits	Pop Total	Fold Enrichment	Bonferroni	Benjamini	FDR
GOTERM_BP_FAT	GO:0045454~cell redox homeostasis	10	2.29885	2.45e-05	Q61171, P28352, Q9CQU0, Q8CDN6, P10639, Q9CQM5, P35700, Q91W90, Q9JMH6, Q9CQM9	346	62	13588	6.33414	0.0436103	0.001782	0.0416103
GOTERM_BP_FAT	GO:0019725~cellular homeostasis	20	4.5977	0.00123904	Q9CQU0, P70414, P28271, P10639, Q61315, Q04447, P35700, P08228, Q91W90, Q9CQM9, Q61171, O08997, Q8K2Q9, P11881, P28352, Q8CDN6, P21279, Q9CQM5, P12023, Q9JMH6	346	343	13588	2.28989	0.895538	0.0402394	2.08635
GOTERM_BP_FAT	GO:0042592~homeostatic process	27	6.2069	0.00393717	P70414, P28271, Q61315, P35700, Q9CQM9, Q8VEE4, Q61171, O08997, Q8K2Q9, Q8CDN6, Q02248, P11352, P12023, Q9JMH6, P10711, Q9CQU0, P10639, P63001, Q04447, P08228, Q91W90, P70677, P11881, P28352, P01942, P21279, Q9CQM5	346	584	13588	1.81564	0.999244	0.106231	6.48869
Annotation Cluster 17	Enrichment Score: 3.3012328205141075
Category	Term	Count	%	PValue	Genes	List Total	Pop Hits	Pop Total	Fold Enrichment	Bonferroni	Benjamini	FDR
INTERPRO	IPR012335:Thioredoxin fold	13	2.98851	7.55e-06	P19157, P24472, Q9CQU0, P10639, P35700, Q91W90, Q9CQM9, P46425, O09131, Q61171, Q8CDN6, Q9JJU8, P11352, Q9CQM5	420	106	17763	5.18686	0.00551802	0.000461	0.0114536
GOTERM_BP_FAT	GO:0045454~cell redox homeostasis	10	2.29885	2.45e-05	Q61171, P28352, Q9CQU0, Q8CDN6, P10639, Q9CQM5, P35700, Q91W90, Q9JMH6, Q9CQM9	346	62	13588	6.33414	0.0436103	0.001782	0.0416103
SP_PIR_KEYWORDS	Redox-active center	8	1.83908	3.43e-05	Q61171, Q9CQU0, Q8CDN6, P10639, Q9CQM5, P35700, Q91W90, Q9JMH6	429	39	17854	8.53697	0.0112276	0.000538	0.0464952
INTERPRO	IPR017937:Thioredoxin, conserved site	6	1.37931	0.000257	Q9CQU0, Q8CDN6, P10639, Q9CQM5, Q91W90, Q9CQM9	420	25	17763	10.1503	0.171433	0.0110013	0.388536
UP_SEQ_FEATURE	domain:Thioredoxin	6	1.37931	0.00144552	Q61171, Q8CDN6, P10639, Q9CQM5, P35700, Q9CQM9	427	32	16021	7.03498	0.826537	0.14722	2.31408
INTERPRO	IPR017936:Thioredoxin-like	6	1.37931	0.00147128	Q61171, Q9CQU0, P10639, P35700, Q91W90, Q9CQM9	420	36	17763	7.04881	0.660147	0.0478726	2.20933
INTERPRO	IPR013766:Thioredoxin domain	4	0.91954	0.0226625	Q8CDN6, P10639, Q91W90, Q9CQM9	420	26	17763	6.50659	1	0.350037	29.378
GOTERM_MF_FAT	GO:0016667~oxidoreductase activity, acting on sulfur group of donors	4	0.91954	0.049646	Q9CQU0, P10639, Q9JMH6, Q9CQM9	336	33	13288	4.79365	1	0.412778	51.552
Annotation Cluster 18	Enrichment Score: 3.0444690543200816
Category	Term	Count	%	PValue	Genes	List Total	Pop Hits	Pop Total	Fold Enrichment	Bonferroni	Benjamini	FDR
GOTERM_CC_FAT	GO:0016272~prefoldin complex	5	1.14943	6.08e-05	Q9WU28, Q9CWM4, Q03958, P61759, O70591	301	10	12504	20.7708	0.0192839	0.000973	0.0820813
GOTERM_CC_FAT	GO:0044445~cytosolic part	8	1.83908	0.000747	Q9WU28, A8DUK4, Q9CWM4, Q03958, P01942, P17182, P61759, O70591	301	63	12504	5.27511	0.212739	0.00991696	1.00362
GOTERM_MF_FAT	GO:0051082~unfolded protein binding	8	1.83908	0.00186759	Q9WU28, Q9CWM4, Q03958, O08915, P60904, P61759, O70591, P48428	336	70	13288	4.51973	0.576794	0.0557142	2.62528
INTERPRO	IPR002777:Prefoldin beta-like	3	0.689655	0.00781895	Q9CWM4, Q03958, O70591	420	6	17763	21.1464	0.996829	0.191928	11.2288
Annotation Cluster 19	Enrichment Score: 3.0074070770020187
Category	Term	Count	%	PValue	Genes	List Total	Pop Hits	Pop Total	Fold Enrichment	Bonferroni	Benjamini	FDR
SP_PIR_KEYWORDS	endosome	15	3.44828	0.000314	Q9D8B3, P51150, Q61187, Q62419, Q99LI8, P35278, P62492, Q8VEH3, O35551, Q9QZ88, Q9D7S9, Q6NVE8, P62331, Q9CQD1, O70439	429	198	17854	3.15286	0.0980847	0.00412087	0.424302
GOTERM_CC_FAT	GO:0005768~endosome	16	3.67816	0.00112982	P63028, Q9D8B3, P51150, Q61187, Q62419, Q99LI8, P35278, P62492, Q8VEH3, O35551, Q9QZ88, Q9D7S9, Q6NVE8, P62331, Q9CQD1, O70439	301	252	12504	2.63756	0.303542	0.0143657	1.51392
KEGG_PATHWAY	mmu04144:Endocytosis	16	3.67816	0.00268045	Q8R550, Q9D8B3, Q61187, Q62419, Q99LI8, P35278, Q61411, P62492, O35551, Q9JK48, P46638, Q9D7S9, P62331, Q9CQD1, Q8CFI0, P60766	191	202	5738	2.37956	0.302088	0.0694063	3.0937
Annotation Cluster 20	Enrichment Score: 2.9014201330474347
Category	Term	Count	%	PValue	Genes	List Total	Pop Hits	Pop Total	Fold Enrichment	Bonferroni	Benjamini	FDR
GOTERM_BP_FAT	GO:0016192~vesicle-mediated transport	31	7.12644	2.9e-06	P62821, Q8R550, Q9ER00, Q61411, Q9CZC8, P60521, Q9WUM4, P40124, P15532, Q02248, P12023, P61264, Q9CQD1, P53994, Q99MI1, P60766, Q9Z0R4, P35279, P63044, Q62419, P63001, O35551, O88952, Q9QZ88, Q9D7S9, P62331, Q8BTM8, Q5SV85, P61294, O70439, Q61879	346	466	13588	2.61249	0.00526116	0.000251	0.00492347
GOTERM_BP_FAT	GO:0016044~membrane organization	18	4.13793	0.000595	Q9Z0R4, Q8R550, P63044, Q62419, Q61411, P63001, P08228, Q9WUM4, O35551, P40124, P15532, Q9JK48, P62075, P12023, Q5SV85, Q9CQD1, Q61879	346	272	13588	2.59886	0.66161	0.0210221	1.00627
GOTERM_BP_FAT	GO:0006897~endocytosis	12	2.75862	0.00861571	Q9Z0R4, P40124, Q8R550, P15532, Q62419, Q61411, P63001, Q5SV85, P12023, Q9CQD1, Q9WUM4, O35551	346	188	13588	2.5067	1	0.187342	13.6839
GOTERM_BP_FAT	GO:0010324~membrane invagination	12	2.75862	0.00861571	Q9Z0R4, P40124, Q8R550, P15532, Q62419, Q61411, P63001, Q5SV85, P12023, Q9CQD1, Q9WUM4, O35551	346	188	13588	2.5067	1	0.187342	13.6839
SP_PIR_KEYWORDS	Endocytosis	7	1.6092	0.0243481	Q9Z0R4, Q8R550, P15532, Q62419, Q5SV85, P12023, O35551	429	93	17854	3.13252	0.999699	0.168322	28.3962
Annotation Cluster 21	Enrichment Score: 2.616122460585723
Category	Term	Count	%	PValue	Genes	List Total	Pop Hits	Pop Total	Fold Enrichment	Bonferroni	Benjamini	FDR
GOTERM_BP_FAT	GO:0034614~cellular response to reactive oxygen species	6	1.37931	6.69e-05	Q61171, P11352, P08228, P35700, Q9JMH6, P24270	346	18	13588	13.0906	0.114718	0.00405341	0.113666
GOTERM_BP_FAT	GO:0042743~hydrogen peroxide metabolic process	6	1.37931	0.000116	Q61171, P11352, P08228, P35700, Q9JMH6, P24270	346	20	13588	11.7815	0.190599	0.00620013	0.197177
GOTERM_BP_FAT	GO:0042744~hydrogen peroxide catabolic process	5	1.14943	0.000172	Q61171, P11352, P35700, Q9JMH6, P24270	346	12	13588	16.3632	0.269082	0.00780573	0.292142
GOTERM_BP_FAT	GO:0070301~cellular response to hydrogen peroxide	5	1.14943	0.000172	Q61171, P11352, P35700, Q9JMH6, P24270	346	12	13588	16.3632	0.269082	0.00780573	0.292142
GOTERM_BP_FAT	GO:0034599~cellular response to oxidative stress	6	1.37931	0.000189	Q61171, P11352, P08228, P35700, Q9JMH6, P24270	346	22	13588	10.7105	0.291415	0.00816849	0.321017
GOTERM_BP_FAT	GO:0042542~response to hydrogen peroxide	6	1.37931	0.000293	Q61171, P11352, P08228, P35700, Q9JMH6, P24270	346	24	13588	9.81792	0.413341	0.0117814	0.496541
GOTERM_BP_FAT	GO:0006979~response to oxidative stress	9	2.06897	0.00162748	Q61171, O08997, P11352, O55234, P08228, P35700, Q9JMH6, P24270, Q6P9R2	346	87	13588	4.06259	0.948578	0.0516147	2.73195
GOTERM_BP_FAT	GO:0000302~response to reactive oxygen species	6	1.37931	0.00202297	Q61171, P11352, P08228, P35700, Q9JMH6, P24270	346	36	13588	6.54528	0.975018	0.0606201	3.38513
GOTERM_MF_FAT	GO:0016209~antioxidant activity	6	1.37931	0.00315197	Q61171, P11352, P08228, P35700, Q9JMH6, P24270	336	40	13288	5.93214	0.765944	0.0818764	4.39338
GOTERM_BP_FAT	GO:0006800~oxygen and reactive oxygen species metabolic process	6	1.37931	0.00656066	Q61171, P11352, P08228, P35700, Q9JMH6, P24270	346	47	13588	5.01341	0.999994	0.157454	10.5901
SP_PIR_KEYWORDS	peroxidase	4	0.91954	0.015018	Q61171, P11352, P35700, P24270	429	22	17854	7.56686	0.993115	0.119839	18.5394
SP_PIR_KEYWORDS	antioxidant	3	0.689655	0.0184616	Q61171, P08228, P35700	429	9	17854	13.8726	0.997825	0.142098	22.3151
GOTERM_BP_FAT	GO:0010035~response to inorganic substance	7	1.6092	0.0295504	Q61171, P07724, P11352, P08228, P35700, Q9JMH6, P24270	346	92	13588	2.98806	1	0.399966	39.957
GOTERM_MF_FAT	GO:0004601~peroxidase activity	4	0.91954	0.0326586	Q61171, P11352, P35700, P24270	336	28	13288	5.64966	1	0.330979	37.6583
GOTERM_MF_FAT	GO:0016684~oxidoreductase activity, acting on peroxide as acceptor	4	0.91954	0.0326586	Q61171, P11352, P35700, P24270	336	28	13288	5.64966	1	0.330979	37.6583
GOTERM_MF_FAT	GO:0008430~selenium binding	3	0.689655	0.183453	Q61171, P11352, Q9JMH6	336	31	13288	3.82719	1	0.772321	94.4107
Annotation Cluster 22	Enrichment Score: 2.5671782210619982
Category	Term	Count	%	PValue	Genes	List Total	Pop Hits	Pop Total	Fold Enrichment	Bonferroni	Benjamini	FDR
SMART	SM00727:STI1	5	1.14943	3.31e-05	Q60864, P54728, Q99L47, Q8R317, Q9QZM0	214	9	9131	23.7046	0.00445737	0.00111621	0.0387878
INTERPRO	IPR006636:Heat shock chaperonin-binding	5	1.14943	3.5e-05	Q60864, P54728, Q99L47, Q8R317, Q9QZM0	420	9	17763	23.496	0.0253341	0.00183122	0.053105
INTERPRO	IPR019954:Ubiquitin conserved site	6	1.37931	0.000531	P29595, P54728, P62983, P62984, Q78JW9, Q8R317, Q9QZM0	420	29	17763	8.75025	0.322286	0.0213809	0.802084
INTERPRO	IPR000449:Ubiquitin-associated/translation elongation factor EF1B, N-terminal	5	1.14943	0.0119626	P54728, P61087, P56399, Q8R317, Q9QZM0	420	38	17763	5.56485	0.999852	0.254759	16.6907
SMART	SM00165:UBA	5	1.14943	0.0203352	P54728, P61087, P56399, Q8R317, Q9QZM0	214	45	9131	4.74091	0.93756	0.206363	21.405
INTERPRO	IPR015940:Ubiquitin-associated/translation elongation factor EF1B, N-terminal, eukaryote	5	1.14943	0.0212431	P54728, P61087, P56399, Q8R317, Q9QZM0	420	45	17763	4.69921	1	0.346476	27.8055
UP_SEQ_FEATURE	domain:UBA	3	0.689655	0.33716	P61087, Q8R317, Q9QZM0	427	45	16021	2.50133	1	0.99817	99.8713
Annotation Cluster 23	Enrichment Score: 2.43847892820659
Category	Term	Count	%	PValue	Genes	List Total	Pop Hits	Pop Total	Fold Enrichment	Bonferroni	Benjamini	FDR
GOTERM_BP_FAT	GO:0051494~negative regulation of cytoskeleton organization	10	2.29885	2.77e-06	P54227, P10637, P62962, P20065, P14873, P27546, Q61315, P70429, Q6ZWY8, A2ALU4	346	48	13588	8.1816	0.00502649	0.000252	0.00470331
GOTERM_BP_FAT	GO:0051493~regulation of cytoskeleton organization	13	2.98851	7.55e-06	P10637, P34022, P20065, P14873, P63001, Q61315, P46414, A2ALU4, P54227, P62962, P27546, P70429, Q6ZWY8	346	99	13588	5.15689	0.0136542	0.000625	0.0128315
GOTERM_BP_FAT	GO:0010639~negative regulation of organelle organization	10	2.29885	2.45e-05	P54227, P10637, P62962, P20065, P14873, P27546, Q61315, P70429, Q6ZWY8, A2ALU4	346	62	13588	6.33414	0.0436103	0.001782	0.0416103
GOTERM_BP_FAT	GO:0033043~regulation of organelle organization	15	3.44828	3.78e-05	P10637, P34022, P20065, P14873, P63001, Q61315, P61089, P46414, A2ALU4, P54227, P62962, P27546, P70429, P60766, Q6ZWY8	346	154	13588	3.82516	0.0665889	0.00254895	0.0642976
GOTERM_BP_FAT	GO:0032271~regulation of protein polymerization	9	2.06897	8.89e-05	P54227, P10637, P62962, P20065, P63001, Q61315, P70429, P46414, Q6ZWY8	346	57	13588	6.20079	0.149525	0.00504848	0.151055
GOTERM_BP_FAT	GO:0043244~regulation of protein complex disassembly	8	1.83908	9.39e-05	P10637, P14873, Q9D0J8, P27546, Q61315, P70429, A2ALU4, P63242	346	43	13588	7.30636	0.157209	0.00516953	0.159514
GOTERM_BP_FAT	GO:0051129~negative regulation of cellular component organization	11	2.52874	0.000122	P54227, P10637, P62962, P20065, P14873, Q99P72, P27546, Q61315, P70429, Q6ZWY8, A2ALU4	346	93	13588	4.64504	0.198947	0.00631792	0.206834
GOTERM_BP_FAT	GO:0032886~regulation of microtubule-based process	8	1.83908	0.000127	P54227, P10637, Q9JJG0, P34022, P14873, P27546, Q61315, P46414	346	45	13588	6.98163	0.20595	0.00638531	0.215012
GOTERM_BP_FAT	GO:0043254~regulation of protein complex assembly	9	2.06897	0.000228	P54227, P10637, P62962, P20065, P63001, Q61315, P70429, P46414, Q6ZWY8	346	65	13588	5.43762	0.339569	0.00960156	0.386472
GOTERM_BP_FAT	GO:0070507~regulation of microtubule cytoskeleton organization	7	1.6092	0.000262	P54227, P10637, P34022, P14873, P27546, Q61315, P46414	346	36	13588	7.63616	0.380066	0.0108081	0.445291
SP_PIR_KEYWORDS	microtubule binding	4	0.91954	0.000446	P10637, Q61771, P14873, P27546	429	7	17854	23.7816	0.136399	0.00562428	0.60218
GOTERM_BP_FAT	GO:0031111~negative regulation of microtubule polymerization or depolymerization	5	1.14943	0.000584	P54227, P10637, P14873, P27546, Q61315	346	16	13588	12.2724	0.654775	0.0210466	0.987786
GOTERM_BP_FAT	GO:0031110~regulation of microtubule polymerization or depolymerization	6	1.37931	0.000623	P54227, P10637, P14873, P27546, Q61315, P46414	346	28	13588	8.41536	0.6785	0.0215859	1.05356
GOTERM_BP_FAT	GO:0043242~negative regulation of protein complex disassembly	6	1.37931	0.00177845	P10637, P14873, P27546, Q61315, P70429, A2ALU4	346	35	13588	6.73229	0.960962	0.05531	2.98177
GOTERM_BP_FAT	GO:0044087~regulation of cellular component biogenesis	9	2.06897	0.001883	P54227, P10637, P62962, P20065, P63001, Q61315, P70429, P46414, Q6ZWY8	346	89	13588	3.97129	0.967745	0.0574893	3.15444
GOTERM_BP_FAT	GO:0031113~regulation of microtubule polymerization	4	0.91954	0.00301017	P54227, P10637, Q61315, P46414	346	12	13588	13.0906	0.995884	0.0874812	4.99762
GOTERM_BP_FAT	GO:0032272~negative regulation of protein polymerization	5	1.14943	0.00451599	P54227, P62962, P20065, P70429, Q6ZWY8	346	27	13588	7.27253	0.999738	0.11746	7.40852
GOTERM_BP_FAT	GO:0031333~negative regulation of protein complex assembly	5	1.14943	0.00451599	P54227, P62962, P20065, P70429, Q6ZWY8	346	27	13588	7.27253	0.999738	0.11746	7.40852
GOTERM_BP_FAT	GO:0031114~regulation of microtubule depolymerization	4	0.91954	0.00479635	P10637, P14873, P27546, Q61315	346	14	13588	11.2205	0.999843	0.122559	7.85099
GOTERM_BP_FAT	GO:0007026~negative regulation of microtubule depolymerization	4	0.91954	0.00479635	P10637, P14873, P27546, Q61315	346	14	13588	11.2205	0.999843	0.122559	7.85099
GOTERM_BP_FAT	GO:0042989~sequestering of actin monomers	3	0.689655	0.00610984	P62962, P20065, Q6ZWY8	346	5	13588	23.563	0.999986	0.151436	9.89755
GOTERM_BP_FAT	GO:0008064~regulation of actin polymerization or depolymerization	6	1.37931	0.00852081	P62962, P20065, P63001, P70429, Q6ZWY8, A2ALU4	346	50	13588	4.7126	1	0.1877	13.5433
GOTERM_BP_FAT	GO:0030832~regulation of actin filament length	6	1.37931	0.00925533	P62962, P20065, P63001, P70429, Q6ZWY8, A2ALU4	346	51	13588	4.6202	1	0.197499	14.6261
GOTERM_BP_FAT	GO:0051235~maintenance of location	5	1.14943	0.00934752	P62962, P20065, P07724, Q8BTM8, Q6ZWY8	346	33	13588	5.95025	1	0.19698	14.7611
GOTERM_BP_FAT	GO:0010638~positive regulation of organelle organization	6	1.37931	0.0100324	P10637, P34022, P63001, Q61315, P61089, P46414	346	52	13588	4.53135	1	0.205181	15.7576
GOTERM_BP_FAT	GO:0032273~positive regulation of protein polymerization	4	0.91954	0.0116259	P10637, P63001, Q61315, P46414	346	19	13588	8.26772	1	0.228821	18.0342
GOTERM_BP_FAT	GO:0051130~positive regulation of cellular component organization	9	2.06897	0.0125454	B2RXS4, P10637, P34022, P63001, Q9D0J8, Q61315, P61089, P46414, P63242	346	122	13588	2.89709	1	0.23709	19.3214
GOTERM_BP_FAT	GO:0032956~regulation of actin cytoskeleton organization	6	1.37931	0.0179056	P62962, P20065, P63001, P70429, Q6ZWY8, A2ALU4	346	60	13588	3.92717	1	0.300802	26.4543
GOTERM_BP_FAT	GO:0032970~regulation of actin filament-based process	6	1.37931	0.0191115	P62962, P20065, P63001, P70429, Q6ZWY8, A2ALU4	346	61	13588	3.86279	1	0.3148	27.975
GOTERM_BP_FAT	GO:0031346~positive regulation of cell projection organization	4	0.91954	0.019722	B2RXS4, P10637, P63001, Q61315	346	23	13588	6.82986	1	0.320292	28.7336
GOTERM_BP_FAT	GO:0031334~positive regulation of protein complex assembly	4	0.91954	0.0221248	P10637, P63001, Q61315, P46414	346	24	13588	6.54528	1	0.343116	31.6467
GOTERM_BP_FAT	GO:0030837~negative regulation of actin filament polymerization	4	0.91954	0.0246799	P62962, P20065, P70429, Q6ZWY8	346	25	13588	6.28347	1	0.362883	34.6213
GOTERM_BP_FAT	GO:0031116~positive regulation of microtubule polymerization	3	0.689655	0.0252798	P10637, Q61315, P46414	346	10	13588	11.7815	1	0.367055	35.3018
GOTERM_BP_FAT	GO:0031112~positive regulation of microtubule polymerization or depolymerization	3	0.689655	0.0252798	P10637, Q61315, P46414	346	10	13588	11.7815	1	0.367055	35.3018
GOTERM_BP_FAT	GO:0030833~regulation of actin filament polymerization	5	1.14943	0.0268772	P62962, P20065, P63001, P70429, Q6ZWY8	346	45	13588	4.36352	1	0.382419	37.0814
GOTERM_BP_FAT	GO:0051495~positive regulation of cytoskeleton organization	4	0.91954	0.0273871	P10637, P63001, Q61315, P46414	346	26	13588	6.0418	1	0.382367	37.6398
GOTERM_BP_FAT	GO:0045185~maintenance of protein location	4	0.91954	0.0332558	P62962, P20065, Q8BTM8, Q6ZWY8	346	28	13588	5.61024	1	0.428907	43.7389
GOTERM_BP_FAT	GO:0032535~regulation of cellular component size	9	2.06897	0.0530802	P10637, P62962, P20065, Q99P72, P63001, P12023, P70429, Q6ZWY8, A2ALU4	346	161	13588	2.19531	1	0.563127	60.4469
GOTERM_BP_FAT	GO:0051270~regulation of cell motion	7	1.6092	0.0549688	P54227, P20065, P63158, Q99P72, P63001, Q61315, P46414	346	107	13588	2.56918	1	0.570164	61.7672
GOTERM_BP_FAT	GO:0031344~regulation of cell projection organization	5	1.14943	0.0564288	B2RXS4, P10637, Q99P72, P63001, Q61315	346	57	13588	3.44488	1	0.577003	62.7593
SP_PIR_KEYWORDS	tandem repeat	3	0.689655	0.0749799	P10637, P14873, P27546	429	19	17854	6.57122	1	0.352485	65.221
GOTERM_BP_FAT	GO:0000226~microtubule cytoskeleton organization	6	1.37931	0.151997	P54227, Q9CW03, P10637, Q9JJG0, P34022, P14873	346	111	13588	2.12279	1	0.813289	93.9422
GOTERM_BP_FAT	GO:0030334~regulation of cell migration	5	1.14943	0.205722	P20065, P63158, Q99P72, P63001, Q61315	346	92	13588	2.13433	1	0.885035	98.0097
GOTERM_BP_FAT	GO:0040012~regulation of locomotion	5	1.14943	0.305661	P20065, P63158, Q99P72, P63001, Q61315	346	110	13588	1.78508	1	0.940176	99.7978
Annotation Cluster 24	Enrichment Score: 2.3975622577713054
Category	Term	Count	%	PValue	Genes	List Total	Pop Hits	Pop Total	Fold Enrichment	Bonferroni	Benjamini	FDR
INTERPRO	IPR018248:EF hand	13	2.98851	6.9e-05	Q9Z0R4, Q61233, Q6P069, Q8BNY6, P32848, P62204, O35887, Q9R1K9, Q9QXZ0, Q60605, Q3THE2, Q05186, Q91X97	420	132	17763	4.16521	0.0493523	0.00336843	0.104715
SMART	SM00054:EFh	13	2.98851	8.17e-05	Q9Z0R4, Q61233, Q6P069, Q8BNY6, P32848, P62204, O35887, Q9R1K9, Q9QXZ0, Q60605, Q3THE2, Q05186, Q91X97	214	137	9131	4.04881	0.010968	0.0022033	0.0957293
INTERPRO	IPR002048:Calcium-binding EF-hand	13	2.98851	9.9e-05	Q9Z0R4, Q61233, Q6P069, Q8BNY6, P32848, P62204, O35887, Q9R1K9, Q9QXZ0, Q60605, Q3THE2, Q05186, Q91X97	420	137	17763	4.01319	0.0699689	0.00452332	0.150044
INTERPRO	IPR011992:EF-Hand type	15	3.44828	0.00102999	Q9Z0R4, P51432, Q8BNY6, Q6P069, P32848, Q9QXZ0, Q91X97, Q3THE2, Q61233, P62204, O35887, Q5SV85, Q9R1K9, Q60605, Q05186	420	227	17763	2.79468	0.530163	0.0389763	1.5515
UP_SEQ_FEATURE	domain:EF-hand 2	13	2.98851	0.00119214	Q9Z0R4, Q61233, Q6P069, Q8BNY6, P32848, P62204, O35887, Q9R1K9, Q9QXZ0, Q60605, Q3THE2, Q05186, Q91X97	427	160	16021	3.04849	0.764146	0.165204	1.91212
UP_SEQ_FEATURE	domain:EF-hand 1	13	2.98851	0.001258	Q9Z0R4, Q61233, Q6P069, Q8BNY6, P32848, P62204, O35887, Q9R1K9, Q9QXZ0, Q60605, Q3THE2, Q05186, Q91X97	427	161	16021	3.02956	0.782247	0.155809	2.01674
UP_SEQ_FEATURE	calcium-binding region:1	11	2.52874	0.00136756	Q9Z0R4, Q61233, Q6P069, Q8BNY6, P32848, P62204, O35887, Q9R1K9, Q9QXZ0, Q05186, Q91X97	427	120	16021	3.43932	0.809336	0.15272	2.19056
UP_SEQ_FEATURE	domain:EF-hand 3	9	2.06897	0.00149572	Q6P069, Q8BNY6, P62204, O35887, Q9R1K9, Q60605, Q05186, Q91X97, Q3THE2	427	82	16021	4.11804	0.836783	0.140201	2.39353
UP_SEQ_FEATURE	calcium-binding region:2	10	2.29885	0.00265809	Q9Z0R4, Q61233, Q6P069, Q8BNY6, P32848, P62204, O35887, Q9R1K9, Q9QXZ0, Q91X97	427	110	16021	3.4109	0.960174	0.20565	4.21639
UP_SEQ_FEATURE	domain:EF-hand 4	7	1.6092	0.00329001	Q6P069, Q8BNY6, P62204, O35887, Q9R1K9, Q05186, Q91X97	427	55	16021	4.77526	0.981514	0.2336	5.19392
INTERPRO	IPR018249:EF-HAND 2	13	2.98851	0.00352449	Q9Z0R4, Q61233, Q6P069, Q8BNY6, P32848, P62204, O35887, Q9R1K9, Q9QXZ0, Q60605, Q3THE2, Q05186, Q91X97	420	205	17763	2.68199	0.924831	0.102223	5.21638
INTERPRO	IPR018247:EF-HAND 1	12	2.75862	0.0117152	Q9Z0R4, Q61233, Q6P069, Q8BNY6, P32848, P62204, O35887, Q9R1K9, Q9QXZ0, Q05186, Q91X97, Q3THE2	420	211	17763	2.40528	0.999823	0.257595	16.3736
PIR_SUPERFAMILY	PIRSF002350:calmodulin	4	0.91954	0.0280883	Q8BNY6, P62204, Q9R1K9, Q91X97	249	22	8136	5.94085	0.999096	0.632573	30.8697
UP_SEQ_FEATURE	calcium-binding region:3	4	0.91954	0.0565706	Q8BNY6, P62204, Q05186, Q91X97	427	33	16021	4.54787	1	0.828475	61.0354
INTERPRO	IPR001125:Recoverin	3	0.689655	0.0940953	Q8BNY6, P62204, Q91X97	420	22	17763	5.76721	1	0.75167	77.6752
SP_PIR_KEYWORDS	calcium	20	4.5977	0.409494	Q9Z0R4, P63028, Q8R0F8, P51432, P70414, Q8BNY6, Q6P069, P32848, Q99N28, Q9QXZ0, Q3THE2, Q91X97, Q6IRU2, P11881, Q61233, P40142, P62204, O35887, Q9R1K9, Q05186	429	731	17854	1.13865	1	0.85734	99.9206
GOTERM_MF_FAT	GO:0005509~calcium ion binding	23	5.28736	0.447226	Q9Z0R4, P63028, Q8R0F8, P51432, P70414, Q8BNY6, Q6P069, P32848, Q99N28, Q9QXZ0, Q3THE2, Q91X97, Q6IRU2, P11881, Q61233, P40142, Q62165, P62204, O35887, Q5SV85, Q9R1K9, Q60605, Q05186	336	840	13288	1.08285	1	0.956473	99.9783
Annotation Cluster 25	Enrichment Score: 2.3835857470192114
Category	Term	Count	%	PValue	Genes	List Total	Pop Hits	Pop Total	Fold Enrichment	Bonferroni	Benjamini	FDR
GOTERM_MF_FAT	GO:0005516~calmodulin binding	11	2.52874	0.000606	P06837, Q91YS8, Q9JMG1, P70414, P63044, Q9ERG2, Q9Z0J4, O08638, P26645, Q61879, P28667	336	114	13288	3.816	0.243428	0.0229783	0.859328
SP_PIR_KEYWORDS	calmodulin-binding	10	2.29885	0.000826	P06837, Q91YS8, Q9JMG1, P70414, Q9ERG2, Q9Z0J4, O08638, P26645, Q61879, P28667	429	103	17854	4.04055	0.238081	0.00966424	1.11372
UP_SEQ_FEATURE	region of interest:Calmodulin-binding	4	0.91954	0.141103	Q91YS8, P70414, Q9ERG2, Q9Z0J4	427	49	16021	3.06285	1	0.946272	91.4723
Annotation Cluster 26	Enrichment Score: 2.363029245543548
Category	Term	Count	%	PValue	Genes	List Total	Pop Hits	Pop Total	Fold Enrichment	Bonferroni	Benjamini	FDR
GOTERM_MF_FAT	GO:0019899~enzyme binding	17	3.90805	0.000232	P61982, Q61036, Q62048, P61087, P08228, Q62426, O35900, P26645, Q7TN79, P62962, Q02248, Q8BTM8, Q8BPM0, Q9Z0J4, Q99MI1, Q8R317, P30999	336	229	13288	2.93585	0.101146	0.0106068	0.329364
GOTERM_MF_FAT	GO:0005080~protein kinase C binding	4	0.91954	0.00225416	P61982, Q62048, Q8BTM8, P26645	336	11	13288	14.381	0.645868	0.0628204	3.16061
GOTERM_MF_FAT	GO:0019900~kinase binding	7	1.6092	0.0203131	Q7TN79, P61982, Q62048, Q8BTM8, O35900, Q8R317, P26645	336	85	13288	3.25686	0.999921	0.248788	25.3278
GOTERM_MF_FAT	GO:0019901~protein kinase binding	6	1.37931	0.0332683	Q7TN79, P61982, Q62048, Q8BTM8, O35900, P26645	336	71	13288	3.34205	1	0.329057	38.2152
Annotation Cluster 27	Enrichment Score: 2.209048874204613
Category	Term	Count	%	PValue	Genes	List Total	Pop Hits	Pop Total	Fold Enrichment	Bonferroni	Benjamini	FDR
SP_PIR_KEYWORDS	ubl conjugation pathway	26	5.97701	0.000288	P68037, Q9WTX5, Q9Z172, P63280, P61957, P58321, Q9Z2A5, Q9D2M8, P61087, P61089, Q9CQV6, P56399, Q9JKB1, P29595, Q91VR7, Q99JP4, P54728, P62983, P62984, P83940, P62878, Q02053, P61961, P62869, Q8CFI0, Q9CPX6	429	484	17854	2.23566	0.090282	0.00393476	0.388967
GOTERM_MF_FAT	GO:0019787~small conjugating protein ligase activity	12	2.75862	0.000318	P68037, Q9Z172, Q9WTX5, Q61187, P62878, P63280, P61957, Q9D2M8, P61087, P61089, Q9CPX6	336	125	13288	3.79657	0.136122	0.013214	0.451673
GOTERM_MF_FAT	GO:0016881~acid-amino acid ligase activity	13	2.98851	0.00102438	P68037, Q9Z172, Q9WTX5, Q61187, P62878, P63280, P61957, Q9D2M8, P61087, P61089, Q8CFI0, Q9CPX6	336	166	13288	3.0971	0.375906	0.035616	1.448
INTERPRO	IPR016135:Ubiquitin-conjugating enzyme/RWD-like	7	1.6092	0.00109804	P68037, Q61187, P63280, Q9CQK7, Q9D2M8, P61087, P61089	420	50	17763	5.921	0.553047	0.0376218	1.65321
SMART	SM00212:UBCc	6	1.37931	0.00277718	P68037, Q61187, P63280, Q9D2M8, P61087, P61089	214	42	9131	6.09546	0.313014	0.0522215	3.20784
INTERPRO	IPR000608:Ubiquitin-conjugating enzyme, E2	6	1.37931	0.00295778	P68037, Q61187, P63280, Q9D2M8, P61087, P61089	420	42	17763	6.04184	0.885966	0.0900838	4.39515
GOTERM_MF_FAT	GO:0016879~ligase activity, forming carbon-nitrogen bonds	13	2.98851	0.0036284	P68037, Q9Z172, Q9WTX5, Q61187, P62878, P63280, P61957, Q9D2M8, P61087, P61089, Q8CFI0, Q9CPX6	336	193	13288	2.66383	0.812148	0.0842439	5.04162
UP_SEQ_FEATURE	active site:Glycyl thioester intermediate	7	1.6092	0.00551687	P68037, P63280, Q02053, P61087, P61089, Q8CFI0, Q9CPX6	427	61	16021	4.30556	0.998768	0.310777	8.56465
KEGG_PATHWAY	mmu04120:Ubiquitin mediated proteolysis	11	2.52874	0.0143074	P68037, Q99JP4, Q9WTX5, P83940, P62878, P63280, Q02053, P61087, P61089, P62869, Q8CFI0	191	136	5738	2.42986	0.855002	0.175603	15.5259
PIR_SUPERFAMILY	PIRSF001567:ubiquitin-protein ligase E2	3	0.689655	0.0578637	P68037, P63280, P61089	249	13	8136	7.54032	1	0.803916	53.8081
GOTERM_MF_FAT	GO:0004842~ubiquitin-protein ligase activity	5	1.14943	0.267349	P68037, Q9WTX5, P62878, P61087, P61089	336	104	13288	1.90133	1	0.855399	98.8052
SP_PIR_KEYWORDS	ligase	6	1.37931	0.828135	P68037, P63280, Q02053, P61087, P61089, Q8CFI0	429	290	17854	0.861056	1	0.992931	100
Annotation Cluster 28	Enrichment Score: 1.9993885907015827
Category	Term	Count	%	PValue	Genes	List Total	Pop Hits	Pop Total	Fold Enrichment	Bonferroni	Benjamini	FDR
UP_SEQ_FEATURE	cross-link:Glycyl lysine isopeptide (Gly-Lys) (interchain with K-? in acceptor proteins)	6	1.37931	2.93e-06	P29595, Q9Z172, P62983, P62984, P61957, P61961	427	10	16021	22.5119	0.00354305	0.000887	0.00474359
PIR_SUPERFAMILY	PIRSF005358:small ubiquitin-related modifier 1	3	0.689655	0.00870782	Q9Z172, P61957	249	5	8136	19.6048	0.883691	0.349687	10.7144
GOTERM_MF_FAT	GO:0019789~SUMO ligase activity	3	0.689655	0.0122373	Q9Z172, P61957	336	7	13288	16.949	0.996531	0.218278	16.0736
GOTERM_BP_FAT	GO:0016925~protein sumoylation	3	0.689655	0.0124055	Q9Z172, P61957	346	7	13588	16.8307	1	0.237204	19.1268
GOTERM_BP_FAT	GO:0032446~protein modification by small protein conjugation	7	1.6092	0.015096	P29595, Q6P8I4, Q9Z172, P62878, P61957, P61089	346	79	13588	3.47977	1	0.270167	22.7931
GOTERM_BP_FAT	GO:0070647~protein modification by small protein conjugation or removal	8	1.83908	0.0166605	P29595, Q6P8I4, Q9Z172, P62878, P61957, P61089, Q9JKB1	346	104	13588	3.0209	1	0.291033	24.8524
UP_SEQ_FEATURE	cross-link:Glycyl lysine isopeptide (Lys-Gly) (interchain with G-Cter in SUMO)	5	1.14943	0.206569	Q9Z172, P51859, P61957, P61087	427	88	16021	2.13181	1	0.982769	97.6365
GOTERM_BP_FAT	GO:0016567~protein ubiquitination	3	0.689655	0.502413	Q6P8I4, P62878, P61089	346	66	13588	1.78508	1	0.986382	99.9993
Annotation Cluster 29	Enrichment Score: 1.9742840495172058
Category	Term	Count	%	PValue	Genes	List Total	Pop Hits	Pop Total	Fold Enrichment	Bonferroni	Benjamini	FDR
GOTERM_CC_FAT	GO:0005938~cell cortex	12	2.75862	0.000222	P40124, Q6IRU2, Q61792, P48193, Q8BTM8, Q60648, Q9CQM9, Q9QXZ0, A2ALU4, P26645, Q61879, P26040	301	126	12504	3.95634	0.0684626	0.00307868	0.29862
GOTERM_CC_FAT	GO:0030863~cortical cytoskeleton	5	1.14943	0.0192333	P40124, Q6IRU2, Q61792, P48193, A2ALU4	301	43	12504	4.83041	0.998	0.143897	23.0544
GOTERM_CC_FAT	GO:0044448~cell cortex part	6	1.37931	0.0307168	P40124, Q6IRU2, Q61792, P48193, Q60648, A2ALU4	301	73	12504	3.41437	0.999954	0.207192	34.3614
GOTERM_CC_FAT	GO:0030864~cortical actin cytoskeleton	3	0.689655	0.096799	P40124, Q61792, A2ALU4	301	22	12504	5.66475	1	0.441093	74.6876
Annotation Cluster 30	Enrichment Score: 1.8659343814710265
Category	Term	Count	%	PValue	Genes	List Total	Pop Hits	Pop Total	Fold Enrichment	Bonferroni	Benjamini	FDR
GOTERM_CC_FAT	GO:0045202~synapse	18	4.13793	0.00181655	Q9Z0R4, B1AZP2, P97300, Q8R550, P06837, Q9CR51, P63044, Q8BNY6, P11627, Q03173, Q99JP6, O88952, P11881, Q9Z0J4, P12023, Q91XM9, Q9ERB0, Q61879	301	319	12504	2.34404	0.441122	0.020565	2.42371
SP_PIR_KEYWORDS	cell junction	18	4.13793	0.014093	Q9Z0R4, Q8R550, Q9QZQ1, P06837, P63044, Q8BNY6, Q61315, Q03173, Q99N28, Q61301, A2ALU4, Q99JP6, O88952, Q61233, Q02248, Q6DFV3, Q91XM9, Q9ERB0	429	392	17854	1.91102	0.990624	0.118566	17.4967
GOTERM_CC_FAT	GO:0030054~cell junction	20	4.5977	0.0186561	Q9Z0R4, Q8R550, Q9QZQ1, P06837, P63044, Q8BNY6, Q61792, Q61315, Q03173, Q99N28, Q61301, A2ALU4, Q99JP6, O88952, Q61233, Q02248, Q6DFV3, P70429, Q91XM9, Q9ERB0	301	470	12504	1.76772	0.997586	0.143175	22.441
SP_PIR_KEYWORDS	synapse	10	2.29885	0.0719765	Q99JP6, Q9Z0R4, O88952, Q8R550, P06837, P63044, Q8BNY6, Q91XM9, Q9ERB0, Q03173	429	213	17854	1.95388	1	0.345392	63.6593
Annotation Cluster 31	Enrichment Score: 1.8397292144454407
Category	Term	Count	%	PValue	Genes	List Total	Pop Hits	Pop Total	Fold Enrichment	Bonferroni	Benjamini	FDR
GOTERM_CC_FAT	GO:0000267~cell fraction	26	5.97701	0.00483614	Q8R550, Q62048, P63158, P70414, O08915, Q61411, P11627, Q8R016, P15532, Q02248, Q62165, P61264, P12023, P30999, Q9Z0R4, P51432, P63044, P63001, O88952, P11881, P10605, Q9JK48, P63248, P21279, O55022, Q9ERB0	301	596	12504	1.81221	0.788032	0.0473224	6.33255
GOTERM_CC_FAT	GO:0005626~insoluble fraction	22	5.05747	0.0162465	Q9Z0R4, Q8R550, Q62048, O08915, P51432, P70414, P63044, Q61411, P63001, P11627, O88952, P11881, P15532, Q9JK48, P21279, Q02248, Q62165, P12023, P61264, Q9ERB0, O55022, P30999	301	528	12504	1.7309	0.994708	0.128846	19.8314
GOTERM_CC_FAT	GO:0005624~membrane fraction	20	4.5977	0.0385083	Q9Z0R4, Q8R550, Q62048, O08915, P70414, P63044, Q61411, P63001, P11627, O88952, P11881, P15532, Q9JK48, P21279, Q02248, P12023, P61264, Q9ERB0, O55022, P30999	301	510	12504	1.62908	0.999997	0.239043	41.1347
Annotation Cluster 32	Enrichment Score: 1.7956550407342375
Category	Term	Count	%	PValue	Genes	List Total	Pop Hits	Pop Total	Fold Enrichment	Bonferroni	Benjamini	FDR
SP_PIR_KEYWORDS	sh3 domain	13	2.98851	0.00386615	Q60631, Q62422, Q9Z0R4, Q8R550, Q61792, O55033, Q62419, Q9QXZ0, Q9JK48, Q91Z67, Q91XM9, P47941, Q64010	429	204	17854	2.65211	0.720409	0.0390433	5.11376
SMART	SM00326:SH3	12	2.75862	0.0104354	Q9Z0R4, Q62422, Q60631, Q8R550, Q9JK48, O55033, Q91Z67, Q61792, Q62419, Q91XM9, P47941, Q64010	214	211	9131	2.42663	0.757361	0.162239	11.5722
UP_SEQ_FEATURE	domain:SH3 1	5	1.14943	0.0109624	Q9Z0R4, Q60631, Q8R550, P47941, Q64010	427	33	16021	5.68483	0.999998	0.486978	16.3397
INTERPRO	IPR001452:Src homology-3 domain	12	2.75862	0.0117152	Q9Z0R4, Q62422, Q60631, Q8R550, Q9JK48, O55033, Q91Z67, Q61792, Q62419, Q91XM9, P47941, Q64010	420	211	17763	2.40528	0.999823	0.257595	16.3736
UP_SEQ_FEATURE	domain:SH3 2	5	1.14943	0.012169	Q9Z0R4, Q60631, Q8R550, P47941, Q64010	427	34	16021	5.51763	1	0.490313	17.9765
UP_SEQ_FEATURE	domain:SH3	7	1.6092	0.266914	Q62422, Q9JK48, Q91Z67, Q61792, Q62419, Q91XM9, Q9QXZ0	427	163	16021	1.61128	1	0.993352	99.3431
Annotation Cluster 33	Enrichment Score: 1.704550398789237
Category	Term	Count	%	PValue	Genes	List Total	Pop Hits	Pop Total	Fold Enrichment	Bonferroni	Benjamini	FDR
GOTERM_BP_FAT	GO:0022604~regulation of cell morphogenesis	8	1.83908	0.0116918	B2RXS4, P10637, Q9JM96, Q9Z0P4, Q99P72, P48193, Q61879, P26040	346	97	13588	3.2389	1	0.227535	18.1272
SP_PIR_KEYWORDS	cell shape	4	0.91954	0.0212774	Q9JM96, Q9Z0P4, Q61879, P26040	429	25	17854	6.65883	0.999155	0.155045	25.2814
GOTERM_BP_FAT	GO:0008360~regulation of cell shape	5	1.14943	0.0309419	Q9JM96, Q9Z0P4, P48193, Q61879, P26040	346	47	13588	4.17784	1	0.408672	41.4045
Annotation Cluster 34	Enrichment Score: 1.657126166754404
Category	Term	Count	%	PValue	Genes	List Total	Pop Hits	Pop Total	Fold Enrichment	Bonferroni	Benjamini	FDR
GOTERM_BP_FAT	GO:0006928~cell motion	22	5.05747	0.000461	P06837, Q8K4G5, O55033, Q9EQF6, P63001, Q61315, P70232, Q61330, Q03173, P11627, Q9QXZ0, Q61301, A2ALU4, P40124, Q61206, P62259, P11352, P28738, P70429, P12023, Q00623, Q61879	346	367	13588	2.35416	0.568199	0.0180907	0.780774
GOTERM_BP_FAT	GO:0016477~cell migration	12	2.75862	0.0429707	P40124, O55033, P62259, P70232, P63001, Q61315, P11352, Q61330, Q61301, A2ALU4, Q00623, Q61879	346	240	13588	1.96358	1	0.498357	52.618
GOTERM_BP_FAT	GO:0051674~localization of cell	12	2.75862	0.108993	P40124, O55033, P62259, P70232, P63001, Q61315, P11352, Q61330, Q61301, A2ALU4, Q00623, Q61879	346	284	13588	1.65937	1	0.742452	85.9501
GOTERM_BP_FAT	GO:0048870~cell motility	12	2.75862	0.108993	P40124, O55033, P62259, P70232, P63001, Q61315, P11352, Q61330, Q61301, A2ALU4, Q00623, Q61879	346	284	13588	1.65937	1	0.742452	85.9501
Annotation Cluster 35	Enrichment Score: 1.6425590928979898
Category	Term	Count	%	PValue	Genes	List Total	Pop Hits	Pop Total	Fold Enrichment	Bonferroni	Benjamini	FDR
SMART	SM00033:CH	8	1.83908	0.000988	Q8CJ19, Q61233, Q3UH68, Q8BTM8, Q9WVA4, Q9QXZ0, Q69ZW3, Q9R1Q8	214	68	9131	5.01979	0.124903	0.0219913	1.15197
INTERPRO	IPR001715:Calponin-like actin-binding	8	1.83908	0.00108558	Q8CJ19, Q61233, Q3UH68, Q8BTM8, Q9WVA4, Q9QXZ0, Q69ZW3, Q9R1Q8	420	68	17763	4.97563	0.548944	0.0390262	1.6346
UP_SEQ_FEATURE	domain:CH	5	1.14943	0.0194632	Q8CJ19, Q3UH68, Q9WVA4, Q69ZW3, Q9R1Q8	427	39	16021	4.81024	1	0.614067	27.2483
UP_SEQ_FEATURE	domain:CH 1	3	0.689655	0.106354	Q61233, Q8BTM8, Q9QXZ0	427	21	16021	5.35999	1	0.923409	83.7964
UP_SEQ_FEATURE	domain:CH 2	3	0.689655	0.106354	Q61233, Q8BTM8, Q9QXZ0	427	21	16021	5.35999	1	0.923409	83.7964
COG_ONTOLOGY	Cytoskeleton	3	0.689655	0.107994	Q61233, Q9WVA4, Q9R1Q8	33	36	2040	5.15152	0.77365	0.524238	53.0751
INTERPRO	IPR001589:Actinin-type, actin-binding, conserved site	3	0.689655	0.124631	Q61233, Q8BTM8, Q9QXZ0	420	26	17763	4.87995	1	0.824886	86.7313
Annotation Cluster 36	Enrichment Score: 1.5456452117028423
Category	Term	Count	%	PValue	Genes	List Total	Pop Hits	Pop Total	Fold Enrichment	Bonferroni	Benjamini	FDR
UP_SEQ_FEATURE	domain:t-SNARE coiled-coil homology	4	0.91954	0.0152045	Q9ER00, P61264, Q9ERB0, O70439	427	20	16021	7.50398	1	0.538415	21.9621
SMART	SM00397:t_SNARE	4	0.91954	0.0197235	Q9ER00, P61264, Q9ERB0, O70439	214	25	9131	6.82692	0.93207	0.216888	20.8276
INTERPRO	IPR000727:Target SNARE coiled-coil region	4	0.91954	0.0203965	Q9ER00, P61264, Q9ERB0, O70439	420	25	17763	6.76686	1	0.342683	26.8522
SMART	SM00503:SynN	3	0.689655	0.0259331	Q9ER00, P61264, O70439	214	11	9131	11.6368	0.971194	0.2388	26.5117
INTERPRO	IPR006011:Syntaxin, N-terminal	3	0.689655	0.0265197	Q9ER00, P61264, O70439	420	11	17763	11.5344	1	0.381539	33.4909
KEGG_PATHWAY	mmu04130:SNARE interactions in vesicular transport	5	1.14943	0.0357518	Q9ER00, P63044, P61264, Q9ERB0, O70439	191	38	5738	3.95288	0.992391	0.294227	34.7052
INTERPRO	IPR006012:Syntaxin/epimorphin, conserved site	3	0.689655	0.0475952	Q9ER00, P61264, O70439	420	15	17763	8.45857	1	0.540245	52.2859
GOTERM_MF_FAT	GO:0005484~SNAP receptor activity	3	0.689655	0.0602618	Q9ER00, P61264, O70439	336	16	13288	7.41518	1	0.455733	58.7098
Annotation Cluster 37	Enrichment Score: 1.5132219249065244
Category	Term	Count	%	PValue	Genes	List Total	Pop Hits	Pop Total	Fold Enrichment	Bonferroni	Benjamini	FDR
GOTERM_BP_FAT	GO:0043066~negative regulation of apoptosis	15	3.44828	0.00319811	Q9Z0R4, P63028, P23492, P60904, Q61411, Q61315, P08228, P46414, Q61171, P70677, P07724, Q60739, Q8WTY4, P11352, Q01768	346	239	13588	2.46475	0.99708	0.0912425	5.30172
GOTERM_BP_FAT	GO:0043069~negative regulation of programmed cell death	15	3.44828	0.003866	Q9Z0R4, P63028, P23492, P60904, Q61411, Q61315, P08228, P46414, Q61171, P70677, P07724, Q60739, Q8WTY4, P11352, Q01768	346	244	13588	2.41424	0.999139	0.105977	6.37501
GOTERM_BP_FAT	GO:0060548~negative regulation of cell death	15	3.44828	0.00400858	Q9Z0R4, P63028, P23492, P60904, Q61411, Q61315, P08228, P46414, Q61171, P70677, P07724, Q60739, Q8WTY4, P11352, Q01768	346	245	13588	2.40439	0.999337	0.106482	6.60263
GOTERM_BP_FAT	GO:0042981~regulation of apoptosis	18	4.13793	0.242461	Q9Z0R4, P63028, Q62048, P23492, P60904, Q61411, Q61315, P08228, P35700, P46414, Q61171, P70677, Q9JK48, P07724, Q60739, Q8WTY4, P11352, Q01768	346	553	13588	1.27828	1	0.912172	99.1105
GOTERM_BP_FAT	GO:0043067~regulation of programmed cell death	18	4.13793	0.259934	Q9Z0R4, P63028, Q62048, P23492, P60904, Q61411, Q61315, P08228, P35700, P46414, Q61171, P70677, Q9JK48, P07724, Q60739, Q8WTY4, P11352, Q01768	346	560	13588	1.2623	1	0.921991	99.4019
GOTERM_BP_FAT	GO:0010941~regulation of cell death	18	4.13793	0.266696	Q9Z0R4, P63028, Q62048, P23492, P60904, Q61411, Q61315, P08228, P35700, P46414, Q61171, P70677, Q9JK48, P07724, Q60739, Q8WTY4, P11352, Q01768	346	563	13588	1.25558	1	0.925171	99.4883
Annotation Cluster 38	Enrichment Score: 1.50204367808287
Category	Term	Count	%	PValue	Genes	List Total	Pop Hits	Pop Total	Fold Enrichment	Bonferroni	Benjamini	FDR
SMART	SM00461:WH1	3	0.689655	0.0259331	Q99JP6, P70429, Q03173	214	11	9131	11.6368	0.971194	0.2388	26.5117
INTERPRO	IPR000697:EVH1	3	0.689655	0.0265197	Q99JP6, P70429, Q03173	420	11	17763	11.5344	1	0.381539	33.4909
UP_SEQ_FEATURE	domain:WH1	3	0.689655	0.0453361	Q99JP6, P70429, Q03173	427	13	16021	8.65844	1	0.799171	52.8068
Annotation Cluster 39	Enrichment Score: 1.4920746180618538
Category	Term	Count	%	PValue	Genes	List Total	Pop Hits	Pop Total	Fold Enrichment	Bonferroni	Benjamini	FDR
SMART	SM00028:TPR	8	1.83908	0.0156619	Q9CR16, Q60864, Q99MD9, P30416, O08915, Q8BJU0, Q9CYG7, Q99L47	214	112	9131	3.04773	0.881292	0.210841	16.8953
INTERPRO	IPR019734:Tetratricopeptide repeat	8	1.83908	0.0168747	Q9CR16, Q60864, Q99MD9, P30416, O08915, Q8BJU0, Q9CYG7, Q99L47	420	112	17763	3.02092	0.999996	0.322831	22.7586
INTERPRO	IPR013026:Tetratricopeptide region	8	1.83908	0.018424	Q9CR16, Q60864, Q99MD9, P30416, O08915, Q8BJU0, Q9CYG7, Q99L47	420	114	17763	2.96792	0.999999	0.322571	24.5851
SP_PIR_KEYWORDS	tpr repeat	9	2.06897	0.0204468	Q9CR16, Q60864, Q99MD9, P30416, O08915, Q8BJU0, Q9CYG7, Q8CG71, Q99L47	429	141	17854	2.65645	0.998883	0.152762	24.4174
UP_SEQ_FEATURE	repeat:TPR 1	9	2.06897	0.0228598	Q9CR16, Q60864, Q99MD9, P30416, O08915, Q8BJU0, Q9CYG7, Q8CG71, Q99L47	427	130	16021	2.59753	1	0.659417	31.2216
UP_SEQ_FEATURE	repeat:TPR 2	9	2.06897	0.0228598	Q9CR16, Q60864, Q99MD9, P30416, O08915, Q8BJU0, Q9CYG7, Q8CG71, Q99L47	427	130	16021	2.59753	1	0.659417	31.2216
INTERPRO	IPR001440:Tetratricopeptide TPR-1	7	1.6092	0.0249153	Q9CR16, Q60864, Q99MD9, P30416, Q8BJU0, Q9CYG7, Q99L47	420	95	17763	3.11632	1	0.370203	31.8081
UP_SEQ_FEATURE	repeat:TPR 3	8	1.83908	0.038135	Q9CR16, Q60864, Q99MD9, P30416, Q8BJU0, Q9CYG7, Q8CG71, Q99L47	427	118	16021	2.54372	1	0.770398	46.7031
INTERPRO	IPR011990:Tetratricopeptide-like helical	8	1.83908	0.065131	Q9CR16, Q60864, Q99MD9, P30416, O08915, Q8BJU0, Q9CYG7, Q99L47	420	150	17763	2.25562	1	0.650186	64.0098
UP_SEQ_FEATURE	repeat:TPR 4	4	0.91954	0.372772	Q60864, Q99MD9, Q9CYG7, Q8CG71	427	82	16021	1.83024	1	0.999142	99.9474
Annotation Cluster 40	Enrichment Score: 1.463162815540645
Category	Term	Count	%	PValue	Genes	List Total	Pop Hits	Pop Total	Fold Enrichment	Bonferroni	Benjamini	FDR
SP_PIR_KEYWORDS	Synaptosome	5	1.14943	0.00768922	Q9Z0R4, O88952, Q8R550, P63044, Q9ERB0	429	33	17854	6.30571	0.921097	0.0740689	9.93142
SP_PIR_KEYWORDS	synapse	10	2.29885	0.0719765	Q99JP6, Q9Z0R4, O88952, Q8R550, P06837, P63044, Q8BNY6, Q91XM9, Q9ERB0, Q03173	429	213	17854	1.95388	1	0.345392	63.6593
GOTERM_CC_FAT	GO:0019717~synaptosome	5	1.14943	0.073695	Q9Z0R4, O88952, Q8R550, P63044, Q9ERB0	301	66	12504	3.14709	1	0.359427	64.4072
Annotation Cluster 41	Enrichment Score: 1.4487626354809238
Category	Term	Count	%	PValue	Genes	List Total	Pop Hits	Pop Total	Fold Enrichment	Bonferroni	Benjamini	FDR
GOTERM_BP_FAT	GO:0010627~regulation of protein kinase cascade	10	2.29885	0.0174564	Q9Z0R4, Q60631, Q02248, Q61315, P11352, Q8BTM8, P61089, Q9CQ45, P35700, P24270	346	155	13588	2.53366	1	0.299889	25.8801
GOTERM_BP_FAT	GO:0010740~positive regulation of protein kinase cascade	7	1.6092	0.0244014	Q9Z0R4, Q02248, P11352, Q8BTM8, P61089, Q9CQ45, P24270	346	88	13588	3.12388	1	0.36244	34.3031
GOTERM_BP_FAT	GO:0010647~positive regulation of cell communication	10	2.29885	0.0521304	Q9Z0R4, Q8BNY6, Q02248, P11352, Q8BTM8, P61089, Q9CQ45, P11627, P24270, P13595	346	189	13588	2.07787	1	0.559446	59.7667
GOTERM_BP_FAT	GO:0009967~positive regulation of signal transduction	9	2.06897	0.072192	Q9Z0R4, Q02248, P11352, Q8BTM8, P61089, Q9CQ45, P11627, P24270, P13595	346	172	13588	2.05491	1	0.638983	72.0365
Annotation Cluster 42	Enrichment Score: 1.370386918175552
Category	Term	Count	%	PValue	Genes	List Total	Pop Hits	Pop Total	Fold Enrichment	Bonferroni	Benjamini	FDR
GOTERM_BP_FAT	GO:0033157~regulation of intracellular protein transport	5	1.14943	0.00664373	Q61233, P63248, P10639, Q8BTM8, P35700	346	30	13588	6.54528	0.999995	0.157229	10.7171
GOTERM_BP_FAT	GO:0051051~negative regulation of transport	7	1.6092	0.00982374	Q62048, P63248, P10639, Q8BTM8, Q9Z0J4, Q8CFI0, Q9CR00	346	72	13588	3.81808	1	0.203627	15.4552
GOTERM_BP_FAT	GO:0032386~regulation of intracellular transport	5	1.14943	0.0214133	Q61233, P63248, P10639, Q8BTM8, P35700	346	42	13588	4.6752	1	0.336894	30.7959
GOTERM_BP_FAT	GO:0032880~regulation of protein localization	7	1.6092	0.0268942	Q61233, P63248, Q99PT1, P10639, Q61315, Q8BTM8, P35700	346	90	13588	3.05446	1	0.379741	37.1002
GOTERM_BP_FAT	GO:0046822~regulation of nucleocytoplasmic transport	4	0.91954	0.0584276	P63248, P10639, Q8BTM8, P35700	346	35	13588	4.48819	1	0.581287	64.0785
GOTERM_BP_FAT	GO:0051224~negative regulation of protein transport	3	0.689655	0.0827788	P63248, P10639, Q8BTM8	346	19	13588	6.20079	1	0.672591	76.9945
GOTERM_BP_FAT	GO:0051223~regulation of protein transport	5	1.14943	0.0829234	Q61233, P63248, P10639, Q8BTM8, P35700	346	65	13588	3.0209	1	0.668105	77.056
GOTERM_BP_FAT	GO:0070201~regulation of establishment of protein localization	5	1.14943	0.106129	Q61233, P63248, P10639, Q8BTM8, P35700	346	71	13588	2.76561	1	0.73712	85.1619
GOTERM_BP_FAT	GO:0042306~regulation of protein import into nucleus	3	0.689655	0.106483	P63248, Q8BTM8, P35700	346	22	13588	5.35523	1	0.736071	85.2617
GOTERM_BP_FAT	GO:0060341~regulation of cellular localization	8	1.83908	0.116083	Q61233, P63248, P63044, P10639, Q61315, Q8BTM8, P35700, Q9CR00	346	161	13588	1.95139	1	0.756824	87.735
Annotation Cluster 43	Enrichment Score: 1.3479521411232174
Category	Term	Count	%	PValue	Genes	List Total	Pop Hits	Pop Total	Fold Enrichment	Bonferroni	Benjamini	FDR
GOTERM_MF_FAT	GO:0003713~transcription coactivator activity	9	2.06897	0.00373766	Q03958, Q9JIX0, P28352, Q02248, O35864, Q9QYH6, Q9CR00, Q61191, Q62318	336	100	13288	3.55929	0.821389	0.0825225	5.1897
GOTERM_MF_FAT	GO:0008134~transcription factor binding	15	3.44828	0.0146482	Q03958, Q9JIX0, O08915, Q61187, P70399, Q62318, P28352, Q99LD8, Q02248, O35864, Q8BTM8, Q9QYH6, P35293, Q9CR00, Q61191	336	288	13288	2.05977	0.998873	0.229779	18.9422
GOTERM_MF_FAT	GO:0003712~transcription cofactor activity	11	2.52874	0.0159544	Q03958, Q9JIX0, P28352, O08915, Q61187, Q02248, O35864, Q9QYH6, Q9CR00, Q61191, Q62318	336	180	13288	2.4168	0.999388	0.225169	20.4581
GOTERM_MF_FAT	GO:0016563~transcription activator activity	10	2.29885	0.208472	Q03958, Q9JIX0, P28352, P56959, Q02248, O35864, Q9QYH6, Q9CR00, Q61191, Q62318	336	259	13288	1.52694	1	0.799136	96.4106
GOTERM_MF_FAT	GO:0030528~transcription regulator activity	15	3.44828	0.999833	Q03958, Q9JIX0, O08915, Q61187, P97798, Q62318, P28352, P62500, P56959, O35864, Q02248, Q9QYH6, Q9CR00, P10711, Q61191	336	1206	13288	0.491886	1	1	100
Annotation Cluster 44	Enrichment Score: 1.3207929241429373
Category	Term	Count	%	PValue	Genes	List Total	Pop Hits	Pop Total	Fold Enrichment	Bonferroni	Benjamini	FDR
GOTERM_MF_FAT	GO:0017048~Rho GTPase binding	4	0.91954	0.0217161	P62962, Q61036, Q8BPM0, Q8BTM8	336	24	13288	6.59127	0.999959	0.256988	26.8353
GOTERM_MF_FAT	GO:0017016~Ras GTPase binding	5	1.14943	0.0552421	P62962, Q61036, Q8BPM0, Q8BTM8, Q99MI1	336	57	13288	3.46909	1	0.433493	55.4576
GOTERM_MF_FAT	GO:0031267~small GTPase binding	5	1.14943	0.061256	P62962, Q61036, Q8BPM0, Q8BTM8, Q99MI1	336	59	13288	3.35149	1	0.454354	59.3271
GOTERM_MF_FAT	GO:0051020~GTPase binding	5	1.14943	0.0708971	P62962, Q61036, Q8BPM0, Q8BTM8, Q99MI1	336	62	13288	3.18932	1	0.484833	64.8844
Annotation Cluster 45	Enrichment Score: 1.2988364226770035
Category	Term	Count	%	PValue	Genes	List Total	Pop Hits	Pop Total	Fold Enrichment	Bonferroni	Benjamini	FDR
GOTERM_BP_FAT	GO:0007049~cell cycle	27	6.2069	0.00706042	P34022, Q9Z0Y1, P63280, Q61187, Q61315, Q8VEE4, Q6P8I4, Q99JP4, P62204, P12023, P62827, Q9R1K9, Q61191, Q9DB27, Q9CW03, A2AWA9, P46414, Q9QUR7, Q9QXZ0, Q8VEH3, P54227, Q9WUL7, Q9JJG0, Q99MD9, O35685, Q9CX00, Q61879	346	611	13588	1.73541	0.999998	0.164146	11.3519
SP_PIR_KEYWORDS	cell cycle	20	4.5977	0.0119213	Q9DB27, Q9CW03, Q9Z0Y1, Q61187, P63280, A2AWA9, P46414, P62492, Q9QUR7, Q8VEH3, Q9WUL7, Q6P8I4, Q99JP4, Q99MD9, P46638, O35685, P62827, Q9R1K9, Q61191, Q9CX00	429	447	17854	1.86209	0.980662	0.10381	14.9997
GOTERM_BP_FAT	GO:0022402~cell cycle process	18	4.13793	0.0231989	Q9CW03, P34022, Q9Z0Y1, Q61187, P63280, Q61315, P46414, Q8VEE4, Q9QXZ0, Q8VEH3, P54227, Q9JJG0, Q99JP4, O35685, P12023, P62827, Q9R1K9, Q61879	346	393	13588	1.7987	1	0.35078	32.9123
GOTERM_BP_FAT	GO:0051301~cell division	14	3.21839	0.0275199	Q9CW03, Q9Z0Y1, Q61187, P63280, Q61315, Q8VEH3, Q9WUL7, Q99JP4, O35685, P62827, Q9R1K9, P60766, Q61879, Q9CX00	346	281	13588	1.9566	1	0.381007	37.7845
SP_PIR_KEYWORDS	cell division	12	2.75862	0.0451927	Q9WUL7, Q9CW03, Q99JP4, Q9Z0Y1, O35685, Q61187, P63280, P62827, Q9R1K9, Q8VEH3, P60766, Q9CX00	429	256	17854	1.95083	1	0.249543	46.5633
GOTERM_BP_FAT	GO:0000279~M phase	13	2.98851	0.057528	P54227, Q9CW03, Q9JJG0, Q99JP4, P34022, Q9Z0Y1, O35685, P63280, Q61315, P62827, Q9R1K9, Q8VEE4, Q8VEH3	346	283	13588	1.804	1	0.578365	63.4903
SP_PIR_KEYWORDS	mitosis	9	2.06897	0.0670025	Q9CW03, Q99JP4, Q9Z0Y1, O35685, P63280, P62827, Q9R1K9, Q9QUR7, Q8VEH3	429	179	17854	2.09251	1	0.32988	60.9292
GOTERM_BP_FAT	GO:0022403~cell cycle phase	14	3.21839	0.0757971	Q9CW03, P34022, Q9Z0Y1, P63280, Q61315, Q8VEE4, Q8VEH3, P54227, Q9JJG0, Q99JP4, O35685, P12023, P62827, Q9R1K9	346	328	13588	1.67623	1	0.652157	73.828
GOTERM_BP_FAT	GO:0000278~mitotic cell cycle	11	2.52874	0.0933587	P54227, Q9CW03, Q99JP4, Q9Z0Y1, O35685, P63280, Q61315, P12023, P62827, Q9R1K9, Q8VEH3	346	244	13588	1.77044	1	0.705681	81.1137
GOTERM_BP_FAT	GO:0007067~mitosis	9	2.06897	0.111425	Q9CW03, Q99JP4, Q9Z0Y1, O35685, P63280, Q61315, P62827, Q9R1K9, Q8VEH3	346	190	13588	1.86024	1	0.746142	86.5881
GOTERM_BP_FAT	GO:0000280~nuclear division	9	2.06897	0.111425	Q9CW03, Q99JP4, Q9Z0Y1, O35685, P63280, Q61315, P62827, Q9R1K9, Q8VEH3	346	190	13588	1.86024	1	0.746142	86.5881
GOTERM_BP_FAT	GO:0000087~M phase of mitotic cell cycle	9	2.06897	0.121472	Q9CW03, Q99JP4, Q9Z0Y1, O35685, P63280, Q61315, P62827, Q9R1K9, Q8VEH3	346	194	13588	1.82188	1	0.766962	88.9463
GOTERM_BP_FAT	GO:0048285~organelle fission	9	2.06897	0.130488	Q9CW03, Q99JP4, Q9Z0Y1, O35685, P63280, Q61315, P62827, Q9R1K9, Q8VEH3	346	197	13588	1.79414	1	0.790478	90.7249
Annotation Cluster 46	Enrichment Score: 1.2870190154841152
Category	Term	Count	%	PValue	Genes	List Total	Pop Hits	Pop Total	Fold Enrichment	Bonferroni	Benjamini	FDR
UP_SEQ_FEATURE	repeat:6	7	1.6092	0.0114129	Q8BIQ5, Q60739, Q9QYH6, Q99PG2, Q03173, Q00623, Q9QZM0	427	71	16021	3.69915	0.999999	0.484144	16.9544
UP_SEQ_FEATURE	repeat:7	6	1.37931	0.0326657	Q8BIQ5, Q60739, Q9QYH6, Q99PG2, Q03173, Q9QZM0	427	67	16021	3.35999	1	0.738318	41.5807
UP_SEQ_FEATURE	repeat:10	5	1.14943	0.0334426	Q8BIQ5, Q9QYH6, Q99PG2, Q00623, Q9QZM0	427	46	16021	4.07825	1	0.735195	42.3354
UP_SEQ_FEATURE	repeat:3	8	1.83908	0.0396339	Q8BIQ5, Q62433, Q60739, Q3U0V1, Q9QYH6, Q99PG2, Q03173, Q9QZM0	427	119	16021	2.52235	1	0.763168	48.0316
UP_SEQ_FEATURE	repeat:2	9	2.06897	0.048792	Q8BIQ5, Q62433, Q60739, Q3U0V1, Q9QYH6, Q99PG2, Q03173, Q00623, Q9QZM0	427	151	16021	2.23629	1	0.805481	55.4971
UP_SEQ_FEATURE	repeat:4	7	1.6092	0.0525372	Q60739, Q3U0V1, Q9QYH6, Q99PG2, Q03173, Q00623, Q9QZM0	427	101	16021	2.60039	1	0.812835	58.2499
UP_SEQ_FEATURE	repeat:8	5	1.14943	0.0681251	Q8BIQ5, Q9QYH6, Q99PG2, Q00623, Q9QZM0	427	58	16021	3.23447	1	0.843935	68.0808
UP_SEQ_FEATURE	repeat:5	6	1.37931	0.0730072	Q60739, Q9QYH6, Q99PG2, Q03173, Q00623, Q9QZM0	427	84	16021	2.67999	1	0.858195	70.6823
UP_SEQ_FEATURE	repeat:11	4	0.91954	0.0896381	Q8BIQ5, Q9QYH6, Q99PG2, Q9QZM0	427	40	16021	3.75199	1	0.892469	78.1285
UP_SEQ_FEATURE	repeat:1	8	1.83908	0.10026	Q62433, Q60739, Q3U0V1, Q9QYH6, Q99PG2, Q03173, Q00623, Q9QZM0	427	148	16021	2.0281	1	0.914599	81.9122
UP_SEQ_FEATURE	repeat:9	4	0.91954	0.122979	Q8BIQ5, Q9QYH6, Q99PG2, Q9QZM0	427	46	16021	3.2626	1	0.935421	88.0431
Annotation Cluster 47	Enrichment Score: 1.2806287798883216
Category	Term	Count	%	PValue	Genes	List Total	Pop Hits	Pop Total	Fold Enrichment	Bonferroni	Benjamini	FDR
GOTERM_MF_FAT	GO:0003774~motor activity	9	2.06897	0.0236014	Q61771, P51807, P28738, P62627, Q99KJ8, O08638, Q60605, Q61879, Q3THE2	336	138	13288	2.57919	0.999983	0.269414	28.8166
SP_PIR_KEYWORDS	motor protein	8	1.83908	0.0287395	Q61771, P51807, P28738, P62627, O08638, Q60605, Q61879, Q3THE2	429	123	17854	2.70684	0.999932	0.184639	32.6423
SP_PIR_KEYWORDS	muscle protein	5	1.14943	0.0315477	Q6IRU2, P32848, O08638, Q60605, Q3THE2	429	50	17854	4.16177	0.999974	0.186812	35.234
SP_PIR_KEYWORDS	myosin	4	0.91954	0.10257	O08638, Q60605, Q61879, Q3THE2	429	47	17854	3.54193	1	0.442159	76.9266
GOTERM_CC_FAT	GO:0016459~myosin complex	4	0.91954	0.180073	O08638, Q60605, Q61879, Q3THE2	301	61	12504	2.72403	1	0.596514	93.1382
Annotation Cluster 48	Enrichment Score: 1.2415416506984327
Category	Term	Count	%	PValue	Genes	List Total	Pop Hits	Pop Total	Fold Enrichment	Bonferroni	Benjamini	FDR
SP_PIR_KEYWORDS	peroxisome	7	1.6092	0.0279193	Q9WUR2, O35459, Q99LB2, Q8VCI5, Q9R0H0, P24270, P58044	429	96	17854	3.03463	0.99991	0.183333	31.8674
UP_SEQ_FEATURE	short sequence motif:Microbody targeting signal	5	1.14943	0.028984	Q9WUR2, O35459, Q99LB2, Q9R0H0, P58044	427	44	16021	4.26363	1	0.707186	37.8761
GOTERM_CC_FAT	GO:0042579~microbody	7	1.6092	0.0390085	Q9WUR2, O35459, Q99LB2, Q8VCI5, Q9R0H0, P24270, P58044	301	104	12504	2.79606	0.999997	0.232997	41.5467
GOTERM_CC_FAT	GO:0005777~peroxisome	7	1.6092	0.0390085	Q9WUR2, O35459, Q99LB2, Q8VCI5, Q9R0H0, P24270, P58044	301	104	12504	2.79606	0.999997	0.232997	41.5467
GOTERM_CC_FAT	GO:0044438~microbody part	3	0.689655	0.169897	Q9WUR2, Q9R0H0, P24270	301	31	12504	4.02015	1	0.583662	91.8954
GOTERM_CC_FAT	GO:0044439~peroxisomal part	3	0.689655	0.169897	Q9WUR2, Q9R0H0, P24270	301	31	12504	4.02015	1	0.583662	91.8954
Annotation Cluster 49	Enrichment Score: 1.2370102284412314
Category	Term	Count	%	PValue	Genes	List Total	Pop Hits	Pop Total	Fold Enrichment	Bonferroni	Benjamini	FDR
PIR_SUPERFAMILY	PIRSF002054:nonhistone chromosomal protein HMG-2	3	0.689655	0.00870782	P30681, P63158, O54879	249	5	8136	19.6048	0.883691	0.349687	10.7144
UP_SEQ_FEATURE	DNA-binding region:HMG box 1	3	0.689655	0.0135575	P30681, P63158, O54879	427	7	16021	16.08	1	0.512621	19.8227
UP_SEQ_FEATURE	DNA-binding region:HMG box 2	3	0.689655	0.0135575	P30681, P63158, O54879	427	7	16021	16.08	1	0.512621	19.8227
INTERPRO	IPR017967:HMG box A DNA-binding domain, conserved site	3	0.689655	0.0265197	P30681, P63158, O54879	420	11	17763	11.5344	1	0.381539	33.4909
INTERPRO	IPR000135:High mobility group, HMG1/HMG2, subgroup	3	0.689655	0.0313344	P30681, P63158, O54879	420	12	17763	10.5732	1	0.418817	38.311
SMART	SM00398:HMG	3	0.689655	0.334612	P30681, P63158, O54879	214	51	9131	2.5099	1	0.908478	99.1571
INTERPRO	IPR000910:High mobility group, HMG1/HMG2	3	0.689655	0.339419	P30681, P63158, O54879	420	51	17763	2.48782	1	0.987781	99.8148
SP_PIR_KEYWORDS	chromosomal protein	3	0.689655	0.840975	P30681, P63158, O54879	429	136	17854	0.918038	1	0.993802	100
Annotation Cluster 50	Enrichment Score: 1.2158487679290397
Category	Term	Count	%	PValue	Genes	List Total	Pop Hits	Pop Total	Fold Enrichment	Bonferroni	Benjamini	FDR
INTERPRO	IPR006689:ARF/SAR superfamily	4	0.91954	0.0330361	Q9WUL7, P62331, Q8BGR6, Q8VEH3	420	30	17763	5.63905	1	0.42859	39.935
PIR_SUPERFAMILY	PIRSF001711:ADP-ribosylation factor	4	0.91954	0.047766	Q9WUL7, P62331, Q8BGR6, Q8VEH3	249	27	8136	4.8407	0.999994	0.777992	46.9652
SMART	SM00177:ARF	3	0.689655	0.0922421	Q9WUL7, P62331, Q8VEH3	214	22	9131	5.81839	0.999998	0.558051	67.8447
INTERPRO	IPR006688:ADP-ribosylation factor	3	0.689655	0.0940953	Q9WUL7, P62331, Q8VEH3	420	22	17763	5.76721	1	0.75167	77.6752
Annotation Cluster 51	Enrichment Score: 1.2041880477989597
Category	Term	Count	%	PValue	Genes	List Total	Pop Hits	Pop Total	Fold Enrichment	Bonferroni	Benjamini	FDR
GOTERM_CC_FAT	GO:0005875~microtubule associated complex	7	1.6092	0.00973262	Q62048, Q9Z0Y1, P14873, P51807, P28738, P62627, Q99KJ8	301	76	12504	3.82619	0.956269	0.0855384	12.3641
SP_PIR_KEYWORDS	dynein	3	0.689655	0.127964	P51807, P62627, Q99KJ8	429	26	17854	4.80204	1	0.47945	84.3617
GOTERM_CC_FAT	GO:0030286~dynein complex	3	0.689655	0.195939	P51807, P62627, Q99KJ8	301	34	12504	3.66543	1	0.625773	94.7286
Annotation Cluster 52	Enrichment Score: 1.138156172603146
Category	Term	Count	%	PValue	Genes	List Total	Pop Hits	Pop Total	Fold Enrichment	Bonferroni	Benjamini	FDR
SMART	SM00285:PBD	3	0.689655	0.0648735	Q61036, Q9JM96, Q8CIN4	214	18	9131	7.11137	0.999883	0.47627	54.4495
INTERPRO	IPR000095:PAK-box/P21-Rho-binding	3	0.689655	0.066235	Q61036, Q9JM96, Q8CIN4	420	18	17763	7.04881	1	0.648841	64.6493
UP_SEQ_FEATURE	domain:CRIB	3	0.689655	0.0896142	Q61036, Q9JM96, Q8CIN4	427	19	16021	5.9242	1	0.897094	78.1192
Annotation Cluster 53	Enrichment Score: 1.0875938867470762
Category	Term	Count	%	PValue	Genes	List Total	Pop Hits	Pop Total	Fold Enrichment	Bonferroni	Benjamini	FDR
KEGG_PATHWAY	mmu05211:Renal cell carcinoma	11	2.52874	8.8e-05	Q60631, Q61036, P83940, Q8CIN4, P62878, Q61411, P63001, P62869, P47941, Q64010, P60766	191	70	5738	4.72087	0.0117217	0.0058781	0.10297
KEGG_PATHWAY	mmu04012:ErbB signaling pathway	8	1.83908	0.024544	Q60631, Q61036, Q8CIN4, O55033, Q61411, P47941, P46414, Q64010	191	87	5738	2.76247	0.964204	0.24232	25.245
GOTERM_BP_FAT	GO:0007265~Ras protein signal transduction	5	1.14943	0.062555	Q60631, Q9JM96, Q99PT1, Q61411, P60766	346	59	13588	3.32811	1	0.59843	66.6643
KEGG_PATHWAY	mmu04510:Focal adhesion	11	2.52874	0.120018	Q60631, Q61036, Q8CIN4, Q02248, Q61411, P63001, Q8BTM8, P47941, Q64010, P60766, Q3THE2	191	198	5738	1.66899	1	0.510245	77.6188
BIOCARTA	m_p38mapkPathway:p38 MAPK Signaling Pathway	4	0.91954	0.237603	Q60631, Q61411, P63001, P60766	63	32	1171	2.32341	1	0.943855	95.8945
KEGG_PATHWAY	mmu04010:MAPK signaling pathway	12	2.75862	0.261735	P54227, Q60631, P70677, P10637, Q8CIN4, Q61411, Q5F2E8, P63001, Q8BTM8, P47941, Q64010, P60766	191	265	5738	1.36039	1	0.676811	97.1359
KEGG_PATHWAY	mmu04660:T cell receptor signaling pathway	6	1.37931	0.352463	Q60631, Q61036, Q8CIN4, O55033, Q61411, P60766	191	118	5738	1.52755	1	0.758366	99.3831
KEGG_PATHWAY	mmu04062:Chemokine signaling pathway	7	1.6092	0.563943	Q60631, P51432, Q61411, P63001, P47941, Q64010, P60766	191	182	5738	1.15546	1	0.882204	99.994
BIOCARTA	m_mapkPathway:MAPKinase Signaling Pathway	4	0.91954	0.812302	Q60631, Q8CIN4, Q61411, P63001	63	80	1171	0.929365	1	0.999737	100
Annotation Cluster 54	Enrichment Score: 1.0541474097582146
Category	Term	Count	%	PValue	Genes	List Total	Pop Hits	Pop Total	Fold Enrichment	Bonferroni	Benjamini	FDR
GOTERM_CC_FAT	GO:0005912~adherens junction	8	1.83908	0.0137991	Q8R550, Q9QZQ1, Q61792, Q02248, P70429, Q03173, Q61301, A2ALU4	301	106	12504	3.13521	0.98828	0.11619	17.0978
GOTERM_CC_FAT	GO:0070161~anchoring junction	8	1.83908	0.0286433	Q8R550, Q9QZQ1, Q61792, Q02248, P70429, Q03173, Q61301, A2ALU4	301	123	12504	2.70189	0.999909	0.202937	32.4411
GOTERM_CC_FAT	GO:0005913~cell-cell adherens junction	4	0.91954	0.0374637	Q9QZQ1, Q02248, Q61301, A2ALU4	301	31	12504	5.3602	0.999995	0.237785	40.2658
SP_PIR_KEYWORDS	sh3-binding	5	1.14943	0.0475777	Q61036, Q8R550, Q9JJU8, P70429, Q03173	429	57	17854	3.65068	1	0.249028	48.344
GOTERM_CC_FAT	GO:0016323~basolateral plasma membrane	7	1.6092	0.123666	Q8R550, Q61792, Q02248, P70429, Q03173, Q61301, P26041	301	141	12504	2.06235	1	0.494059	83.1595
GOTERM_MF_FAT	GO:0017124~SH3 domain binding	5	1.14943	0.13848	Q61036, Q8R550, Q9JJU8, P70429, Q03173	336	79	13288	2.50301	1	0.693389	88.0125
GOTERM_CC_FAT	GO:0005925~focal adhesion	4	0.91954	0.156504	Q8R550, Q61792, P70429, Q03173	301	57	12504	2.91519	1	0.567385	89.9416
GOTERM_CC_FAT	GO:0005924~cell-substrate adherens junction	4	0.91954	0.180073	Q8R550, Q61792, P70429, Q03173	301	61	12504	2.72403	1	0.596514	93.1382
GOTERM_CC_FAT	GO:0030055~cell-substrate junction	4	0.91954	0.210756	Q8R550, Q61792, P70429, Q03173	301	66	12504	2.51767	1	0.65073	95.8987
GOTERM_CC_FAT	GO:0005911~cell-cell junction	6	1.37931	0.401093	O88952, Q9QZQ1, Q02248, Q61301, Q99N28, A2ALU4	301	173	12504	1.44075	1	0.83842	99.901
Annotation Cluster 55	Enrichment Score: 1.0454107303917726
Category	Term	Count	%	PValue	Genes	List Total	Pop Hits	Pop Total	Fold Enrichment	Bonferroni	Benjamini	FDR
GOTERM_MF_FAT	GO:0008135~translation factor activity, nucleic acid binding	9	2.06897	0.00330024	Q9CQJ6, Q8BGD9, P59325, Q9CXU9, Q9D0J8, Q3UGC7, P10711, Q69ZS7, P63242	336	98	13288	3.63192	0.781424	0.081009	4.59556
GOTERM_MF_FAT	GO:0003743~translation initiation factor activity	5	1.14943	0.0708971	Q9CQJ6, Q8BGD9, P59325, Q9CXU9, Q3UGC7	336	62	13288	3.18932	1	0.484833	64.8844
SP_PIR_KEYWORDS	protein biosynthesis	7	1.6092	0.117727	Q8BGD9, P59325, P62983, Q9CXU9, P62984, Q3UGC7, Q69ZS7, P63242	429	139	17854	2.09586	1	0.47475	81.6823
SP_PIR_KEYWORDS	Initiation factor	3	0.689655	0.381226	Q8BGD9, P59325, Q3UGC7	429	55	17854	2.27006	1	0.8372	99.8504
GOTERM_BP_FAT	GO:0006412~translation	9	2.06897	0.564564	Q9CQJ6, Q8BGD9, P59325, P62983, Q9CXU9, P62984, Q3U0V1, Q3UGC7, Q69ZS7, P63242	346	319	13588	1.10798	1	0.992091	99.9999
Annotation Cluster 56	Enrichment Score: 1.0447601288444792
Category	Term	Count	%	PValue	Genes	List Total	Pop Hits	Pop Total	Fold Enrichment	Bonferroni	Benjamini	FDR
UP_SEQ_FEATURE	domain:LIM zinc-binding	3	0.689655	0.0737628	Q8CJ19, Q61792, Q3UH68	427	17	16021	6.62116	1	0.855313	71.0667
SMART	SM00132:LIM	5	1.14943	0.0940389	Q8K4G5, Q8CJ19, Q61792, Q3UH68, Q9DCT8	214	74	9131	2.88299	0.999998	0.543543	68.583
INTERPRO	IPR001781:Zinc finger, LIM-type	5	1.14943	0.0973751	Q8K4G5, Q8CJ19, Q61792, Q3UH68, Q9DCT8	420	74	17763	2.85763	1	0.75753	78.8706
SP_PIR_KEYWORDS	LIM domain	5	1.14943	0.0980318	Q8K4G5, Q8CJ19, Q61792, Q3UH68, Q9DCT8	429	73	17854	2.85053	1	0.432065	75.2942
Annotation Cluster 57	Enrichment Score: 1.0248056232074123
Category	Term	Count	%	PValue	Genes	List Total	Pop Hits	Pop Total	Fold Enrichment	Bonferroni	Benjamini	FDR
GOTERM_BP_FAT	GO:0051101~regulation of DNA binding	6	1.37931	0.0397774	Q61171, P30681, P62204, Q8BTM8, P61089, P24270	346	74	13588	3.18419	1	0.477291	49.8563
GOTERM_BP_FAT	GO:0051098~regulation of binding	6	1.37931	0.0787994	Q61171, P30681, P62204, Q8BTM8, P61089, P24270	346	90	13588	2.61811	1	0.656366	75.2368
GOTERM_BP_FAT	GO:0043388~positive regulation of DNA binding	4	0.91954	0.0902424	P30681, P62204, P61089, P24270	346	42	13588	3.74016	1	0.695295	79.9789
GOTERM_BP_FAT	GO:0051099~positive regulation of binding	4	0.91954	0.105671	P30681, P62204, P61089, P24270	346	45	13588	3.49082	1	0.737817	85.0322
GOTERM_BP_FAT	GO:0044093~positive regulation of molecular function	11	2.52874	0.251446	Q61171, P30681, P21279, P63001, P62204, Q60648, P08228, P61089, P24270, Q00623, P60766	346	306	13588	1.41173	1	0.917009	99.2738
Annotation Cluster 58	Enrichment Score: 0.987795725280845
Category	Term	Count	%	PValue	Genes	List Total	Pop Hits	Pop Total	Fold Enrichment	Bonferroni	Benjamini	FDR
PIR_SUPERFAMILY	PIRSF037165:ras protein	3	0.689655	0.0932404	Q9JIW9, P63321, Q61411	249	17	8136	5.76612	1	0.909987	71.8691
SMART	SM00173:RAS	3	0.689655	0.106974	Q9JIW9, P63321, Q61411	214	24	9131	5.33353	1	0.571964	73.4573
INTERPRO	IPR003577:Ras small GTPase, Ras type	3	0.689655	0.109076	Q9JIW9, P63321, Q61411	420	24	17763	5.28661	1	0.785459	82.6659
Annotation Cluster 59	Enrichment Score: 0.9678479048220369
Category	Term	Count	%	PValue	Genes	List Total	Pop Hits	Pop Total	Fold Enrichment	Bonferroni	Benjamini	FDR
GOTERM_BP_FAT	GO:0051101~regulation of DNA binding	6	1.37931	0.0397774	Q61171, P30681, P62204, Q8BTM8, P61089, P24270	346	74	13588	3.18419	1	0.477291	49.8563
GOTERM_BP_FAT	GO:0051098~regulation of binding	6	1.37931	0.0787994	Q61171, P30681, P62204, Q8BTM8, P61089, P24270	346	90	13588	2.61811	1	0.656366	75.2368
GOTERM_BP_FAT	GO:0043433~negative regulation of transcription factor activity	3	0.689655	0.106483	Q61171, Q8BTM8, P24270	346	22	13588	5.35523	1	0.736071	85.2617
GOTERM_BP_FAT	GO:0043392~negative regulation of DNA binding	3	0.689655	0.140426	Q61171, Q8BTM8, P24270	346	26	13588	4.53135	1	0.804339	92.3719
GOTERM_BP_FAT	GO:0051100~negative regulation of binding	3	0.689655	0.176285	Q61171, Q8BTM8, P24270	346	30	13588	3.92717	1	0.848856	96.3042
GOTERM_BP_FAT	GO:0051090~regulation of transcription factor activity	4	0.91954	0.188716	Q61171, Q8BTM8, P61089, P24270	346	59	13588	2.66249	1	0.863989	97.1464
Annotation Cluster 60	Enrichment Score: 0.9653152359608587
Category	Term	Count	%	PValue	Genes	List Total	Pop Hits	Pop Total	Fold Enrichment	Bonferroni	Benjamini	FDR
GOTERM_BP_FAT	GO:0033365~protein localization in organelle	7	1.6092	0.0369269	O08915, P62075, P70168, P62827, P61971, Q9QXZ0	346	97	13588	2.83404	1	0.45484	47.2638
GOTERM_BP_FAT	GO:0017038~protein import	6	1.37931	0.0573812	O08915, P62075, P70168, P62827, P61971	346	82	13588	2.87354	1	0.580332	63.3935
GOTERM_BP_FAT	GO:0006626~protein targeting to mitochondrion	3	0.689655	0.106483	O08915, P62075	346	22	13588	5.35523	1	0.736071	85.2617
GOTERM_BP_FAT	GO:0070585~protein localization in mitochondrion	3	0.689655	0.106483	O08915, P62075	346	22	13588	5.35523	1	0.736071	85.2617
GOTERM_BP_FAT	GO:0007005~mitochondrion organization	5	1.14943	0.232588	P70677, Q9JK48, O08915, P62075	346	97	13588	2.02431	1	0.907085	98.8914
GOTERM_BP_FAT	GO:0006839~mitochondrial transport	3	0.689655	0.288964	O08915, P62075	346	42	13588	2.80512	1	0.936033	99.6971
Annotation Cluster 61	Enrichment Score: 0.9439271200792314
Category	Term	Count	%	PValue	Genes	List Total	Pop Hits	Pop Total	Fold Enrichment	Bonferroni	Benjamini	FDR
GOTERM_BP_FAT	GO:0044092~negative regulation of molecular function	10	2.29885	0.00651211	P70677, Q61171, P63248, Q9Z0P4, Q61315, Q8BTM8, Q9Z0J4, P46414, P24270, Q00623	346	132	13588	2.97513	0.999993	0.158458	10.5157
GOTERM_BP_FAT	GO:0043086~negative regulation of catalytic activity	8	1.83908	0.0143768	P70677, P63248, Q9Z0P4, Q61315, Q8BTM8, Q9Z0J4, P46414, Q00623	346	101	13588	3.11063	1	0.261601	21.8286
GOTERM_MF_FAT	GO:0030291~protein serine/threonine kinase inhibitor activity	3	0.689655	0.020291	P70677, P63248, P46414	336	9	13288	13.1825	0.99992	0.255232	25.3038
GOTERM_BP_FAT	GO:0045736~negative regulation of cyclin-dependent protein kinase activity	3	0.689655	0.0205648	P70677, Q61315, P46414	346	9	13588	13.0906	1	0.32869	29.7685
GOTERM_MF_FAT	GO:0019207~kinase regulator activity	6	1.37931	0.0368729	Q9Z0R4, P70677, P63248, P63158, Q61315, P46414	336	73	13288	3.25049	1	0.350826	41.4141
GOTERM_BP_FAT	GO:0000079~regulation of cyclin-dependent protein kinase activity	3	0.689655	0.0610246	P70677, Q61315, P46414	346	16	13588	7.36344	1	0.594786	65.7267
GOTERM_MF_FAT	GO:0019887~protein kinase regulator activity	5	1.14943	0.061256	P70677, P63248, P63158, Q61315, P46414	336	59	13288	3.35149	1	0.454354	59.3271
GOTERM_BP_FAT	GO:0051338~regulation of transferase activity	10	2.29885	0.0675751	P70677, Q61171, P63248, P63001, Q61315, P08228, P12023, P46414, Q00623, P60766	346	199	13588	1.97345	1	0.6221	69.5735
GOTERM_BP_FAT	GO:0051174~regulation of phosphorus metabolic process	13	2.98851	0.0827926	A8DUK4, P63158, Q61315, P63001, P08228, P46414, Q61171, P70677, P63248, P62259, P12023, P60766, Q00623	346	301	13588	1.69612	1	0.67007	77.0003
GOTERM_BP_FAT	GO:0019220~regulation of phosphate metabolic process	13	2.98851	0.0827926	A8DUK4, P63158, Q61315, P63001, P08228, P46414, Q61171, P70677, P63248, P62259, P12023, P60766, Q00623	346	301	13588	1.69612	1	0.67007	77.0003
GOTERM_MF_FAT	GO:0004860~protein kinase inhibitor activity	3	0.689655	0.0893949	P70677, P63248, P46414	336	20	13288	5.93214	1	0.556375	73.6242
GOTERM_BP_FAT	GO:0051726~regulation of cell cycle	10	2.29885	0.0956661	P70677, P34022, P63248, P63158, Q61411, O35864, Q61315, P12023, P46414, P60766	346	214	13588	1.83513	1	0.710017	81.9147
GOTERM_BP_FAT	GO:0007346~regulation of mitotic cell cycle	6	1.37931	0.0973074	P34022, P63248, P63158, Q61315, P12023, P60766	346	96	13588	2.45448	1	0.714022	82.4649
GOTERM_MF_FAT	GO:0019210~kinase inhibitor activity	3	0.689655	0.105225	P70677, P63248, P46414	336	22	13288	5.39286	1	0.605403	79.4497
GOTERM_BP_FAT	GO:0043549~regulation of kinase activity	9	2.06897	0.116384	P70677, Q61171, P63248, P63001, Q61315, P08228, P12023, P46414, P60766	346	192	13588	1.84086	1	0.755614	87.8057
GOTERM_BP_FAT	GO:0042325~regulation of phosphorylation	12	2.75862	0.121137	P70677, Q61171, A8DUK4, P63248, P63158, P63001, Q61315, P08228, P12023, P46414, Q00623, P60766	346	290	13588	1.62503	1	0.768065	88.8745
GOTERM_BP_FAT	GO:0033673~negative regulation of kinase activity	4	0.91954	0.139284	P70677, P63248, Q61315, P46414	346	51	13588	3.08013	1	0.80342	92.1977
GOTERM_BP_FAT	GO:0006469~negative regulation of protein kinase activity	4	0.91954	0.139284	P70677, P63248, Q61315, P46414	346	51	13588	3.08013	1	0.80342	92.1977
GOTERM_BP_FAT	GO:0051348~negative regulation of transferase activity	4	0.91954	0.151203	P70677, P63248, Q61315, P46414	346	53	13588	2.9639	1	0.81326	93.845
GOTERM_BP_FAT	GO:0044093~positive regulation of molecular function	11	2.52874	0.251446	Q61171, P30681, P21279, P63001, P62204, Q60648, P08228, P61089, P24270, Q00623, P60766	346	306	13588	1.41173	1	0.917009	99.2738
GOTERM_BP_FAT	GO:0010564~regulation of cell cycle process	4	0.91954	0.283083	P34022, P63248, Q61315, P60766	346	73	13588	2.15187	1	0.934064	99.6516
GOTERM_BP_FAT	GO:0045786~negative regulation of cell cycle	3	0.689655	0.298412	P70677, Q61315, P46414	346	43	13588	2.73988	1	0.938909	99.7588
GOTERM_BP_FAT	GO:0045859~regulation of protein kinase activity	7	1.6092	0.334417	P70677, Q61171, P63248, Q61315, P08228, P12023, P46414	346	186	13588	1.47797	1	0.952157	99.9015
GOTERM_BP_FAT	GO:0019216~regulation of lipid metabolic process	3	0.689655	0.435348	P63001, P08228, P60766	346	58	13588	2.03129	1	0.977642	99.994
GOTERM_BP_FAT	GO:0051347~positive regulation of transferase activity	5	1.14943	0.449317	Q61171, P63001, P08228, Q00623, P60766	346	135	13588	1.45451	1	0.980521	99.9961
GOTERM_BP_FAT	GO:0043085~positive regulation of catalytic activity	8	1.83908	0.495039	Q61171, P21279, P63001, Q60648, P08228, P61089, Q00623, P60766	346	261	13588	1.20373	1	0.985303	99.9991
GOTERM_BP_FAT	GO:0033674~positive regulation of kinase activity	4	0.91954	0.645319	Q61171, P63001, P08228, P60766	346	130	13588	1.20836	1	0.996317	100
GOTERM_BP_FAT	GO:0008285~negative regulation of cell proliferation	4	0.91954	0.926748	P70677, Q61187, Q61315, P46414	346	224	13588	0.70128	1	0.999988	100
Annotation Cluster 62	Enrichment Score: 0.9323699687609601
Category	Term	Count	%	PValue	Genes	List Total	Pop Hits	Pop Total	Fold Enrichment	Bonferroni	Benjamini	FDR
GOTERM_CC_FAT	GO:0001725~stress fiber	3	0.689655	0.104401	O08638, Q03173, Q61879	301	23	12504	5.41846	1	0.461528	77.4163
GOTERM_CC_FAT	GO:0032432~actin filament bundle	3	0.689655	0.11216	O08638, Q03173, Q61879	301	24	12504	5.19269	1	0.481258	79.918
GOTERM_CC_FAT	GO:0042641~actomyosin	3	0.689655	0.136253	O08638, Q03173, Q61879	301	27	12504	4.61573	1	0.524793	86.1462
Annotation Cluster 63	Enrichment Score: 0.9036667408887101
Category	Term	Count	%	PValue	Genes	List Total	Pop Hits	Pop Total	Fold Enrichment	Bonferroni	Benjamini	FDR
GOTERM_MF_FAT	GO:0031072~heat shock protein binding	6	1.37931	0.0162882	Q61081, Q6NZB0, Q99MD9, P30416, P70414, P60904	336	59	13288	4.02179	0.999476	0.222607	20.8412
SMART	SM00271:DnaJ	3	0.689655	0.343165	Q6NZB0, P70414, P60904	214	52	9131	2.46163	1	0.905986	99.2757
INTERPRO	IPR001623:Heat shock protein DnaJ, N-terminal	3	0.689655	0.348036	Q6NZB0, P70414, P60904	420	52	17763	2.43997	1	0.988659	99.8483
Annotation Cluster 64	Enrichment Score: 0.9005819191573309
Category	Term	Count	%	PValue	Genes	List Total	Pop Hits	Pop Total	Fold Enrichment	Bonferroni	Benjamini	FDR
UP_SEQ_FEATURE	domain:PDZ	6	1.37931	0.109015	O88952, Q9QZQ1, Q6DFV3, Q9Z0J4, Q9CR00, A2ALU4	427	95	16021	2.36968	1	0.924872	84.5598
SMART	SM00228:PDZ	7	1.6092	0.132118	O88952, Q9QZQ1, Q6DFV3, Q91XM9, Q9Z0J4, Q9CR00, A2ALU4	214	148	9131	2.01809	1	0.634618	81.0097
INTERPRO	IPR001478:PDZ/DHR/GLGF	7	1.6092	0.137977	O88952, Q9QZQ1, Q6DFV3, Q91XM9, Q9Z0J4, Q9CR00, A2ALU4	420	148	17763	2.00034	1	0.841911	89.4904
Annotation Cluster 65	Enrichment Score: 0.8844700544282917
Category	Term	Count	%	PValue	Genes	List Total	Pop Hits	Pop Total	Fold Enrichment	Bonferroni	Benjamini	FDR
PIR_SUPERFAMILY	PIRSF001740:crk transforming protein	3	0.689655	0.00533165	Q60631, P47941, Q64010	249	4	8136	24.506	0.731551	0.280194	6.69275
UP_SEQ_FEATURE	domain:SH3 1	5	1.14943	0.0109624	Q9Z0R4, Q60631, Q8R550, P47941, Q64010	427	33	16021	5.68483	0.999998	0.486978	16.3397
BIOCARTA	m_pyk2Pathway:Links between Pyk2 and Map Kinases	6	1.37931	0.0115669	Q60631, P21279, Q61411, P63001, P62204, P47941	63	27	1171	4.13051	0.799218	0.414436	12.7966
UP_SEQ_FEATURE	domain:SH3 2	5	1.14943	0.012169	Q9Z0R4, Q60631, Q8R550, P47941, Q64010	427	34	16021	5.51763	1	0.490313	17.9765
INTERPRO	IPR000108:Neutrophil cytosol factor 2	4	0.91954	0.0203965	Q9Z0R4, Q62422, Q60631, Q8R550	420	25	17763	6.76686	1	0.342683	26.8522
KEGG_PATHWAY	mmu04012:ErbB signaling pathway	8	1.83908	0.024544	Q60631, Q61036, Q8CIN4, O55033, Q61411, P47941, P46414, Q64010	191	87	5738	2.76247	0.964204	0.24232	25.245
BIOCARTA	m_metPathway:Signaling of Hepatocyte Growth Factor Receptor	4	0.91954	0.237603	Q60631, Q61411, P47941, Q64010	63	32	1171	2.32341	1	0.943855	95.8945
KEGG_PATHWAY	mmu05220:Chronic myeloid leukemia	5	1.14943	0.243431	Q60631, Q61411, P47941, P46414, Q64010	191	76	5738	1.97644	1	0.700558	96.1848
BIOCARTA	m_gleevecpathway:Inhibition of Cellular Proliferation by Gleevec	3	0.689655	0.326584	Q60631, Q61411, P47941	63	22	1171	2.53463	1	0.95963	99.0471
BIOCARTA	m_integrinPathway:Integrin Signaling Pathway	3	0.689655	0.460838	Q60631, Q61411, P47941	63	29	1171	1.92282	1	0.975435	99.9304
SMART	SM00252:SH2	4	0.91954	0.481515	Q60631, O55033, P47941, Q64010	214	111	9131	1.53759	1	0.971188	99.9547
INTERPRO	IPR000980:SH2 motif	4	0.91954	0.488473	Q60631, O55033, P47941, Q64010	420	111	17763	1.52407	1	0.998807	99.9962
KEGG_PATHWAY	mmu04062:Chemokine signaling pathway	7	1.6092	0.563943	Q60631, P51432, Q61411, P63001, P47941, Q64010, P60766	191	182	5738	1.15546	1	0.882204	99.994
BIOCARTA	m_il2rbPathway:IL-2 Receptor Beta Chain in T cell Activation	3	0.689655	0.578842	Q60631, Q61411, P47941	63	36	1171	1.54894	1	0.989845	99.9962
KEGG_PATHWAY	mmu04910:Insulin signaling pathway	5	1.14943	0.676782	Q60631, Q61411, P62204, P47941, Q64010	191	138	5738	1.08847	1	0.926419	99.9998
UP_SEQ_FEATURE	domain:SH2	3	0.689655	0.695003	Q60631, P47941, Q64010	427	90	16021	1.25066	1	1	100
SP_PIR_KEYWORDS	SH2 domain	3	0.689655	0.710912	Q60631, P47941, Q64010	429	103	17854	1.21217	1	0.974735	100
Annotation Cluster 66	Enrichment Score: 0.881562212517069
Category	Term	Count	%	PValue	Genes	List Total	Pop Hits	Pop Total	Fold Enrichment	Bonferroni	Benjamini	FDR
GOTERM_BP_FAT	GO:0048871~multicellular organismal homeostasis	5	1.14943	0.106129	Q02248, P63001, P11352, P08228, Q8VEE4	346	71	13588	2.76561	1	0.73712	85.1619
GOTERM_BP_FAT	GO:0001894~tissue homeostasis	4	0.91954	0.13345	Q02248, P63001, P08228, Q8VEE4	346	50	13588	3.14173	1	0.792399	91.2478
GOTERM_BP_FAT	GO:0060249~anatomical structure homeostasis	5	1.14943	0.160015	Q02248, P63001, Q61315, P08228, Q8VEE4	346	83	13588	2.36576	1	0.825465	94.8459
Annotation Cluster 67	Enrichment Score: 0.8721163671430265
Category	Term	Count	%	PValue	Genes	List Total	Pop Hits	Pop Total	Fold Enrichment	Bonferroni	Benjamini	FDR
UP_SEQ_FEATURE	short sequence motif:Prevents secretion from ER	7	1.6092	0.00467948	Q9CQU0, Q9QXT0, Q9ERE7, Q8CG71, O35887, Q91W90, Q05186	427	59	16021	4.45151	0.996587	0.298833	7.31052
INTERPRO	IPR000886:Endoplasmic reticulum, targeting sequence	5	1.14943	0.0182497	Q9CQU0, Q9QXT0, Q8CG71, Q91W90, Q05186	420	43	17763	4.91777	0.999999	0.327717	24.3816
GOTERM_CC_FAT	GO:0005788~endoplasmic reticulum lumen	4	0.91954	0.248911	Q9CQU0, O35887, Q91W90, Q05186	301	72	12504	2.30786	1	0.695636	97.8985
GOTERM_CC_FAT	GO:0005783~endoplasmic reticulum	20	4.5977	0.635723	P62821, Q9CQU0, Q99P72, Q6P069, P28271, O09114, Q91W90, Q8K0T0, P11881, Q9JK48, Q9QXT0, Q9EQU5, O35887, Q8CG71, Q9ERE7, P53994, O55022, Q8R317, P63242, Q05186	301	838	12504	0.991445	1	0.960501	99.9999
GOTERM_CC_FAT	GO:0044432~endoplasmic reticulum part	6	1.37931	0.654115	P11881, Q9CQU0, Q99P72, O35887, Q91W90, Q05186	301	231	12504	1.079	1	0.963055	99.9999
SP_PIR_KEYWORDS	endoplasmic reticulum	16	3.67816	0.66204	P62821, Q9CQU0, Q99P72, O09114, Q91W90, Q8K0T0, P11881, Q9QXT0, Q9EQU5, O35887, Q8CG71, Q9ERE7, P53994, O55022, P63242, Q05186	429	678	17854	0.982129	1	0.96329	100
Annotation Cluster 68	Enrichment Score: 0.871432134594999
Category	Term	Count	%	PValue	Genes	List Total	Pop Hits	Pop Total	Fold Enrichment	Bonferroni	Benjamini	FDR
GOTERM_BP_FAT	GO:0030858~positive regulation of epithelial cell differentiation	3	0.689655	0.0124055	Q02248, Q61315, Q01768	346	7	13588	16.8307	1	0.237204	19.1268
GOTERM_BP_FAT	GO:0030856~regulation of epithelial cell differentiation	3	0.689655	0.106483	Q02248, Q61315, Q01768	346	22	13588	5.35523	1	0.736071	85.2617
GOTERM_BP_FAT	GO:0045597~positive regulation of cell differentiation	8	1.83908	0.157921	B2RXS4, P10637, P97300, P23492, P63158, Q02248, Q61315, Q01768	346	175	13588	1.79528	1	0.822752	94.6229
GOTERM_BP_FAT	GO:0050769~positive regulation of neurogenesis	3	0.689655	0.279501	B2RXS4, P10637, P97300	346	41	13588	2.87354	1	0.932147	99.6208
GOTERM_BP_FAT	GO:0051094~positive regulation of developmental process	8	1.83908	0.301582	B2RXS4, P10637, P97300, P23492, P63158, Q02248, Q61315, Q01768	346	214	13588	1.4681	1	0.939602	99.7766
GOTERM_BP_FAT	GO:0010720~positive regulation of cell development	3	0.689655	0.335956	B2RXS4, P10637, P97300	346	47	13588	2.5067	1	0.952387	99.9053
Annotation Cluster 69	Enrichment Score: 0.8519473937076385
Category	Term	Count	%	PValue	Genes	List Total	Pop Hits	Pop Total	Fold Enrichment	Bonferroni	Benjamini	FDR
GOTERM_BP_FAT	GO:0033554~cellular response to stress	20	4.5977	0.00747643	Q9DB27, Q9CW03, P30681, Q61315, P61089, P08228, P35700, P70399, Q8VEE4, Q91VR7, Q61171, P70677, P34884, P54728, P28352, P07724, P62878, P11352, Q9JMH6, P24270	346	404	13588	1.94414	0.999999	0.170809	11.9814
GOTERM_BP_FAT	GO:0006974~response to DNA damage stimulus	13	2.98851	0.0624831	Q9DB27, Q9CW03, P30681, Q61315, P61089, P08228, P70399, Q8VEE4, P70677, P34884, P54728, P28352, P62878	346	287	13588	1.77886	1	0.600846	66.6208
GOTERM_BP_FAT	GO:0006281~DNA repair	9	2.06897	0.203933	Q9CW03, P54728, P30681, P28352, P62878, P08228, P61089, P70399, Q8VEE4	346	222	13588	1.59209	1	0.883875	97.932
SP_PIR_KEYWORDS	DNA damage	7	1.6092	0.321617	Q9DB27, Q9CW03, P54728, P28352, P62878, P61089, P70399	429	194	17854	1.50167	1	0.781253	99.4796
SP_PIR_KEYWORDS	dna repair	6	1.37931	0.400352	Q9CW03, P54728, P28352, P62878, P61089, P70399	429	173	17854	1.44339	1	0.852214	99.9022
GOTERM_BP_FAT	GO:0006259~DNA metabolic process	11	2.52874	0.630362	Q9CW03, P70677, P54728, P30681, P28352, Q99MD9, P62878, P08228, P61089, P70399, Q8VEE4	346	421	13588	1.0261	1	0.995684	100
Annotation Cluster 70	Enrichment Score: 0.8472435588817219
Category	Term	Count	%	PValue	Genes	List Total	Pop Hits	Pop Total	Fold Enrichment	Bonferroni	Benjamini	FDR
GOTERM_BP_FAT	GO:0006915~apoptosis	18	4.13793	0.0834326	Q8R550, Q62048, Q8CIN4, Q8VE70, P08228, O35551, P70677, Q9JK48, Q60739, Q02248, Q8WTY4, P11352, P62331, P56812, P12023, Q8R317, Q8CI32, P63242	346	465	13588	1.52019	1	0.667896	77.2717
GOTERM_BP_FAT	GO:0012501~programmed cell death	18	4.13793	0.0952887	Q8R550, Q62048, Q8CIN4, Q8VE70, P08228, O35551, P70677, Q9JK48, Q60739, Q02248, Q8WTY4, P11352, P62331, P56812, P12023, Q8R317, Q8CI32, P63242	346	473	13588	1.49448	1	0.710958	81.7859
GOTERM_BP_FAT	GO:0008219~cell death	18	4.13793	0.146642	Q8R550, Q62048, Q8CIN4, Q8VE70, P08228, O35551, P70677, Q9JK48, Q60739, Q02248, Q8WTY4, P11352, P62331, P56812, P12023, Q8R317, Q8CI32, P63242	346	507	13588	1.39426	1	0.811769	93.2575
GOTERM_BP_FAT	GO:0016265~death	18	4.13793	0.171311	Q8R550, Q62048, Q8CIN4, Q8VE70, P08228, O35551, P70677, Q9JK48, Q60739, Q02248, Q8WTY4, P11352, P62331, P56812, P12023, Q8R317, Q8CI32, P63242	346	519	13588	1.36202	1	0.842867	95.9059
SP_PIR_KEYWORDS	Apoptosis	11	2.52874	0.290644	P70677, Q8R550, Q9JK48, Q62048, Q8CIN4, Q60739, Q8VE70, Q8WTY4, P56812, P12023, O35551	429	337	17854	1.35844	1	0.747863	99.0471
Annotation Cluster 71	Enrichment Score: 0.8308936001377584
Category	Term	Count	%	PValue	Genes	List Total	Pop Hits	Pop Total	Fold Enrichment	Bonferroni	Benjamini	FDR
GOTERM_BP_FAT	GO:0045727~positive regulation of translation	3	0.689655	0.0542849	Q8CHP5, Q9D0J8, P63242	346	15	13588	7.85434	1	0.568478	61.2939
GOTERM_MF_FAT	GO:0043022~ribosome binding	3	0.689655	0.0671893	Q8CHP5, Q9D0J8, P63242	336	17	13288	6.97899	1	0.47949	62.8365
GOTERM_BP_FAT	GO:0032268~regulation of cellular protein metabolic process	12	2.75862	0.101339	P35288, A8DUK4, P63158, Q8CHP5, P62259, P28271, Q9D0J8, P61089, P12023, Q8R317, Q00623, P63242	346	280	13588	1.68307	1	0.724528	83.7502
GOTERM_BP_FAT	GO:0051247~positive regulation of protein metabolic process	6	1.37931	0.144066	P63158, Q8CHP5, Q9D0J8, Q61315, P61089, P63242	346	109	13588	2.16174	1	0.809386	92.9029
GOTERM_MF_FAT	GO:0043021~ribonucleoprotein binding	3	0.689655	0.211117	Q8CHP5, Q9D0J8, P63242	336	34	13288	3.4895	1	0.798942	96.5776
GOTERM_BP_FAT	GO:0006417~regulation of translation	5	1.14943	0.249102	Q8CHP5, P28271, Q9D0J8, P12023, P63242	346	100	13588	1.96358	1	0.917709	99.2342
GOTERM_BP_FAT	GO:0032270~positive regulation of cellular protein metabolic process	5	1.14943	0.249102	P63158, Q8CHP5, Q9D0J8, P61089, P63242	346	100	13588	1.96358	1	0.917709	99.2342
GOTERM_BP_FAT	GO:0010608~posttranscriptional regulation of gene expression	6	1.37931	0.323041	Q8CHP5, P28271, Q9D0J8, Q8BTM8, P12023, P63242	346	148	13588	1.59209	1	0.94635	99.8686
Annotation Cluster 72	Enrichment Score: 0.8196941275512464
Category	Term	Count	%	PValue	Genes	List Total	Pop Hits	Pop Total	Fold Enrichment	Bonferroni	Benjamini	FDR
GOTERM_BP_FAT	GO:0060768~regulation of epithelial cell proliferation involved in prostate gland development	3	0.689655	0.0252798	Q02248, Q61315, P46414	346	10	13588	11.7815	1	0.367055	35.3018
GOTERM_BP_FAT	GO:0050678~regulation of epithelial cell proliferation	4	0.91954	0.214916	Q02248, Q61315, Q01768, P46414	346	63	13588	2.49344	1	0.889672	98.3672
GOTERM_BP_FAT	GO:0007423~sensory organ development	7	1.6092	0.639552	P63158, Q02248, Q61315, P08228, P46414, A2ALU4, Q61879	346	257	13588	1.06966	1	0.996176	100
Annotation Cluster 73	Enrichment Score: 0.798569145469195
Category	Term	Count	%	PValue	Genes	List Total	Pop Hits	Pop Total	Fold Enrichment	Bonferroni	Benjamini	FDR
INTERPRO	IPR014352:FERM/acyl-CoA-binding protein, 3-helical bundle	5	1.14943	0.0182497	P31786, Q9WUR2, P48193, P26041, P26040	420	43	17763	4.91777	0.999999	0.327717	24.3816
INTERPRO	IPR000798:Ezrin/radixin/moesin ERM	3	0.689655	0.0729056	P48193, P26041, P26040	420	19	17763	6.67782	1	0.677744	68.2932
INTERPRO	IPR018980:FERM, C-terminal PH-like domain	3	0.689655	0.101508	P48193, P26041, P26040	420	23	17763	5.51646	1	0.766119	80.2921
INTERPRO	IPR019750:Band 4.1 subgroup	3	0.689655	0.109076	P48193, P26041, P26040	420	24	17763	5.28661	1	0.785459	82.6659
INTERPRO	IPR018979:FERM, N-terminal	3	0.689655	0.132597	P48193, P26041, P26040	420	27	17763	4.69921	1	0.834332	88.4498
INTERPRO	IPR019748:FERM central domain	3	0.689655	0.287115	P48193, P26041, P26040	420	45	17763	2.81952	1	0.977996	99.4115
INTERPRO	IPR000299:FERM domain	3	0.689655	0.295886	P48193, P26041, P26040	420	46	17763	2.75823	1	0.978464	99.5123
INTERPRO	IPR019747:FERM conserved site	3	0.689655	0.295886	P48193, P26041, P26040	420	46	17763	2.75823	1	0.978464	99.5123
SMART	SM00295:B41	3	0.689655	0.317414	P48193, P26041, P26040	214	49	9131	2.61234	1	0.903987	98.8631
INTERPRO	IPR019749:Band 4.1 domain	3	0.689655	0.322086	P48193, P26041, P26040	420	49	17763	2.58936	1	0.984859	99.7256
UP_SEQ_FEATURE	domain:FERM	3	0.689655	0.327381	P48193, P26041, P26040	427	44	16021	2.55818	1	0.997882	99.8369
Annotation Cluster 74	Enrichment Score: 0.7790770645903053
Category	Term	Count	%	PValue	Genes	List Total	Pop Hits	Pop Total	Fold Enrichment	Bonferroni	Benjamini	FDR
GOTERM_BP_FAT	GO:0048538~thymus development	4	0.91954	0.0174715	Q61171, Q02248, Q61315, P47941	346	22	13588	7.1403	1	0.297356	25.8994
GOTERM_BP_FAT	GO:0048534~hemopoietic or lymphoid organ development	10	2.29885	0.285807	Q61171, A8DUK4, P01942, Q02248, Q8WTY4, Q9DCT8, Q61315, P47941, Q8VEE4, P10711	346	281	13588	1.39757	1	0.935293	99.6734
GOTERM_BP_FAT	GO:0002520~immune system development	10	2.29885	0.337116	Q61171, A8DUK4, P01942, Q02248, Q8WTY4, Q9DCT8, Q61315, P47941, Q8VEE4, P10711	346	295	13588	1.33124	1	0.952414	99.9081
GOTERM_BP_FAT	GO:0030097~hemopoiesis	8	1.83908	0.454476	A8DUK4, P01942, Q02248, Q8WTY4, Q9DCT8, Q61315, Q8VEE4, P10711	346	251	13588	1.25169	1	0.980889	99.9967
Annotation Cluster 75	Enrichment Score: 0.761318729893077
Category	Term	Count	%	PValue	Genes	List Total	Pop Hits	Pop Total	Fold Enrichment	Bonferroni	Benjamini	FDR
GOTERM_MF_FAT	GO:0005504~fatty acid binding	3	0.689655	0.0972172	P31786, Q9WUR2, Q9JK48	336	21	13288	5.64966	1	0.581558	76.6717
GOTERM_MF_FAT	GO:0033293~monocarboxylic acid binding	3	0.689655	0.147558	P31786, Q9WUR2, Q9JK48	336	27	13288	4.39418	1	0.705943	89.6901
GOTERM_MF_FAT	GO:0031406~carboxylic acid binding	4	0.91954	0.362525	P31786, Q9WUR2, Q9JK48, Q8CG71	336	85	13288	1.86106	1	0.924896	99.8351
Annotation Cluster 76	Enrichment Score: 0.7361497195756804
Category	Term	Count	%	PValue	Genes	List Total	Pop Hits	Pop Total	Fold Enrichment	Bonferroni	Benjamini	FDR
KEGG_PATHWAY	mmu05213:Endometrial cancer	5	1.14943	0.0922819	Q60631, Q02248, Q61411, Q61315, Q61301	191	52	5738	2.88864	0.999998	0.460878	67.8132
GOTERM_BP_FAT	GO:0043408~regulation of MAPKKK cascade	5	1.14943	0.211022	Q60631, Q02248, Q61315, Q9CQ45, P35700	346	93	13588	2.11138	1	0.888319	98.2238
KEGG_PATHWAY	mmu05210:Colorectal cancer	5	1.14943	0.317765	Q60631, P70677, Q02248, P63001, Q61315	191	86	5738	1.74662	1	0.749637	98.8633
Annotation Cluster 77	Enrichment Score: 0.7321613004017868
Category	Term	Count	%	PValue	Genes	List Total	Pop Hits	Pop Total	Fold Enrichment	Bonferroni	Benjamini	FDR
GOTERM_BP_FAT	GO:0042246~tissue regeneration	3	0.689655	0.0358615	P06837, P11352, P62774	346	12	13588	9.81792	1	0.450892	46.2629
GOTERM_BP_FAT	GO:0051146~striated muscle cell differentiation	6	1.37931	0.0759158	P11352, P97798, P12023, O08638, Q61879, P62774	346	89	13588	2.64753	1	0.647391	73.8851
GOTERM_BP_FAT	GO:0031099~regeneration	3	0.689655	0.114746	P06837, P11352, P62774	346	23	13588	5.12239	1	0.754753	87.4156
GOTERM_BP_FAT	GO:0042060~wound healing	5	1.14943	0.31716	P06837, P11352, P70429, Q61879, P62774	346	112	13588	1.7532	1	0.945432	99.8478
GOTERM_BP_FAT	GO:0048589~developmental growth	4	0.91954	0.468404	P06837, P11352, P12023, P62774	346	100	13588	1.57087	1	0.982643	99.9978
GOTERM_BP_FAT	GO:0040007~growth	4	0.91954	0.871834	P06837, P11352, P12023, P62774	346	193	13588	0.813921	1	0.999905	100
Annotation Cluster 78	Enrichment Score: 0.7276220765898347
Category	Term	Count	%	PValue	Genes	List Total	Pop Hits	Pop Total	Fold Enrichment	Bonferroni	Benjamini	FDR
KEGG_PATHWAY	mmu05014:Amyotrophic lateral sclerosis (ALS)	7	1.6092	0.0108664	P70677, P63001, P11352, P08228, Q9Z0J4, Q9CQD1, P24270	191	57	5738	3.68935	0.768707	0.167239	12.008
GOTERM_BP_FAT	GO:0003013~circulatory system process	3	0.689655	0.777183	P11352, P08228, Q9Z0J4	346	111	13588	1.0614	1	0.999238	100
GOTERM_BP_FAT	GO:0008015~blood circulation	3	0.689655	0.777183	P11352, P08228, Q9Z0J4	346	111	13588	1.0614	1	0.999238	100
Annotation Cluster 79	Enrichment Score: 0.7167540296614024
Category	Term	Count	%	PValue	Genes	List Total	Pop Hits	Pop Total	Fold Enrichment	Bonferroni	Benjamini	FDR
GOTERM_BP_FAT	GO:0033365~protein localization in organelle	7	1.6092	0.0369269	O08915, P62075, P70168, P62827, P61971, Q9QXZ0	346	97	13588	2.83404	1	0.45484	47.2638
GOTERM_BP_FAT	GO:0017038~protein import	6	1.37931	0.0573812	O08915, P62075, P70168, P62827, P61971	346	82	13588	2.87354	1	0.580332	63.3935
GOTERM_BP_FAT	GO:0006913~nucleocytoplasmic transport	5	1.14943	0.227145	Q14AA6, Q91YS8, P70168, P62827, P61971	346	96	13588	2.0454	1	0.903252	98.7498
GOTERM_BP_FAT	GO:0051169~nuclear transport	5	1.14943	0.238063	Q14AA6, Q91YS8, P70168, P62827, P61971	346	98	13588	2.00366	1	0.910769	99.0185
GOTERM_BP_FAT	GO:0006606~protein import into nucleus	3	0.689655	0.417826	P70168, P62827, P61971	346	56	13588	2.10384	1	0.974026	99.9899
GOTERM_BP_FAT	GO:0051170~nuclear import	3	0.689655	0.435348	P70168, P62827, P61971	346	58	13588	2.03129	1	0.977642	99.994
GOTERM_BP_FAT	GO:0034504~protein localization in nucleus	3	0.689655	0.461085	P70168, P62827, P61971	346	61	13588	1.93139	1	0.981577	99.9973
Annotation Cluster 80	Enrichment Score: 0.7053389842386768
Category	Term	Count	%	PValue	Genes	List Total	Pop Hits	Pop Total	Fold Enrichment	Bonferroni	Benjamini	FDR
SP_PIR_KEYWORDS	nucleotide metabolism	4	0.91954	0.0115162	P15532, Q9JM14, Q9DBT5, Q01768	429	20	17854	8.32354	0.97787	0.103163	14.5263
GOTERM_BP_FAT	GO:0046039~GTP metabolic process	3	0.689655	0.0303863	P15532, P23492, Q01768	346	11	13588	10.7105	1	0.405823	40.8305
GOTERM_BP_FAT	GO:0006183~GTP biosynthetic process	3	0.689655	0.0303863	P15532, P23492, Q01768	346	11	13588	10.7105	1	0.405823	40.8305
GOTERM_BP_FAT	GO:0009127~purine nucleoside monophosphate biosynthetic process	3	0.689655	0.0416835	P50096, Q9DBT5, P24547	346	13	13588	9.06269	1	0.490625	51.5225
GOTERM_BP_FAT	GO:0009168~purine ribonucleoside monophosphate biosynthetic process	3	0.689655	0.0416835	P50096, Q9DBT5, P24547	346	13	13588	9.06269	1	0.490625	51.5225
GOTERM_BP_FAT	GO:0009167~purine ribonucleoside monophosphate metabolic process	3	0.689655	0.0542849	P50096, Q9DBT5, P24547	346	15	13588	7.85434	1	0.568478	61.2939
GOTERM_BP_FAT	GO:0009126~purine nucleoside monophosphate metabolic process	3	0.689655	0.0542849	P50096, Q9DBT5, P24547	346	15	13588	7.85434	1	0.568478	61.2939
GOTERM_BP_FAT	GO:0009156~ribonucleoside monophosphate biosynthetic process	3	0.689655	0.0680319	P50096, Q9DBT5, P24547	346	17	13588	6.9303	1	0.619095	69.826
KEGG_PATHWAY	mmu00230:Purine metabolism	10	2.29885	0.0755717	O55057, P15532, P50096, Q9WTP6, P23492, Q9JM14, Q9DBT5, Q01768, P24547, Q8CIH9	191	157	5738	1.9135	0.999973	0.425465	60.1495
GOTERM_BP_FAT	GO:0009161~ribonucleoside monophosphate metabolic process	3	0.689655	0.0827788	P50096, Q9DBT5, P24547	346	19	13588	6.20079	1	0.672591	76.9945
GOTERM_BP_FAT	GO:0009152~purine ribonucleotide biosynthetic process	6	1.37931	0.13632	P15532, P50096, P23492, Q9DBT5, Q01768, P24547	346	107	13588	2.20215	1	0.797884	91.7279
GOTERM_BP_FAT	GO:0009260~ribonucleotide biosynthetic process	6	1.37931	0.151997	P15532, P50096, P23492, Q9DBT5, Q01768, P24547	346	111	13588	2.12279	1	0.813289	93.9422
GOTERM_BP_FAT	GO:0009116~nucleoside metabolic process	4	0.91954	0.169657	P15532, P23492, Q01768, Q8CIH9	346	56	13588	2.80512	1	0.841337	95.7646
GOTERM_BP_FAT	GO:0009150~purine ribonucleotide metabolic process	6	1.37931	0.185442	P15532, P50096, P23492, Q9DBT5, Q01768, P24547	346	119	13588	1.98008	1	0.863007	96.9441
GOTERM_BP_FAT	GO:0009259~ribonucleotide metabolic process	6	1.37931	0.212123	P15532, P50096, P23492, Q9DBT5, Q01768, P24547	346	125	13588	1.88504	1	0.888517	98.2655
GOTERM_BP_FAT	GO:0009119~ribonucleoside metabolic process	3	0.689655	0.260554	P15532, P23492, Q01768	346	39	13588	3.0209	1	0.921621	99.4103
GOTERM_BP_FAT	GO:0006164~purine nucleotide biosynthetic process	6	1.37931	0.268678	P15532, P50096, P23492, Q9DBT5, Q01768, P24547	346	137	13588	1.71993	1	0.925966	99.5113
GOTERM_BP_FAT	GO:0034404~nucleobase, nucleoside and nucleotide biosynthetic process	7	1.6092	0.303165	P15532, P50096, P23492, Q9DBT5, Q01768, P24547, Q8CIH9	346	179	13588	1.53576	1	0.939944	99.7851
GOTERM_BP_FAT	GO:0034654~nucleobase, nucleoside, nucleotide and nucleic acid biosynthetic process	7	1.6092	0.303165	P15532, P50096, P23492, Q9DBT5, Q01768, P24547, Q8CIH9	346	179	13588	1.53576	1	0.939944	99.7851
GOTERM_BP_FAT	GO:0009124~nucleoside monophosphate biosynthetic process	3	0.689655	0.317244	P50096, Q9DBT5, P24547	346	45	13588	2.61811	1	0.944818	99.8481
GOTERM_BP_FAT	GO:0044271~nitrogen compound biosynthetic process	10	2.29885	0.359895	P24288, P15532, P50096, P23492, Q9DBT5, Q9R1Z7, Q01768, Q9Z0J4, P24547, Q8CIH9	346	302	13588	1.30039	1	0.959244	99.9493
GOTERM_BP_FAT	GO:0006163~purine nucleotide metabolic process	6	1.37931	0.383542	P15532, P50096, P23492, Q9DBT5, Q01768, P24547	346	160	13588	1.47269	1	0.965853	99.9733
KEGG_PATHWAY	mmu00240:Pyrimidine metabolism	5	1.14943	0.393691	P15532, P23492, Q9JM14, Q01768, Q9JMH6	191	96	5738	1.56468	1	0.774623	99.7144
GOTERM_BP_FAT	GO:0009123~nucleoside monophosphate metabolic process	3	0.689655	0.444001	P50096, Q9DBT5, P24547	346	59	13588	1.99686	1	0.979536	99.9954
GOTERM_BP_FAT	GO:0009165~nucleotide biosynthetic process	6	1.37931	0.453755	P15532, P50096, P23492, Q9DBT5, Q01768, P24547	346	174	13588	1.3542	1	0.980996	99.9966
GOTERM_BP_FAT	GO:0009206~purine ribonucleoside triphosphate biosynthetic process	3	0.689655	0.687957	P15532, P23492, Q01768	346	93	13588	1.26683	1	0.997672	100
GOTERM_BP_FAT	GO:0009201~ribonucleoside triphosphate biosynthetic process	3	0.689655	0.687957	P15532, P23492, Q01768	346	93	13588	1.26683	1	0.997672	100
GOTERM_BP_FAT	GO:0009145~purine nucleoside triphosphate biosynthetic process	3	0.689655	0.693598	P15532, P23492, Q01768	346	94	13588	1.25335	1	0.997807	100
GOTERM_BP_FAT	GO:0009142~nucleoside triphosphate biosynthetic process	3	0.689655	0.699156	P15532, P23492, Q01768	346	95	13588	1.24016	1	0.997898	100
GOTERM_BP_FAT	GO:0009205~purine ribonucleoside triphosphate metabolic process	3	0.689655	0.730768	P15532, P23492, Q01768	346	101	13588	1.16649	1	0.998544	100
GOTERM_BP_FAT	GO:0009199~ribonucleoside triphosphate metabolic process	3	0.689655	0.735754	P15532, P23492, Q01768	346	102	13588	1.15505	1	0.998649	100
GOTERM_BP_FAT	GO:0009144~purine nucleoside triphosphate metabolic process	3	0.689655	0.75492	P15532, P23492, Q01768	346	106	13588	1.11146	1	0.99896	100
GOTERM_BP_FAT	GO:0009141~nucleoside triphosphate metabolic process	3	0.689655	0.793703	P15532, P23492, Q01768	346	115	13588	1.02448	1	0.99943	100
Annotation Cluster 81	Enrichment Score: 0.7031914509007006
Category	Term	Count	%	PValue	Genes	List Total	Pop Hits	Pop Total	Fold Enrichment	Bonferroni	Benjamini	FDR
GOTERM_BP_FAT	GO:0030705~cytoskeleton-dependent intracellular transport	4	0.91954	0.050521	P12023, P70429, Q60605, Q61879	346	33	13588	4.7602	1	0.550884	58.5891
GOTERM_BP_FAT	GO:0051146~striated muscle cell differentiation	6	1.37931	0.0759158	P11352, P97798, P12023, O08638, Q61879, P62774	346	89	13588	2.64753	1	0.647391	73.8851
GOTERM_BP_FAT	GO:0042692~muscle cell differentiation	7	1.6092	0.0775348	P16045, P11352, P97798, P12023, O08638, Q61879, P62774	346	117	13588	2.34959	1	0.65281	74.6523
SP_PIR_KEYWORDS	myosin	4	0.91954	0.10257	O08638, Q60605, Q61879, Q3THE2	429	47	17854	3.54193	1	0.442159	76.9266
GOTERM_BP_FAT	GO:0055002~striated muscle cell development	4	0.91954	0.157281	P11352, P12023, O08638, Q61879	346	54	13588	2.90901	1	0.823094	94.553
GOTERM_CC_FAT	GO:0016459~myosin complex	4	0.91954	0.180073	O08638, Q60605, Q61879, Q3THE2	301	61	12504	2.72403	1	0.596514	93.1382
GOTERM_BP_FAT	GO:0055001~muscle cell development	4	0.91954	0.201715	P11352, P12023, O08638, Q61879	346	61	13588	2.57519	1	0.882098	97.8318
GOTERM_BP_FAT	GO:0048747~muscle fiber development	3	0.689655	0.251082	P11352, P12023, O08638	346	38	13588	3.1004	1	0.917638	99.2678
GOTERM_BP_FAT	GO:0007517~muscle organ development	7	1.6092	0.289914	P11352, Q9WVA4, P12023, O08638, Q9R1Q8, Q60605, Q61879	346	176	13588	1.56194	1	0.935944	99.7039
GOTERM_BP_FAT	GO:0014706~striated muscle tissue development	5	1.14943	0.403782	P11352, P12023, O08638, Q60605, Q61879	346	127	13588	1.54613	1	0.971053	99.9848
GOTERM_BP_FAT	GO:0060537~muscle tissue development	5	1.14943	0.454938	P11352, P12023, O08638, Q60605, Q61879	346	136	13588	1.44381	1	0.980724	99.9967
GOTERM_BP_FAT	GO:0007519~skeletal muscle tissue development	3	0.689655	0.549231	P11352, P12023, Q60605	346	72	13588	1.63632	1	0.991027	99.9999
GOTERM_BP_FAT	GO:0060538~skeletal muscle organ development	3	0.689655	0.564137	P11352, P12023, Q60605	346	74	13588	1.59209	1	0.992168	99.9999
Annotation Cluster 82	Enrichment Score: 0.6911317244670083
Category	Term	Count	%	PValue	Genes	List Total	Pop Hits	Pop Total	Fold Enrichment	Bonferroni	Benjamini	FDR
UP_SEQ_FEATURE	repeat:ARM 7	3	0.689655	0.0896142	Q02248, Q61315, P30999	427	19	16021	5.9242	1	0.897094	78.1192
UP_SEQ_FEATURE	repeat:ARM 6	3	0.689655	0.106354	Q02248, Q61315, P30999	427	21	16021	5.35999	1	0.923409	83.7964
UP_SEQ_FEATURE	repeat:ARM 5	3	0.689655	0.123846	Q02248, Q61315, P30999	427	23	16021	4.8939	1	0.933712	88.2332
UP_SEQ_FEATURE	repeat:ARM 4	3	0.689655	0.151226	Q02248, Q61315, P30999	427	26	16021	4.32922	1	0.955062	92.9612
UP_SEQ_FEATURE	repeat:ARM 1	3	0.689655	0.1606	Q02248, Q61315, P30999	427	27	16021	4.16888	1	0.961675	94.1192
UP_SEQ_FEATURE	repeat:ARM 3	3	0.689655	0.199005	Q02248, Q61315, P30999	427	31	16021	3.63096	1	0.98078	97.2442
UP_SEQ_FEATURE	repeat:ARM 2	3	0.689655	0.208777	Q02248, Q61315, P30999	427	32	16021	3.51749	1	0.982599	97.7408
SMART	SM00185:ARM	3	0.689655	0.230588	Q02248, Q61315, P30999	214	39	9131	3.28217	1	0.82956	95.3724
INTERPRO	IPR000225:Armadillo	3	0.689655	0.23441	Q02248, Q61315, P30999	420	39	17763	3.2533	1	0.9553	98.263
GOTERM_BP_FAT	GO:0016055~Wnt receptor signaling pathway	6	1.37931	0.235234	Q60737, Q02248, Q61315, Q9ERE7, Q9QXZ0, P30999	346	130	13588	1.81254	1	0.908852	98.9546
SP_PIR_KEYWORDS	wnt signaling pathway	5	1.14943	0.313834	Q60737, Q02248, Q61315, Q9ERE7, P30999	429	118	17854	1.76346	1	0.775287	99.3926
BIOCARTA	m_wntPathway:WNT Signaling Pathway	3	0.689655	0.366177	Q60737, Q02248, Q61315	63	24	1171	2.32341	1	0.963553	99.533
INTERPRO	IPR011989:Armadillo-like helical	4	0.91954	0.595178	Q02248, P70168, Q61315, P30999	420	130	17763	1.30132	1	0.999855	99.9999
Annotation Cluster 83	Enrichment Score: 0.690026172682596
Category	Term	Count	%	PValue	Genes	List Total	Pop Hits	Pop Total	Fold Enrichment	Bonferroni	Benjamini	FDR
SP_PIR_KEYWORDS	synapse	10	2.29885	0.0719765	Q99JP6, Q9Z0R4, O88952, Q8R550, P06837, P63044, Q8BNY6, Q91XM9, Q9ERB0, Q03173	429	213	17854	1.95388	1	0.345392	63.6593
GOTERM_CC_FAT	GO:0014069~postsynaptic density	4	0.91954	0.123209	Q99JP6, P11881, Q8BNY6, Q91XM9	301	51	12504	3.25816	1	0.498308	83.0406
GOTERM_CC_FAT	GO:0044456~synapse part	9	2.06897	0.138426	Q99JP6, P97300, O88952, P11881, Q9CR51, P63044, Q8BNY6, Q91XM9, P11627	301	212	12504	1.76356	1	0.525253	86.6092
SP_PIR_KEYWORDS	postsynaptic cell membrane	4	0.91954	0.493205	Q99JP6, O88952, Q8BNY6, Q91XM9	429	110	17854	1.51337	1	0.897888	99.99
GOTERM_CC_FAT	GO:0045211~postsynaptic membrane	4	0.91954	0.585852	Q99JP6, O88952, Q8BNY6, Q91XM9	301	126	12504	1.31878	1	0.948665	99.9993
Annotation Cluster 84	Enrichment Score: 0.685177627039511
Category	Term	Count	%	PValue	Genes	List Total	Pop Hits	Pop Total	Fold Enrichment	Bonferroni	Benjamini	FDR
GOTERM_BP_FAT	GO:0002028~regulation of sodium ion transport	3	0.689655	0.0542849	P70414, Q9Z0J4, Q8CFI0	346	15	13588	7.85434	1	0.568478	61.2939
GOTERM_BP_FAT	GO:0010959~regulation of metal ion transport	3	0.689655	0.345257	P70414, Q9Z0J4, Q8CFI0	346	48	13588	2.45448	1	0.954903	99.9255
GOTERM_BP_FAT	GO:0043269~regulation of ion transport	3	0.689655	0.469512	P70414, Q9Z0J4, Q8CFI0	346	62	13588	1.90024	1	0.982628	99.9979
Annotation Cluster 85	Enrichment Score: 0.6684787526620691
Category	Term	Count	%	PValue	Genes	List Total	Pop Hits	Pop Total	Fold Enrichment	Bonferroni	Benjamini	FDR
KEGG_PATHWAY	mmu00480:Glutathione metabolism	5	1.14943	0.0922819	P19157, P24472, Q9CQU0, P11352, P46425, O09131	191	52	5738	2.88864	0.999998	0.460878	67.8132
UP_SEQ_FEATURE	domain:GST N-terminal	3	0.689655	0.115014	P19157, P24472, P46425, O09131	427	22	16021	5.11635	1	0.932137	86.1592
INTERPRO	IPR004045:Glutathione S-transferase, N-terminal	3	0.689655	0.132597	P19157, P24472, P46425, O09131	420	27	17763	4.69921	1	0.834332	88.4498
GOTERM_MF_FAT	GO:0004364~glutathione transferase activity	3	0.689655	0.138828	P19157, P24472, P46425, O09131	336	26	13288	4.56319	1	0.688166	88.0812
INTERPRO	IPR004046:Glutathione S-transferase, C-terminal	3	0.689655	0.140675	P19157, P24472, P46425, O09131	420	28	17763	4.53138	1	0.843099	89.9785
INTERPRO	IPR017933:Glutathione S-transferase/chloride channel, C-terminal	3	0.689655	0.190975	P19157, P24472, P46425, O09131	420	34	17763	3.73172	1	0.918365	95.9871
UP_SEQ_FEATURE	domain:GST C-terminal	3	0.689655	0.218597	P19157, P24472, P46425, O09131	427	33	16021	3.4109	1	0.984216	98.1542
GOTERM_MF_FAT	GO:0016765~transferase activity, transferring alkyl or aryl (other than methyl) groups	3	0.689655	0.387658	P19157, P24472, P46425, O09131	336	53	13288	2.23854	1	0.934009	99.907
KEGG_PATHWAY	mmu00980:Metabolism of xenobiotics by cytochrome P450	3	0.689655	0.648427	P19157, P24472, P46425, O09131	191	66	5738	1.36554	1	0.914348	99.9995
KEGG_PATHWAY	mmu00982:Drug metabolism	3	0.689655	0.716452	P19157, P24472, P46425, O09131	191	75	5738	1.20168	1	0.942877	100
Annotation Cluster 86	Enrichment Score: 0.6552619828764398
Category	Term	Count	%	PValue	Genes	List Total	Pop Hits	Pop Total	Fold Enrichment	Bonferroni	Benjamini	FDR
SP_PIR_KEYWORDS	metalloprotein	5	1.14943	0.0450571	A8DUK4, P01942, P28271, P08228, P24270	429	56	17854	3.71587	1	0.253004	46.4604
GOTERM_MF_FAT	GO:0020037~heme binding	7	1.6092	0.156565	A8DUK4, Q9R257, P01942, Q9CQ45, Q9Z0J4, O55022, P24270	336	144	13288	1.92245	1	0.723079	91.1365
GOTERM_MF_FAT	GO:0046906~tetrapyrrole binding	7	1.6092	0.182137	A8DUK4, Q9R257, P01942, Q9CQ45, Q9Z0J4, O55022, P24270	336	151	13288	1.83333	1	0.775019	94.2811
SP_PIR_KEYWORDS	chromoprotein	3	0.689655	0.248891	A8DUK4, P01942, P24270	429	40	17854	3.12133	1	0.696361	97.9315
GOTERM_MF_FAT	GO:0005506~iron ion binding	11	2.52874	0.364013	A8DUK4, Q9R257, P01942, P28271, Q8CG71, P12023, Q9CQ45, Q9Z0J4, O55022, O70439, P24270	336	343	13288	1.26829	1	0.923479	99.8405
SP_PIR_KEYWORDS	heme	5	1.14943	0.443932	A8DUK4, P01942, Q9CQ45, Q9Z0J4, P24270	429	142	17854	1.46541	1	0.880178	99.9648
SP_PIR_KEYWORDS	iron	9	2.06897	0.501033	A8DUK4, P01942, P28271, Q8CG71, P12023, Q9CQ45, Q9Z0J4, O70439, P24270	429	321	17854	1.16685	1	0.898456	99.9919
Annotation Cluster 87	Enrichment Score: 0.6511621134300466
Category	Term	Count	%	PValue	Genes	List Total	Pop Hits	Pop Total	Fold Enrichment	Bonferroni	Benjamini	FDR
KEGG_PATHWAY	mmu05213:Endometrial cancer	5	1.14943	0.0922819	Q60631, Q02248, Q61411, Q61315, Q61301	191	52	5738	2.88864	0.999998	0.460878	67.8132
BIOCARTA	m_tffPathway:Trefoil Factors Initiate Mucosal Healing	3	0.689655	0.346472	Q60631, Q02248, Q61411	63	23	1171	2.42443	1	0.961657	99.3304
KEGG_PATHWAY	mmu05215:Prostate cancer	5	1.14943	0.34812	P19157, Q60631, Q02248, Q61411, P46414, P46425	191	90	5738	1.66899	1	0.761515	99.3329
Annotation Cluster 88	Enrichment Score: 0.6454424966343055
Category	Term	Count	%	PValue	Genes	List Total	Pop Hits	Pop Total	Fold Enrichment	Bonferroni	Benjamini	FDR
SP_PIR_KEYWORDS	neurogenesis	9	2.06897	0.0228658	P54227, P06837, P15532, Q91YS8, O08553, P70232, Q9D1E6, P11627, Q03173	429	144	17854	2.60111	0.999505	0.162204	26.9079
SP_PIR_KEYWORDS	differentiation	12	2.75862	0.546425	P54227, P06837, P15532, Q91YS8, Q9JMG1, O08553, Q8K2K6, P70232, Q9D1E6, P11627, Q03173, Q61301	429	460	17854	1.08568	1	0.916021	99.9978
SP_PIR_KEYWORDS	developmental protein	15	3.44828	0.926737	Q61036, P06837, O08553, P63280, Q8K2K6, P70232, Q9D1E6, P11627, Q03173, Q61301, A2ALU4, P54227, Q8K2Q9, Q91YS8, Q9JMG1	429	814	17854	0.766911	1	0.999027	100
Annotation Cluster 89	Enrichment Score: 0.629825193319569
Category	Term	Count	%	PValue	Genes	List Total	Pop Hits	Pop Total	Fold Enrichment	Bonferroni	Benjamini	FDR
GOTERM_MF_FAT	GO:0008047~enzyme activator activity	12	2.75862	0.0511616	Q9Z0R4, P12660, Q61599, P34022, P63158, Q91Z67, Q99PT1, Q8K2K6, Q6DFV3, A2AWA9, Q60648, O35551	336	249	13288	1.90591	1	0.415406	52.64
GOTERM_MF_FAT	GO:0005096~GTPase activator activity	9	2.06897	0.112873	P12660, Q61599, P34022, Q91Z67, Q99PT1, Q8K2K6, Q6DFV3, A2AWA9, O35551	336	192	13288	1.85379	1	0.626112	81.813
SP_PIR_KEYWORDS	GTPase activation	6	1.37931	0.228016	Q61599, P34022, Q91Z67, Q99PT1, Q6DFV3, A2AWA9	429	136	17854	1.83608	1	0.664312	97.0009
GOTERM_MF_FAT	GO:0030695~GTPase regulator activity	11	2.52874	0.430823	Q9Z0R4, P12660, Q61599, P34022, Q91Z67, Q99PT1, Q8K2K6, Q6DFV3, A2AWA9, Q99MI1, O35551	336	361	13288	1.20505	1	0.952635	99.9671
GOTERM_MF_FAT	GO:0060589~nucleoside-triphosphatase regulator activity	11	2.52874	0.440097	Q9Z0R4, P12660, Q61599, P34022, Q91Z67, Q99PT1, Q8K2K6, Q6DFV3, A2AWA9, Q99MI1, O35551	336	367	13288	1.18535	1	0.955054	99.974
GOTERM_MF_FAT	GO:0005083~small GTPase regulator activity	6	1.37931	0.66635	Q9Z0R4, Q61599, Q99PT1, Q8K2K6, A2AWA9, Q99MI1	336	223	13288	1.06406	1	0.993586	100
Annotation Cluster 90	Enrichment Score: 0.6280454332483969
Category	Term	Count	%	PValue	Genes	List Total	Pop Hits	Pop Total	Fold Enrichment	Bonferroni	Benjamini	FDR
GOTERM_BP_FAT	GO:0022604~regulation of cell morphogenesis	8	1.83908	0.0116918	B2RXS4, P10637, Q9JM96, Q9Z0P4, Q99P72, P48193, Q61879, P26040	346	97	13588	3.2389	1	0.227535	18.1272
GOTERM_BP_FAT	GO:0031344~regulation of cell projection organization	5	1.14943	0.0564288	B2RXS4, P10637, Q99P72, P63001, Q61315	346	57	13588	3.44488	1	0.577003	62.7593
GOTERM_BP_FAT	GO:0050770~regulation of axonogenesis	3	0.689655	0.260554	B2RXS4, P10637, Q99P72	346	39	13588	3.0209	1	0.921621	99.4103
GOTERM_BP_FAT	GO:0050769~positive regulation of neurogenesis	3	0.689655	0.279501	B2RXS4, P10637, P97300	346	41	13588	2.87354	1	0.932147	99.6208
GOTERM_BP_FAT	GO:0010720~positive regulation of cell development	3	0.689655	0.335956	B2RXS4, P10637, P97300	346	47	13588	2.5067	1	0.952387	99.9053
GOTERM_BP_FAT	GO:0010975~regulation of neuron projection development	3	0.689655	0.335956	B2RXS4, P10637, Q99P72	346	47	13588	2.5067	1	0.952387	99.9053
GOTERM_BP_FAT	GO:0010769~regulation of cell morphogenesis involved in differentiation	3	0.689655	0.363725	B2RXS4, P10637, Q99P72	346	50	13588	2.3563	1	0.959959	99.9542
GOTERM_BP_FAT	GO:0050767~regulation of neurogenesis	5	1.14943	0.43235	B2RXS4, P10637, P61982, P97300, Q99P72	346	132	13588	1.48756	1	0.977473	99.9934
GOTERM_BP_FAT	GO:0045664~regulation of neuron differentiation	4	0.91954	0.481453	B2RXS4, P10637, P61982, Q99P72	346	102	13588	1.54007	1	0.984082	99.9986
GOTERM_BP_FAT	GO:0051960~regulation of nervous system development	5	1.14943	0.52068	B2RXS4, P10637, P61982, P97300, Q99P72	346	148	13588	1.32675	1	0.988338	99.9996
GOTERM_BP_FAT	GO:0060284~regulation of cell development	5	1.14943	0.57748	B2RXS4, P10637, P61982, P97300, Q99P72	346	159	13588	1.23496	1	0.992706	100
Annotation Cluster 91	Enrichment Score: 0.6258736580751006
Category	Term	Count	%	PValue	Genes	List Total	Pop Hits	Pop Total	Fold Enrichment	Bonferroni	Benjamini	FDR
GOTERM_BP_FAT	GO:0034621~cellular macromolecular complex subunit organization	13	2.98851	0.0227912	P30416, Q03173, O35900, P54227, Q78ZA7, Q99MD9, Q9EQU5, P70168, Q8BTM8, P70429, P48428, O08638, P28656	346	245	13588	2.0838	1	0.348601	32.4345
GOTERM_BP_FAT	GO:0043933~macromolecular complex subunit organization	14	3.21839	0.143617	P30416, Q61315, Q03173, O35900, P54227, Q78ZA7, Q99MD9, Q9EQU5, P70168, Q8BTM8, P70429, P48428, O08638, P28656	346	367	13588	1.4981	1	0.810172	92.8394
GOTERM_BP_FAT	GO:0034622~cellular macromolecular complex assembly	9	2.06897	0.187764	Q78ZA7, P30416, Q9EQU5, P70168, Q8BTM8, P48428, O08638, O35900, P28656	346	217	13588	1.62878	1	0.863886	97.0889
GOTERM_BP_FAT	GO:0043623~cellular protein complex assembly	5	1.14943	0.294209	P30416, P70168, Q8BTM8, P48428, O08638	346	108	13588	1.81813	1	0.938236	99.733
GOTERM_BP_FAT	GO:0065003~macromolecular complex assembly	10	2.29885	0.486578	Q78ZA7, P30416, Q9EQU5, P70168, Q61315, Q8BTM8, P48428, O08638, O35900, P28656	346	338	13588	1.16188	1	0.984389	99.9988
GOTERM_BP_FAT	GO:0006461~protein complex assembly	6	1.37931	0.687459	P30416, P70168, Q61315, Q8BTM8, P48428, O08638	346	227	13588	1.03802	1	0.997693	100
GOTERM_BP_FAT	GO:0070271~protein complex biogenesis	6	1.37931	0.687459	P30416, P70168, Q61315, Q8BTM8, P48428, O08638	346	227	13588	1.03802	1	0.997693	100
Annotation Cluster 92	Enrichment Score: 0.6147200299335525
Category	Term	Count	%	PValue	Genes	List Total	Pop Hits	Pop Total	Fold Enrichment	Bonferroni	Benjamini	FDR
GOTERM_BP_FAT	GO:0030900~forebrain development	8	1.83908	0.133233	Q9JJG0, P62259, P21279, Q02248, P51880, P63001, P12023, Q61879	346	167	13588	1.88128	1	0.793798	91.2104
GOTERM_BP_FAT	GO:0021987~cerebral cortex development	3	0.689655	0.24162	Q9JJG0, P62259, P63001	346	37	13588	3.18419	1	0.913376	99.0935
GOTERM_BP_FAT	GO:0021537~telencephalon development	4	0.91954	0.276153	Q9JJG0, P62259, P63001, Q61879	346	72	13588	2.18176	1	0.930357	99.5897
GOTERM_BP_FAT	GO:0021543~pallium development	3	0.689655	0.391044	Q9JJG0, P62259, P63001	346	53	13588	2.22293	1	0.967393	99.9783
Annotation Cluster 93	Enrichment Score: 0.6094823757620567
Category	Term	Count	%	PValue	Genes	List Total	Pop Hits	Pop Total	Fold Enrichment	Bonferroni	Benjamini	FDR
UP_SEQ_FEATURE	domain:Ig-like C2-type 3	7	1.6092	0.028353	P70232, P97798, Q61330, Q99PJ0, B0V2N1, P11627, P13595	427	87	16021	3.01884	1	0.711768	37.2195
INTERPRO	IPR013098:Immunoglobulin I-set	8	1.83908	0.030983	P97300, P70232, P97798, Q61330, Q99PJ0, B0V2N1, P11627, P13595	420	127	17763	2.66412	1	0.422635	37.9705
UP_SEQ_FEATURE	domain:Ig-like C2-type 1	8	1.83908	0.0586807	P70232, P97798, Q61330, Q99PJ0, B0V2N1, P11627, Q99N28, P13595	427	130	16021	2.30892	1	0.832398	62.4222
UP_SEQ_FEATURE	domain:Ig-like C2-type 2	8	1.83908	0.0606496	P70232, P97798, Q61330, Q99PJ0, B0V2N1, P11627, Q99N28, P13595	427	131	16021	2.29129	1	0.828308	63.6743
UP_SEQ_FEATURE	domain:Ig-like C2-type 4	5	1.14943	0.0614092	P70232, P97798, Q61330, P11627, P13595	427	56	16021	3.34999	1	0.825227	64.1468
UP_SEQ_FEATURE	domain:Fibronectin type-III 4	5	1.14943	0.0614092	P70232, P97798, Q61330, B0V2N1, P11627	427	56	16021	3.34999	1	0.825227	64.1468
SMART	SM00408:IGc2	9	2.06897	0.0712315	P97300, P70232, P97798, Q61330, Q99PJ0, B0V2N1, P11627, Q99N28, P13595	214	187	9131	2.05355	0.999953	0.485758	57.9509
INTERPRO	IPR003598:Immunoglobulin subtype 2	9	2.06897	0.0758469	P97300, P70232, P97798, Q61330, Q99PJ0, B0V2N1, P11627, Q99N28, P13595	420	187	17763	2.03549	1	0.685366	69.7857
INTERPRO	IPR013151:Immunoglobulin	8	1.83908	0.128872	P70232, P97798, Q61330, Q99PJ0, B0V2N1, P11627, Q99N28, P13595	420	178	17763	1.9008	1	0.83038	87.6738
UP_SEQ_FEATURE	domain:Fibronectin type-III 3	5	1.14943	0.134159	P70232, P97798, Q61330, B0V2N1, P11627	427	74	16021	2.53513	1	0.942721	90.2852
UP_SEQ_FEATURE	domain:Ig-like C2-type 5	4	0.91954	0.134965	P70232, Q61330, P11627, P13595	427	48	16021	3.12666	1	0.941098	90.4305
GOTERM_BP_FAT	GO:0016337~cell-cell adhesion	10	2.29885	0.147375	P16045, P97300, Q02248, P70232, P11627, Q61301, Q99N28, P13595, P30999, P60766	346	236	13588	1.66405	1	0.811657	93.3554
INTERPRO	IPR003962:Fibronectin, type III subdomain	3	0.689655	0.182416	P97798, Q61330, B0V2N1	420	33	17763	3.84481	1	0.911089	95.2924
UP_SEQ_FEATURE	domain:Ig-like C2-type 6	3	0.689655	0.199005	P70232, Q61330, P11627	427	31	16021	3.63096	1	0.98078	97.2442
SP_PIR_KEYWORDS	cell adhesion	13	2.98851	0.203358	Q9QZQ1, Q02248, P70232, P97798, Q61330, P12023, Q99PJ0, B0V2N1, P11627, Q61301, Q99N28, P13595, P30999	429	380	17854	1.42376	1	0.63113	95.4078
UP_SEQ_FEATURE	domain:Fibronectin type-III 2	6	1.37931	0.215227	P70232, P97798, Q61330, B0V2N1, P11627, P13595	427	120	16021	1.876	1	0.983978	98.0211
UP_SEQ_FEATURE	domain:Fibronectin type-III 1	6	1.37931	0.220028	P70232, P97798, Q61330, B0V2N1, P11627, P13595	427	121	16021	1.86049	1	0.983793	98.2082
UP_SEQ_FEATURE	domain:Fibronectin type-III 5	3	0.689655	0.268098	P97798, B0V2N1, P11627	427	38	16021	2.9621	1	0.993079	99.36
SMART	SM00060:FN3	7	1.6092	0.287274	P70232, P97798, Q61330, B0V2N1, P11627, P13595, Q61191	214	191	9131	1.56376	1	0.886629	98.1133
INTERPRO	IPR003961:Fibronectin, type III	7	1.6092	0.295038	P70232, P97798, Q61330, B0V2N1, P11627, P13595, Q61191	420	191	17763	1.55	1	0.979407	99.5033
GOTERM_BP_FAT	GO:0007155~cell adhesion	17	3.90805	0.357213	P97300, Q9QZQ1, P63001, P70232, P97798, Q61330, P11627, Q99N28, P13595, Q61301, P16045, Q02248, P12023, Q99PJ0, B0V2N1, P30999, P60766	346	561	13588	1.19005	1	0.959564	99.9456
GOTERM_BP_FAT	GO:0022610~biological adhesion	17	3.90805	0.361485	P97300, Q9QZQ1, P63001, P70232, P97798, Q61330, P11627, Q99N28, P13595, Q61301, P16045, Q02248, P12023, Q99PJ0, B0V2N1, P30999, P60766	346	562	13588	1.18793	1	0.959456	99.9514
INTERPRO	IPR008957:Fibronectin, type III-like fold	6	1.37931	0.451386	P70232, P97798, Q61330, B0V2N1, P11627, P13595	420	187	17763	1.35699	1	0.997784	99.9889
GOTERM_BP_FAT	GO:0007156~homophilic cell adhesion	4	0.91954	0.573962	P97300, P70232, P11627, Q99N28	346	117	13588	1.34262	1	0.992468	100
KEGG_PATHWAY	mmu04514:Cell adhesion molecules (CAMs)	5	1.14943	0.757219	P97798, Q61330, P11627, Q99N28, P13595	191	154	5738	0.975386	1	0.950755	100
SP_PIR_KEYWORDS	gpi-anchor	3	0.689655	0.801377	Q61330, Q99PJ0, P13595	429	124	17854	1.00688	1	0.989789	100
SP_PIR_KEYWORDS	Immunoglobulin domain	9	2.06897	0.837071	P97300, P70232, P97798, Q61330, Q99PJ0, B0V2N1, P11627, Q99N28, P13595	429	443	17854	0.845507	1	0.993648	100
SMART	SM00409:IG	6	1.37931	0.860403	P97300, P70232, Q61330, Q99PJ0, P11627, Q99N28	214	313	9131	0.817921	1	0.999858	100
INTERPRO	IPR003599:Immunoglobulin subtype	6	1.37931	0.864563	P97300, P70232, Q61330, Q99PJ0, P11627, Q99N28	420	313	17763	0.810726	1	1	100
GOTERM_CC_FAT	GO:0009986~cell surface	5	1.14943	0.937856	P70296, P10605, Q61330, P11627, P13595	301	305	12504	0.681009	1	0.999356	100
INTERPRO	IPR013783:Immunoglobulin-like fold	11	2.52874	0.941611	P97300, P70232, Q62165, Q8BTM8, P97798, Q61330, Q99PJ0, B0V2N1, P11627, Q99N28, P13595	420	644	17763	0.722394	1	1	100
INTERPRO	IPR007110:Immunoglobulin-like	9	2.06897	0.975552	P97300, P70232, P97798, Q61330, Q99PJ0, B0V2N1, P11627, Q99N28, P13595	420	604	17763	0.630192	1	1	100
UP_SEQ_FEATURE	topological domain:Extracellular	12	2.75862	1	P97300, P35802, Q9CRY7, P70414, P70232, Q62165, P97798, P12023, B0V2N1, P11627, Q99N28, P13595	427	2174	16021	0.207102	1	1	100
UP_SEQ_FEATURE	glycosylation site:N-linked (GlcNAc...)	25	5.74713	1	P97300, Q00897, P70414, O09114, Q60648, P97798, Q61330, P11627, P13595, Q9CZ42, Q8BFQ8, Q6P5F6, Q62165, Q9ERE7, P12023, Q99PJ0, Q9CQU0, P70232, Q99N28, P35802, P10605, Q9WV54, O35887, Q8CG71, B0V2N1	427	3444	16021	0.272357	1	1	100
Annotation Cluster 94	Enrichment Score: 0.6003128053567243
Category	Term	Count	%	PValue	Genes	List Total	Pop Hits	Pop Total	Fold Enrichment	Bonferroni	Benjamini	FDR
GOTERM_BP_FAT	GO:0019725~cellular homeostasis	20	4.5977	0.00123904	Q9CQU0, P70414, P28271, P10639, Q61315, Q04447, P35700, P08228, Q91W90, Q9CQM9, Q61171, O08997, Q8K2Q9, P11881, P28352, Q8CDN6, P21279, Q9CQM5, P12023, Q9JMH6	346	343	13588	2.28989	0.895538	0.0402394	2.08635
UP_SEQ_FEATURE	metal ion-binding site:Copper	3	0.689655	0.0589492	O08997, P07724, P12023	427	15	16021	7.50398	1	0.826549	62.5953
SP_PIR_KEYWORDS	copper	4	0.91954	0.112652	O08997, P07724, P08228, P12023	429	49	17854	3.39736	1	0.464282	80.2017
GOTERM_MF_FAT	GO:0005507~copper ion binding	4	0.91954	0.1989	O08997, P07724, P08228, P12023	336	61	13288	2.59329	1	0.791839	95.7409
GOTERM_BP_FAT	GO:0030005~cellular di-, tri-valent inorganic cation homeostasis	6	1.37931	0.254208	O08997, P11881, P70414, P28271, P08228, P12023	346	134	13588	1.75843	1	0.918647	99.3181
GOTERM_BP_FAT	GO:0055066~di-, tri-valent inorganic cation homeostasis	6	1.37931	0.313039	O08997, P11881, P70414, P28271, P08228, P12023	346	146	13588	1.6139	1	0.943553	99.8314
GOTERM_BP_FAT	GO:0030003~cellular cation homeostasis	6	1.37931	0.343143	O08997, P11881, P70414, P28271, P08228, P12023	346	152	13588	1.5502	1	0.954963	99.9213
GOTERM_BP_FAT	GO:0006873~cellular ion homeostasis	9	2.06897	0.344258	O08997, Q8K2Q9, P11881, P70414, P21279, P28271, Q04447, P08228, P12023	346	261	13588	1.3542	1	0.954962	99.9236
GOTERM_BP_FAT	GO:0055082~cellular chemical homeostasis	9	2.06897	0.371581	O08997, Q8K2Q9, P11881, P70414, P21279, P28271, Q04447, P08228, P12023	346	268	13588	1.31882	1	0.962873	99.9629
GOTERM_BP_FAT	GO:0050801~ion homeostasis	9	2.06897	0.46779	O08997, Q8K2Q9, P11881, P70414, P21279, P28271, Q04447, P08228, P12023	346	293	13588	1.2063	1	0.982762	99.9978
GOTERM_BP_FAT	GO:0055080~cation homeostasis	6	1.37931	0.502606	O08997, P11881, P70414, P28271, P08228, P12023	346	184	13588	1.2806	1	0.986217	99.9993
GOTERM_BP_FAT	GO:0006874~cellular calcium ion homeostasis	3	0.689655	0.676418	P11881, P70414, P12023	346	91	13588	1.29467	1	0.997372	100
GOTERM_BP_FAT	GO:0055074~calcium ion homeostasis	3	0.689655	0.699156	P11881, P70414, P12023	346	95	13588	1.24016	1	0.997898	100
GOTERM_BP_FAT	GO:0048878~chemical homeostasis	9	2.06897	0.713076	O08997, Q8K2Q9, P11881, P70414, P21279, P28271, Q04447, P08228, P12023	346	365	13588	0.968343	1	0.998198	100
GOTERM_BP_FAT	GO:0006875~cellular metal ion homeostasis	3	0.689655	0.725702	P11881, P70414, P12023	346	100	13588	1.17815	1	0.998458	100
GOTERM_BP_FAT	GO:0055065~metal ion homeostasis	3	0.689655	0.75492	P11881, P70414, P12023	346	106	13588	1.11146	1	0.99896	100
Annotation Cluster 95	Enrichment Score: 0.5819628863437002
Category	Term	Count	%	PValue	Genes	List Total	Pop Hits	Pop Total	Fold Enrichment	Bonferroni	Benjamini	FDR
GOTERM_BP_FAT	GO:0048538~thymus development	4	0.91954	0.0174715	Q61171, Q02248, Q61315, P47941	346	22	13588	7.1403	1	0.297356	25.8994
GOTERM_BP_FAT	GO:0001775~cell activation	9	2.06897	0.28829	Q61171, Q62433, Q61233, P50096, Q02248, Q61315, P70429, Q61249, P24547	346	246	13588	1.43677	1	0.936323	99.6922
GOTERM_BP_FAT	GO:0046651~lymphocyte proliferation	3	0.689655	0.288964	Q61171, P50096, P24547	346	42	13588	2.80512	1	0.936033	99.6971
GOTERM_BP_FAT	GO:0032943~mononuclear cell proliferation	3	0.689655	0.298412	Q61171, P50096, P24547	346	43	13588	2.73988	1	0.938909	99.7588
GOTERM_BP_FAT	GO:0070661~leukocyte proliferation	3	0.689655	0.298412	Q61171, P50096, P24547	346	43	13588	2.73988	1	0.938909	99.7588
GOTERM_BP_FAT	GO:0045321~leukocyte activation	8	1.83908	0.321822	Q61171, Q62433, Q61233, P50096, Q02248, Q61315, Q61249, P24547	346	219	13588	1.43458	1	0.946272	99.8645
GOTERM_BP_FAT	GO:0046649~lymphocyte activation	7	1.6092	0.357541	Q61171, Q61233, P50096, Q02248, Q61315, Q61249, P24547	346	191	13588	1.43928	1	0.959197	99.946
GOTERM_BP_FAT	GO:0042110~T cell activation	4	0.91954	0.568117	Q61171, Q61233, Q02248, Q61315	346	116	13588	1.3542	1	0.992101	99.9999
GOTERM_BP_FAT	GO:0045596~negative regulation of cell differentiation	5	1.14943	0.682838	Q61171, O54879, Q99P72, Q02248, Q61315	346	182	13588	1.07889	1	0.997552	100
Annotation Cluster 96	Enrichment Score: 0.5641359359330806
Category	Term	Count	%	PValue	Genes	List Total	Pop Hits	Pop Total	Fold Enrichment	Bonferroni	Benjamini	FDR
KEGG_PATHWAY	mmu00071:Fatty acid metabolism	6	1.37931	0.0157664	Q9DBF1, Q9WUR2, P51174, P42125, Q8CAY6, Q9R0H0	191	45	5738	4.00558	0.881107	0.176008	16.9784
INTERPRO	IPR001753:Crotonase, core	3	0.689655	0.0418893	Q9WUR2, O35459, P42125	420	14	17763	9.06276	1	0.501939	47.7592
COG_ONTOLOGY	Lipid metabolism	4	0.91954	0.149617	Q9WUR2, P51174, O35459, P42125	33	86	2040	2.87526	0.878385	0.504554	65.8017
SP_PIR_KEYWORDS	fatty acid metabolism	4	0.91954	0.179871	P51174, O35459, P42125, Q9R0H0	429	61	17854	2.72903	1	0.58588	93.1919
SP_PIR_KEYWORDS	lipid metabolism	6	1.37931	0.228016	P51174, O35459, P42125, Q60648, Q9R0H0, Q00623	429	136	17854	1.83608	1	0.664312	97.0009
GOTERM_BP_FAT	GO:0006631~fatty acid metabolic process	5	1.14943	0.691071	P51174, O35459, P42125, O09114, Q9R0H0	346	184	13588	1.06717	1	0.997751	100
GOTERM_CC_FAT	GO:0031980~mitochondrial lumen	3	0.689655	0.905871	O35658, P51174, P42125	301	163	12504	0.764568	1	0.998167	100
GOTERM_CC_FAT	GO:0005759~mitochondrial matrix	3	0.689655	0.905871	O35658, P51174, P42125	301	163	12504	0.764568	1	0.998167	100
SP_PIR_KEYWORDS	transit peptide	5	1.14943	0.995636	Q9WUR2, O35658, P51174, O35459, P42125	429	457	17854	0.455336	1	0.999999	100
UP_SEQ_FEATURE	transit peptide:Mitochondrion	5	1.14943	0.998022	Q9WUR2, O35658, P51174, O35459, P42125	427	449	16021	0.417816	1	1	100
Annotation Cluster 97	Enrichment Score: 0.557137236098656
Category	Term	Count	%	PValue	Genes	List Total	Pop Hits	Pop Total	Fold Enrichment	Bonferroni	Benjamini	FDR
GOTERM_CC_FAT	GO:0005758~mitochondrial intermembrane space	4	0.91954	0.0344316	Q9WTP6, P62075, P56391	301	30	12504	5.53887	0.999986	0.224947	37.676
GOTERM_CC_FAT	GO:0031970~organelle envelope lumen	4	0.91954	0.0704932	Q9WTP6, P62075, P56391	301	40	12504	4.15415	1	0.351564	62.7106
GOTERM_CC_FAT	GO:0031090~organelle membrane	25	5.74713	0.164494	Q60631, Q9CR51, Q8R0F8, Q9WTP6, P63044, O55033, Q99P72, P42125, O09114, P60521, Q6PCP5, Q9R0H0, P56391, Q8VEH3, Q91VR7, P11881, Q9JK48, Q91Z67, Q9CYG7, P62075, Q6NVE8, Q9Z0J4, O08579, P24270	301	809	12504	1.28373	1	0.576141	91.154
GOTERM_CC_FAT	GO:0031967~organelle envelope	17	3.90805	0.223994	Q8R0F8, Q9WTP6, P42125, Q99P72, O09114, Q6PCP5, P56391, P11881, Q9JK48, Q91Z67, P62075, Q9CYG7, P70168, Q9Z0J4, O08579, P63242	301	540	12504	1.30779	1	0.661085	96.7357
GOTERM_CC_FAT	GO:0031975~envelope	17	3.90805	0.230509	Q8R0F8, Q9WTP6, P42125, Q99P72, O09114, Q6PCP5, P56391, P11881, Q9JK48, Q91Z67, P62075, Q9CYG7, P70168, Q9Z0J4, O08579, P63242	301	542	12504	1.30296	1	0.668216	97.0868
GOTERM_CC_FAT	GO:0031966~mitochondrial membrane	11	2.52874	0.383192	Q8R0F8, Q9JK48, Q9WTP6, P42125, Q91Z67, P62075, Q9CYG7, Q6PCP5, Q9Z0J4, P56391	301	368	12504	1.24173	1	0.827452	99.8527
GOTERM_CC_FAT	GO:0019866~organelle inner membrane	9	2.06897	0.471755	P11881, Q8R0F8, Q9WTP6, P42125, Q91Z67, P62075, O08579, P56391	301	312	12504	1.19831	1	0.89137	99.9818
GOTERM_CC_FAT	GO:0005740~mitochondrial envelope	11	2.52874	0.471976	Q8R0F8, Q9JK48, Q9WTP6, P42125, Q91Z67, P62075, Q9CYG7, Q6PCP5, Q9Z0J4, P56391	301	391	12504	1.16869	1	0.888906	99.9819
GOTERM_CC_FAT	GO:0044429~mitochondrial part	13	2.98851	0.607715	O35658, P51174, Q8R0F8, Q9JK48, Q9WTP6, P42125, Q91Z67, P62075, Q9CYG7, Q6PCP5, Q9Z0J4, P56391	301	524	12504	1.03061	1	0.955808	99.9997
GOTERM_CC_FAT	GO:0005743~mitochondrial inner membrane	7	1.6092	0.718372	Q8R0F8, Q9WTP6, P42125, Q91Z67, P62075, P56391	301	296	12504	0.982401	1	0.97659	100
SP_PIR_KEYWORDS	mitochondrion	13	2.98851	0.968743	Q9WUR2, O35658, P51174, O35459, Q9JK48, Q9WTP6, Q9CPV4, P42125, P62075, Q9CYG7, Q6PCP5, P56391	429	790	17854	0.684848	1	0.999834	100
Annotation Cluster 98	Enrichment Score: 0.5493077235397839
Category	Term	Count	%	PValue	Genes	List Total	Pop Hits	Pop Total	Fold Enrichment	Bonferroni	Benjamini	FDR
BIOCARTA	m_pyk2Pathway:Links between Pyk2 and Map Kinases	6	1.37931	0.0115669	Q60631, P21279, Q61411, P63001, P62204, P47941	63	27	1171	4.13051	0.799218	0.414436	12.7966
BIOCARTA	m_At1rPathway:Angiotensin II mediated activation of JNK Pathway via Pyk2 dependent signaling	5	1.14943	0.0560913	Q60631, P21279, Q61411, P63001, P62204	63	28	1171	3.31916	0.999653	0.863515	49.3073
KEGG_PATHWAY	mmu04720:Long-term potentiation	6	1.37931	0.0812531	P11881, P51432, P21279, Q61411, P62204, Q9ERT9	191	70	5738	2.57502	0.999988	0.433223	62.9246
BIOCARTA	m_crebPathway:Transcription factor CREB and its extracellular signals	4	0.91954	0.0952316	Q60631, Q9WV54, Q61411, P63001	63	21	1171	3.54044	0.999999	0.860951	69.2051
KEGG_PATHWAY	mmu04912:GnRH signaling pathway	7	1.6092	0.101527	Q60631, P11881, P51432, P21279, Q61411, P62204, P60766	191	97	5738	2.16797	0.999999	0.47904	71.4488
BIOCARTA	m_gpcrPathway:Signaling Pathway from G-Protein Families	4	0.91954	0.142085	Q9WV54, P21279, Q61411, P62204	63	25	1171	2.97397	1	0.87935	83.5302
BIOCARTA	m_bcrPathway:BCR Signaling Pathway	4	0.91954	0.195072	Q60631, Q61411, P63001, P62204	63	29	1171	2.56377	1	0.934283	92.2226
KEGG_PATHWAY	mmu04730:Long-term depression	5	1.14943	0.214894	P11881, P51432, P21279, Q61411, Q9Z0J4	191	72	5738	2.08624	1	0.685836	94.1145
BIOCARTA	m_biopeptidesPathway:Bioactive Peptide Induced Signaling Pathway	4	0.91954	0.237603	Q60631, P10637, Q61411, P62204	63	32	1171	2.32341	1	0.943855	95.8945
BIOCARTA	m_p38mapkPathway:p38 MAPK Signaling Pathway	4	0.91954	0.237603	Q60631, Q61411, P63001, P60766	63	32	1171	2.32341	1	0.943855	95.8945
KEGG_PATHWAY	mmu05010:Alzheimer's disease	9	2.06897	0.252355	P70677, P10637, P11881, P51432, P21279, P62204, P12023, Q9Z0J4, P56391	191	182	5738	1.48559	1	0.693007	96.6796
BIOCARTA	m_tcrPathway:T Cell Receptor Signaling Pathway	4	0.91954	0.296486	Q60631, Q61411, P63001, P62204	63	36	1171	2.06526	1	0.960653	98.4059
KEGG_PATHWAY	mmu04540:Gap junction	5	1.14943	0.317765	Q60631, P11881, P51432, P21279, Q61411	191	86	5738	1.74662	1	0.749637	98.8633
KEGG_PATHWAY	mmu04270:Vascular smooth muscle contraction	6	1.37931	0.365749	P11881, P51432, P21279, P62204, O08638, Q60605	191	120	5738	1.50209	1	0.766052	99.516
KEGG_PATHWAY	mmu04916:Melanogenesis	5	1.14943	0.423841	P51432, P21279, Q02248, Q61411, P62204	191	100	5738	1.50209	1	0.799345	99.8428
BIOCARTA	m_fMLPpathway:fMLP induced chemokine gene expression in HMC-1 cells	3	0.689655	0.423856	Q61411, P63001, P62204	63	27	1171	2.06526	1	0.97331	99.8481
BIOCARTA	m_fcer1Pathway:Fc Epsilon Receptor I Signaling in Mast Cells	3	0.689655	0.513708	Q60631, Q61411, P62204	63	32	1171	1.74256	1	0.981307	99.9793
KEGG_PATHWAY	mmu04062:Chemokine signaling pathway	7	1.6092	0.563943	Q60631, P51432, Q61411, P63001, P47941, Q64010, P60766	191	182	5738	1.15546	1	0.882204	99.994
KEGG_PATHWAY	mmu04020:Calcium signaling pathway	7	1.6092	0.61168	Q9CR16, P11881, P70414, P51432, P21279, P62204, Q9Z0J4	191	191	5738	1.10101	1	0.900203	99.9985
KEGG_PATHWAY	mmu05214:Glioma	3	0.689655	0.631669	Q60631, Q61411, P62204	191	64	5738	1.40821	1	0.908363	99.9992
KEGG_PATHWAY	mmu04910:Insulin signaling pathway	5	1.14943	0.676782	Q60631, Q61411, P62204, P47941, Q64010	191	138	5738	1.08847	1	0.926419	99.9998
KEGG_PATHWAY	mmu04070:Phosphatidylinositol signaling system	3	0.689655	0.716452	P11881, P51432, P62204	191	75	5738	1.20168	1	0.942877	100
KEGG_PATHWAY	mmu04662:B cell receptor signaling pathway	3	0.689655	0.749265	Q60631, Q61411, P63001	191	80	5738	1.12657	1	0.949704	100
KEGG_PATHWAY	mmu04664:Fc epsilon RI signaling pathway	3	0.689655	0.761453	Q60631, Q61411, P63001	191	82	5738	1.09909	1	0.95025	100
KEGG_PATHWAY	mmu04650:Natural killer cell mediated cytotoxicity	4	0.91954	0.775694	Q60631, P70677, Q61411, P63001	191	122	5738	0.98498	1	0.954108	100
BIOCARTA	m_mapkPathway:MAPKinase Signaling Pathway	4	0.91954	0.812302	Q60631, Q8CIN4, Q61411, P63001	63	80	1171	0.929365	1	0.999737	100
Annotation Cluster 99	Enrichment Score: 0.5341547817255724
Category	Term	Count	%	PValue	Genes	List Total	Pop Hits	Pop Total	Fold Enrichment	Bonferroni	Benjamini	FDR
GOTERM_CC_FAT	GO:0044459~plasma membrane part	51	11.7241	0.039999	P35288, Q8R550, P06837, P63321, Q99LI8, Q03173, P13595, Q61233, Q02248, Q62165, Q9CQD1, P55821, P63044, Q9JII6, P63001, Q99N28, Q61301, P10605, Q6WVG3, P21279, Q99PT1, Q9ERB0, P26041, P63242, P26040, Q9QZQ1, Q9ER00, P70414, P61027, Q8BNY6, Q61411, Q61315, Q60648, P11627, Q99JP6, Q9JIW9, P46638, Q9CYG7, Q6DFV3, P60766, Q9Z0R4, P10637, Q61792, P35278, Q8VCI5, A2ALU4, Q9WUL7, O88952, Q9D1G1, P70429,…	301	1633	12504	1.29738	0.999998	0.229915	42.3545
GOTERM_CC_FAT	GO:0005886~plasma membrane	73	16.7816	0.39858	P35288, Q8R550, P97300, P06837, P63321, Q99LI8, Q61330, Q03173, P13595, Q61233, Q02248, Q62165, P35293, Q9CQD1, P30999, P55821, P63044, Q9JII6, Q9Z0P4, P17182, P63001, P70232, P08228, P62492, Q61301, Q99N28, P10605, Q6WVG3, P21279, Q99PT1, Q9ERB0, P26041, Q61879, P26040, P63242, Q3UNH4, Q9QZQ1, Q9CR51, Q9ER00, P61027, P70414, Q8BNY6, Q6P069, Q61411, Q61315, Q60648, P97798, P11627, Q99JP6, P40124,…	301	2906	12504	1.04354	1	0.839293	99.8953
SP_PIR_KEYWORDS	cell membrane	43	9.88506	0.458011	P35288, P97300, P06837, Q3UNH4, P61027, P70414, P63321, Q8BNY6, Q61411, Q61330, P97798, P11627, P13595, Q99JP6, P40124, Q9JIW9, Q61233, P46638, Q62165, Q9QYH6, Q01768, Q9CQD1, Q99PJ0, P35293, P30999, P60766, P10637, Q9Z0P4, P35278, P70232, P63001, P17182, P62492, Q61301, Q99N28, A2ALU4, O88952, P62331, Q91XM9, Q9Z0J4, Q64010, P26041, P26040	429	1713	17854	1.04469	1	0.88279	99.9752
SP_PIR_KEYWORDS	membrane	100	22.9885	0.999863	Q9D8B3, Q61330, Q9CQV6, P13595, P30999, P55821, P63044, P70232, Q8VEH3, Q8K0T0, O70439, B0V2N1, P63242, B1AZP2, Q9ER00, P70414, P61027, Q6P069, Q99P72, O09114, P97798, P11627, Q99JP6, B2RXS4, Q9JIW9, P46638, Q9QYH6, Q01768, P53994, P60766, P10637, Q62419, A2ALU4, Q9WUL7, P35802, Q9JK48, Q9QZ88, Q91XM9, Q64010, P35288, Q8R550, P97300, P06837, P63321, Q99LI8, Q6P5F6, Q61233, Q62165, P12023, P35293,…	429	5507	17854	0.755724	1	1	100
Annotation Cluster 100	Enrichment Score: 0.5320661769841337
Category	Term	Count	%	PValue	Genes	List Total	Pop Hits	Pop Total	Fold Enrichment	Bonferroni	Benjamini	FDR
BIOCARTA	m_rasPathway:Ras Signaling Pathway	4	0.91954	0.0847166	P63321, Q61411, P63001, P60766	63	20	1171	3.71746	0.999995	0.86945	64.7191
BIOCARTA	m_p38mapkPathway:p38 MAPK Signaling Pathway	4	0.91954	0.237603	Q60631, Q61411, P63001, P60766	63	32	1171	2.32341	1	0.943855	95.8945
BIOCARTA	m_malPathway:Role of MAL in Rho-Mediated Activation of SRF	3	0.689655	0.266257	Q61411, P63001, P60766	63	19	1171	2.93484	1	0.952724	97.3845
KEGG_PATHWAY	mmu04062:Chemokine signaling pathway	7	1.6092	0.563943	Q60631, P51432, Q61411, P63001, P47941, Q64010, P60766	191	182	5738	1.15546	1	0.882204	99.994
KEGG_PATHWAY	mmu04370:VEGF signaling pathway	3	0.689655	0.723289	Q61411, P63001, P60766	191	76	5738	1.18586	1	0.943264	100
Annotation Cluster 101	Enrichment Score: 0.4973096864285409
Category	Term	Count	%	PValue	Genes	List Total	Pop Hits	Pop Total	Fold Enrichment	Bonferroni	Benjamini	FDR
GOTERM_CC_FAT	GO:0005773~vacuole	9	2.06897	0.118386	Q91VR7, P10605, Q9CR51, P51150, Q9WV54, Q60648, Q9Z2W0, Q9Z0J4, Q8VEH3	301	204	12504	1.83271	1	0.495099	81.7374
GOTERM_CC_FAT	GO:0005764~lysosome	7	1.6092	0.256078	P10605, Q9CR51, P51150, Q9WV54, Q60648, Q9Z0J4, Q8VEH3	301	178	12504	1.63366	1	0.69828	98.1536
GOTERM_CC_FAT	GO:0000323~lytic vacuole	7	1.6092	0.260114	P10605, Q9CR51, P51150, Q9WV54, Q60648, Q9Z0J4, Q8VEH3	301	179	12504	1.62453	1	0.695827	98.2843
SP_PIR_KEYWORDS	lysosome	5	1.14943	0.454544	P10605, P51150, Q9WV54, Q60648, Q8VEH3	429	144	17854	1.44506	1	0.882848	99.9729
KEGG_PATHWAY	mmu04142:Lysosome	3	0.689655	0.909998	P10605, Q9WV54, Q60648	191	119	5738	0.757358	1	0.991305	100
Annotation Cluster 102	Enrichment Score: 0.4673305698818993
Category	Term	Count	%	PValue	Genes	List Total	Pop Hits	Pop Total	Fold Enrichment	Bonferroni	Benjamini	FDR
BIOCARTA	m_ngfPathway:Nerve growth factor pathway (NGF)	3	0.689655	0.266257	Q60631, Q60737, Q61411	63	19	1171	2.93484	1	0.952724	97.3845
BIOCARTA	m_igf1Pathway:IGF-1 Signaling Pathway	3	0.689655	0.306555	Q60631, Q60737, Q61411	63	21	1171	2.65533	1	0.957467	98.6546
BIOCARTA	m_il6Pathway:IL 6 signaling pathway	3	0.689655	0.306555	Q60631, Q60737, Q61411	63	21	1171	2.65533	1	0.957467	98.6546
BIOCARTA	m_epoPathway:EPO Signaling Pathway	3	0.689655	0.306555	Q60631, Q60737, Q61411	63	21	1171	2.65533	1	0.957467	98.6546
BIOCARTA	m_insulinPathway:Insulin Signaling Pathway	3	0.689655	0.326584	Q60631, Q60737, Q61411	63	22	1171	2.53463	1	0.95963	99.0471
BIOCARTA	m_TPOPathway:TPO Signaling Pathway	3	0.689655	0.346472	Q60631, Q60737, Q61411	63	23	1171	2.42443	1	0.961657	99.3304
BIOCARTA	m_il2Pathway:IL 2 signaling pathway	3	0.689655	0.366177	Q60631, Q60737, Q61411	63	24	1171	2.32341	1	0.963553	99.533
BIOCARTA	m_pdgfPathway:PDGF Signaling Pathway	3	0.689655	0.442509	Q60631, Q60737, Q61411	63	28	1171	1.9915	1	0.974401	99.8969
BIOCARTA	m_egfPathway:EGF Signaling Pathway	3	0.689655	0.442509	Q60631, Q60737, Q61411	63	28	1171	1.9915	1	0.974401	99.8969
Annotation Cluster 103	Enrichment Score: 0.4348994762449967
Category	Term	Count	%	PValue	Genes	List Total	Pop Hits	Pop Total	Fold Enrichment	Bonferroni	Benjamini	FDR
SP_PIR_KEYWORDS	thiol protease	6	1.37931	0.16552	P70677, P10605, P58321, Q8R016, P56399, Q9JKB1	429	121	17854	2.06369	1	0.557582	91.3879
GOTERM_MF_FAT	GO:0008234~cysteine-type peptidase activity	6	1.37931	0.307894	P70677, P10605, P58321, Q8R016, P56399, Q9JKB1	336	146	13288	1.62524	1	0.889035	99.4686
GOTERM_MF_FAT	GO:0004197~cysteine-type endopeptidase activity	3	0.689655	0.47415	P70677, P10605, Q8R016	336	63	13288	1.88322	1	0.965257	99.9893
GOTERM_MF_FAT	GO:0016790~thiolester hydrolase activity	4	0.91954	0.514884	P58321, Q9R0P3, P56399, Q9JKB1	336	108	13288	1.46473	1	0.975207	99.9966
GOTERM_MF_FAT	GO:0004221~ubiquitin thiolesterase activity	3	0.689655	0.537805	P58321, P56399, Q9JKB1	336	71	13288	1.67103	1	0.978908	99.9983
Annotation Cluster 104	Enrichment Score: 0.4329938541713578
Category	Term	Count	%	PValue	Genes	List Total	Pop Hits	Pop Total	Fold Enrichment	Bonferroni	Benjamini	FDR
GOTERM_BP_FAT	GO:0048538~thymus development	4	0.91954	0.0174715	Q61171, Q02248, Q61315, P47941	346	22	13588	7.1403	1	0.297356	25.8994
GOTERM_BP_FAT	GO:0009953~dorsal/ventral pattern formation	3	0.689655	0.486126	P35288, Q02248, Q61315	346	64	13588	1.84086	1	0.984525	99.9988
GOTERM_BP_FAT	GO:0009952~anterior/posterior pattern formation	3	0.689655	0.903813	Q02248, Q61315, P47941	346	153	13588	0.770033	1	0.999968	100
GOTERM_BP_FAT	GO:0003002~regionalization	4	0.91954	0.911965	P35288, Q02248, Q61315, P47941	346	214	13588	0.73405	1	0.999977	100
GOTERM_BP_FAT	GO:0007389~pattern specification process	4	0.91954	0.977003	P35288, Q02248, Q61315, P47941	346	284	13588	0.553122	1	1	100
Annotation Cluster 105	Enrichment Score: 0.43233208041842053
Category	Term	Count	%	PValue	Genes	List Total	Pop Hits	Pop Total	Fold Enrichment	Bonferroni	Benjamini	FDR
GOTERM_BP_FAT	GO:0016052~carbohydrate catabolic process	5	1.14943	0.150417	Q9JII6, P17182, Q60648, Q9DBJ1, P05063	346	81	13588	2.42418	1	0.81325	93.7473
KEGG_PATHWAY	mmu00010:Glycolysis / Gluconeogenesis	5	1.14943	0.187388	Q9DBF1, Q9JII6, P17182, Q9DBJ1, P05063	191	68	5738	2.20896	1	0.64293	91.1918
SP_PIR_KEYWORDS	glycolysis	3	0.689655	0.26676	P17182, Q9DBJ1, P05063	429	42	17854	2.97269	1	0.716426	98.5073
GOTERM_BP_FAT	GO:0006096~glycolysis	3	0.689655	0.307841	P17182, Q9DBJ1, P05063	346	44	13588	2.67761	1	0.940906	99.8083
GOTERM_BP_FAT	GO:0019320~hexose catabolic process	3	0.689655	0.381993	P17182, Q9DBJ1, P05063	346	52	13588	2.26567	1	0.965696	99.9721
GOTERM_BP_FAT	GO:0006007~glucose catabolic process	3	0.689655	0.381993	P17182, Q9DBJ1, P05063	346	52	13588	2.26567	1	0.965696	99.9721
GOTERM_BP_FAT	GO:0046365~monosaccharide catabolic process	3	0.689655	0.400035	P17182, Q9DBJ1, P05063	346	54	13588	2.18176	1	0.97018	99.9831
GOTERM_BP_FAT	GO:0044275~cellular carbohydrate catabolic process	3	0.689655	0.452581	P17182, Q9DBJ1, P05063	346	60	13588	1.96358	1	0.980999	99.9965
GOTERM_BP_FAT	GO:0006006~glucose metabolic process	5	1.14943	0.477223	P17182, Q9ERT9, Q9DBJ1, Q05816, P05063	346	140	13588	1.40256	1	0.983716	99.9984
GOTERM_BP_FAT	GO:0046164~alcohol catabolic process	3	0.689655	0.494311	P17182, Q9DBJ1, P05063	346	65	13588	1.81254	1	0.985382	99.9991
GOTERM_BP_FAT	GO:0006091~generation of precursor metabolites and energy	8	1.83908	0.495039	Q8CDN6, P28271, P10639, P17182, Q9ERT9, Q9DBJ1, P24270, P05063	346	261	13588	1.20373	1	0.985303	99.9991
GOTERM_BP_FAT	GO:0005996~monosaccharide metabolic process	6	1.37931	0.536535	Q9JII6, P17182, Q9ERT9, Q9DBJ1, Q05816, P05063	346	191	13588	1.23367	1	0.989734	99.9998
GOTERM_BP_FAT	GO:0019318~hexose metabolic process	5	1.14943	0.625652	P17182, Q9ERT9, Q9DBJ1, Q05816, P05063	346	169	13588	1.16188	1	0.995522	100
Annotation Cluster 106	Enrichment Score: 0.41727850284464263
Category	Term	Count	%	PValue	Genes	List Total	Pop Hits	Pop Total	Fold Enrichment	Bonferroni	Benjamini	FDR
GOTERM_BP_FAT	GO:0032102~negative regulation of response to external stimulus	3	0.689655	0.232175	P51880, P11352, Q61301	346	36	13588	3.27264	1	0.907724	98.8812
GOTERM_BP_FAT	GO:0032101~regulation of response to external stimulus	4	0.91954	0.487921	P63158, P51880, P11352, Q61301	346	103	13588	1.52511	1	0.984421	99.9989
GOTERM_BP_FAT	GO:0048585~negative regulation of response to stimulus	3	0.689655	0.494311	P51880, P11352, Q61301	346	65	13588	1.81254	1	0.985382	99.9991
Annotation Cluster 107	Enrichment Score: 0.41061790297553424
Category	Term	Count	%	PValue	Genes	List Total	Pop Hits	Pop Total	Fold Enrichment	Bonferroni	Benjamini	FDR
GOTERM_CC_FAT	GO:0005741~mitochondrial outer membrane	4	0.91954	0.301143	Q9JK48, Q9CYG7, Q6PCP5, Q9Z0J4	301	80	12504	2.07708	1	0.748782	99.2055
GOTERM_CC_FAT	GO:0031968~organelle outer membrane	4	0.91954	0.347282	Q9JK48, Q9CYG7, Q6PCP5, Q9Z0J4	301	87	12504	1.90996	1	0.795541	99.6839
GOTERM_CC_FAT	GO:0019867~outer membrane	4	0.91954	0.367	Q9JK48, Q9CYG7, Q6PCP5, Q9Z0J4	301	90	12504	1.84629	1	0.813992	99.791
GOTERM_CC_FAT	GO:0031966~mitochondrial membrane	11	2.52874	0.383192	Q8R0F8, Q9JK48, Q9WTP6, P42125, Q91Z67, P62075, Q9CYG7, Q6PCP5, Q9Z0J4, P56391	301	368	12504	1.24173	1	0.827452	99.8527
GOTERM_CC_FAT	GO:0005740~mitochondrial envelope	11	2.52874	0.471976	Q8R0F8, Q9JK48, Q9WTP6, P42125, Q91Z67, P62075, Q9CYG7, Q6PCP5, Q9Z0J4, P56391	301	391	12504	1.16869	1	0.888906	99.9819
SP_PIR_KEYWORDS	mitochondrion outer membrane	3	0.689655	0.495262	Q9JK48, Q9CYG7, Q6PCP5	429	69	17854	1.80947	1	0.89691	99.9905
Annotation Cluster 108	Enrichment Score: 0.39610108997155175
Category	Term	Count	%	PValue	Genes	List Total	Pop Hits	Pop Total	Fold Enrichment	Bonferroni	Benjamini	FDR
GOTERM_BP_FAT	GO:0006402~mRNA catabolic process	3	0.689655	0.288964	Q8CHP5, P62322, O35900	346	42	13588	2.80512	1	0.936033	99.6971
GOTERM_BP_FAT	GO:0006401~RNA catabolic process	3	0.689655	0.345257	Q8CHP5, P62322, O35900	346	48	13588	2.45448	1	0.954903	99.9255
GOTERM_BP_FAT	GO:0016071~mRNA metabolic process	8	1.83908	0.649697	Q8BIQ5, Q9D0W5, Q8CHP5, Q3U0V1, P12023, Q9D868, P62322, O35900	346	302	13588	1.04031	1	0.996439	100
Annotation Cluster 109	Enrichment Score: 0.3901237468511643
Category	Term	Count	%	PValue	Genes	List Total	Pop Hits	Pop Total	Fold Enrichment	Bonferroni	Benjamini	FDR
SP_PIR_KEYWORDS	FAD	5	1.14943	0.265503	P51174, Q8CJ19, Q9Z0J4, Q9JMH6, Q9R0H0	429	109	17854	1.90907	1	0.718885	98.4723
GOTERM_MF_FAT	GO:0050660~FAD binding	4	0.91954	0.265783	P51174, Q9Z0J4, Q9JMH6, Q9R0H0	336	71	13288	2.22803	1	0.857271	98.7684
GOTERM_MF_FAT	GO:0050662~coenzyme binding	6	1.37931	0.377832	P31786, Q9WUR2, P51174, Q9Z0J4, Q9JMH6, Q9R0H0	336	160	13288	1.48304	1	0.930197	99.8833
SP_PIR_KEYWORDS	Flavoprotein	4	0.91954	0.450049	P51174, Q8CJ19, Q9JMH6, Q9R0H0	429	103	17854	1.61622	1	0.882138	99.9697
GOTERM_MF_FAT	GO:0048037~cofactor binding	7	1.6092	0.504691	P31786, Q9WUR2, P51174, P07724, Q9Z0J4, Q9JMH6, Q9R0H0	336	226	13288	1.22493	1	0.973518	99.9955
GOTERM_MF_FAT	GO:0009055~electron carrier activity	5	1.14943	0.75349	P51174, Q9Z0J4, Q9JMH6, Q9CQM9, Q9R0H0	336	202	13288	0.978901	1	0.998077	100
Annotation Cluster 110	Enrichment Score: 0.38835928205305054
Category	Term	Count	%	PValue	Genes	List Total	Pop Hits	Pop Total	Fold Enrichment	Bonferroni	Benjamini	FDR
GOTERM_BP_FAT	GO:0044057~regulation of system process	8	1.83908	0.250264	P61982, P97300, P70414, Q8BNY6, Q61411, P08228, Q9Z0J4, Q00623	346	201	13588	1.56305	1	0.917836	99.2541
GOTERM_BP_FAT	GO:0048167~regulation of synaptic plasticity	3	0.689655	0.345257	P61982, P97300, Q61411	346	48	13588	2.45448	1	0.954903	99.9255
GOTERM_BP_FAT	GO:0050804~regulation of synaptic transmission	4	0.91954	0.468404	P61982, P97300, Q8BNY6, Q61411	346	100	13588	1.57087	1	0.982643	99.9978
GOTERM_BP_FAT	GO:0051969~regulation of transmission of nerve impulse	4	0.91954	0.51339	P61982, P97300, Q8BNY6, Q61411	346	107	13588	1.4681	1	0.987589	99.9995
GOTERM_BP_FAT	GO:0031644~regulation of neurological system process	4	0.91954	0.550294	P61982, P97300, Q8BNY6, Q61411	346	113	13588	1.39015	1	0.991015	99.9999
Annotation Cluster 111	Enrichment Score: 0.3763255696462049
Category	Term	Count	%	PValue	Genes	List Total	Pop Hits	Pop Total	Fold Enrichment	Bonferroni	Benjamini	FDR
KEGG_PATHWAY	mmu05412:Arrhythmogenic right ventricular cardiomyopathy (ARVC)	5	1.14943	0.236213	P70414, Q02248, Q62165, Q61301, O08579	191	75	5738	2.00279	1	0.699894	95.7362
KEGG_PATHWAY	mmu05410:Hypertrophic cardiomyopathy (HCM)	4	0.91954	0.530616	Q6IRU2, P70414, Q62165, O08579	191	84	5738	1.43057	1	0.862925	99.9857
KEGG_PATHWAY	mmu05414:Dilated cardiomyopathy	4	0.91954	0.592842	Q6IRU2, P70414, Q62165, O08579	191	92	5738	1.30617	1	0.896875	99.9973
Annotation Cluster 112	Enrichment Score: 0.3716329452259984
Category	Term	Count	%	PValue	Genes	List Total	Pop Hits	Pop Total	Fold Enrichment	Bonferroni	Benjamini	FDR
GOTERM_BP_FAT	GO:0045637~regulation of myeloid cell differentiation	4	0.91954	0.139284	P63158, O54879, Q02248, Q61315	346	51	13588	3.08013	1	0.80342	92.1977
GOTERM_BP_FAT	GO:0001654~eye development	5	1.14943	0.567435	P63158, Q02248, Q61315, A2ALU4, Q61879	346	157	13588	1.25069	1	0.99215	99.9999
GOTERM_BP_FAT	GO:0007423~sensory organ development	7	1.6092	0.639552	P63158, Q02248, Q61315, P08228, P46414, A2ALU4, Q61879	346	257	13588	1.06966	1	0.996176	100
GOTERM_BP_FAT	GO:0043010~camera-type eye development	4	0.91954	0.645319	Q02248, Q61315, A2ALU4, Q61879	346	130	13588	1.20836	1	0.996317	100
Annotation Cluster 113	Enrichment Score: 0.3571869370147905
Category	Term	Count	%	PValue	Genes	List Total	Pop Hits	Pop Total	Fold Enrichment	Bonferroni	Benjamini	FDR
GOTERM_BP_FAT	GO:0008344~adult locomotory behavior	4	0.91954	0.208292	P70232, P12023, Q62426, Q9JKB1	346	62	13588	2.53366	1	0.885956	98.1164
GOTERM_BP_FAT	GO:0030534~adult behavior	4	0.91954	0.421665	P70232, P12023, Q62426, Q9JKB1	346	93	13588	1.6891	1	0.974819	99.991
GOTERM_BP_FAT	GO:0007610~behavior	11	2.52874	0.58128	P07724, P21279, P70232, P63001, O09114, Q60648, P08228, P12023, P62627, Q62426, Q9JKB1	346	405	13588	1.06664	1	0.992854	100
GOTERM_BP_FAT	GO:0007626~locomotory behavior	6	1.37931	0.72984	P70232, P63001, P08228, P12023, Q62426, Q9JKB1	346	239	13588	0.9859	1	0.998545	100
Annotation Cluster 114	Enrichment Score: 0.35511095360627887
Category	Term	Count	%	PValue	Genes	List Total	Pop Hits	Pop Total	Fold Enrichment	Bonferroni	Benjamini	FDR
GOTERM_BP_FAT	GO:0001704~formation of primary germ layer	3	0.689655	0.270029	Q02248, Q9JMH6, Q9QXZ0	346	40	13588	2.94538	1	0.926223	99.5264
GOTERM_BP_FAT	GO:0007369~gastrulation	3	0.689655	0.564137	Q02248, Q9JMH6, Q9QXZ0	346	74	13588	1.59209	1	0.992168	99.9999
GOTERM_BP_FAT	GO:0048729~tissue morphogenesis	7	1.6092	0.56477	P62962, Q02248, Q62165, Q9JMH6, Q03173, Q9QXZ0, P30999	346	238	13588	1.15505	1	0.99199	99.9999
Annotation Cluster 115	Enrichment Score: 0.34904008613473086
Category	Term	Count	%	PValue	Genes	List Total	Pop Hits	Pop Total	Fold Enrichment	Bonferroni	Benjamini	FDR
INTERPRO	IPR002164:Nucleosome assembly protein (NAP)	3	0.689655	0.0313344	Q78ZA7, Q9EQU5, P28656	420	12	17763	10.5732	1	0.418817	38.311
GOTERM_BP_FAT	GO:0034728~nucleosome organization	4	0.91954	0.303952	Q78ZA7, Q99MD9, Q9EQU5, P28656	346	76	13588	2.06693	1	0.939751	99.7892
GOTERM_BP_FAT	GO:0006334~nucleosome assembly	3	0.689655	0.556728	Q78ZA7, Q9EQU5, P28656	346	73	13588	1.6139	1	0.991618	99.9999
GOTERM_BP_FAT	GO:0031497~chromatin assembly	3	0.689655	0.571456	Q78ZA7, Q9EQU5, P28656	346	75	13588	1.57087	1	0.992329	99.9999
GOTERM_BP_FAT	GO:0065004~protein-DNA complex assembly	3	0.689655	0.578686	Q78ZA7, Q9EQU5, P28656	346	76	13588	1.5502	1	0.992712	100
GOTERM_BP_FAT	GO:0006323~DNA packaging	3	0.689655	0.730768	Q78ZA7, Q9EQU5, P28656	346	101	13588	1.16649	1	0.998544	100
GOTERM_BP_FAT	GO:0006333~chromatin assembly or disassembly	3	0.689655	0.768498	Q78ZA7, Q9EQU5, P28656	346	109	13588	1.08087	1	0.999119	100
GOTERM_BP_FAT	GO:0051276~chromosome organization	9	2.06897	0.809633	Q78ZA7, Q9CW03, Q9JIX0, Q99MD9, Q9EQU5, Q61315, P61089, Q8VEE4, P28656	346	404	13588	0.874864	1	0.99956	100
GOTERM_BP_FAT	GO:0006325~chromatin organization	6	1.37931	0.905801	Q78ZA7, Q9JIX0, Q99MD9, Q9EQU5, P61089, P28656	346	315	13588	0.748032	1	0.99997	100
Annotation Cluster 116	Enrichment Score: 0.3471342212484129
Category	Term	Count	%	PValue	Genes	List Total	Pop Hits	Pop Total	Fold Enrichment	Bonferroni	Benjamini	FDR
GOTERM_BP_FAT	GO:0016042~lipid catabolic process	6	1.37931	0.254208	Q61205, Q61206, P51432, P42125, Q60648, Q9R0H0	346	134	13588	1.75843	1	0.918647	99.3181
SP_PIR_KEYWORDS	lipid degradation	3	0.689655	0.568136	Q61205, Q61206, P51432	429	79	17854	1.58042	1	0.926176	99.9989
GOTERM_MF_FAT	GO:0016298~lipase activity	3	0.689655	0.629443	Q61205, Q61206, P51432	336	84	13288	1.41241	1	0.990532	99.9999
Annotation Cluster 117	Enrichment Score: 0.3465662837255621
Category	Term	Count	%	PValue	Genes	List Total	Pop Hits	Pop Total	Fold Enrichment	Bonferroni	Benjamini	FDR
SP_PIR_KEYWORDS	heparin-binding	4	0.91954	0.133869	P63158, P51859, P12023, P13595	429	53	17854	3.14096	1	0.491088	85.7374
GOTERM_MF_FAT	GO:0008201~heparin binding	4	0.91954	0.348704	P63158, P51859, P12023, P13595	336	83	13288	1.90591	1	0.920243	99.7762
GOTERM_MF_FAT	GO:0005539~glycosaminoglycan binding	4	0.91954	0.551471	P63158, P51859, P12023, P13595	336	114	13288	1.38764	1	0.98023	99.9989
GOTERM_MF_FAT	GO:0001871~pattern binding	4	0.91954	0.63015	P63158, P51859, P12023, P13595	336	128	13288	1.23586	1	0.990163	99.9999
GOTERM_MF_FAT	GO:0030247~polysaccharide binding	4	0.91954	0.63015	P63158, P51859, P12023, P13595	336	128	13288	1.23586	1	0.990163	99.9999
GOTERM_MF_FAT	GO:0030246~carbohydrate binding	7	1.6092	0.814806	P16045, P63158, P51859, P12023, Q8VED9, P11627, P13595	336	317	13288	0.873291	1	0.99924	100
Annotation Cluster 118	Enrichment Score: 0.31840781803964363
Category	Term	Count	%	PValue	Genes	List Total	Pop Hits	Pop Total	Fold Enrichment	Bonferroni	Benjamini	FDR
GOTERM_CC_FAT	GO:0000793~condensed chromosome	5	1.14943	0.255288	Q9CW03, P30681, Q9Z0Y1, P70399, Q8VEE4	301	107	12504	1.94119	1	0.701583	98.1269
GOTERM_CC_FAT	GO:0005694~chromosome	10	2.29885	0.557243	Q9CW03, P30681, Q9Z0Y1, P63158, Q9JL35, O54879, Q61315, P70399, Q8VEE4, Q62318	301	378	12504	1.09898	1	0.937561	99.9983
GOTERM_CC_FAT	GO:0044427~chromosomal part	7	1.6092	0.779294	Q9CW03, Q9Z0Y1, Q9JL35, Q61315, P70399, Q8VEE4, Q62318	301	318	12504	0.914436	1	0.987168	100
Annotation Cluster 119	Enrichment Score: 0.30558822278084913
Category	Term	Count	%	PValue	Genes	List Total	Pop Hits	Pop Total	Fold Enrichment	Bonferroni	Benjamini	FDR
SP_PIR_KEYWORDS	mRNA transport	3	0.689655	0.423381	Q9JIX0, Q3U0V1, P63242	429	60	17854	2.08089	1	0.866366	99.9425
GOTERM_BP_FAT	GO:0051028~mRNA transport	3	0.689655	0.469512	Q9JIX0, Q3U0V1, P63242	346	62	13588	1.90024	1	0.982628	99.9979
GOTERM_BP_FAT	GO:0050657~nucleic acid transport	3	0.689655	0.502413	Q9JIX0, Q3U0V1, P63242	346	66	13588	1.78508	1	0.986382	99.9993
GOTERM_BP_FAT	GO:0050658~RNA transport	3	0.689655	0.502413	Q9JIX0, Q3U0V1, P63242	346	66	13588	1.78508	1	0.986382	99.9993
GOTERM_BP_FAT	GO:0051236~establishment of RNA localization	3	0.689655	0.502413	Q9JIX0, Q3U0V1, P63242	346	66	13588	1.78508	1	0.986382	99.9993
GOTERM_BP_FAT	GO:0006403~RNA localization	3	0.689655	0.510431	Q9JIX0, Q3U0V1, P63242	346	67	13588	1.75843	1	0.987309	99.9995
GOTERM_BP_FAT	GO:0015931~nucleobase, nucleoside, nucleotide and nucleic acid transport	3	0.689655	0.564137	Q9JIX0, Q3U0V1, P63242	346	74	13588	1.59209	1	0.992168	99.9999
Annotation Cluster 120	Enrichment Score: 0.3024712116563574
Category	Term	Count	%	PValue	Genes	List Total	Pop Hits	Pop Total	Fold Enrichment	Bonferroni	Benjamini	FDR
GOTERM_BP_FAT	GO:0009314~response to radiation	6	1.37931	0.29812	O55057, P70677, P23492, P11352, P12023, P62627	346	143	13588	1.64776	1	0.939447	99.757
GOTERM_BP_FAT	GO:0009628~response to abiotic stimulus	8	1.83908	0.454476	O55057, P70677, P23492, P63001, P11352, P08228, P12023, P62627	346	251	13588	1.25169	1	0.980889	99.9967
GOTERM_BP_FAT	GO:0009416~response to light stimulus	4	0.91954	0.455211	O55057, P70677, P12023, P62627	346	98	13588	1.60293	1	0.980515	99.9967
GOTERM_BP_FAT	GO:0050890~cognition	9	2.06897	1	O55057, P70677, P70232, P11352, Q60648, P08228, Q91XM9, P12023, P46414	346	1480	13588	0.238814	1	1	100
Annotation Cluster 121	Enrichment Score: 0.30054396698643154
Category	Term	Count	%	PValue	Genes	List Total	Pop Hits	Pop Total	Fold Enrichment	Bonferroni	Benjamini	FDR
GOTERM_BP_FAT	GO:0002683~negative regulation of immune system process	4	0.91954	0.303952	P70677, Q61171, O54879, P11352	346	76	13588	2.06693	1	0.939751	99.7892
GOTERM_BP_FAT	GO:0051250~negative regulation of lymphocyte activation	3	0.689655	0.381993	P70677, Q61171, O54879	346	52	13588	2.26567	1	0.965696	99.9721
GOTERM_BP_FAT	GO:0050866~negative regulation of cell activation	3	0.689655	0.391044	P70677, Q61171, O54879	346	53	13588	2.22293	1	0.967393	99.9783
GOTERM_BP_FAT	GO:0002695~negative regulation of leukocyte activation	3	0.689655	0.391044	P70677, Q61171, O54879	346	53	13588	2.22293	1	0.967393	99.9783
GOTERM_BP_FAT	GO:0050864~regulation of B cell activation	3	0.689655	0.408963	P70677, P23492, O54879	346	55	13588	2.14209	1	0.97199	99.9869
GOTERM_BP_FAT	GO:0045619~regulation of lymphocyte differentiation	3	0.689655	0.435348	Q61171, P23492, O54879	346	58	13588	2.03129	1	0.977642	99.994
GOTERM_BP_FAT	GO:0051249~regulation of lymphocyte activation	4	0.91954	0.712261	P70677, Q61171, P23492, O54879	346	144	13588	1.09088	1	0.998204	100
GOTERM_BP_FAT	GO:0002694~regulation of leukocyte activation	4	0.91954	0.753832	P70677, Q61171, P23492, O54879	346	154	13588	1.02004	1	0.998957	100
GOTERM_BP_FAT	GO:0050865~regulation of cell activation	4	0.91954	0.761542	P70677, Q61171, P23492, O54879	346	156	13588	1.00697	1	0.99902	100
GOTERM_BP_FAT	GO:0050863~regulation of T cell activation	3	0.689655	0.764046	P70677, Q61171, P23492	346	108	13588	1.09088	1	0.999052	100
Annotation Cluster 122	Enrichment Score: 0.2934899382347245
Category	Term	Count	%	PValue	Genes	List Total	Pop Hits	Pop Total	Fold Enrichment	Bonferroni	Benjamini	FDR
GOTERM_BP_FAT	GO:0045761~regulation of adenylate cyclase activity	3	0.689655	0.452581	Q9Z0P4, P21279, Q8BTM8	346	60	13588	1.96358	1	0.980999	99.9965
GOTERM_BP_FAT	GO:0051339~regulation of lyase activity	3	0.689655	0.469512	Q9Z0P4, P21279, Q8BTM8	346	62	13588	1.90024	1	0.982628	99.9979
GOTERM_BP_FAT	GO:0031279~regulation of cyclase activity	3	0.689655	0.469512	Q9Z0P4, P21279, Q8BTM8	346	62	13588	1.90024	1	0.982628	99.9979
GOTERM_BP_FAT	GO:0030817~regulation of cAMP biosynthetic process	3	0.689655	0.494311	Q9Z0P4, P21279, Q8BTM8	346	65	13588	1.81254	1	0.985382	99.9991
GOTERM_BP_FAT	GO:0030814~regulation of cAMP metabolic process	3	0.689655	0.510431	Q9Z0P4, P21279, Q8BTM8	346	67	13588	1.75843	1	0.987309	99.9995
GOTERM_BP_FAT	GO:0030802~regulation of cyclic nucleotide biosynthetic process	3	0.689655	0.533972	Q9Z0P4, P21279, Q8BTM8	346	70	13588	1.68307	1	0.989704	99.9998
GOTERM_BP_FAT	GO:0030808~regulation of nucleotide biosynthetic process	3	0.689655	0.533972	Q9Z0P4, P21279, Q8BTM8	346	70	13588	1.68307	1	0.989704	99.9998
GOTERM_BP_FAT	GO:0030799~regulation of cyclic nucleotide metabolic process	3	0.689655	0.556728	Q9Z0P4, P21279, Q8BTM8	346	73	13588	1.6139	1	0.991618	99.9999
GOTERM_BP_FAT	GO:0006140~regulation of nucleotide metabolic process	3	0.689655	0.571456	Q9Z0P4, P21279, Q8BTM8	346	75	13588	1.57087	1	0.992329	99.9999
Annotation Cluster 123	Enrichment Score: 0.28266420674519654
Category	Term	Count	%	PValue	Genes	List Total	Pop Hits	Pop Total	Fold Enrichment	Bonferroni	Benjamini	FDR
GOTERM_BP_FAT	GO:0007268~synaptic transmission	7	1.6092	0.298735	O88952, P63044, Q02248, P61264, Q91XM9, P12023, Q61301	346	178	13588	1.54439	1	0.938391	99.7606
GOTERM_BP_FAT	GO:0019226~transmission of nerve impulse	8	1.83908	0.350703	O88952, P63044, Q02248, P08228, P61264, Q91XM9, P12023, Q61301	346	226	13588	1.39015	1	0.957038	99.9354
GOTERM_BP_FAT	GO:0006836~neurotransmitter transport	3	0.689655	0.606708	O88952, P63044, P61264	346	80	13588	1.47269	1	0.994569	100
GOTERM_BP_FAT	GO:0007267~cell-cell signaling	8	1.83908	0.607397	B1AZP2, O88952, P63044, Q02248, P61264, Q91XM9, P12023, Q61301	346	290	13588	1.08336	1	0.994535	100
GOTERM_BP_FAT	GO:0050877~neurological system process	16	3.67816	1	O55057, P63044, P70232, Q60648, P08228, P46414, Q61301, P70677, O88952, Q02248, P51880, P11352, P12023, Q91XM9, P61264, Q61879	346	1681	13588	0.373793	1	1	100
Annotation Cluster 124	Enrichment Score: 0.27239432626084126
Category	Term	Count	%	PValue	Genes	List Total	Pop Hits	Pop Total	Fold Enrichment	Bonferroni	Benjamini	FDR
SP_PIR_KEYWORDS	magnesium	11	2.52874	0.502083	Q9WUL7, Q61036, P15532, Q8R0F8, P28352, Q9JM14, Q9D819, P17182, Q01768, P58044, Q6P9R2	429	403	17854	1.13597	1	0.89684	99.9921
UP_SEQ_FEATURE	metal ion-binding site:Magnesium	4	0.91954	0.518807	Q9WUL7, Q9JM14, P17182, P58044	427	103	16021	1.45708	1	0.999962	99.9993
GOTERM_MF_FAT	GO:0000287~magnesium ion binding	11	2.52874	0.584839	Q9WUL7, Q61036, P15532, Q8R0F8, P28352, Q9JM14, Q9D819, P17182, Q01768, P58044, Q6P9R2	336	409	13288	1.06363	1	0.98583	99.9996
Annotation Cluster 125	Enrichment Score: 0.25723949632529425
Category	Term	Count	%	PValue	Genes	List Total	Pop Hits	Pop Total	Fold Enrichment	Bonferroni	Benjamini	FDR
UP_SEQ_FEATURE	domain:IQ	3	0.689655	0.413481	P06837, O08638, Q61879	427	53	16021	2.12377	1	0.999657	99.9822
SMART	SM00015:IQ	3	0.689655	0.636931	P06837, O08638, Q61879	214	92	9131	1.39136	1	0.994808	99.9993
INTERPRO	IPR000048:IQ calmodulin-binding region	3	0.689655	0.642293	P06837, O08638, Q61879	420	92	17763	1.37911	1	0.999951	100
Annotation Cluster 126	Enrichment Score: 0.2554758850242313
Category	Term	Count	%	PValue	Genes	List Total	Pop Hits	Pop Total	Fold Enrichment	Bonferroni	Benjamini	FDR
BIOCARTA	m_fasPathway:FAS signaling pathway ( CD95 )	3	0.689655	0.460838	P70677, Q61599, Q8CIN4	63	29	1171	1.92282	1	0.975435	99.9304
BIOCARTA	m_tnfr1Pathway:TNFR1 Signaling Pathway	3	0.689655	0.478823	P70677, Q61599, Q8CIN4	63	30	1171	1.85873	1	0.976414	99.9533
BIOCARTA	m_HivnefPathway:HIV-I Nef: negative effector of Fas and TNF	3	0.689655	0.775978	P70677, Q61599, Q8CIN4	63	52	1171	1.07234	1	0.999522	100
Annotation Cluster 127	Enrichment Score: 0.2431062446133788
Category	Term	Count	%	PValue	Genes	List Total	Pop Hits	Pop Total	Fold Enrichment	Bonferroni	Benjamini	FDR
GOTERM_BP_FAT	GO:0007283~spermatogenesis	9	2.06897	0.321635	P70296, Q61205, P54728, P30681, Q61206, Q8K2K6, P08228, Q9R1K9, Q9R0H0	346	255	13588	1.38606	1	0.94681	99.8639
GOTERM_BP_FAT	GO:0048232~male gamete generation	9	2.06897	0.321635	P70296, Q61205, P54728, P30681, Q61206, Q8K2K6, P08228, Q9R1K9, Q9R0H0	346	255	13588	1.38606	1	0.94681	99.8639
GOTERM_BP_FAT	GO:0007276~gamete generation	9	2.06897	0.606537	P70296, Q61205, P54728, P30681, Q61206, Q8K2K6, P08228, Q9R1K9, Q9R0H0	346	331	13588	1.06781	1	0.994642	100
GOTERM_BP_FAT	GO:0032504~multicellular organism reproduction	10	2.29885	0.715733	P70296, Q61205, P54728, P30681, P15532, Q61206, Q8K2K6, P08228, Q9R1K9, Q9R0H0	346	409	13588	0.960188	1	0.99822	100
GOTERM_BP_FAT	GO:0048609~reproductive process in a multicellular organism	10	2.29885	0.715733	P70296, Q61205, P54728, P30681, P15532, Q61206, Q8K2K6, P08228, Q9R1K9, Q9R0H0	346	409	13588	0.960188	1	0.99822	100
GOTERM_BP_FAT	GO:0019953~sexual reproduction	9	2.06897	0.768552	P70296, Q61205, P54728, P30681, Q61206, Q8K2K6, P08228, Q9R1K9, Q9R0H0	346	386	13588	0.915661	1	0.999103	100
GOTERM_BP_FAT	GO:0003006~reproductive developmental process	6	1.37931	0.804444	P70296, P30681, P30416, Q02248, Q8K2K6, P08228	346	264	13588	0.892538	1	0.99953	100
Annotation Cluster 128	Enrichment Score: 0.23280109859929904
Category	Term	Count	%	PValue	Genes	List Total	Pop Hits	Pop Total	Fold Enrichment	Bonferroni	Benjamini	FDR
GOTERM_CC_FAT	GO:0005911~cell-cell junction	6	1.37931	0.401093	O88952, Q9QZQ1, Q02248, Q61301, Q99N28, A2ALU4	301	173	12504	1.44075	1	0.83842	99.901
GOTERM_CC_FAT	GO:0043296~apical junction complex	3	0.689655	0.701517	O88952, Q02248, A2ALU4	301	101	12504	1.23391	1	0.974007	100
GOTERM_CC_FAT	GO:0016327~apicolateral plasma membrane	3	0.689655	0.711727	O88952, Q02248, A2ALU4	301	103	12504	1.20995	1	0.975764	100
Annotation Cluster 129	Enrichment Score: 0.20879862742499974
Category	Term	Count	%	PValue	Genes	List Total	Pop Hits	Pop Total	Fold Enrichment	Bonferroni	Benjamini	FDR
GOTERM_BP_FAT	GO:0030324~lung development	4	0.91954	0.538174	Q9WV54, P63158, Q02248, Q62165	346	111	13588	1.4152	1	0.989797	99.9998
GOTERM_BP_FAT	GO:0030323~respiratory tube development	4	0.91954	0.550294	Q9WV54, P63158, Q02248, Q62165	346	113	13588	1.39015	1	0.991015	99.9999
GOTERM_BP_FAT	GO:0060541~respiratory system development	4	0.91954	0.613468	Q9WV54, P63158, Q02248, Q62165	346	124	13588	1.26683	1	0.994743	100
GOTERM_BP_FAT	GO:0035295~tube development	6	1.37931	0.804444	P62962, Q9WV54, P63158, Q02248, Q62165, Q03173	346	264	13588	0.892538	1	0.99953	100
Annotation Cluster 130	Enrichment Score: 0.20841652291474627
Category	Term	Count	%	PValue	Genes	List Total	Pop Hits	Pop Total	Fold Enrichment	Bonferroni	Benjamini	FDR
GOTERM_BP_FAT	GO:0042733~embryonic digit morphogenesis	3	0.689655	0.16718	P35288, P21279, Q02248	346	29	13588	4.06259	1	0.838199	95.5446
GOTERM_BP_FAT	GO:0035113~embryonic appendage morphogenesis	3	0.689655	0.710021	P35288, P21279, Q02248	346	97	13588	1.21459	1	0.998164	100
GOTERM_BP_FAT	GO:0030326~embryonic limb morphogenesis	3	0.689655	0.710021	P35288, P21279, Q02248	346	97	13588	1.21459	1	0.998164	100
GOTERM_BP_FAT	GO:0035108~limb morphogenesis	3	0.689655	0.793703	P35288, P21279, Q02248	346	115	13588	1.02448	1	0.99943	100
GOTERM_BP_FAT	GO:0035107~appendage morphogenesis	3	0.689655	0.793703	P35288, P21279, Q02248	346	115	13588	1.02448	1	0.99943	100
GOTERM_BP_FAT	GO:0060173~limb development	3	0.689655	0.809134	P35288, P21279, Q02248	346	119	13588	0.990042	1	0.999564	100
GOTERM_BP_FAT	GO:0048736~appendage development	3	0.689655	0.809134	P35288, P21279, Q02248	346	119	13588	0.990042	1	0.999564	100
Annotation Cluster 131	Enrichment Score: 0.20652258540827448
Category	Term	Count	%	PValue	Genes	List Total	Pop Hits	Pop Total	Fold Enrichment	Bonferroni	Benjamini	FDR
GOTERM_BP_FAT	GO:0007605~sensory perception of sound	4	0.91954	0.359747	P70677, P11352, P08228, P46414	346	84	13588	1.87008	1	0.959689	99.9491
GOTERM_BP_FAT	GO:0050954~sensory perception of mechanical stimulus	4	0.91954	0.41487	P70677, P11352, P08228, P46414	346	92	13588	1.70746	1	0.973482	99.989
GOTERM_BP_FAT	GO:0050890~cognition	9	2.06897	1	O55057, P70677, P70232, P11352, Q60648, P08228, Q91XM9, P12023, P46414	346	1480	13588	0.238814	1	1	100
GOTERM_BP_FAT	GO:0007600~sensory perception	6	1.37931	1	O55057, P70677, P11352, P08228, Q91XM9, P46414	346	1402	13588	0.168067	1	1	100
Annotation Cluster 132	Enrichment Score: 0.2036098176510026
Category	Term	Count	%	PValue	Genes	List Total	Pop Hits	Pop Total	Fold Enrichment	Bonferroni	Benjamini	FDR
GOTERM_MF_FAT	GO:0004857~enzyme inhibitor activity	8	1.83908	0.413986	P70296, P70677, Q00897, P63248, Q9ERT9, P12023, Q62426, P46414	336	243	13288	1.30198	1	0.946418	99.9502
SP_PIR_KEYWORDS	protease inhibitor	4	0.91954	0.48714	P70296, Q00897, P12023, Q62426	429	109	17854	1.52726	1	0.896155	99.9882
SP_PIR_KEYWORDS	Serine protease inhibitor	3	0.689655	0.588467	P70296, Q00897, P12023	429	82	17854	1.5226	1	0.934779	99.9994
GOTERM_MF_FAT	GO:0004866~endopeptidase inhibitor activity	4	0.91954	0.775906	P70296, Q00897, P12023, Q62426	336	161	13288	0.98255	1	0.998574	100
GOTERM_MF_FAT	GO:0004867~serine-type endopeptidase inhibitor activity	3	0.689655	0.790449	P70296, Q00897, P12023	336	115	13288	1.03168	1	0.998866	100
GOTERM_MF_FAT	GO:0030414~peptidase inhibitor activity	4	0.91954	0.824703	P70296, Q00897, P12023, Q62426	336	176	13288	0.89881	1	0.999356	100
Annotation Cluster 133	Enrichment Score: 0.19810571246816203
Category	Term	Count	%	PValue	Genes	List Total	Pop Hits	Pop Total	Fold Enrichment	Bonferroni	Benjamini	FDR
GOTERM_BP_FAT	GO:0007286~spermatid development	3	0.689655	0.444001	P70296, P30681, Q8K2K6	346	59	13588	1.99686	1	0.979536	99.9954
GOTERM_BP_FAT	GO:0048515~spermatid differentiation	3	0.689655	0.477859	P70296, P30681, Q8K2K6	346	63	13588	1.87008	1	0.983609	99.9984
GOTERM_BP_FAT	GO:0007281~germ cell development	3	0.689655	0.730768	P70296, P30681, Q8K2K6	346	101	13588	1.16649	1	0.998544	100
GOTERM_BP_FAT	GO:0003006~reproductive developmental process	6	1.37931	0.804444	P70296, P30681, P30416, Q02248, Q8K2K6, P08228	346	264	13588	0.892538	1	0.99953	100
GOTERM_BP_FAT	GO:0048610~reproductive cellular process	4	0.91954	0.81943	P70296, P30681, Q02248, Q8K2K6	346	173	13588	0.908016	1	0.999635	100
Annotation Cluster 134	Enrichment Score: 0.19653468934485066
Category	Term	Count	%	PValue	Genes	List Total	Pop Hits	Pop Total	Fold Enrichment	Bonferroni	Benjamini	FDR
GOTERM_CC_FAT	GO:0000776~kinetochore	3	0.689655	0.44037	Q9Z0Y1, Q61315, P70399	301	62	12504	2.01007	1	0.870133	99.9604
GOTERM_CC_FAT	GO:0000775~chromosome, centromeric region	3	0.689655	0.749681	Q9Z0Y1, Q61315, P70399	301	111	12504	1.12274	1	0.982856	100
GOTERM_CC_FAT	GO:0044427~chromosomal part	7	1.6092	0.779294	Q9CW03, Q9Z0Y1, Q9JL35, Q61315, P70399, Q8VEE4, Q62318	301	318	12504	0.914436	1	0.987168	100
Annotation Cluster 135	Enrichment Score: 0.19177239448628375
Category	Term	Count	%	PValue	Genes	List Total	Pop Hits	Pop Total	Fold Enrichment	Bonferroni	Benjamini	FDR
GOTERM_CC_FAT	GO:0044449~contractile fiber part	3	0.689655	0.615202	Q6P069, Q02248, O08638	301	86	12504	1.44912	1	0.957175	99.9997
GOTERM_CC_FAT	GO:0030016~myofibril	3	0.689655	0.645926	Q6P069, Q02248, O08638	301	91	12504	1.3695	1	0.961506	99.9999
GOTERM_CC_FAT	GO:0043292~contractile fiber	3	0.689655	0.669087	Q6P069, Q02248, O08638	301	95	12504	1.31184	1	0.966719	100
Annotation Cluster 136	Enrichment Score: 0.1805323178378383
Category	Term	Count	%	PValue	Genes	List Total	Pop Hits	Pop Total	Fold Enrichment	Bonferroni	Benjamini	FDR
GOTERM_BP_FAT	GO:0008203~cholesterol metabolic process	3	0.689655	0.533972	P24270, P58044, Q00623	346	70	13588	1.68307	1	0.989704	99.9998
GOTERM_BP_FAT	GO:0016125~sterol metabolic process	3	0.689655	0.585826	P24270, P58044, Q00623	346	77	13588	1.53007	1	0.993179	100
GOTERM_BP_FAT	GO:0008202~steroid metabolic process	3	0.689655	0.918577	P24270, P58044, Q00623	346	161	13588	0.73177	1	0.999983	100
Annotation Cluster 137	Enrichment Score: 0.17733039198905262
Category	Term	Count	%	PValue	Genes	List Total	Pop Hits	Pop Total	Fold Enrichment	Bonferroni	Benjamini	FDR
GOTERM_BP_FAT	GO:0001701~in utero embryonic development	8	1.83908	0.520145	P53811, Q60631, P01942, Q99MD9, O88543, P17182, Q8VEE4, Q61879	346	267	13588	1.17668	1	0.988432	99.9996
GOTERM_BP_FAT	GO:0043009~chordate embryonic development	10	2.29885	0.746649	P53811, Q60631, P62962, P01942, Q99MD9, O88543, P17182, Q8VEE4, Q03173, Q61879	346	421	13588	0.932819	1	0.998863	100
GOTERM_BP_FAT	GO:0009792~embryonic development ending in birth or egg hatching	10	2.29885	0.756428	P53811, Q60631, P62962, P01942, Q99MD9, O88543, P17182, Q8VEE4, Q03173, Q61879	346	425	13588	0.924039	1	0.998953	100
Annotation Cluster 138	Enrichment Score: 0.17582828198087108
Category	Term	Count	%	PValue	Genes	List Total	Pop Hits	Pop Total	Fold Enrichment	Bonferroni	Benjamini	FDR
GOTERM_BP_FAT	GO:0060429~epithelium development	8	1.83908	0.536123	P70677, P62962, Q61187, Q02248, Q62165, P11352, Q03173, P30999	346	271	13588	1.15931	1	0.989834	99.9998
GOTERM_BP_FAT	GO:0048729~tissue morphogenesis	7	1.6092	0.56477	P62962, Q02248, Q62165, Q9JMH6, Q03173, Q9QXZ0, P30999	346	238	13588	1.15505	1	0.99199	99.9999
GOTERM_BP_FAT	GO:0016331~morphogenesis of embryonic epithelium	3	0.689655	0.592877	P62962, Q02248, Q03173	346	78	13588	1.51045	1	0.993712	100
GOTERM_BP_FAT	GO:0002009~morphogenesis of an epithelium	5	1.14943	0.643919	P62962, Q02248, Q62165, Q03173, P30999	346	173	13588	1.13502	1	0.9963	100
GOTERM_BP_FAT	GO:0060562~epithelial tube morphogenesis	3	0.689655	0.777183	P62962, Q62165, Q03173	346	111	13588	1.0614	1	0.999238	100
GOTERM_BP_FAT	GO:0035295~tube development	6	1.37931	0.804444	P62962, Q9WV54, P63158, Q02248, Q62165, Q03173	346	264	13588	0.892538	1	0.99953	100
GOTERM_BP_FAT	GO:0035239~tube morphogenesis	4	0.91954	0.8133	P62962, Q02248, Q62165, Q03173	346	171	13588	0.918636	1	0.99959	100
Annotation Cluster 139	Enrichment Score: 0.1694434586504975
Category	Term	Count	%	PValue	Genes	List Total	Pop Hits	Pop Total	Fold Enrichment	Bonferroni	Benjamini	FDR
GOTERM_BP_FAT	GO:0006644~phospholipid metabolic process	5	1.14943	0.597167	Q922E4, Q9JK48, P51432, Q05816, Q00623	346	163	13588	1.20465	1	0.993982	100
GOTERM_BP_FAT	GO:0008654~phospholipid biosynthetic process	3	0.689655	0.626784	Q922E4, Q9JK48, Q05816	346	83	13588	1.41946	1	0.995523	100
GOTERM_BP_FAT	GO:0019637~organophosphate metabolic process	5	1.14943	0.657231	Q922E4, Q9JK48, P51432, Q05816, Q00623	346	176	13588	1.11567	1	0.996723	100
GOTERM_BP_FAT	GO:0008610~lipid biosynthetic process	6	1.37931	0.853679	Q922E4, Q9JK48, O09114, Q05816, P58044, Q00623	346	285	13588	0.826772	1	0.999842	100
Annotation Cluster 140	Enrichment Score: 0.1472062319143593
Category	Term	Count	%	PValue	Genes	List Total	Pop Hits	Pop Total	Fold Enrichment	Bonferroni	Benjamini	FDR
UP_SEQ_FEATURE	domain:C2	3	0.689655	0.543306	Q9Z0R4, P51432, Q8CFI0	427	68	16021	1.65529	1	0.999979	99.9997
INTERPRO	IPR018029:C2 membrane targeting protein	3	0.689655	0.717359	Q9Z0R4, P51432, Q8CFI0	420	106	17763	1.19697	1	0.999994	100
SMART	SM00239:C2	3	0.689655	0.811256	Q9Z0R4, P51432, Q8CFI0	214	130	9131	0.984651	1	0.999574	100
INTERPRO	IPR000008:C2 calcium-dependent membrane targeting	3	0.689655	0.815147	Q9Z0R4, P51432, Q8CFI0	420	130	17763	0.975989	1	1	100
Annotation Cluster 141	Enrichment Score: 0.1341996464407876
Category	Term	Count	%	PValue	Genes	List Total	Pop Hits	Pop Total	Fold Enrichment	Bonferroni	Benjamini	FDR
INTERPRO	IPR019775:WD40 repeat, conserved site	7	1.6092	0.5713	Q8CGF6, Q6NVE8, Q9ERG2, P61971, Q6P1F6, Q9D0B6, Q9WUM4	420	258	17763	1.14748	1	0.999773	99.9997
UP_SEQ_FEATURE	repeat:WD 6	5	1.14943	0.623706	Q8CGF6, Q6NVE8, Q9ERG2, Q6P1F6, Q9D0B6	427	161	16021	1.16521	1	0.999997	100
UP_SEQ_FEATURE	repeat:WD 4	6	1.37931	0.692014	Q8CGF6, Q6NVE8, Q9ERG2, Q6P1F6, Q9D0B6, Q9WUM4	427	218	16021	1.03266	1	1	100
SMART	SM00320:WD40	6	1.37931	0.727532	Q8CGF6, Q6NVE8, Q9ERG2, Q6P1F6, Q9D0B6, Q9WUM4	214	259	9131	0.988453	1	0.998498	100
INTERPRO	IPR015943:WD40/YVTN repeat-like	7	1.6092	0.728877	B2RXS4, Q8CGF6, Q6NVE8, Q9ERG2, Q6P1F6, Q9D0B6, Q9WUM4	420	305	17763	0.970656	1	0.999995	100
INTERPRO	IPR001680:WD40 repeat	6	1.37931	0.734554	Q8CGF6, Q6NVE8, Q9ERG2, Q6P1F6, Q9D0B6, Q9WUM4	420	259	17763	0.979757	1	0.999995	100
UP_SEQ_FEATURE	repeat:WD 3	6	1.37931	0.739195	Q8CGF6, Q6NVE8, Q9ERG2, Q6P1F6, Q9D0B6, Q9WUM4	427	231	16021	0.974543	1	1	100
INTERPRO	IPR019782:WD40 repeat 2	5	1.14943	0.746697	Q8CGF6, Q6NVE8, Q9ERG2, Q9D0B6, Q9WUM4	420	214	17763	0.988151	1	0.999997	100
UP_SEQ_FEATURE	repeat:WD 1	6	1.37931	0.752599	Q8CGF6, Q6NVE8, Q9ERG2, Q6P1F6, Q9D0B6, Q9WUM4	427	235	16021	0.957955	1	1	100
UP_SEQ_FEATURE	repeat:WD 2	6	1.37931	0.752599	Q8CGF6, Q6NVE8, Q9ERG2, Q6P1F6, Q9D0B6, Q9WUM4	427	235	16021	0.957955	1	1	100
SP_PIR_KEYWORDS	wd repeat	6	1.37931	0.759071	Q8CGF6, Q6NVE8, Q9ERG2, Q6P1F6, Q9D0B6, Q9WUM4	429	263	17854	0.949454	1	0.98355	100
UP_SEQ_FEATURE	repeat:WD 5	5	1.14943	0.788893	Q8CGF6, Q6NVE8, Q9ERG2, Q6P1F6, Q9D0B6	427	202	16021	0.928711	1	1	100
INTERPRO	IPR017986:WD40 repeat, region	5	1.14943	0.789322	Q8CGF6, Q6NVE8, Q9ERG2, Q9D0B6, Q9WUM4	420	228	17763	0.927475	1	0.999999	100
INTERPRO	IPR019781:WD40 repeat, subgroup	5	1.14943	0.808386	Q8CGF6, Q6NVE8, Q9ERG2, Q9D0B6, Q9WUM4	420	235	17763	0.899848	1	1	100
UP_SEQ_FEATURE	repeat:WD 7	3	0.689655	0.845884	Q8CGF6, Q6NVE8, Q6P1F6	427	124	16021	0.90774	1	1	100
Annotation Cluster 142	Enrichment Score: 0.12565456190996116
Category	Term	Count	%	PValue	Genes	List Total	Pop Hits	Pop Total	Fold Enrichment	Bonferroni	Benjamini	FDR
GOTERM_BP_FAT	GO:0006887~exocytosis	4	0.91954	0.532046	O88952, P63044, Q9CZC8, Q61879	346	110	13588	1.42806	1	0.989604	99.9998
GOTERM_BP_FAT	GO:0032940~secretion by cell	4	0.91954	0.85524	O88952, P63044, Q9CZC8, Q61879	346	186	13588	0.844552	1	0.999846	100
GOTERM_BP_FAT	GO:0046903~secretion	4	0.91954	0.922571	O88952, P63044, Q9CZC8, Q61879	346	221	13588	0.7108	1	0.999986	100
Annotation Cluster 143	Enrichment Score: 0.1192649411432218
Category	Term	Count	%	PValue	Genes	List Total	Pop Hits	Pop Total	Fold Enrichment	Bonferroni	Benjamini	FDR
GOTERM_CC_FAT	GO:0044454~nuclear chromosome part	3	0.689655	0.711727	Q9CW03, Q8VEE4, Q62318	301	103	12504	1.20995	1	0.975764	100
GOTERM_CC_FAT	GO:0044427~chromosomal part	7	1.6092	0.779294	Q9CW03, Q9Z0Y1, Q9JL35, Q61315, P70399, Q8VEE4, Q62318	301	318	12504	0.914436	1	0.987168	100
GOTERM_CC_FAT	GO:0000228~nuclear chromosome	3	0.689655	0.791026	Q9CW03, Q8VEE4, Q62318	301	121	12504	1.02996	1	0.988126	100
Annotation Cluster 144	Enrichment Score: 0.11905206979059536
Category	Term	Count	%	PValue	Genes	List Total	Pop Hits	Pop Total	Fold Enrichment	Bonferroni	Benjamini	FDR
GOTERM_BP_FAT	GO:0048608~reproductive structure development	4	0.91954	0.645319	P30681, P30416, Q02248, P08228	346	130	13588	1.20836	1	0.996317	100
GOTERM_BP_FAT	GO:0003006~reproductive developmental process	6	1.37931	0.804444	P70296, P30681, P30416, Q02248, Q8K2K6, P08228	346	264	13588	0.892538	1	0.99953	100
GOTERM_BP_FAT	GO:0007548~sex differentiation	3	0.689655	0.846395	P30681, P30416, P08228	346	130	13588	0.906269	1	0.999807	100
Annotation Cluster 145	Enrichment Score: 0.11886033133187729
Category	Term	Count	%	PValue	Genes	List Total	Pop Hits	Pop Total	Fold Enrichment	Bonferroni	Benjamini	FDR
GOTERM_BP_FAT	GO:0016071~mRNA metabolic process	8	1.83908	0.649697	Q8BIQ5, Q9D0W5, Q8CHP5, Q3U0V1, P12023, Q9D868, P62322, O35900	346	302	13588	1.04031	1	0.996439	100
GOTERM_BP_FAT	GO:0006397~mRNA processing	7	1.6092	0.657917	Q8BIQ5, Q9D0W5, Q3U0V1, P12023, Q9D868, P62322, O35900	346	262	13588	1.04924	1	0.996703	100
SP_PIR_KEYWORDS	mrna splicing	5	1.14943	0.675341	Q9D0W5, Q3U0V1, Q9D868, P62322, O35900	429	191	17854	1.08947	1	0.966479	100
SP_PIR_KEYWORDS	mrna processing	6	1.37931	0.685365	Q8BIQ5, Q9D0W5, Q3U0V1, Q9D868, P62322, O35900	429	240	17854	1.04044	1	0.968523	100
SP_PIR_KEYWORDS	Spliceosome	3	0.689655	0.748853	Q9D0W5, Q9D868, O35900	429	111	17854	1.1248	1	0.982099	100
GOTERM_BP_FAT	GO:0008380~RNA splicing	5	1.14943	0.754923	Q9D0W5, Q3U0V1, Q9D868, P62322, O35900	346	201	13588	0.976907	1	0.998941	100
KEGG_PATHWAY	mmu03040:Spliceosome	4	0.91954	0.785082	Q9D0W5, Q9D868, P62322, O35900	191	124	5738	0.969093	1	0.955913	100
GOTERM_CC_FAT	GO:0005681~spliceosome	3	0.689655	0.802202	Q9D0W5, Q9D868, O35900	301	124	12504	1.00504	1	0.988557	100
GOTERM_BP_FAT	GO:0006396~RNA processing	8	1.83908	0.930956	Q8BIQ5, Q9D0W5, Q3U0V1, Q8C8T8, P12023, Q9D868, P62322, O35900	346	437	13588	0.718932	1	0.999991	100
GOTERM_CC_FAT	GO:0030529~ribonucleoprotein complex	6	1.37931	0.987739	Q9D0W5, P62983, P62984, Q9D868, P62322, O35900, Q8VDM6	301	462	12504	0.5395	1	0.999982	100
Annotation Cluster 146	Enrichment Score: 0.09795924131333812
Category	Term	Count	%	PValue	Genes	List Total	Pop Hits	Pop Total	Fold Enrichment	Bonferroni	Benjamini	FDR
GOTERM_BP_FAT	GO:0007398~ectoderm development	4	0.91954	0.660535	P70677, Q61187, Q02248, Q61315	346	133	13588	1.1811	1	0.996728	100
GOTERM_BP_FAT	GO:0008544~epidermis development	3	0.689655	0.830356	P70677, Q61187, Q61315	346	125	13588	0.94252	1	0.999721	100
GOTERM_BP_FAT	GO:0008285~negative regulation of cell proliferation	4	0.91954	0.926748	P70677, Q61187, Q61315, P46414	346	224	13588	0.70128	1	0.999988	100
Annotation Cluster 147	Enrichment Score: 0.09750612081199372
Category	Term	Count	%	PValue	Genes	List Total	Pop Hits	Pop Total	Fold Enrichment	Bonferroni	Benjamini	FDR
GOTERM_MF_FAT	GO:0016791~phosphatase activity	6	1.37931	0.72079	Q9QZ88, Q9JM14, Q9DAK9, Q9DBJ1, B0V2N1, Q3UYC0	336	238	13288	0.996999	1	0.996829	100
SP_PIR_KEYWORDS	protein phosphatase	3	0.689655	0.78635	Q9DAK9, B0V2N1, Q3UYC0	429	120	17854	1.04044	1	0.987912	100
GOTERM_MF_FAT	GO:0004721~phosphoprotein phosphatase activity	3	0.689655	0.899615	Q9DAK9, B0V2N1, Q3UYC0	336	152	13288	0.780545	1	0.999927	100
Annotation Cluster 148	Enrichment Score: 0.08901532024506312
Category	Term	Count	%	PValue	Genes	List Total	Pop Hits	Pop Total	Fold Enrichment	Bonferroni	Benjamini	FDR
GOTERM_BP_FAT	GO:0010604~positive regulation of macromolecule metabolic process	16	3.67816	0.646165	P30681, Q8K4G5, Q9JIX0, P23492, P63158, Q8CHP5, Q61315, P61089, Q62318, P56959, Q02248, Q9D0J8, P12023, Q9CR00, P10711, P63242	346	633	13588	0.992649	1	0.996303	100
GOTERM_BP_FAT	GO:0010557~positive regulation of macromolecule biosynthetic process	13	2.98851	0.699071	Q8K4G5, P30681, Q9JIX0, P63158, Q8CHP5, Q62318, P56959, Q02248, Q9D0J8, P12023, Q9CR00, P10711, P63242	346	530	13588	0.963268	1	0.997931	100
GOTERM_BP_FAT	GO:0031328~positive regulation of cellular biosynthetic process	13	2.98851	0.749768	Q8K4G5, P30681, Q9JIX0, P63158, Q8CHP5, Q62318, P56959, Q02248, Q9D0J8, P12023, Q9CR00, P10711, P63242	346	552	13588	0.924876	1	0.99891	100
GOTERM_BP_FAT	GO:0045935~positive regulation of nucleobase, nucleoside, nucleotide and nucleic acid metabolic process	12	2.75862	0.752099	P30681, Q8K4G5, Q9JIX0, P23492, P63158, P56959, Q02248, P61089, P12023, Q9CR00, P10711, Q62318	346	510	13588	0.924039	1	0.99894	100
GOTERM_BP_FAT	GO:0009891~positive regulation of biosynthetic process	13	2.98851	0.760456	Q8K4G5, P30681, Q9JIX0, P63158, Q8CHP5, Q62318, P56959, Q02248, Q9D0J8, P12023, Q9CR00, P10711, P63242	346	557	13588	0.916574	1	0.999017	100
GOTERM_BP_FAT	GO:0051173~positive regulation of nitrogen compound metabolic process	12	2.75862	0.786167	P30681, Q8K4G5, Q9JIX0, P23492, P63158, P56959, Q02248, P61089, P12023, Q9CR00, P10711, Q62318	346	526	13588	0.895932	1	0.999362	100
GOTERM_BP_FAT	GO:0006357~regulation of transcription from RNA polymerase II promoter	14	3.21839	0.791461	Q8K4G5, P30681, P63158, P10639, Q62318, P29595, P62962, P63248, Q9JL35, P56959, Q02248, P12023, Q9QYH6, P10711	346	616	13588	0.892538	1	0.999412	100
GOTERM_BP_FAT	GO:0045893~positive regulation of transcription, DNA-dependent	9	2.06897	0.833797	P30681, Q8K4G5, Q9JIX0, P63158, P56959, Q02248, P12023, P10711, Q62318	346	416	13588	0.849628	1	0.999735	100
GOTERM_BP_FAT	GO:0051254~positive regulation of RNA metabolic process	9	2.06897	0.83945	P30681, Q8K4G5, Q9JIX0, P63158, P56959, Q02248, P12023, P10711, Q62318	346	419	13588	0.843544	1	0.999769	100
GOTERM_BP_FAT	GO:0045941~positive regulation of transcription	10	2.29885	0.856804	P30681, Q8K4G5, Q9JIX0, P63158, P56959, Q02248, P12023, Q9CR00, P10711, Q62318	346	475	13588	0.826772	1	0.999847	100
GOTERM_BP_FAT	GO:0010628~positive regulation of gene expression	10	2.29885	0.876668	P30681, Q8K4G5, Q9JIX0, P63158, P56959, Q02248, P12023, Q9CR00, P10711, Q62318	346	488	13588	0.804747	1	0.999919	100
GOTERM_BP_FAT	GO:0045944~positive regulation of transcription from RNA polymerase II promoter	7	1.6092	0.895818	P30681, Q8K4G5, P63158, P56959, Q02248, P12023, P10711	346	358	13588	0.767882	1	0.999956	100
GOTERM_BP_FAT	GO:0006355~regulation of transcription, DNA-dependent	21	4.82759	0.999609	P30681, Q8K4G5, Q9JIX0, P63158, Q61187, P10639, P70399, Q9CR86, Q62318, P29595, P62962, P62500, P63248, P56959, Q9JL35, Q02248, O35864, Q9QYH6, P12023, P35293, P10711	346	1465	13588	0.562939	1	1	100
GOTERM_BP_FAT	GO:0051252~regulation of RNA metabolic process	21	4.82759	0.999722	P30681, Q8K4G5, Q9JIX0, P63158, Q61187, P10639, P70399, Q9CR86, Q62318, P29595, P62962, P62500, P63248, P56959, Q9JL35, Q02248, O35864, Q9QYH6, P12023, P35293, P10711	346	1488	13588	0.554237	1	1	100
Annotation Cluster 149	Enrichment Score: 0.07537410108086787
Category	Term	Count	%	PValue	Genes	List Total	Pop Hits	Pop Total	Fold Enrichment	Bonferroni	Benjamini	FDR
GOTERM_CC_FAT	GO:0031974~membrane-enclosed lumen	28	6.43678	0.621974	O35658, P51174, Q9JIX0, P42125, Q8CHP5, Q9D868, Q8VEE4, P56391, Q62318, Q9JL35, Q02248, P10711, Q9CW03, P20065, Q9CQU0, Q9WTP6, O35381, Q91W90, Q9D0B6, Q9WUR2, P11881, Q9EQU5, P62075, O35864, O35887, O08579, Q05186	301	1174	12504	0.990769	1	0.958267	99.9998
GOTERM_CC_FAT	GO:0043233~organelle lumen	24	5.51724	0.832999	Q9CW03, O35658, P51174, P20065, Q9CQU0, Q9JIX0, Q8CHP5, P42125, O35381, Q9D868, Q91W90, Q8VEE4, Q9D0B6, Q62318, Q9WUR2, P11881, Q9EQU5, Q9JL35, Q02248, O35864, O35887, P10711, O08579, Q05186	301	1136	12504	0.877638	1	0.992199	100
GOTERM_CC_FAT	GO:0070013~intracellular organelle lumen	23	5.28736	0.87863	Q9CW03, O35658, P51174, Q9CQU0, Q9JIX0, Q8CHP5, P42125, O35381, Q9D868, Q91W90, Q8VEE4, Q9D0B6, Q62318, Q9WUR2, P11881, Q9EQU5, Q9JL35, Q02248, O35864, O35887, P10711, O08579, Q05186	301	1133	12504	0.843297	1	0.996556	100
GOTERM_CC_FAT	GO:0005654~nucleoplasm	10	2.29885	0.954227	Q9JIX0, Q8CHP5, Q9JL35, Q9EQU5, Q02248, O35864, Q9D868, Q8VEE4, P10711, Q62318	301	599	12504	0.693515	1	0.999672	100
GOTERM_CC_FAT	GO:0031981~nuclear lumen	15	3.44828	0.96662	Q9CW03, Q9JIX0, Q8CHP5, O35381, Q9D868, Q9D0B6, Q8VEE4, Q62318, P11881, Q9JL35, Q9EQU5, O35864, Q02248, P10711, O08579	301	883	12504	0.705688	1	0.999834	100
Annotation Cluster 150	Enrichment Score: 0.07117900112650452
Category	Term	Count	%	PValue	Genes	List Total	Pop Hits	Pop Total	Fold Enrichment	Bonferroni	Benjamini	FDR
GOTERM_BP_FAT	GO:0012502~induction of programmed cell death	4	0.91954	0.800512	P70677, Q9JK48, P11352, P35700	346	167	13588	0.940639	1	0.999504	100
GOTERM_BP_FAT	GO:0006917~induction of apoptosis	4	0.91954	0.800512	P70677, Q9JK48, P11352, P35700	346	167	13588	0.940639	1	0.999504	100
GOTERM_BP_FAT	GO:0043065~positive regulation of apoptosis	5	1.14943	0.878897	P70677, Q9JK48, Q61315, P11352, P35700	346	248	13588	0.791768	1	0.999923	100
GOTERM_BP_FAT	GO:0043068~positive regulation of programmed cell death	5	1.14943	0.882693	P70677, Q9JK48, Q61315, P11352, P35700	346	250	13588	0.785434	1	0.999932	100
GOTERM_BP_FAT	GO:0010942~positive regulation of cell death	5	1.14943	0.886384	P70677, Q9JK48, Q61315, P11352, P35700	346	252	13588	0.7792	1	0.999939	100
Annotation Cluster 151	Enrichment Score: 0.06947486993631943
Category	Term	Count	%	PValue	Genes	List Total	Pop Hits	Pop Total	Fold Enrichment	Bonferroni	Benjamini	FDR
GOTERM_MF_FAT	GO:0005083~small GTPase regulator activity	6	1.37931	0.66635	Q9Z0R4, Q61599, Q99PT1, Q8K2K6, A2AWA9, Q99MI1	336	223	13288	1.06406	1	0.993586	100
GOTERM_BP_FAT	GO:0046578~regulation of Ras protein signal transduction	3	0.689655	0.94671	Q9Z0R4, Q8K2K6, A2AWA9	346	181	13588	0.650912	1	0.999997	100
GOTERM_BP_FAT	GO:0051056~regulation of small GTPase mediated signal transduction	3	0.689655	0.980971	Q9Z0R4, Q8K2K6, A2AWA9	346	228	13588	0.516733	1	1	100
Annotation Cluster 152	Enrichment Score: 0.06261966257030464
Category	Term	Count	%	PValue	Genes	List Total	Pop Hits	Pop Total	Fold Enrichment	Bonferroni	Benjamini	FDR
SP_PIR_KEYWORDS	allosteric enzyme	3	0.689655	0.213321	Q61036, Q91YS8, Q8CIN4	429	36	17854	3.46814	1	0.646073	96.1278
SMART	SM00220:S_TKc	6	1.37931	0.745786	Q61036, Q60737, Q91YS8, Q8CIN4, Q5F2E8, Q6P9R2	214	265	9131	0.966073	1	0.998644	100
INTERPRO	IPR002290:Serine/threonine protein kinase	6	1.37931	0.752487	Q61036, Q60737, Q91YS8, Q8CIN4, Q5F2E8, Q6P9R2	420	265	17763	0.957574	1	0.999997	100
INTERPRO	IPR008271:Serine/threonine protein kinase, active site	6	1.37931	0.929628	Q61036, Q60737, Q91YS8, Q8CIN4, Q5F2E8, Q6P9R2	420	360	17763	0.704881	1	1	100
INTERPRO	IPR017442:Serine/threonine protein kinase-related	6	1.37931	0.942701	Q61036, Q60737, Q91YS8, Q8CIN4, Q5F2E8, Q6P9R2	420	374	17763	0.678495	1	1	100
SP_PIR_KEYWORDS	serine/threonine-protein kinase	6	1.37931	0.9551	Q61036, Q60737, Q91YS8, Q8CIN4, Q5F2E8, Q6P9R2	429	384	17854	0.650277	1	0.999677	100
UP_SEQ_FEATURE	binding site:ATP	10	2.29885	0.956171	Q61036, P07310, P15532, Q60737, Q91YS8, Q8CIN4, Q5F2E8, Q04447, Q01768, Q6P9R2	427	545	16021	0.688439	1	1	100
GOTERM_MF_FAT	GO:0004674~protein serine/threonine kinase activity	6	1.37931	0.982809	Q61036, Q60737, Q91YS8, Q8CIN4, Q5F2E8, Q6P9R2	336	421	13288	0.563624	1	1	100
GOTERM_BP_FAT	GO:0006468~protein amino acid phosphorylation	10	2.29885	0.983864	Q61171, Q61036, Q60737, Q91YS8, Q8CIN4, Q5F2E8, P08228, P12023, Q6P9R2, Q62318	346	640	13588	0.61362	1	1	100
INTERPRO	IPR017441:Protein kinase, ATP binding site	6	1.37931	0.986767	Q61036, Q60737, Q91YS8, Q8CIN4, Q5F2E8, Q6P9R2	420	467	17763	0.543377	1	1	100
GOTERM_BP_FAT	GO:0006796~phosphate metabolic process	14	3.21839	0.987963	Q61036, Q8CIN4, Q5F2E8, P08228, Q3UYC0, Q62318, Q61171, P15532, Q60737, Q91YS8, Q9D819, P12023, B0V2N1, Q6P9R2	346	866	13588	0.634877	1	1	100
GOTERM_BP_FAT	GO:0006793~phosphorus metabolic process	14	3.21839	0.987963	Q61036, Q8CIN4, Q5F2E8, P08228, Q3UYC0, Q62318, Q61171, P15532, Q60737, Q91YS8, Q9D819, P12023, B0V2N1, Q6P9R2	346	866	13588	0.634877	1	1	100
GOTERM_BP_FAT	GO:0016310~phosphorylation	11	2.52874	0.98897	Q61171, Q61036, P15532, Q60737, Q91YS8, Q8CIN4, Q5F2E8, P08228, P12023, Q6P9R2, Q62318	346	718	13588	0.601655	1	1	100
INTERPRO	IPR000719:Protein kinase, core	6	1.37931	0.991151	Q61036, Q60737, Q91YS8, Q8CIN4, Q5F2E8, Q6P9R2	420	491	17763	0.516817	1	1	100
UP_SEQ_FEATURE	nucleotide phosphate-binding region:ATP	15	3.44828	0.992074	Q9CW03, Q61036, Q61771, P07310, Q9WTP6, Q8CIN4, Q5F2E8, Q04447, Q60737, Q91YS8, Q02053, P28738, O08638, Q6P9R2, Q61879	427	907	16021	0.620506	1	1	100
UP_SEQ_FEATURE	domain:Protein kinase	6	1.37931	0.996004	Q61036, Q60737, Q91YS8, Q8CIN4, Q5F2E8, Q6P9R2	427	476	16021	0.47294	1	1	100
GOTERM_MF_FAT	GO:0004672~protein kinase activity	7	1.6092	0.997295	Q61036, Q60737, Q91YS8, Q8CIN4, Q5F2E8, Q6P9R2, Q62318	336	583	13288	0.474843	1	1	100
Annotation Cluster 153	Enrichment Score: 0.05128015512874175
Category	Term	Count	%	PValue	Genes	List Total	Pop Hits	Pop Total	Fold Enrichment	Bonferroni	Benjamini	FDR
GOTERM_BP_FAT	GO:0006816~calcium ion transport	3	0.689655	0.816458	P11881, P70414, Q6P069	346	121	13588	0.973678	1	0.999614	100
GOTERM_BP_FAT	GO:0015674~di-, tri-valent inorganic cation transport	3	0.689655	0.918577	P11881, P70414, Q6P069	346	161	13588	0.73177	1	0.999983	100
GOTERM_BP_FAT	GO:0030001~metal ion transport	8	1.83908	0.935644	Q6P5F6, O08997, P11881, Q6WVG3, P30416, P70414, Q6P069, P46414	346	442	13588	0.7108	1	0.999993	100
Annotation Cluster 154	Enrichment Score: 0.04478665972226642
Category	Term	Count	%	PValue	Genes	List Total	Pop Hits	Pop Total	Fold Enrichment	Bonferroni	Benjamini	FDR
UP_SEQ_FEATURE	domain:RRM	3	0.689655	0.743916	Q8BGD9, Q8BIQ5, P56959	427	99	16021	1.13697	1	1	100
SMART	SM00360:RRM	3	0.689655	0.960878	Q8BGD9, Q8BIQ5, P56959	214	212	9131	0.603796	1	0.999999	100
INTERPRO	IPR000504:RNA recognition motif, RNP-1	3	0.689655	0.961965	Q8BGD9, Q8BIQ5, P56959	420	212	17763	0.598484	1	1	100
INTERPRO	IPR012677:Nucleotide-binding, alpha-beta plait	3	0.689655	0.962725	Q8BGD9, Q8BIQ5, P56959	420	213	17763	0.595674	1	1	100
Annotation Cluster 155	Enrichment Score: 0.03162688588147203
Category	Term	Count	%	PValue	Genes	List Total	Pop Hits	Pop Total	Fold Enrichment	Bonferroni	Benjamini	FDR
GOTERM_BP_FAT	GO:0001525~angiogenesis	3	0.689655	0.855346	Q99P72, Q02248, P11352	346	133	13588	0.885827	1	0.999844	100
GOTERM_BP_FAT	GO:0001568~blood vessel development	4	0.91954	0.949718	Q99P72, Q02248, P11352, P47941	346	244	13588	0.643798	1	0.999997	100
GOTERM_BP_FAT	GO:0001944~vasculature development	4	0.91954	0.955178	Q99P72, Q02248, P11352, P47941	346	250	13588	0.628347	1	0.999998	100
GOTERM_BP_FAT	GO:0048514~blood vessel morphogenesis	3	0.689655	0.963101	Q99P72, Q02248, P11352	346	198	13588	0.595025	1	0.999999	100
Annotation Cluster 156	Enrichment Score: 0.027886350142982342
Category	Term	Count	%	PValue	Genes	List Total	Pop Hits	Pop Total	Fold Enrichment	Bonferroni	Benjamini	FDR
GOTERM_CC_FAT	GO:0005615~extracellular space	11	2.52874	0.788358	P63028, P34884, P16045, Q3UHX2, P07724, P63158, P51859, Q62165, P08228, Q9CQ45, Q00623	301	511	12504	0.89424	1	0.988166	100
GOTERM_CC_FAT	GO:0044421~extracellular region part	12	2.75862	0.981259	P63028, P34884, P16045, Q3UHX2, P07724, P63158, P51859, P70232, Q62165, P08228, Q9CQ45, Q00623	301	774	12504	0.644055	1	0.999952	100
GOTERM_CC_FAT	GO:0005576~extracellular region	22	5.05747	0.999879	P63028, Q00897, P20065, P63158, P51859, P70232, O09114, Q9CQ45, P08228, P17742, Q8BFQ8, P62962, P34884, P16045, P40124, P10605, Q3UHX2, P07724, Q9CXI5, Q62165, O35887, Q00623	301	1680	12504	0.543996	1	1	100
SP_PIR_KEYWORDS	Secreted	12	2.75862	0.999999	Q8BFQ8, P34884, P16045, Q00897, P07724, Q9CXI5, P70232, Q62165, O09114, O35887, Q9CQ45, Q00623	429	1420	17854	0.351699	1	1	100
Annotation Cluster 157	Enrichment Score: 0.012038899118447575
Category	Term	Count	%	PValue	Genes	List Total	Pop Hits	Pop Total	Fold Enrichment	Bonferroni	Benjamini	FDR
GOTERM_BP_FAT	GO:0030001~metal ion transport	8	1.83908	0.935644	Q6P5F6, O08997, P11881, Q6WVG3, P30416, P70414, Q6P069, P46414	346	442	13588	0.7108	1	0.999993	100
GOTERM_BP_FAT	GO:0006812~cation transport	9	2.06897	0.953222	Q6P5F6, O08997, P11881, Q6WVG3, Q9CR51, P30416, P70414, Q6P069, P46414	346	515	13588	0.686301	1	0.999998	100
GOTERM_BP_FAT	GO:0015672~monovalent inorganic cation transport	4	0.91954	0.984329	Q6WVG3, Q9CR51, P70414, P46414	346	303	13588	0.518438	1	1	100
GOTERM_BP_FAT	GO:0006811~ion transport	10	2.29885	0.994718	Q6P5F6, O08997, P11881, Q6WVG3, Q9CR51, P30416, P70414, Q61792, Q6P069, P46414	346	712	13588	0.551568	1	1	100
SP_PIR_KEYWORDS	ion transport	6	1.37931	0.996921	Q6P5F6, O08997, P11881, Q9CR51, P70414, Q61792	429	543	17854	0.459864	1	0.999999	100
Annotation Cluster 158	Enrichment Score: 0.011954294809438805
Category	Term	Count	%	PValue	Genes	List Total	Pop Hits	Pop Total	Fold Enrichment	Bonferroni	Benjamini	FDR
GOTERM_BP_FAT	GO:0000122~negative regulation of transcription from RNA polymerase II promoter	4	0.91954	0.935706	P63248, Q02248, P10639, Q62318	346	231	13588	0.680029	1	0.999993	100
GOTERM_BP_FAT	GO:0045892~negative regulation of transcription, DNA-dependent	5	1.14943	0.955834	P63248, Q61187, Q02248, P10639, Q62318	346	308	13588	0.637527	1	0.999998	100
GOTERM_BP_FAT	GO:0051253~negative regulation of RNA metabolic process	5	1.14943	0.957367	P63248, Q61187, Q02248, P10639, Q62318	346	310	13588	0.633414	1	0.999998	100
GOTERM_BP_FAT	GO:0009890~negative regulation of biosynthetic process	7	1.6092	0.966665	P63248, Q9Z0P4, Q61187, Q02248, P10639, P08228, Q62318	346	434	13588	0.633414	1	0.999999	100
GOTERM_BP_FAT	GO:0010605~negative regulation of macromolecule metabolic process	8	1.83908	0.975138	P35288, P63248, Q61187, P62259, Q02248, P10639, Q8BTM8, Q62318	346	506	13588	0.620896	1	1	100
GOTERM_BP_FAT	GO:0045934~negative regulation of nucleobase, nucleoside, nucleotide and nucleic acid metabolic process	6	1.37931	0.975146	P63248, Q9Z0P4, Q61187, Q02248, P10639, Q62318	346	397	13588	0.593527	1	1	100
GOTERM_BP_FAT	GO:0051172~negative regulation of nitrogen compound metabolic process	6	1.37931	0.976806	P63248, Q9Z0P4, Q61187, Q02248, P10639, Q62318	346	401	13588	0.587606	1	1	100
GOTERM_BP_FAT	GO:0031327~negative regulation of cellular biosynthetic process	6	1.37931	0.986082	P63248, Q9Z0P4, Q61187, Q02248, P10639, Q62318	346	430	13588	0.547977	1	1	100
GOTERM_BP_FAT	GO:0016481~negative regulation of transcription	5	1.14943	0.986372	P63248, Q61187, Q02248, P10639, Q62318	346	372	13588	0.527845	1	1	100
GOTERM_BP_FAT	GO:0010629~negative regulation of gene expression	5	1.14943	0.993473	P63248, Q61187, Q02248, P10639, Q62318	346	410	13588	0.478923	1	1	100
GOTERM_BP_FAT	GO:0010558~negative regulation of macromolecule biosynthetic process	5	1.14943	0.994428	P63248, Q61187, Q02248, P10639, Q62318	346	418	13588	0.469757	1	1	100
Annotation Cluster 159	Enrichment Score: 0.002522343973510357
Category	Term	Count	%	PValue	Genes	List Total	Pop Hits	Pop Total	Fold Enrichment	Bonferroni	Benjamini	FDR
SP_PIR_KEYWORDS	metal-binding	53	12.1839	0.963052	Q8R0F8, Q8CJ19, Q99LI8, Q9R1Z7, Q8BFU3, Q62318, P12023, P24547, P58044, P17182, Q9CQ45, P08228, Q62384, P01942, P07724, Q9DCT8, Q8CG71, Q6P9R2, A8DUK4, Q8K4G5, Q9D1A2, P28271, Q3UH68, Q9Z2W0, Q8VEE4, P56399, O08997, P15532, P62878, P56959, Q01768, P10711, P24270, O08663, Q61036, Q6PEB6, Q61792, Q8K2K6, Q9WUL7, Q6IRU2, P28352, P62983, Q9QZ88, P50096, Q9CRY7, P62984, P40142, Q9JM14, Q9D819, P62075,…	429	2682	17854	0.822423	1	0.999778	100
GOTERM_MF_FAT	GO:0046872~metal ion binding	77	17.7011	0.996381	Q8CJ19, Q8R0F8, Q99LI8, Q8BFU3, Q9R1Z7, Q62318, Q922J3, Q6P5F6, Q61233, Q62165, P12023, P24547, Q9R1K9, P58044, P17182, Q9CQ45, P08228, Q99N28, Q3THE2, Q62384, P11881, P01942, P07724, Q9DCT8, Q8CG71, O35887, Q5SV85, O55022, O70439, Q6P9R2, A8DUK4, Q8K4G5, P70414, Q9D1A2, Q8BNY6, Q6P069, Q3UH68, P28271, P32848, Q9Z2W0, Q8VEE4, P56399, O08997, Q9R257, P15532, P56959, P62878, P62204, Q01768, P10711,…	336	3850	13288	0.790952	1	1	100
GOTERM_MF_FAT	GO:0043169~cation binding	77	17.7011	0.997369	Q8CJ19, Q8R0F8, Q99LI8, Q8BFU3, Q9R1Z7, Q62318, Q922J3, Q6P5F6, Q61233, Q62165, P12023, P24547, Q9R1K9, P58044, P17182, Q9CQ45, P08228, Q99N28, Q3THE2, Q62384, P11881, P01942, P07724, Q9DCT8, Q8CG71, O35887, Q5SV85, O55022, O70439, Q6P9R2, A8DUK4, Q8K4G5, P70414, Q9D1A2, Q8BNY6, Q6P069, Q3UH68, P28271, P32848, Q9Z2W0, Q8VEE4, P56399, O08997, Q9R257, P15532, P56959, P62878, P62204, Q01768, P10711,…	336	3885	13288	0.783827	1	1	100
GOTERM_MF_FAT	GO:0043167~ion binding	77	17.7011	0.998341	Q8CJ19, Q8R0F8, Q99LI8, Q8BFU3, Q9R1Z7, Q62318, Q922J3, Q6P5F6, Q61233, Q62165, P12023, P24547, Q9R1K9, P58044, P17182, Q9CQ45, P08228, Q99N28, Q3THE2, Q62384, P11881, P01942, P07724, Q9DCT8, Q8CG71, O35887, Q5SV85, O55022, O70439, Q6P9R2, A8DUK4, Q8K4G5, P70414, Q9D1A2, Q8BNY6, Q6P069, Q3UH68, P28271, P32848, Q9Z2W0, Q8VEE4, P56399, O08997, Q9R257, P15532, P56959, P62878, P62204, Q01768, P10711,…	336	3934	13288	0.774064	1	1	100
SP_PIR_KEYWORDS	zinc	28	6.43678	0.999251	Q8K4G5, Q8CJ19, Q3UH68, Q99LI8, Q9Z2W0, Q9R1Z7, Q8BFU3, Q8VEE4, P56399, Q62318, Q6P5F6, P62878, P56959, P12023, P10711, Q6PEB6, Q61792, Q8K2K6, P08228, Q62384, P62983, Q9QZ88, P62984, P07724, Q9DCT8, P62075, O35864, P28651	429	1886	17854	0.617866	1	1	100
GOTERM_MF_FAT	GO:0046914~transition metal ion binding	42	9.65517	0.999895	A8DUK4, Q8K4G5, Q8CJ19, Q9D1A2, Q99LI8, P28271, Q3UH68, Q9Z2W0, Q8BFU3, Q9R1Z7, Q8VEE4, P56399, Q922J3, Q62318, O08997, Q6P5F6, Q9R257, P62878, P56959, P12023, P10711, P24270, O08663, Q6PEB6, Q61792, Q8K2K6, Q9CQ45, P08228, Q62384, P62983, Q9QZ88, P01942, P62984, P07724, Q9DCT8, P62075, O35864, Q8CG71, Q9Z0J4, O55022, P28651, O70439	336	2608	13288	0.636887	1	1	100
GOTERM_MF_FAT	GO:0008270~zinc ion binding	30	6.89655	0.999968	Q8K4G5, Q8CJ19, Q9D1A2, Q3UH68, Q99LI8, Q9Z2W0, Q9R1Z7, Q8BFU3, Q8VEE4, P56399, Q922J3, Q62318, Q6P5F6, P62878, P56959, P12023, P10711, Q6PEB6, Q61792, Q8K2K6, P08228, Q62384, P62983, Q9QZ88, P62984, P07724, Q9DCT8, P62075, O35864, P28651	336	2105	13288	0.563624	1	1	100
SP_PIR_KEYWORDS	zinc-finger	11	2.52874	0.999992	Q62384, P62983, P62984, P56959, P62878, Q99LI8, Q8K2K6, Q8BFU3, Q8VEE4, P10711, P56399, Q62318	429	1204	17854	0.380228	1	1	100
Annotation Cluster 160	Enrichment Score: 6.0969238230070475E-5
Category	Term	Count	%	PValue	Genes	List Total	Pop Hits	Pop Total	Fold Enrichment	Bonferroni	Benjamini	FDR
GOTERM_BP_FAT	GO:0045449~regulation of transcription	37	8.50575	0.999454	Q8K4G5, Q9JIX0, P63158, P51859, Q61187, P97798, Q62318, Q61171, P62500, Q9JL35, P56959, Q02248, Q91WJ8, Q9QYH6, P12023, P35293, P24270, P10711, P30999, Q8VDM6, Q9DB27, P30681, P10639, O35381, P61089, P70399, Q9CR86, P29595, P62962, Q9JMG1, P83940, P63248, O35864, Q3U0V1, Q8BTM8, P62869, Q9CR00	346	2227	13588	0.652471	1	1	100
SP_PIR_KEYWORDS	transcription regulation	17	3.90805	0.999985	Q9DB27, Q9JIX0, P51859, O35381, P70399, Q62318, P62500, Q9JMG1, P83940, Q9JL35, Q02248, Q91WJ8, Q3U0V1, P62869, P10711, P30999, Q8VDM6	429	1546	17854	0.457633	1	1	100
SP_PIR_KEYWORDS	Transcription	17	3.90805	1	Q9DB27, Q9JIX0, P51859, O35381, P70399, Q62318, P62500, Q9JMG1, P83940, Q9JL35, Q02248, Q91WJ8, Q3U0V1, P62869, P10711, P30999, Q8VDM6	429	1769	17854	0.399944	1	1	100
GOTERM_BP_FAT	GO:0006350~transcription	17	3.90805	1	Q9DB27, Q9JIX0, P51859, O35381, P70399, Q62318, P62500, Q9JMG1, P83940, Q9JL35, Q02248, Q91WJ8, Q3U0V1, P62869, P10711, P30999, Q8VDM6	346	1772	13588	0.37676	1	1	100
Annotation Cluster 161	Enrichment Score: 4.269476252185669E-7
Category	Term	Count	%	PValue	Genes	List Total	Pop Hits	Pop Total	Fold Enrichment	Bonferroni	Benjamini	FDR
SP_PIR_KEYWORDS	disulfide bond	32	7.35632	0.999995	P97300, O09114, Q60648, Q61330, P97798, P35700, P11627, Q05816, P13595, P56391, Q61171, Q8CDN6, Q9CXI5, Q62165, P12023, Q99PJ0, Q9JMH6, P10637, Q9CQU0, Q9WTP6, P10639, P70232, P08228, Q91W90, Q99N28, P10605, Q9QXT0, P07724, P62075, Q9CQM5, B0V2N1	429	2469	17854	0.539395	1	1	100
UP_SEQ_FEATURE	disulfide bond	32	7.35632	1	P97300, O09114, Q60648, Q61330, P97798, P35700, P11627, Q05816, P13595, P56391, Q61171, Q8CDN6, Q9CXI5, Q62165, P12023, Q99PJ0, Q9JMH6, P10637, Q9CQU0, Q9WTP6, P10639, P70232, P08228, Q91W90, Q99N28, P10605, Q9QXT0, P07724, P62075, Q9CQM5, B0V2N1	427	2379	16021	0.504681	1	1	100
SP_PIR_KEYWORDS	signal	31	7.12644	1	P97300, Q00897, P70414, O09114, Q60648, Q61330, P97798, P11627, P13595, Q9CZ42, Q8BFQ8, Q6P5F6, Q9CXI5, Q62165, Q9ERE7, P12023, Q99PJ0, Q9CQU0, P70232, Q9CQ45, Q91W90, Q99N28, P10605, Q9WV54, Q9QXT0, P07724, O35887, Q8CG71, B0V2N1, Q00623, Q05186	429	2970	17854	0.434394	1	1	100
UP_SEQ_FEATURE	signal peptide	31	7.12644	1	P97300, Q00897, P70414, O09114, Q60648, Q61330, P97798, P11627, P13595, Q9CZ42, Q8BFQ8, Q6P5F6, Q9CXI5, Q62165, Q9ERE7, P12023, Q99PJ0, Q9CQU0, P70232, Q9CQ45, Q91W90, Q99N28, P10605, Q9WV54, Q9QXT0, P07724, O35887, Q8CG71, B0V2N1, Q00623, Q05186	427	2963	16021	0.392547	1	1	100
SP_PIR_KEYWORDS	glycoprotein	30	6.89655	1	P97300, Q00897, P70414, O09114, Q60648, P48193, Q61330, P35700, P97798, P11627, P13595, Q9CZ42, Q8BFQ8, Q6P5F6, Q62165, Q9ERE7, P12023, Q99PJ0, Q61191, Q9CQU0, Q8K2K6, P70232, Q99N28, P10605, P35802, Q9WV54, O35887, Q8CG71, B0V2N1, Q05186	429	3600	17854	0.346814	1	1	100
UP_SEQ_FEATURE	glycosylation site:N-linked (GlcNAc...)	25	5.74713	1	P97300, Q00897, P70414, O09114, Q60648, P97798, Q61330, P11627, P13595, Q9CZ42, Q8BFQ8, Q6P5F6, Q62165, Q9ERE7, P12023, Q99PJ0, Q9CQU0, P70232, Q99N28, P35802, P10605, Q9WV54, O35887, Q8CG71, B0V2N1	427	3444	16021	0.272357	1	1	100
Annotation Cluster 162	Enrichment Score: -0.0
Category	Term	Count	%	PValue	Genes	List Total	Pop Hits	Pop Total	Fold Enrichment	Bonferroni	Benjamini	FDR
UP_SEQ_FEATURE	topological domain:Extracellular	12	2.75862	1	P97300, P35802, Q9CRY7, P70414, P70232, Q62165, P97798, P12023, B0V2N1, P11627, Q99N28, P13595	427	2174	16021	0.207102	1	1	100
GOTERM_CC_FAT	GO:0016021~integral to membrane	29	6.66667	1	P97300, Q9ER00, P70414, Q99P72, Q60648, P97798, P11627, P13595, B2RXS4, Q6P5F6, P53810, Q62165, P12023, P61264, P63044, P70232, Q6PCP5, Q99N28, Q8K0T0, P11881, P35802, Q6WVG3, Q9CRY7, P70168, O55022, O70439, B0V2N1, O08579, P63242	301	5709	12504	0.211018	1	1	100
SP_PIR_KEYWORDS	transmembrane	24	5.51724	1	P97300, Q9ER00, P70414, P63044, Q99P72, P70232, Q6PCP5, P97798, P11627, Q99N28, P13595, B2RXS4, Q6P5F6, Q8K0T0, P11881, P35802, Q9CRY7, Q62165, P12023, P61264, O55022, B0V2N1, O70439, O08579	429	5237	17854	0.190725	1	1	100
UP_SEQ_FEATURE	topological domain:Cytoplasmic	19	4.36782	1	P97300, Q9ER00, P70414, P63044, Q99P72, P70232, Q6PCP5, P97798, P11627, Q99N28, P13595, P11881, P35802, Q9CRY7, Q62165, P12023, P61264, B0V2N1, O70439	427	2780	16021	0.256431	1	1	100
GOTERM_CC_FAT	GO:0031224~intrinsic to membrane	47	10.8046	1	P97300, Q3UNH4, Q9ER00, Q8CIN4, P70414, Q99P72, Q61411, Q60648, Q61330, P97798, P11627, Q9CQV6, P13595, P26645, B2RXS4, Q6P5F6, P53810, Q62165, P61264, P12023, Q9CQD1, Q99PJ0, P35293, P53994, P35279, P63044, P60904, Q9Z0P4, P35278, P70232, Q6PCP5, Q99N28, Q91VR7, Q7TN79, Q8K0T0, P11881, P35802, Q6WVG3, Q9CRY7, P70168, Q91XM9, P61294, O55022, B0V2N1, O70439, O08579, P63242	301	5914	12504	0.330141	1	1	100
UP_SEQ_FEATURE	transmembrane region	23	5.28736	1	P97300, Q9ER00, P70414, P63044, Q99P72, P70232, Q6PCP5, P97798, P11627, Q99N28, P13595, Q6P5F6, Q8K0T0, P11881, P35802, Q9CRY7, Q62165, P12023, P61264, O55022, B0V2N1, O70439, O08579	427	4113	16021	0.209812	1	1	100

## Sheet: Cluster B
Annotation Cluster 1	Enrichment Score: 23.799287631665358
Category	Term	Count	%	PValue	Genes	List Total	Pop Hits	Pop Total	Fold Enrichment	Bonferroni	Benjamini	FDR
SP_PIR_KEYWORDS	nucleotide-binding	105	32.8125	4.08e-33	P32921, Q9JLM8, Q9WUB3, Q8C878, Q91WQ3, P47857, P08414, P49615, P61082, Q922B2, P60122, Q9CZ30, P60843, P68181, P10126, P46664, Q9DCL9, P62838, Q8R1Q8, P62631, Q8BP47, Q63932, Q3UH66, Q9WTM5, P17879, Q91V92, P80314, P80315, P80313, Q9WV60, P80318, P80317, P80316, Q05D44, Q61768, P68033, Q99MK8, Q69Z98, O88685, P28740, Q61035, Q99JY9, Q8C078, Q8BGQ7, Q9CZD3, Q61655, O88696, P42932, Q9JHR7, P61205,…	315	1631	17854	3.64889	1.13e-30	3.78e-31	5.39e-30
GOTERM_MF_FAT	GO:0000166~nucleotide binding	122	38.125	6.13e-30	P54071, P32921, Q9JLM8, P13707, Q9WUB3, Q8C878, Q91WQ3, P47857, P08414, P49615, P61082, Q922B2, P60122, A2A4P4, Q8BZY3, Q9CZ30, P60843, P68181, P10126, P46664, Q9DCL9, P62838, Q9DCD0, Q8R1Q8, Q8BP47, P62631, Q63932, Q3UH66, Q9WTM5, P17879, Q91V92, P80314, Q64433, P80315, P80313, Q9WV60, P80318, P80317, P80316, Q05D44, Q99LP6, Q61768, P68033, Q99MK8, Q69Z98, O88685, Q3THG9, P28740, Q61035, Q99JY9,…	264	2183	13288	2.81295	2.74e-27	2.74e-27	8.69e-27
GOTERM_MF_FAT	GO:0017076~purine nucleotide binding	111	34.6875	7.38e-29	P32921, Q9JLM8, Q8C878, Q91WQ3, P47857, P08414, P49615, P61082, Q922B2, P60122, A2A4P4, Q8BZY3, Q9CZ30, P60843, P68181, P10126, P46664, Q9DCL9, P62838, Q8R1Q8, P62631, Q8BP47, Q63932, Q3UH66, Q9WTM5, P17879, Q91V92, P80314, P80315, Q64433, P80313, Q9WV60, P80318, P80317, P80316, Q99LP6, Q05D44, Q61768, P68033, Q99MK8, Q69Z98, O88685, Q3THG9, P28740, Q61035, Q99JY9, Q8C078, Q8BGQ7, Q9CZD3, Q61655,…	264	1871	13288	2.9861	3.31e-26	1.65e-26	1.05e-25
GOTERM_MF_FAT	GO:0032553~ribonucleotide binding	108	33.75	2.06e-28	P32921, Q9JLM8, Q8C878, Q91WQ3, P47857, P08414, P49615, P61082, Q922B2, P60122, A2A4P4, Q8BZY3, Q9CZ30, P60843, P68181, P10126, P46664, Q9DCL9, P62838, Q8R1Q8, P62631, Q8BP47, Q63932, Q3UH66, Q9WTM5, P17879, Q91V92, P80314, P80315, Q64433, P80313, Q9WV60, P80318, P80317, P80316, Q05D44, Q61768, P68033, Q99MK8, Q69Z98, O88685, Q3THG9, P28740, Q61035, Q99JY9, Q8C078, Q8BGQ7, Q9CZD3, Q61655, O88696,…	264	1796	13288	3.02673	9.23e-26	3.08e-26	2.92e-25
GOTERM_MF_FAT	GO:0032555~purine ribonucleotide binding	108	33.75	2.06e-28	P32921, Q9JLM8, Q8C878, Q91WQ3, P47857, P08414, P49615, P61082, Q922B2, P60122, A2A4P4, Q8BZY3, Q9CZ30, P60843, P68181, P10126, P46664, Q9DCL9, P62838, Q8R1Q8, P62631, Q8BP47, Q63932, Q3UH66, Q9WTM5, P17879, Q91V92, P80314, P80315, Q64433, P80313, Q9WV60, P80318, P80317, P80316, Q05D44, Q61768, P68033, Q99MK8, Q69Z98, O88685, Q3THG9, P28740, Q61035, Q99JY9, Q8C078, Q8BGQ7, Q9CZD3, Q61655, O88696,…	264	1796	13288	3.02673	9.23e-26	3.08e-26	2.92e-25
SP_PIR_KEYWORDS	atp-binding	81	25.3125	3.35e-24	P42932, P32921, Q9JLM8, Q9JHR7, Q8C878, Q3UMC0, Q91WQ3, P47857, P08414, Q9D3R6, Q6PDL0, P49615, Q9WVK4, Q8C5R8, P61082, Q922B2, P60122, Q8BH69, Q9DBP5, Q2NL51, P11499, Q8BZY3, Q9CZ30, P60843, P68181, P11983, Q9DCL9, P68134, Q6ZPJ3, Q9D0R2, P62838, O70589, Q8R1Q8, P52480, Q63932, Q8BP47, Q3UH66, Q01853, Q9WTM5, P17879, Q91V92, P80314, P80315, Q0KL02, Q8BW96, P80313, P80318, Q9WV60, P80317, Q9Z1N5,…	315	1287	17854	3.56723	9.31e-22	1.86e-22	4.42e-21
GOTERM_MF_FAT	GO:0030554~adenyl nucleotide binding	91	28.4375	8.7e-23	P42932, P32921, Q9JLM8, Q9JHR7, Q8C878, Q3UMC0, Q91WQ3, P47857, P08414, Q9D3R6, Q6PDL0, P49615, Q9WVK4, Q8C5R8, P61082, Q922B2, P60122, P50544, Q8BH69, Q9DBP5, Q2NL51, Q9Z2I8, P11499, A2A4P4, Q8BZY3, Q9CZ30, P60843, P68181, P12367, P11983, Q9DCL9, Q6ZPJ3, P68134, Q9D0R2, P62838, O70589, Q8R1Q8, P52480, Q63932, Q8BP47, Q3UH66, Q01853, Q9WTM5, P58389, P17879, Q91V92, P80314, Q64433, P80315, Q0KL02,…	264	1535	13288	2.98393	3.9e-20	9.75e-21	1.23e-19
GOTERM_MF_FAT	GO:0001883~purine nucleoside binding	91	28.4375	1.57e-22	P42932, P32921, Q9JLM8, Q9JHR7, Q8C878, Q3UMC0, Q91WQ3, P47857, P08414, Q9D3R6, Q6PDL0, P49615, Q9WVK4, Q8C5R8, P61082, Q922B2, P60122, P50544, Q8BH69, Q9DBP5, Q2NL51, Q9Z2I8, P11499, A2A4P4, Q8BZY3, Q9CZ30, P60843, P68181, P12367, P11983, Q9DCL9, Q6ZPJ3, P68134, Q9D0R2, P62838, O70589, Q8R1Q8, P52480, Q63932, Q8BP47, Q3UH66, Q01853, Q9WTM5, P58389, P17879, Q91V92, P80314, Q64433, P80315, Q0KL02,…	264	1548	13288	2.95887	7.03e-20	1.41e-20	2.22e-19
GOTERM_MF_FAT	GO:0032559~adenyl ribonucleotide binding	88	27.5	2.04e-22	P42932, P32921, Q9JLM8, Q9JHR7, Q8C878, Q3UMC0, Q91WQ3, P47857, P08414, Q9D3R6, Q6PDL0, P49615, Q9WVK4, Q8C5R8, P61082, Q922B2, P60122, Q8BH69, Q9DBP5, Q2NL51, Q9Z2I8, P11499, A2A4P4, Q8BZY3, Q9CZ30, P60843, P68181, P12367, P11983, Q9DCL9, Q6ZPJ3, P68134, Q9D0R2, P62838, O70589, Q8R1Q8, P52480, Q63932, Q8BP47, Q3UH66, Q01853, Q9WTM5, P58389, P17879, Q91V92, P80314, Q64433, P80315, Q0KL02, Q8BW96,…	264	1460	13288	3.03379	9.12e-20	1.52e-20	2.89e-19
GOTERM_MF_FAT	GO:0001882~nucleoside binding	91	28.4375	2.46e-22	P42932, P32921, Q9JLM8, Q9JHR7, Q8C878, Q3UMC0, Q91WQ3, P47857, P08414, Q9D3R6, Q6PDL0, P49615, Q9WVK4, Q8C5R8, P61082, Q922B2, P60122, P50544, Q8BH69, Q9DBP5, Q2NL51, Q9Z2I8, P11499, A2A4P4, Q8BZY3, Q9CZ30, P60843, P68181, P12367, P11983, Q9DCL9, Q6ZPJ3, P68134, Q9D0R2, P62838, O70589, Q8R1Q8, P52480, Q63932, Q8BP47, Q3UH66, Q01853, Q9WTM5, P58389, P17879, Q91V92, P80314, Q64433, P80315, Q0KL02,…	264	1558	13288	2.93988	1.1e-19	1.57e-20	3.48e-19
GOTERM_MF_FAT	GO:0005524~ATP binding	86	26.875	1.61e-21	P42932, P32921, Q9JLM8, Q9JHR7, Q8C878, Q3UMC0, Q91WQ3, P47857, P08414, Q9D3R6, Q6PDL0, P49615, Q9WVK4, Q8C5R8, P61082, Q922B2, P60122, Q8BH69, Q9DBP5, Q2NL51, Q9Z2I8, P11499, A2A4P4, Q8BZY3, Q9CZ30, P60843, P68181, P11983, Q9DCL9, Q6ZPJ3, P68134, Q9D0R2, P62838, O70589, Q8R1Q8, P52480, Q63932, Q8BP47, Q3UH66, Q01853, Q9WTM5, P58389, P17879, Q91V92, P80314, Q64433, P80315, Q0KL02, Q8BW96, P80313,…	264	1443	13288	2.99977	7.22e-19	9.03e-20	2.29e-18
UP_SEQ_FEATURE	nucleotide phosphate-binding region:ATP	48	15	8.88e-10	O70589, Q8R1Q8, Q9JLM8, Q63932, Q3UH66, Q01853, Q8C878, Q9WTM5, P47857, Q91V92, Q0KL02, P08414, Q9D3R6, Q8BW96, Q6PDL0, Q9WV60, Q9WVK4, P49615, P61161, Q9Z1N5, Q64520, Q8C5R8, Q9Z1F9, P60122, Q61768, O54984, Q922D8, Q99MK8, O88685, Q69Z98, Q8BH69, Q9DBP5, P28740, Q2NL51, Q3THK7, Q9R0Y5, Q8VEJ9, Q3UU96, P26638, Q8C078, Q03141, Q9CZ30, P33175, P68181, P60843, Q9CZD3, P05132, Q61655	315	907	16021	2.69162	7.56e-07	7.56e-07	1.37e-06
Annotation Cluster 2	Enrichment Score: 8.126393001816979
Category	Term	Count	%	PValue	Genes	List Total	Pop Hits	Pop Total	Fold Enrichment	Bonferroni	Benjamini	FDR
INTERPRO	IPR017998:Chaperone, tailless complex polypeptide 1	8	2.5	5.53e-11	P80318, P42932, P80317, P80316, P11983, P80314, P80315, P80313	313	10	17763	45.4006	3.52e-08	1.76e-08	8.24e-08
INTERPRO	IPR002194:Chaperonin TCP-1, conserved site	8	2.5	5.53e-11	P80318, P42932, P80317, P80316, P11983, P80314, P80315, P80313	313	10	17763	45.4006	3.52e-08	1.76e-08	8.24e-08
GOTERM_CC_FAT	GO:0005832~chaperonin-containing T-complex	7	2.1875	1.01e-10	P80318, P80317, P80316, P11983, P80314, P80315, P80313	199	7	12504	62.8342	2.3e-08	7.68e-09	1.29e-07
PIR_SUPERFAMILY	PIRSF002584:molecular chaperone t-complex-type	8	2.5	2.38e-10	P80318, P42932, P80317, P80316, P11983, P80314, P80315, P80313	211	9	8136	34.2749	5.05e-08	5.05e-08	3.01e-07
INTERPRO	IPR002423:Chaperonin Cpn60/TCP-1	8	2.5	1.49e-09	P80318, P42932, P80317, P80316, P11983, P80314, P80315, P80313	313	14	17763	32.429	9.47e-07	3.16e-07	2.22e-06
SP_PIR_KEYWORDS	Chaperone	17	5.3125	9.38e-09	P42932, Q8BK64, P11499, P17879, P80314, Q64433, P80315, P80313, Q61696, P80318, P80317, P80316, P07901, Q99LP6, Q9QYJ0, Q99LX0, P11983, Q9JK23	315	150	17854	6.42366	2.61e-06	3.73e-07	1.24e-05
SP_PIR_KEYWORDS	molecular chaperone	7	2.1875	7.52e-08	P80318, P42932, P80317, P80316, P80314, P80315, Q64433	315	14	17854	28.3397	2.09e-05	1.9e-06	9.94e-05
GOTERM_BP_FAT	GO:0006457~protein folding	15	4.6875	1.1e-07	P42932, Q8BK64, P11499, Q8BGQ7, P80314, P80315, Q64433, P80313, P80318, P80317, P80316, P07901, Q99LP6, Q9QYJ0, P11983	256	127	13588	6.26907	0.000152	5.08e-05	0.000182
GOTERM_MF_FAT	GO:0051082~unfolded protein binding	11	3.4375	1.09e-06	P80318, P42932, P80317, P80316, P07901, Q9QYJ0, P11499, P11983, P80314, P80315, P80313	264	70	13288	7.90952	0.000486	4.05e-05	0.00153863
GOTERM_CC_FAT	GO:0044445~cytosolic part	8	2.5	5.87e-05	P80318, P80317, P80316, P47857, P11983, P80314, P80315, P80313	199	63	12504	7.97894	0.0132868	0.00133669	0.0750791
Annotation Cluster 3	Enrichment Score: 6.336425998106853
Category	Term	Count	%	PValue	Genes	List Total	Pop Hits	Pop Total	Fold Enrichment	Bonferroni	Benjamini	FDR
SP_PIR_KEYWORDS	protein biosynthesis	21	6.5625	4.7e-13	P58252, P32921, Q8BP47, Q61035, P62631, Q8BWY3, Q8JZQ9, Q91WQ3, P26638, P62754, Q8BGQ7, Q8BJW6, P60843, Q8R050, Q91WK2, Q6ZWX6, Q9CZD3, Q05D44, P10126, Q922B2, Q9D0R2	315	139	17854	8.56307	1.31e-10	2.18e-11	6.21e-10
GOTERM_BP_FAT	GO:0006412~translation	25	7.8125	7.47e-09	P58252, P32921, Q8BP47, P62631, Q8BWY3, Q8JZQ9, Q91WQ3, P62754, Q6ZWN5, Q8R050, Q505F5, Q91WK2, Q922B2, Q05D44, Q3THG9, Q61035, P26638, A2A4P4, Q8BGQ7, P60843, Q8BJW6, Q9CZD3, Q6ZWX6, O55142, P10126, Q9D0R2	256	319	13588	4.15973	1.03e-05	1.03e-05	1.23e-05
SP_PIR_KEYWORDS	ligase	23	7.1875	9.95e-09	P62838, P32921, Q9Z2I8, Q8BP47, Q3THK7, Q61035, O08759, Q8C878, Q91WQ3, P26638, P46935, Q8BGQ7, Q9CZD3, P61082, Q922B2, Q9Z1F9, P46664, Q9DCL9, Q9R0P9, Q922D8, Q9R1T2, Q6ZPJ3, Q9D0R2	315	290	17854	4.49526	2.77e-06	3.46e-07	1.31e-05
SP_PIR_KEYWORDS	Aminoacyl-tRNA synthetase	10	3.125	1.91e-08	Q9CZD3, Q3THG9, P32921, Q61035, Q8BP47, Q922B2, Q91WQ3, P26638, A2A4P4, Q8BGQ7, Q9D0R2	315	39	17854	14.5332	5.32e-06	5.32e-07	2.53e-05
GOTERM_MF_FAT	GO:0004812~aminoacyl-tRNA ligase activity	11	3.4375	2.62e-08	Q9CZD3, Q3THG9, P32921, Q61035, Q8BP47, Q922B2, Q91WQ3, P26638, A2A4P4, Q8BGQ7, Q9D0R2, Q505F5	264	48	13288	11.5347	1.18e-05	1.31e-06	3.72e-05
GOTERM_MF_FAT	GO:0016876~ligase activity, forming aminoacyl-tRNA and related compounds	11	3.4375	2.62e-08	Q9CZD3, Q3THG9, P32921, Q61035, Q8BP47, Q922B2, Q91WQ3, P26638, A2A4P4, Q8BGQ7, Q9D0R2, Q505F5	264	48	13288	11.5347	1.18e-05	1.31e-06	3.72e-05
GOTERM_MF_FAT	GO:0016875~ligase activity, forming carbon-oxygen bonds	11	3.4375	2.62e-08	Q9CZD3, Q3THG9, P32921, Q61035, Q8BP47, Q922B2, Q91WQ3, P26638, A2A4P4, Q8BGQ7, Q9D0R2, Q505F5	264	48	13288	11.5347	1.18e-05	1.31e-06	3.72e-05
GOTERM_BP_FAT	GO:0043038~amino acid activation	10	3.125	1.51e-07	Q9CZD3, Q3THG9, P32921, Q61035, Q8BP47, Q922B2, Q91WQ3, P26638, A2A4P4, Q8BGQ7, Q9D0R2	256	46	13588	11.5387	0.000208	5.2e-05	0.000248
GOTERM_BP_FAT	GO:0043039~tRNA aminoacylation	10	3.125	1.51e-07	Q9CZD3, Q3THG9, P32921, Q61035, Q8BP47, Q922B2, Q91WQ3, P26638, A2A4P4, Q8BGQ7, Q9D0R2	256	46	13588	11.5387	0.000208	5.2e-05	0.000248
GOTERM_BP_FAT	GO:0006418~tRNA aminoacylation for protein translation	10	3.125	1.51e-07	Q9CZD3, Q3THG9, P32921, Q61035, Q8BP47, Q922B2, Q91WQ3, P26638, A2A4P4, Q8BGQ7, Q9D0R2	256	46	13588	11.5387	0.000208	5.2e-05	0.000248
INTERPRO	IPR006195:Aminoacyl-tRNA synthetase, class II, conserved region	6	1.875	8.42e-06	Q9CZD3, Q61035, Q8BP47, Q922B2, P26638, Q9D0R2	313	17	17763	20.0297	0.00534349	0.00133856	0.0125404
KEGG_PATHWAY	mmu00970:Aminoacyl-tRNA biosynthesis	9	2.8125	1.85e-05	Q9CZD3, P32921, Q61035, Q8BP47, Q922B2, Q91WQ3, P26638, Q8BGQ7, Q9D0R2	164	42	5738	7.49739	0.00229245	0.00229245	0.0213705
GOTERM_BP_FAT	GO:0006399~tRNA metabolic process	11	3.4375	5.18e-05	Q9CZD3, Q3THG9, O08756, P32921, Q61035, Q8BP47, Q922B2, Q91WQ3, P26638, A2A4P4, Q8BGQ7, Q9D0R2	256	113	13588	5.1669	0.0689975	0.00445836	0.08512
INTERPRO	IPR002314:Aminoacyl-tRNA synthetase, class II (G, H, P and S), conserved region	4	1.25	0.000798	Q9CZD3, Q61035, P26638, Q9D0R2	313	11	17763	20.6367	0.397987	0.0332658	1.18083
GOTERM_BP_FAT	GO:0034660~ncRNA metabolic process	12	3.75	0.00152665	Q9CZD3, Q3THG9, O08756, P32921, Q61035, Q8BP47, Q922B2, Q91WQ3, P26638, P62754, A2A4P4, Q8BGQ7, Q9D0R2	256	202	13588	3.15316	0.878751	0.0478833	2.48182
INTERPRO	IPR004154:Anticodon-binding	3	0.9375	0.0102043	Q9CZD3, Q61035, Q9D0R2	313	9	17763	18.9169	0.998531	0.207825	14.1605
Annotation Cluster 4	Enrichment Score: 5.865174841865449
Category	Term	Count	%	PValue	Genes	List Total	Pop Hits	Pop Total	Fold Enrichment	Bonferroni	Benjamini	FDR
GOTERM_MF_FAT	GO:0005525~GTP binding	24	7.5	5.83e-07	P58252, Q9WTP7, Q9Z2I8, P62631, O08582, P05213, P61205, P68373, Q9CZ30, Q8R050, Q91YM2, Q9WVK4, Q9ERD7, Q921J2, Q8BZ98, P10126, Q05D44, P99024, P46664, Q9CWF2, Q91V41, P84084, P84078, P35282	264	354	13288	3.41243	0.000261	2.61e-05	0.000827
SP_PIR_KEYWORDS	gtp-binding	21	6.5625	7.58e-07	P58252, Q9WTP7, Q9Z2I8, P62631, O08582, P05213, P61205, P68373, Q8R050, Q9ERD7, Q921J2, Q8BZ98, P10126, Q05D44, P99024, P46664, Q9CWF2, Q91V41, P84084, P84078, P35282	315	313	17854	3.80277	0.000211	1.62e-05	0.00100102
GOTERM_MF_FAT	GO:0019001~guanyl nucleotide binding	24	7.5	9.03e-07	P58252, Q9WTP7, Q9Z2I8, P62631, O08582, P05213, P61205, P68373, Q9CZ30, Q8R050, Q91YM2, Q9WVK4, Q9ERD7, Q921J2, Q8BZ98, P10126, Q05D44, P99024, P46664, Q9CWF2, Q91V41, P84084, P84078, P35282	264	363	13288	3.32782	0.000404	3.68e-05	0.00127976
GOTERM_MF_FAT	GO:0032561~guanyl ribonucleotide binding	24	7.5	9.03e-07	P58252, Q9WTP7, Q9Z2I8, P62631, O08582, P05213, P61205, P68373, Q9CZ30, Q8R050, Q91YM2, Q9WVK4, Q9ERD7, Q921J2, Q8BZ98, P10126, Q05D44, P99024, P46664, Q9CWF2, Q91V41, P84084, P84078, P35282	264	363	13288	3.32782	0.000404	3.68e-05	0.00127976
UP_SEQ_FEATURE	nucleotide phosphate-binding region:GTP	20	6.25	2.05e-06	P58252, Q9WTP7, P62631, O08582, P05213, P61205, P68373, Q8R050, Q9ERD7, Q921J2, Q8BZ98, P10126, Q05D44, P99024, P46664, Q9CWF2, Q91V41, P84084, P84078, P35282	315	274	16021	3.71243	0.00174493	0.000873	0.00317571
GOTERM_MF_FAT	GO:0003924~GTPase activity	13	4.0625	8.71e-06	P58252, Q9WVK4, P62631, Q9ERD7, O08582, Q8BZ98, Q05D44, P10126, P05213, P99024, P68373, Q9CWF2, Q8R050	264	128	13288	5.11198	0.00389586	0.000279	0.0123526
Annotation Cluster 5	Enrichment Score: 4.961456998261098
Category	Term	Count	%	PValue	Genes	List Total	Pop Hits	Pop Total	Fold Enrichment	Bonferroni	Benjamini	FDR
INTERPRO	IPR016040:NAD(P)-binding domain	21	6.5625	2.24e-12	Q8VBW6, O08756, Q9DCD0, P13707, Q8C878, P06151, Q91V92, Q2TPA8, P48758, Q61753, Q9Z1F9, Q80TB8, P51660, Q00612, P19096, Q922D8, Q64105, Q9R1T2, P50247, P16858, Q9CY64	313	151	17763	7.8925	1.42e-09	1.42e-09	3.33e-09
SP_PIR_KEYWORDS	nad	14	4.375	9.47e-06	O08756, P13707, P06151, Q2TPA8, P16125, Q61753, P24549, P51660, P19096, P28474, P47738, Q9CY64, P16858, P50247	315	169	17854	4.69533	0.00262816	0.000164	0.012502
UP_SEQ_FEATURE	nucleotide phosphate-binding region:NAD	9	2.8125	8.86e-05	Q61753, O08756, P24549, P13707, P51660, P06151, P47738, P16125, P16858	315	73	16021	6.27045	0.0725925	0.0149594	0.136945
SP_PIR_KEYWORDS	oxidoreductase	23	7.1875	0.00053	O08756, P54071, Q9DCD0, P13707, P06151, Q2TPA8, P48758, P16125, O08709, Q61753, P24549, O88844, Q80TB8, P51660, P50544, Q00612, P19096, Q922D8, Q64105, P28474, P47738, Q9CY64, P16858	315	572	17854	2.27907	0.137086	0.00588025	0.698038
GOTERM_BP_FAT	GO:0055114~oxidation reduction	26	8.125	0.000862	P54071, Q9DCD0, P13707, P48758, Q2TPA8, O08709, P24549, O88844, Q9DCW4, Q99LC5, Q80TB8, O09172, P50544, Q00612, Q922D8, O08756, P06151, P16125, Q61753, P51660, P19096, Q64105, P28474, P47738, Q9CY64, P16858	256	672	13588	2.05362	0.696128	0.0325461	1.40877
UP_SEQ_FEATURE	binding site:NAD	6	1.875	0.0019882	Q61753, P13707, P51660, P06151, P16125, P16858	315	46	16021	6.63395	0.816152	0.13163	3.03279
Annotation Cluster 6	Enrichment Score: 4.95872605817456
Category	Term	Count	%	PValue	Genes	List Total	Pop Hits	Pop Total	Fold Enrichment	Bonferroni	Benjamini	FDR
GOTERM_CC_FAT	GO:0005856~cytoskeleton	46	14.375	3.66e-09	Q8R1Q8, Q9Z2H5, Q9CQI6, Q9QZB9, P97427, P05213, P68373, Q02357, A2AF33, Q8BUV3, Q9WU78, Q61166, Q9WUB4, P18760, A2AF31, Q91YM2, Q9D3R6, Q6PDL0, P61161, A2AGT5, Q8BZ98, Q61234, Q61768, P59999, O88485, P68033, Q7TPM6, Q9CVB6, Q9R0P5, P28740, P63005, Q8R001, O88447, Q99JY9, Q9CPW4, Q8C0W0, Q80TV8, P35235, Q9JM76, P33175, P60710, Q9ERD7, P99024, Q9QYB8, Q9CWF2, P11983, Q3UMY5, P68134	199	1122	12504	2.57609	8.34e-07	2.09e-07	4.69e-06
GOTERM_CC_FAT	GO:0005874~microtubule	20	6.25	8.15e-09	P28740, Q8R1Q8, P63005, P05213, Q8R001, O88447, P68373, Q61166, Q80TV8, P33175, Q9D3R6, Q6PDL0, Q9ERD7, Q8BZ98, Q61768, P99024, Q9CWF2, Q3UMY5, O88485, Q7TPM6	199	240	12504	5.23618	1.86e-06	3.71e-07	1.04e-05
SP_PIR_KEYWORDS	microtubule	20	6.25	1.39e-08	P28740, Q8R1Q8, P63005, P05213, Q8R001, O88447, P68373, Q61166, Q80TV8, P33175, Q9D3R6, Q6PDL0, Q9ERD7, Q8BZ98, Q61768, P99024, Q9CWF2, Q3UMY5, O88485, Q7TPM6	315	221	17854	5.12935	3.87e-06	4.3e-07	1.84e-05
GOTERM_CC_FAT	GO:0015630~microtubule cytoskeleton	25	7.8125	1.83e-07	Q8R1Q8, Q9QZB9, P05213, P68373, Q61166, Q9WU78, Q9WUB4, Q9D3R6, Q6PDL0, A2AGT5, Q8BZ98, Q61768, O88485, Q7TPM6, P28740, P63005, O88447, Q8R001, Q80TV8, P33175, Q9ERD7, P99024, Q9CWF2, Q3UMY5, P11983	199	450	12504	3.49079	4.17e-05	6.95e-06	0.000234
GOTERM_BP_FAT	GO:0007018~microtubule-based movement	13	4.0625	4e-07	P28740, Q8R1Q8, P63005, P05213, O88447, P68373, P33175, Q9ERD7, P99024, Q61768, Q9CWF2, Q9R0P9, O88485	256	101	13588	6.83184	0.000552	0.00011	0.000658
GOTERM_CC_FAT	GO:0044430~cytoskeletal part	33	10.3125	5.07e-07	Q8R1Q8, Q9QZB9, P05213, P68373, A2AF33, Q61166, Q9WU78, Q9WUB4, P18760, A2AF31, Q9D3R6, Q6PDL0, Q8BZ98, Q61768, P59999, O88485, Q7TPM6, Q9CVB6, Q9R0P5, P28740, P63005, Q8R001, O88447, Q9CPW4, Q8C0W0, Q80TV8, P35235, Q9JM76, P33175, Q9ERD7, P99024, Q9CWF2, P11983, Q3UMY5, P68134	199	774	12504	2.67898	0.000116	1.65e-05	0.000649
GOTERM_MF_FAT	GO:0008092~cytoskeletal protein binding	25	7.8125	2.5e-06	Q9CQI3, Q9CQI6, Q9Z2H5, Q9ESN6, Q8BUV3, A2AF33, Q61166, A2AF31, P18760, P61161, A2AGT5, Q61234, Q61768, P59999, O88485, Q9CVB6, Q9R0P5, P63005, Q9CPW4, Q99JY9, Q8R001, Q8C0W0, Q80TV8, Q9JM76, Q5SNZ0, P68510, Q9QYB8	264	414	13288	3.03945	0.00111849	8.61e-05	0.00354162
SP_PIR_KEYWORDS	cytoskeleton	28	8.75	4.87e-06	Q9CQI6, Q9Z2H5, Q9QZB9, P97427, Q8BUV3, Q02357, Q61166, Q9WU78, Q9WUB4, P18760, P61161, Q8BZ98, Q61234, Q61768, P59999, P68033, Q7TPM6, Q9CVB6, P28740, P63005, Q9CPW4, Q99JY9, Q8R001, Q80TV8, Q9JM76, P60710, Q9QYB8, P68134	315	583	17854	2.72217	0.00135217	9.66e-05	0.00642826
GOTERM_BP_FAT	GO:0007017~microtubule-based process	15	4.6875	4.51e-05	P28740, Q8R1Q8, P63005, P05213, O88447, Q3UU96, P68373, P33175, A2AGT5, Q9ERD7, P99024, Q61768, Q9CWF2, Q9R0P9, O88485	256	211	13588	3.77333	0.0604088	0.00414541	0.074191
GOTERM_CC_FAT	GO:0043228~non-membrane-bounded organelle	50	15.625	0.000349	Q9Z2H5, Q9CQI6, Q9QZB9, P05213, P68373, Q02357, A2AF33, Q8BUV3, P62754, Q61166, Q9WUB4, P18760, A2AF31, Q91YM2, Q9D3R6, Q6PDL0, P49615, Q61234, P59999, Q9CVB6, P63005, Q8R001, Q9CPW4, O88447, Q9JM76, P99024, Q9QYB8, Q9CWF2, Q3UMY5, P11983, P68134, Q8R1Q8, P97427, Q9WU78, Q6ZWN5, P61161, A2AGT5, Q8BZ98, Q61768, O88485, P68033, Q7TPM6, Q9R0P5, P28740, Q99JY9, Q8C0W0, Q80TV8, P35235, P33175, O55142,…	199	1919	12504	1.63716	0.0764569	0.00660623	0.445621
GOTERM_CC_FAT	GO:0043232~intracellular non-membrane-bounded organelle	50	15.625	0.000349	Q9Z2H5, Q9CQI6, Q9QZB9, P05213, P68373, Q02357, A2AF33, Q8BUV3, P62754, Q61166, Q9WUB4, P18760, A2AF31, Q91YM2, Q9D3R6, Q6PDL0, P49615, Q61234, P59999, Q9CVB6, P63005, Q8R001, Q9CPW4, O88447, Q9JM76, P99024, Q9QYB8, Q9CWF2, Q3UMY5, P11983, P68134, Q8R1Q8, P97427, Q9WU78, Q6ZWN5, P61161, A2AGT5, Q8BZ98, Q61768, O88485, P68033, Q7TPM6, Q9R0P5, P28740, Q99JY9, Q8C0W0, Q80TV8, P35235, P33175, O55142,…	199	1919	12504	1.63716	0.0764569	0.00660623	0.445621
SP_PIR_KEYWORDS	actin-binding	12	3.75	0.00226941	P61161, Q9Z2H5, Q9CQI6, Q61234, Q99JY9, Q9CPW4, Q9QYB8, P59999, P18760, Q9JM76, Q9CVB6, Q9R0P5	315	226	17854	3.00952	0.468267	0.0189578	2.95621
SP_PIR_KEYWORDS	motor protein	8	2.5	0.00609272	Q6PDL0, P28740, Q8R1Q8, Q8BZ98, Q61768, O88447, O88485, P33175	315	123	17854	3.68646	0.817126	0.0426278	7.75455
GOTERM_MF_FAT	GO:0003777~microtubule motor activity	6	1.875	0.0147299	P28740, Q8R1Q8, Q61768, O88447, O88485, P33175	264	73	13288	4.13699	0.998703	0.193018	18.9734
GOTERM_MF_FAT	GO:0003774~motor activity	8	2.5	0.0198957	Q6PDL0, P28740, Q8R1Q8, Q8BZ98, Q61768, O88447, O88485, P33175	264	138	13288	2.91787	0.999877	0.215985	24.7928
Annotation Cluster 7	Enrichment Score: 3.7809393107597384
Category	Term	Count	%	PValue	Genes	List Total	Pop Hits	Pop Total	Fold Enrichment	Bonferroni	Benjamini	FDR
GOTERM_BP_FAT	GO:0015031~protein transport	31	9.6875	4.99e-06	O70589, P61205, Q01853, Q9WU78, Q8BKC5, Q9CT10, Q9DB34, Q9WV60, P49615, B2RUJ5, Q99LP6, Q91V41, O35344, P84078, Q9EPN1, Q8C0E2, P84091, O70492, Q8VEJ9, Q9EQH3, P35585, P50396, O08599, Q61598, Q61655, P68510, P17427, Q8BMI3, P84084, P35282, Q8R0H9	256	651	13588	2.52753	0.00687329	0.000862	0.00821476
GOTERM_BP_FAT	GO:0045184~establishment of protein localization	31	9.6875	5.8e-06	O70589, P61205, Q01853, Q9WU78, Q8BKC5, Q9CT10, Q9DB34, Q9WV60, P49615, B2RUJ5, Q99LP6, Q91V41, O35344, P84078, Q9EPN1, Q8C0E2, P84091, O70492, Q8VEJ9, Q9EQH3, P35585, P50396, O08599, Q61598, Q61655, P68510, P17427, Q8BMI3, P84084, P35282, Q8R0H9	256	656	13588	2.50827	0.00797441	0.000889	0.00953601
GOTERM_BP_FAT	GO:0046907~intracellular transport	24	7.5	6.67e-06	Q9EPN1, O70589, P63005, Q8C0E2, Q01853, P84091, O88447, Q8BKC5, Q9CT10, P08414, Q9WV60, P35585, Q9WVK4, B2RUJ5, P49615, Q99LP6, P68510, Q61768, P17427, Q8BMI3, Q9R0P9, O88485, O35344, Q8R0H9	256	431	13588	2.95563	0.0091666	0.00092	0.0109682
GOTERM_BP_FAT	GO:0008104~protein localization	33	10.3125	1.25e-05	O70589, P61205, Q01853, A2AF33, Q9WU78, Q8BKC5, A2AF31, Q9CT10, Q9DB34, Q9WV60, P49615, B2RUJ5, Q99LP6, P08226, Q91V41, O35344, P84078, Q9EPN1, Q8C0E2, P84091, O70492, Q8VEJ9, Q8C0W0, P35585, Q9EQH3, P50396, Q61598, O08599, Q61655, P68510, P17427, Q8BMI3, P84084, P35282, Q8R0H9	256	753	13588	2.32613	0.0171804	0.0014431	0.0206394
SP_PIR_KEYWORDS	protein transport	22	6.875	7.25e-05	P61205, Q8C0E2, P84091, O70492, Q8VEJ9, Q9WU78, Q8BKC5, Q9CT10, Q9DB34, P35585, Q9EQH3, Q8BWG8, O08599, Q61655, P17427, Q8BMI3, Q91V41, P84084, O35344, P84078, P35282, Q8R0H9	315	461	17854	2.70487	0.0199511	0.00100713	0.0956996
GOTERM_BP_FAT	GO:0006886~intracellular protein transport	15	4.6875	0.00073	Q9EPN1, O70589, P84091, Q01853, Q8BKC5, Q9WV60, B2RUJ5, P49615, P35585, Q99LP6, P68510, P17427, Q8BMI3, O35344, Q8R0H9	256	276	13588	2.88468	0.635368	0.0292366	1.19448
GOTERM_BP_FAT	GO:0034613~cellular protein localization	15	4.6875	0.00157388	Q9EPN1, O70589, P84091, Q01853, Q8BKC5, Q9WV60, B2RUJ5, P49615, P35585, Q99LP6, P68510, P17427, Q8BMI3, O35344, Q8R0H9	256	299	13588	2.66278	0.886419	0.0482351	2.55767
GOTERM_BP_FAT	GO:0070727~cellular macromolecule localization	15	4.6875	0.00167423	Q9EPN1, O70589, P84091, Q01853, Q8BKC5, Q9WV60, B2RUJ5, P49615, P35585, Q99LP6, P68510, P17427, Q8BMI3, O35344, Q8R0H9	256	301	13588	2.64509	0.90114	0.0490611	2.71865
SP_PIR_KEYWORDS	transport	32	10	0.277135	P61205, Q01853, Q9WU78, Q8BKC5, Q9CT10, Q9DB34, Q9Z1N5, Q9DCW4, Q99LC5, O54984, P08226, Q91V41, P11404, O35344, P84078, P63005, Q8C0E2, P84091, O70492, Q8VEJ9, Q91VR2, P35585, Q9EQH3, Q8BWG8, O08599, Q61655, P17427, Q8BMI3, P84086, P84084, P35282, Q8R0H9	315	1571	17854	1.15451	1	0.694898	98.6245
Annotation Cluster 8	Enrichment Score: 3.387994891645483
Category	Term	Count	%	PValue	Genes	List Total	Pop Hits	Pop Total	Fold Enrichment	Bonferroni	Benjamini	FDR
SMART	SM00102:ADF	4	1.25	0.0003	Q9CQI3, Q9CQI6, P18760, Q9R0P5	129	10	9131	28.3132	0.0287308	0.00967015	0.331108
UP_SEQ_FEATURE	domain:ADF-H	4	1.25	0.000388	Q9CQI3, Q9CQI6, P18760, Q9R0P5	315	8	16021	25.4302	0.281369	0.0404597	0.599014
INTERPRO	IPR002108:Actin-binding, cofilin/tropomyosin type	4	1.25	0.000588	Q9CQI3, Q9CQI6, P18760, Q9R0P5	313	10	17763	22.7003	0.311944	0.0306767	0.871342
Annotation Cluster 9	Enrichment Score: 3.308144278576407
Category	Term	Count	%	PValue	Genes	List Total	Pop Hits	Pop Total	Fold Enrichment	Bonferroni	Benjamini	FDR
GOTERM_BP_FAT	GO:0006006~glucose metabolic process	14	4.375	2.28e-06	Q8CI94, Q9CQ60, Q9DCD0, P52480, P13707, Q9WUB3, P06151, Q8CAA7, P47857, P16125, Q9CYR6, Q00612, Q9DCL8, P16858	256	140	13588	5.30781	0.00314558	0.000525	0.00375257
GOTERM_BP_FAT	GO:0019318~hexose metabolic process	15	4.6875	3.63e-06	Q9CQ60, Q8CI94, Q9DCD0, P52480, P13707, Q9WUB3, P06151, Q8CAA7, P47857, P16125, Q9Z2M7, Q9CYR6, Q00612, Q9DCL8, P16858	256	169	13588	4.71108	0.00499366	0.000715	0.00596272
GOTERM_BP_FAT	GO:0005996~monosaccharide metabolic process	15	4.6875	1.49e-05	Q9CQ60, Q8CI94, Q9DCD0, P52480, P13707, Q9WUB3, P06151, Q8CAA7, P47857, P16125, Q9Z2M7, Q9CYR6, Q00612, Q9DCL8, P16858	256	191	13588	4.16844	0.0203516	0.00158041	0.024488
GOTERM_BP_FAT	GO:0044275~cellular carbohydrate catabolic process	9	2.8125	1.52e-05	Q9CQ60, Q9DCD0, P52480, P13707, Q9WUB3, P06151, P47857, P16125, P16858	256	60	13588	7.96172	0.0207389	0.00149581	0.024959
GOTERM_BP_FAT	GO:0016052~carbohydrate catabolic process	9	2.8125	0.000136	Q9CQ60, Q9DCD0, P52480, P13707, Q9WUB3, P06151, P47857, P16125, P16858	256	81	13588	5.89757	0.171166	0.00934282	0.223363
GOTERM_BP_FAT	GO:0046164~alcohol catabolic process	8	2.5	0.000208	Q9CQ60, Q9DCD0, P52480, P13707, P06151, P47857, P16125, P16858	256	65	13588	6.53269	0.249525	0.0124028	0.341323
GOTERM_BP_FAT	GO:0006007~glucose catabolic process	7	2.1875	0.000407	Q9CQ60, Q9DCD0, P52480, P06151, P47857, P16125, P16858	256	52	13588	7.14513	0.42991	0.0179644	0.667121
GOTERM_BP_FAT	GO:0019320~hexose catabolic process	7	2.1875	0.000407	Q9CQ60, Q9DCD0, P52480, P06151, P47857, P16125, P16858	256	52	13588	7.14513	0.42991	0.0179644	0.667121
GOTERM_BP_FAT	GO:0046365~monosaccharide catabolic process	7	2.1875	0.0005	Q9CQ60, Q9DCD0, P52480, P06151, P47857, P16125, P16858	256	54	13588	6.8805	0.498934	0.0213628	0.819699
GOTERM_BP_FAT	GO:0006091~generation of precursor metabolites and energy	14	4.375	0.00132472	Q8CI94, P54071, P52480, Q9Z2I8, Q9WUB3, P06151, P47857, Q91VR2, P16125, O88844, Q9DCW4, Q99LC5, Q9DCL8, P16858	256	261	13588	2.8471	0.839691	0.0458552	2.15691
UP_SEQ_FEATURE	binding site:NAD	6	1.875	0.0019882	Q61753, P13707, P51660, P06151, P16125, P16858	315	46	16021	6.63395	0.816152	0.13163	3.03279
SP_PIR_KEYWORDS	glycolysis	5	1.5625	0.00620967	P52480, P06151, P47857, P16125, P16858	315	42	17854	6.74754	0.823011	0.042368	7.8978
GOTERM_BP_FAT	GO:0006096~glycolysis	5	1.5625	0.00913082	P52480, P06151, P47857, P16125, P16858	256	44	13588	6.03161	0.999997	0.179573	14.0053
KEGG_PATHWAY	mmu00010:Glycolysis / Gluconeogenesis	7	2.1875	0.0122686	P52480, P06151, P47857, P28474, P47738, P16125, P16858	164	68	5738	3.60169	0.783619	0.174148	13.2853
KEGG_PATHWAY	mmu00620:Pyruvate metabolism	5	1.5625	0.0281015	Q9CPU0, P52480, P06151, P47738, P16125	164	41	5738	4.26681	0.970826	0.297738	28.0463
KEGG_PATHWAY	mmu00640:Propanoate metabolism	4	1.25	0.0521722	Q9Z2I8, P06151, P47738, P16125	164	30	5738	4.66504	0.998698	0.400161	46.1377
Annotation Cluster 10	Enrichment Score: 3.1212924776021818
Category	Term	Count	%	PValue	Genes	List Total	Pop Hits	Pop Total	Fold Enrichment	Bonferroni	Benjamini	FDR
GOTERM_BP_FAT	GO:0044271~nitrogen compound biosynthetic process	23	7.1875	5.78e-08	Q9DBP5, Q3THK7, Q8R574, P54822, Q8JZL3, P97355, Q02357, Q8BUV3, Q99K85, Q91VR2, Q61753, P00493, Q9CWS0, P07901, Q9CWJ9, Q8C5R8, P46664, Q00612, Q9DCL9, P22907, Q64105, Q922D8, Q64674	256	302	13588	4.04237	7.98e-05	3.99e-05	9.5e-05
SP_PIR_KEYWORDS	purine biosynthesis	6	1.875	6.9e-07	Q9CWJ9, Q3THK7, P54822, P46664, Q9DCL9, Q922D8	315	11	17854	30.916	0.000192	1.6e-05	0.000912
GOTERM_BP_FAT	GO:0009165~nucleotide biosynthetic process	13	4.0625	0.000109	Q9DBP5, P00493, Q9CWJ9, Q3THK7, Q8C5R8, Q8R574, P54822, Q00612, Q8JZL3, P46664, Q9DCL9, Q922D8, Q91VR2	256	174	13588	3.96561	0.140325	0.00836487	0.179935
GOTERM_BP_FAT	GO:0034654~nucleobase, nucleoside, nucleotide and nucleic acid biosynthetic process	13	4.0625	0.000143	Q9DBP5, P00493, Q9CWJ9, Q3THK7, Q8C5R8, Q8R574, P54822, Q00612, Q8JZL3, P46664, Q9DCL9, Q922D8, Q91VR2	256	179	13588	3.85484	0.179249	0.00893872	0.23501
GOTERM_BP_FAT	GO:0034404~nucleobase, nucleoside and nucleotide biosynthetic process	13	4.0625	0.000143	Q9DBP5, P00493, Q9CWJ9, Q3THK7, Q8C5R8, Q8R574, P54822, Q00612, Q8JZL3, P46664, Q9DCL9, Q922D8, Q91VR2	256	179	13588	3.85484	0.179249	0.00893872	0.23501
GOTERM_BP_FAT	GO:0009156~ribonucleoside monophosphate biosynthetic process	5	1.5625	0.000238	Q9CWJ9, Q3THK7, Q8C5R8, P46664, Q9DCL9	256	17	13588	15.6112	0.279976	0.0130529	0.390481
GOTERM_BP_FAT	GO:0009161~ribonucleoside monophosphate metabolic process	5	1.5625	0.000376	Q9CWJ9, Q3THK7, Q8C5R8, P46664, Q9DCL9	256	19	13588	13.9679	0.405122	0.0171643	0.61675
GOTERM_BP_FAT	GO:0006163~purine nucleotide metabolic process	11	3.4375	0.00088	P00493, Q64520, Q9CWJ9, Q3THK7, Q9R0Y5, P54822, Q8JZL3, P46664, Q9DCL9, Q922D8, Q91VR2	256	160	13588	3.64912	0.703499	0.032323	1.4376
GOTERM_BP_FAT	GO:0009124~nucleoside monophosphate biosynthetic process	6	1.875	0.00148152	Q9CWJ9, Q3THK7, Q8C5R8, Q8JZL3, P46664, Q9DCL9	256	45	13588	7.07708	0.870942	0.0475807	2.40929
GOTERM_BP_FAT	GO:0009168~purine ribonucleoside monophosphate biosynthetic process	4	1.25	0.00162514	Q9CWJ9, Q3THK7, P46664, Q9DCL9	256	13	13588	16.3317	0.894193	0.048689	2.63993
GOTERM_BP_FAT	GO:0009127~purine nucleoside monophosphate biosynthetic process	4	1.25	0.00162514	Q9CWJ9, Q3THK7, P46664, Q9DCL9	256	13	13588	16.3317	0.894193	0.048689	2.63993
GOTERM_BP_FAT	GO:0009167~purine ribonucleoside monophosphate metabolic process	4	1.25	0.00251468	Q9CWJ9, Q3THK7, P46664, Q9DCL9	256	15	13588	14.1542	0.969104	0.0713113	4.05706
GOTERM_BP_FAT	GO:0009126~purine nucleoside monophosphate metabolic process	4	1.25	0.00251468	Q9CWJ9, Q3THK7, P46664, Q9DCL9	256	15	13588	14.1542	0.969104	0.0713113	4.05706
GOTERM_BP_FAT	GO:0006164~purine nucleotide biosynthetic process	9	2.8125	0.00430848	P00493, Q9CWJ9, Q3THK7, P54822, Q8JZL3, P46664, Q9DCL9, Q922D8, Q91VR2	256	137	13588	3.48688	0.997427	0.102745	6.85606
KEGG_PATHWAY	mmu00230:Purine metabolism	12	3.75	0.00483537	P00493, P52480, Q64520, Q9CWJ9, Q3THK7, Q8BIW1, Q8C5R8, Q9R0Y5, P54822, P46664, Q9D892, Q9DCL9	164	157	5738	2.67423	0.451759	0.139516	5.4434
GOTERM_BP_FAT	GO:0009123~nucleoside monophosphate metabolic process	6	1.875	0.00491033	Q9CWJ9, Q3THK7, Q8C5R8, Q8JZL3, P46664, Q9DCL9	256	59	13588	5.39778	0.998884	0.112424	7.77787
GOTERM_BP_FAT	GO:0009259~ribonucleotide metabolic process	8	2.5	0.00923726	Q9CWJ9, Q3THK7, Q8C5R8, Q9R0Y5, P54822, P46664, Q9DCL9, Q91VR2	256	125	13588	3.397	0.999997	0.178948	14.1571
GOTERM_BP_FAT	GO:0009260~ribonucleotide biosynthetic process	7	2.1875	0.0181718	Q9CWJ9, Q3THK7, Q8C5R8, P54822, P46664, Q9DCL9, Q91VR2	256	111	13588	3.34727	1	0.293147	26.0411
GOTERM_BP_FAT	GO:0009150~purine ribonucleotide metabolic process	7	2.1875	0.0246487	Q9CWJ9, Q3THK7, Q9R0Y5, P54822, P46664, Q9DCL9, Q91VR2	256	119	13588	3.12224	1	0.343165	33.6703
GOTERM_BP_FAT	GO:0009152~purine ribonucleotide biosynthetic process	6	1.875	0.0509546	Q9CWJ9, Q3THK7, P54822, P46664, Q9DCL9, Q91VR2	256	107	13588	2.97634	1	0.478304	57.6953
Annotation Cluster 11	Enrichment Score: 3.111680962011648
Category	Term	Count	%	PValue	Genes	List Total	Pop Hits	Pop Total	Fold Enrichment	Bonferroni	Benjamini	FDR
INTERPRO	IPR004161:Translation elongation factor EFTu/EF1A, domain 2	6	1.875	8.42e-06	P58252, P62631, O08582, Q05D44, P10126, Q8R050	313	17	17763	20.0297	0.00534349	0.00133856	0.0125404
INTERPRO	IPR000795:Protein synthesis factor, GTP-binding	6	1.875	1.15e-05	P58252, P62631, O08582, Q05D44, P10126, Q8R050	313	18	17763	18.9169	0.00728547	0.00146136	0.0171142
INTERPRO	IPR004160:Translation elongation factor EFTu/EF1A, C-terminal	4	1.25	0.000282	P62631, O08582, P10126, Q8R050	313	8	17763	28.3754	0.163956	0.0197005	0.418286
SP_PIR_KEYWORDS	elongation factor	3	0.9375	0.0811578	P58252, P62631, P10126	315	27	17854	6.29771	1	0.32441	67.3039
GOTERM_MF_FAT	GO:0003746~translation elongation factor activity	3	0.9375	0.124921	P58252, P62631, P10126	264	31	13288	4.87097	1	0.662753	84.9218
Annotation Cluster 12	Enrichment Score: 3.1027317801886993
Category	Term	Count	%	PValue	Genes	List Total	Pop Hits	Pop Total	Fold Enrichment	Bonferroni	Benjamini	FDR
GOTERM_MF_FAT	GO:0008135~translation factor activity, nucleic acid binding	11	3.4375	2.36e-05	P58252, Q6ZWX6, P62631, Q8BWY3, Q05D44, P10126, Q8JZQ9, P60843, Q8BJW6, Q8R050, Q91WK2	264	98	13288	5.64966	0.0105039	0.000704	0.033412
SP_PIR_KEYWORDS	Initiation factor	6	1.875	0.00276213	Q6ZWX6, Q05D44, Q8JZQ9, P60843, Q8BJW6, Q91WK2	315	55	17854	6.1832	0.536493	0.02173	3.58727
GOTERM_MF_FAT	GO:0003743~translation initiation factor activity	6	1.875	0.00755447	Q6ZWX6, Q05D44, Q8JZQ9, P60843, Q8BJW6, Q91WK2	264	62	13288	4.87097	0.966535	0.11823	10.1936
Annotation Cluster 13	Enrichment Score: 3.0993306030499648
Category	Term	Count	%	PValue	Genes	List Total	Pop Hits	Pop Total	Fold Enrichment	Bonferroni	Benjamini	FDR
SMART	SM00088:PINT	5	1.5625	5.88e-05	P61202, Q99JI4, Q8BV13, P14685, Q9CZ04	129	16	9131	22.1197	0.00569228	0.0028502	0.0649248
INTERPRO	IPR000717:Proteasome component region PCI	5	1.5625	0.000144	P61202, Q99JI4, Q8BV13, P14685, Q9CZ04	313	16	17763	17.7346	0.0874119	0.0129822	0.213878
UP_SEQ_FEATURE	domain:PCI	5	1.5625	0.000356	P61202, Q99JI4, Q8BV13, P14685, Q9CZ04	315	18	16021	14.1279	0.261701	0.0424178	0.550196
SP_PIR_KEYWORDS	signalosome	3	0.9375	0.0102295	P61202, Q8BV13, Q9CZ04	315	9	17854	18.8931	0.942643	0.0657941	12.6987
GOTERM_CC_FAT	GO:0008180~signalosome	3	0.9375	0.0103262	P61202, Q8BV13, Q9CZ04	199	10	12504	18.8503	0.906202	0.0939028	12.4437
Annotation Cluster 14	Enrichment Score: 3.0344454433419292
Category	Term	Count	%	PValue	Genes	List Total	Pop Hits	Pop Total	Fold Enrichment	Bonferroni	Benjamini	FDR
GOTERM_BP_FAT	GO:0051186~cofactor metabolic process	15	4.6875	8.58e-06	Q9CQ60, P54071, Q9DCD0, O88844, Q9Z2I8, O55137, O09172, Q00612, Q02357, Q8BUV3, Q91V92, P22907, Q922D8, P48758, Q9CY64	256	182	13588	4.37457	0.0117751	0.00107624	0.0141076
GOTERM_BP_FAT	GO:0006732~coenzyme metabolic process	11	3.4375	0.000365	Q9CQ60, P54071, Q9DCD0, O88844, Q9Z2I8, O55137, O09172, Q00612, Q8BUV3, Q91V92, Q922D8	256	143	13588	4.08293	0.39564	0.0178244	0.59803
GOTERM_BP_FAT	GO:0051188~cofactor biosynthetic process	7	2.1875	0.00727176	O09172, Q00612, Q02357, Q8BUV3, Q91V92, P22907, Q922D8	256	91	13588	4.08293	0.999958	0.152301	11.3126
GOTERM_BP_FAT	GO:0009108~coenzyme biosynthetic process	5	1.5625	0.0320214	O09172, Q00612, Q8BUV3, Q91V92, Q922D8	256	64	13588	4.14673	1	0.389759	41.4532
Annotation Cluster 15	Enrichment Score: 3.005169873185699
Category	Term	Count	%	PValue	Genes	List Total	Pop Hits	Pop Total	Fold Enrichment	Bonferroni	Benjamini	FDR
GOTERM_BP_FAT	GO:0007018~microtubule-based movement	13	4.0625	4e-07	P28740, Q8R1Q8, P63005, P05213, O88447, P68373, P33175, Q9ERD7, P99024, Q61768, Q9CWF2, Q9R0P9, O88485	256	101	13588	6.83184	0.000552	0.00011	0.000658
GOTERM_CC_FAT	GO:0005875~microtubule associated complex	9	2.8125	2.57e-05	Q6PDL0, Q8R1Q8, P63005, Q9QZB9, Q61768, O88447, Q9WUB4, O88485, P33175	199	76	12504	7.44089	0.0058537	0.000652	0.0329606
GOTERM_BP_FAT	GO:0010970~microtubule-based transport	5	1.5625	0.000301	P63005, Q61768, O88447, Q9R0P9, O88485	256	18	13588	14.7439	0.34041	0.0158779	0.494439
GOTERM_BP_FAT	GO:0030705~cytoskeleton-dependent intracellular transport	5	1.5625	0.00323133	P63005, Q61768, O88447, Q9R0P9, O88485	256	33	13588	8.04214	0.988549	0.0855147	5.18466
GOTERM_MF_FAT	GO:0003777~microtubule motor activity	6	1.875	0.0147299	P28740, Q8R1Q8, Q61768, O88447, O88485, P33175	264	73	13288	4.13699	0.998703	0.193018	18.9734
GOTERM_BP_FAT	GO:0008088~axon cargo transport	3	0.9375	0.0172556	P63005, O88447, Q9R0P9	256	11	13588	14.4759	1	0.290645	24.8976
GOTERM_CC_FAT	GO:0005929~cilium	4	1.25	0.361012	P63005, Q61768, O88447, P33175	199	135	12504	1.86175	1	0.782182	99.6765
Annotation Cluster 16	Enrichment Score: 2.9584300569374418
Category	Term	Count	%	PValue	Genes	List Total	Pop Hits	Pop Total	Fold Enrichment	Bonferroni	Benjamini	FDR
SMART	SM00220:S_TKc	16	5	4.12e-06	O70589, Q2NL51, Q9JLM8, Q63932, Q3UU96, Q8C078, Q03141, Q0KL02, P08414, P68181, Q8BW96, Q9WV60, P05132, P49615, Q99MK8, Q69Z98	129	265	9131	4.27369	0.000399	0.000399	0.00454234
UP_SEQ_FEATURE	active site:Proton acceptor	32	10	6.75e-06	P13707, Q9JLM8, Q63932, Q9JHR7, Q3UH66, P47857, Q0KL02, Q2TPA8, P48758, P08414, Q8BW96, Q9WV60, P49615, P24549, Q00612, P50544, Q99MK8, Q69Z98, O08756, Q2NL51, Q3UU96, Q8C078, P54822, P06151, Q03141, P68181, P16125, P05132, Q9CWJ9, P51660, Q8BWT1, P47738	315	662	16021	2.4585	0.00572785	0.00191294	0.010445
SP_PIR_KEYWORDS	kinase	31	9.6875	8.16e-06	O70589, Q9JLM8, Q63932, P52480, Q3UH66, P47857, Q0KL02, P08414, Q8BW96, Q9WV60, P49615, Q9Z1Z2, Q64520, Q8C5R8, Q99MK8, Q69Z98, Q8BH69, Q9DBP5, Q9WTP7, Q2NL51, Q9R0Y5, Q3UU96, Q8C078, Q8K274, Q80XI4, Q03141, P68181, P05132, P12367, O88910, O70172	315	707	17854	2.48523	0.00226457	0.000151	0.0107705
SP_PIR_KEYWORDS	transferase	46	14.375	4.57e-05	Q9EQQ9, O70589, Q9JLM8, Q63932, P52480, P10649, Q9WUB3, Q3UH66, P47857, Q6PGB6, Q91V92, Q0KL02, P08414, Q8BW96, Q9WV60, P00493, P49615, Q64520, Q8C5R8, P22907, Q920E5, Q99MK8, Q69Z98, Q8BH69, Q9DBP5, Q8CI94, Q2NL51, Q9WTP7, Q9R0Y5, Q3UU96, Q8C078, Q8CAA7, P97355, Q8K274, Q80XI4, Q99K85, Q03141, P68181, P05132, Q9CWJ9, P29758, P19096, Q64674, Q8BWT1, O70172, Q99J99	315	1385	17854	1.88249	0.0126367	0.000748	0.060401
INTERPRO	IPR002290:Serine/threonine protein kinase	16	5	7.39e-05	O70589, Q2NL51, Q9JLM8, Q63932, Q3UU96, Q8C078, Q03141, Q0KL02, P08414, P68181, Q8BW96, Q9WV60, P05132, P49615, Q99MK8, Q69Z98	313	265	17763	3.42646	0.0459446	0.00780828	0.110032
INTERPRO	IPR008271:Serine/threonine protein kinase, active site	17	5.3125	0.000664	O70589, Q2NL51, Q63932, Q9JLM8, Q3UH66, Q3UU96, Q8C078, Q03141, Q0KL02, P08414, P68181, Q8BW96, Q9WV60, P05132, P49615, Q99MK8, Q69Z98	313	360	17763	2.6799	0.344656	0.0319846	0.9843
INTERPRO	IPR017442:Serine/threonine protein kinase-related	17	5.3125	0.00100747	O70589, Q2NL51, Q63932, Q9JLM8, Q3UH66, Q3UU96, Q8C078, Q03141, Q0KL02, P08414, P68181, Q8BW96, Q9WV60, P05132, P49615, Q99MK8, Q69Z98	313	374	17763	2.57958	0.473274	0.0392751	1.48938
SP_PIR_KEYWORDS	serine/threonine-protein kinase	17	5.3125	0.00133501	O70589, Q2NL51, Q63932, Q9JLM8, Q3UH66, Q3UU96, Q8C078, Q03141, Q0KL02, P08414, P68181, Q8BW96, Q9WV60, P05132, P49615, Q99MK8, Q69Z98	315	384	17854	2.50924	0.310219	0.0119086	1.74895
GOTERM_BP_FAT	GO:0006796~phosphate metabolic process	29	9.0625	0.00343527	O70589, P13707, Q9JLM8, Q63932, Q3UH66, P18760, P49443, Q0KL02, Q9D358, P08414, Q8BW96, Q9WV60, P49615, Q99MK8, P36993, Q69Z98, Q2NL51, P31324, Q3UU96, Q8C078, Q03141, P35235, Q91VR2, Q8BJW6, P68181, Q6ZWX6, P05132, O88653, O55023	256	866	13588	1.77744	0.991368	0.0873382	5.50325
GOTERM_BP_FAT	GO:0006793~phosphorus metabolic process	29	9.0625	0.00343527	O70589, P13707, Q9JLM8, Q63932, Q3UH66, P18760, P49443, Q0KL02, Q9D358, P08414, Q8BW96, Q9WV60, P49615, Q99MK8, P36993, Q69Z98, Q2NL51, P31324, Q3UU96, Q8C078, Q03141, P35235, Q91VR2, Q8BJW6, P68181, Q6ZWX6, P05132, O88653, O55023	256	866	13588	1.77744	0.991368	0.0873382	5.50325
INTERPRO	IPR017441:Protein kinase, ATP binding site	18	5.625	0.00384303	O70589, Q2NL51, Q63932, Q9JLM8, Q3UH66, Q3UU96, Q8C078, P80314, Q03141, Q0KL02, P68181, P08414, Q8BW96, Q9WV60, P05132, P49615, Q99MK8, Q69Z98	313	467	17763	2.1874	0.91361	0.120928	5.57095
GOTERM_BP_FAT	GO:0006468~protein amino acid phosphorylation	23	7.1875	0.00462014	O70589, Q2NL51, Q63932, Q9JLM8, P31324, Q3UH66, Q3UU96, Q8C078, P18760, Q03141, Q0KL02, P35235, Q8BJW6, P68181, P08414, Q8BW96, Q6ZWX6, Q9WV60, P05132, P49615, O88653, Q99MK8, Q69Z98	256	640	13588	1.9075	0.99833	0.107921	7.33449
GOTERM_BP_FAT	GO:0016310~phosphorylation	24	7.5	0.00868629	O70589, Q2NL51, Q63932, Q9JLM8, P31324, Q3UH66, Q3UU96, Q8C078, P18760, Q03141, Q0KL02, P35235, Q8BJW6, P68181, Q91VR2, P08414, Q8BW96, Q6ZWX6, Q9WV60, P05132, P49615, O88653, Q99MK8, Q69Z98	256	718	13588	1.7742	0.999994	0.174066	13.3685
GOTERM_MF_FAT	GO:0004674~protein serine/threonine kinase activity	17	5.3125	0.00984217	O70589, Q2NL51, Q63932, Q9JLM8, Q3UH66, Q3UU96, Q8C078, Q03141, Q0KL02, P08414, P68181, Q8BW96, Q9WV60, P05132, P49615, Q99MK8, Q69Z98	264	421	13288	2.03246	0.988099	0.146368	13.0844
UP_SEQ_FEATURE	binding site:ATP	20	6.25	0.0111845	O70589, Q2NL51, Q63932, Q9JLM8, Q3UH66, Q3UU96, Q8C078, Q03141, Q0KL02, P68181, P08414, Q8BW96, Q9WV60, P05132, Q9WVK4, P49615, Q8C5R8, O54984, Q99MK8, Q69Z98	315	545	16021	1.86643	0.99993	0.328887	15.9746
INTERPRO	IPR000719:Protein kinase, core	17	5.3125	0.0135052	O70589, Q2NL51, Q63932, Q9JLM8, Q3UH66, Q3UU96, Q8C078, Q03141, Q0KL02, P08414, P68181, Q8BW96, Q9WV60, P05132, P49615, Q99MK8, Q69Z98	313	491	17763	1.9649	0.999824	0.250434	18.3249
UP_SEQ_FEATURE	domain:Protein kinase	17	5.3125	0.0258844	O70589, Q2NL51, Q63932, Q9JLM8, Q3UH66, Q3UU96, Q8C078, Q03141, Q0KL02, P08414, P68181, Q8BW96, Q9WV60, P05132, P49615, Q99MK8, Q69Z98	315	476	16021	1.81644	1	0.536791	33.3575
GOTERM_MF_FAT	GO:0004672~protein kinase activity	17	5.3125	0.116785	O70589, Q2NL51, Q63932, Q9JLM8, Q3UH66, Q3UU96, Q8C078, Q03141, Q0KL02, P08414, P68181, Q8BW96, Q9WV60, P05132, P49615, Q99MK8, Q69Z98	264	583	13288	1.4677	1	0.643095	82.8076
Annotation Cluster 17	Enrichment Score: 2.748043170198209
Category	Term	Count	%	PValue	Genes	List Total	Pop Hits	Pop Total	Fold Enrichment	Bonferroni	Benjamini	FDR
GOTERM_MF_FAT	GO:0019201~nucleotide kinase activity	5	1.5625	0.000128	Q9DBP5, Q9WTP7, Q64520, Q9R0Y5, Q9JLB0	264	14	13288	17.9762	0.0559049	0.00358906	0.181895
GOTERM_MF_FAT	GO:0016776~phosphotransferase activity, phosphate group as acceptor	5	1.5625	0.00183885	Q9DBP5, Q9WTP7, Q64520, Q9R0Y5, Q9JLB0	264	27	13288	9.32099	0.561574	0.0352156	2.57576
GOTERM_MF_FAT	GO:0019205~nucleobase, nucleoside, nucleotide kinase activity	5	1.5625	0.00537067	Q9DBP5, Q9WTP7, Q64520, Q9R0Y5, Q9JLB0	264	36	13288	6.99074	0.910413	0.0886153	7.35084
INTERPRO	IPR000850:Adenylate kinase	3	0.9375	0.00802928	Q9DBP5, Q9WTP7, Q9R0Y5	313	8	17763	21.2815	0.994067	0.192357	11.3092
Annotation Cluster 18	Enrichment Score: 2.663829768053723
Category	Term	Count	%	PValue	Genes	List Total	Pop Hits	Pop Total	Fold Enrichment	Bonferroni	Benjamini	FDR
SMART	SM00268:ACTIN	5	1.5625	0.000434	P61161, P60710, Q99JY9, P68033, P68134	129	26	9131	13.6121	0.0412011	0.0104633	0.477529
PIR_SUPERFAMILY	PIRSF002337:Actin	5	1.5625	0.000471	P61161, P60710, Q99JY9, P68033, P68134	211	15	8136	12.8531	0.0950002	0.0486852	0.59402
INTERPRO	IPR004000:Actin/actin-like	5	1.5625	0.00102859	P61161, P60710, Q99JY9, P68033, P68134	313	26	17763	10.9136	0.48031	0.0377696	1.52038
SP_PIR_KEYWORDS	methylated amino acid	3	0.9375	0.0126394	P60710, P68033, P68134	315	10	17854	17.0038	0.970875	0.0772225	15.4648
INTERPRO	IPR004001:Actin, conserved site	3	0.9375	0.0180697	P60710, P68033, P68134	313	12	17763	14.1877	0.999991	0.296324	23.7737
Annotation Cluster 19	Enrichment Score: 2.5094205031195447
Category	Term	Count	%	PValue	Genes	List Total	Pop Hits	Pop Total	Fold Enrichment	Bonferroni	Benjamini	FDR
GOTERM_CC_FAT	GO:0005885~Arp2/3 protein complex	4	1.25	7.55e-05	Q9CPW4, P59999, Q9JM76, Q9CVB6	199	6	12504	41.8894	0.0170715	0.00156413	0.0966398
GOTERM_BP_FAT	GO:0051493~regulation of cytoskeleton organization	10	3.125	9.97e-05	Q5SNZ0, Q99JY9, Q9CPW4, Q8C0W0, A2AF33, Q61166, P18760, A2AF31, Q80TV8, Q9JM76, Q9CVB6, Q9R0P5	256	99	13588	5.36143	0.128632	0.00806677	0.163871
GOTERM_BP_FAT	GO:0032956~regulation of actin cytoskeleton organization	8	2.5	0.000125	Q5SNZ0, Q99JY9, Q9CPW4, Q8C0W0, A2AF33, P18760, A2AF31, Q9JM76, Q9CVB6, Q9R0P5	256	60	13588	7.07708	0.158375	0.00903371	0.205161
GOTERM_BP_FAT	GO:0032970~regulation of actin filament-based process	8	2.5	0.000139	Q5SNZ0, Q99JY9, Q9CPW4, Q8C0W0, A2AF33, P18760, A2AF31, Q9JM76, Q9CVB6, Q9R0P5	256	61	13588	6.96107	0.174442	0.00908684	0.22807
GOTERM_BP_FAT	GO:0008064~regulation of actin polymerization or depolymerization	7	2.1875	0.000328	Q99JY9, Q9CPW4, Q8C0W0, A2AF33, P18760, A2AF31, Q9JM76, Q9CVB6, Q9R0P5	256	50	13588	7.43094	0.363993	0.0166213	0.53758
GOTERM_BP_FAT	GO:0030832~regulation of actin filament length	7	2.1875	0.000366	Q99JY9, Q9CPW4, Q8C0W0, A2AF33, P18760, A2AF31, Q9JM76, Q9CVB6, Q9R0P5	256	51	13588	7.28523	0.396457	0.017261	0.599632
GOTERM_CC_FAT	GO:0015629~actin cytoskeleton	12	3.75	0.00042	Q9QZB9, Q9CPW4, Q8C0W0, A2AF33, A2AF31, P18760, Q9WUB4, Q9JM76, P35235, Q91YM2, P59999, Q9CVB6, P68134, Q9R0P5	199	205	12504	3.6781	0.0912814	0.00733602	0.536039
GOTERM_MF_FAT	GO:0003779~actin binding	16	5	0.000626	Q9CQI3, Q9CQI6, Q9Z2H5, Q9CPW4, Q99JY9, Q8C0W0, A2AF33, P18760, A2AF31, Q9JM76, P61161, Q61234, Q5SNZ0, P68510, Q9QYB8, P59999, Q9CVB6, Q9R0P5	264	288	13288	2.7963	0.244704	0.0146622	0.88423
GOTERM_BP_FAT	GO:0033043~regulation of organelle organization	11	3.4375	0.000655	Q9CPW4, Q99JY9, Q8C0W0, A2AF33, Q61166, Q80TV8, A2AF31, P18760, Q9JM76, Q5SNZ0, P68510, Q9CVB6, Q9R0P5	256	154	13588	3.79129	0.595141	0.0270285	1.07124
GOTERM_BP_FAT	GO:0043254~regulation of protein complex assembly	7	2.1875	0.00134779	Q99JY9, Q9CPW4, Q8C0W0, Q6ZQ38, A2AF33, Q61166, A2AF31, Q9JM76, Q9CVB6	256	65	13588	5.71611	0.844725	0.0454965	2.19408
GOTERM_CC_FAT	GO:0031252~cell leading edge	8	2.5	0.00200391	P49615, P63005, Q5SNZ0, Q99JY9, Q9CPW4, Q9JM76, Q9CVB6, Q5FWK3	199	112	12504	4.48816	0.367041	0.0265442	2.53539
SP_PIR_KEYWORDS	actin-binding	12	3.75	0.00226941	P61161, Q9Z2H5, Q9CQI6, Q61234, Q99JY9, Q9CPW4, Q9QYB8, P59999, P18760, Q9JM76, Q9CVB6, Q9R0P5	315	226	17854	3.00952	0.468267	0.0189578	2.95621
SP_PIR_KEYWORDS	cell projection	11	3.4375	0.0025266	Q62188, P49615, P61161, Q8BWG8, Q5SNZ0, Q99JY9, Q9CPW4, P59999, Q9D394, Q9JM76, Q9CVB6	315	196	17854	3.18098	0.505043	0.0204724	3.28609
GOTERM_BP_FAT	GO:0032271~regulation of protein polymerization	6	1.875	0.00423278	Q99JY9, Q9CPW4, Q8C0W0, A2AF33, Q61166, A2AF31, Q9JM76, Q9CVB6	256	57	13588	5.58717	0.997143	0.102802	6.73951
GOTERM_BP_FAT	GO:0044087~regulation of cellular component biogenesis	7	2.1875	0.00653799	Q99JY9, Q9CPW4, Q8C0W0, Q6ZQ38, A2AF33, Q61166, A2AF31, Q9JM76, Q9CVB6	256	89	13588	4.17468	0.999884	0.14233	10.2281
GOTERM_BP_FAT	GO:0030833~regulation of actin filament polymerization	5	1.5625	0.00987709	Q99JY9, Q9CPW4, Q8C0W0, A2AF33, A2AF31, Q9JM76, Q9CVB6	256	45	13588	5.89757	0.999999	0.187548	15.0645
GOTERM_CC_FAT	GO:0030027~lamellipodium	5	1.5625	0.0175738	P49615, Q5SNZ0, Q99JY9, Q9CPW4, Q9JM76	199	63	12504	4.98684	0.982445	0.115293	20.3071
KEGG_PATHWAY	mmu04666:Fc gamma R-mediated phagocytosis	8	2.5	0.0208912	Q8BZ98, Q9CPW4, Q80XI4, P59999, P18760, Q9JM76, Q9CVB6, Q62077	164	98	5738	2.85615	0.927048	0.252397	21.6352
GOTERM_BP_FAT	GO:0032535~regulation of cellular component size	8	2.5	0.0322643	Q9JLM8, Q99JY9, Q9CPW4, Q8C0W0, A2AF33, P18760, A2AF31, Q9JM76, Q9CVB6, Q9R0P5	256	161	13588	2.63742	1	0.388782	41.6945
GOTERM_BP_FAT	GO:0051495~positive regulation of cytoskeleton organization	3	0.9375	0.0849375	P18760, Q9CVB6, Q9R0P5	256	26	13588	6.1244	1	0.613354	76.7782
KEGG_PATHWAY	mmu04810:Regulation of actin cytoskeleton	10	3.125	0.16334	Q63932, P60710, Q9CPW4, Q9ES28, Q80XI4, P59999, P18760, Q9JM76, Q9CVB6, O70172	164	217	5738	1.61234	1	0.651124	87.2461
GOTERM_BP_FAT	GO:0010638~positive regulation of organelle organization	3	0.9375	0.255235	P18760, Q9CVB6, Q9R0P5	256	52	13588	3.0622	1	0.893121	99.2151
GOTERM_BP_FAT	GO:0051130~positive regulation of cellular component organization	4	1.25	0.402231	Q6ZQ38, P18760, Q9CVB6, Q9R0P5	256	122	13588	1.74027	1	0.965533	99.9789
Annotation Cluster 20	Enrichment Score: 2.492843766675493
Category	Term	Count	%	PValue	Genes	List Total	Pop Hits	Pop Total	Fold Enrichment	Bonferroni	Benjamini	FDR
SP_PIR_KEYWORDS	nadp	10	3.125	0.000929	P54071, Q9DCD0, O88844, Q00612, P19096, Q64105, Q922D8, P48758, Q2TPA8, Q9CY64	315	142	17854	3.9915	0.227671	0.00918416	1.21989
UP_SEQ_FEATURE	binding site:NADP	5	1.5625	0.0011283	P54071, O88844, Q00612, Q64105, Q922D8	315	24	16021	10.5959	0.617384	0.101247	1.73182
UP_SEQ_FEATURE	region of interest:Substrate binding	9	2.8125	0.00322947	Q9CZD3, P54071, O88844, P13707, O55023, P50544, P49442, Q64105, Q922D8	315	125	16021	3.66194	0.936246	0.167661	4.88237
UP_SEQ_FEATURE	nucleotide phosphate-binding region:NADP	5	1.5625	0.0315585	P54071, O88844, Q64105, Q922D8, P48758	315	61	16021	4.16888	1	0.58534	39.1177
Annotation Cluster 21	Enrichment Score: 2.1702320486108255
Category	Term	Count	%	PValue	Genes	List Total	Pop Hits	Pop Total	Fold Enrichment	Bonferroni	Benjamini	FDR
INTERPRO	IPR018316:Tubulin/FtsZ, 2-layer sandwich domain	5	1.5625	0.000294	Q9ERD7, P05213, P99024, P68373, Q9CWF2	313	19	17763	14.9344	0.170454	0.0185141	0.43647
INTERPRO	IPR000217:Tubulin	5	1.5625	0.000362	Q9ERD7, P05213, P99024, P68373, Q9CWF2	313	20	17763	14.1877	0.205776	0.0207267	0.537826
INTERPRO	IPR003008:Tubulin/FtsZ, GTPase domain	5	1.5625	0.000362	Q9ERD7, P05213, P99024, P68373, Q9CWF2	313	20	17763	14.1877	0.205776	0.0207267	0.537826
INTERPRO	IPR017975:Tubulin, conserved site	5	1.5625	0.000752	Q9ERD7, P05213, P99024, P68373, Q9CWF2	313	24	17763	11.8231	0.380088	0.0335788	1.11304
GOTERM_BP_FAT	GO:0051258~protein polymerization	6	1.875	0.000861	Q9ERD7, P05213, P99024, P68373, Q9CWF2, P59999	256	40	13588	7.96172	0.695643	0.0334161	1.4069
GOTERM_BP_FAT	GO:0043623~cellular protein complex assembly	9	2.8125	0.000964	P49615, Q9ERD7, P05213, P99024, P68373, Q9CWF2, P59999, Q8BKC5, Q9JK23	256	108	13588	4.42318	0.736107	0.0344508	1.57428
PIR_SUPERFAMILY	PIRSF002306:tubulin	5	1.5625	0.00150989	Q9ERD7, P05213, P99024, P68373, Q9CWF2	211	20	8136	9.63981	0.274096	0.101276	1.89381
INTERPRO	IPR002453:Beta tubulin	3	0.9375	0.00802928	Q9ERD7, P99024, Q9CWF2	313	8	17763	21.2815	0.994067	0.192357	11.3092
KEGG_PATHWAY	mmu04540:Gap junction	8	2.5	0.0107494	P05132, Q63932, Q9ERD7, P05213, P99024, P68373, Q9CWF2, P68181	164	86	5738	3.25468	0.738193	0.174239	11.7327
GOTERM_BP_FAT	GO:0034621~cellular macromolecular complex subunit organization	11	3.4375	0.0174734	P49615, Q9ERD7, Q8BWY3, P05213, P99024, P68373, Q9CWF2, P59999, Q8BKC5, Q9JK23, Q8BJW6	256	245	13588	2.3831	1	0.286885	25.171
GOTERM_BP_FAT	GO:0034622~cellular macromolecular complex assembly	10	3.125	0.0215004	P49615, Q9ERD7, P05213, P99024, P68373, Q9CWF2, P59999, Q8BKC5, Q9JK23, Q8BJW6	256	217	13588	2.446	1	0.319427	30.0593
GOTERM_BP_FAT	GO:0070271~protein complex biogenesis	10	3.125	0.0277442	P00493, P49615, Q9ERD7, P05213, P99024, P68373, Q9CWF2, P59999, Q8BKC5, Q9JK23	256	227	13588	2.33824	1	0.360215	37.0494
GOTERM_BP_FAT	GO:0006461~protein complex assembly	10	3.125	0.0277442	P00493, P49615, Q9ERD7, P05213, P99024, P68373, Q9CWF2, P59999, Q8BKC5, Q9JK23	256	227	13588	2.33824	1	0.360215	37.0494
GOTERM_BP_FAT	GO:0043933~macromolecular complex subunit organization	13	4.0625	0.0444651	Q8BWY3, P05213, P68373, Q8BKC5, Q8BJW6, P00493, P49615, Q9ERD7, P99024, P08226, Q9CWF2, P59999, Q9JK23	256	367	13588	1.88015	1	0.441	52.6771
INTERPRO	IPR013838:Beta tubulin, autoregulation binding site	3	0.9375	0.0563985	Q9ERD7, P99024, Q9CWF2	313	22	17763	7.73875	1	0.584828	57.8615
GOTERM_BP_FAT	GO:0065003~macromolecular complex assembly	11	3.4375	0.105176	P00493, P49615, Q9ERD7, P05213, P99024, P68373, Q9CWF2, P59999, Q8BKC5, Q9JK23, Q8BJW6	256	338	13588	1.72739	1	0.671127	83.926
GOTERM_MF_FAT	GO:0005198~structural molecule activity	10	3.125	0.534135	O55142, Q9Z2H5, Q9ERD7, P05213, P99024, Q9QYB8, P68373, Q9CWF2, P62754, Q6ZWN5	264	450	13288	1.11852	1	0.988922	99.998
Annotation Cluster 22	Enrichment Score: 2.0959059319972715
Category	Term	Count	%	PValue	Genes	List Total	Pop Hits	Pop Total	Fold Enrichment	Bonferroni	Benjamini	FDR
INTERPRO	IPR011778:D-hydantoinase	3	0.9375	0.00440261	Q62188, P97427, O35098	313	6	17763	28.3754	0.939568	0.130913	6.35754
PIR_SUPERFAMILY	PIRSF001238:cyclic amidohydrolases (dihydroorotase, allantoinase)	3	0.9375	0.00928778	Q62188, P97427, O35098	211	6	8136	19.2796	0.861684	0.326752	11.1368
INTERPRO	IPR006680:Amidohydrolase 1	3	0.9375	0.0126084	Q62188, P97427, O35098	313	10	17763	17.0252	0.999687	0.24291	17.2126
Annotation Cluster 23	Enrichment Score: 2.0791428244397028
Category	Term	Count	%	PValue	Genes	List Total	Pop Hits	Pop Total	Fold Enrichment	Bonferroni	Benjamini	FDR
GOTERM_CC_FAT	GO:0042470~melanosome	7	2.1875	0.00226545	P07901, P11499, Q9WU78, P19096, P80315, P50247, P18242	199	85	12504	5.17458	0.403758	0.0268492	2.86189
GOTERM_CC_FAT	GO:0048770~pigment granule	7	2.1875	0.00226545	P07901, P11499, Q9WU78, P19096, P80315, P50247, P18242	199	85	12504	5.17458	0.403758	0.0268492	2.86189
GOTERM_CC_FAT	GO:0016023~cytoplasmic membrane-bounded vesicle	14	4.375	0.0146253	P84091, P11499, Q9WU78, P80315, Q9CZD3, Q9WVK4, P07901, Q5SNZ0, P17427, Q91V41, P19096, P35282, P50247, P18242	199	414	12504	2.12483	0.965237	0.116986	17.1902
GOTERM_CC_FAT	GO:0031410~cytoplasmic vesicle	16	5	0.0151681	P84091, O88447, P11499, Q9WU78, P80315, Q9CZD3, P35585, Q9WVK4, P07901, Q5SNZ0, P17427, Q91V41, P19096, P35282, P50247, P18242	199	508	12504	1.97903	0.969341	0.109668	17.7723
GOTERM_CC_FAT	GO:0031988~membrane-bounded vesicle	14	4.375	0.0162919	P84091, P11499, Q9WU78, P80315, Q9CZD3, Q9WVK4, P07901, Q5SNZ0, P17427, Q91V41, P19096, P35282, P50247, P18242	199	420	12504	2.09447	0.976368	0.113799	18.9656
GOTERM_CC_FAT	GO:0031982~vesicle	16	5	0.0180645	P84091, O88447, P11499, Q9WU78, P80315, Q9CZD3, P35585, Q9WVK4, P07901, Q5SNZ0, P17427, Q91V41, P19096, P35282, P50247, P18242	199	519	12504	1.93708	0.984336	0.115069	20.8152
Annotation Cluster 24	Enrichment Score: 2.031873627243071
Category	Term	Count	%	PValue	Genes	List Total	Pop Hits	Pop Total	Fold Enrichment	Bonferroni	Benjamini	FDR
GOTERM_MF_FAT	GO:0048037~cofactor binding	13	4.0625	0.00183391	Q61753, Q8CI94, P54071, Q9DCD0, O88844, P13707, P29758, Q9WUB3, Q99LC5, P50544, P19096, Q99K85, P16858	264	226	13288	2.89528	0.560601	0.0366895	2.56893
GOTERM_MF_FAT	GO:0051287~NAD or NADH binding	5	1.5625	0.0109459	Q61753, P54071, O88844, P13707, P16858	264	44	13288	5.7197	0.992779	0.156359	14.4481
GOTERM_MF_FAT	GO:0050662~coenzyme binding	8	2.5	0.0399712	Q61753, P54071, Q9DCD0, O88844, P13707, Q99LC5, P50544, P16858	264	160	13288	2.51667	1	0.359642	43.9175
Annotation Cluster 25	Enrichment Score: 2.022364861548404
Category	Term	Count	%	PValue	Genes	List Total	Pop Hits	Pop Total	Fold Enrichment	Bonferroni	Benjamini	FDR
UP_SEQ_FEATURE	repeat:HEAT 6	5	1.5625	0.00153928	A2AGT5, Q76MZ3, Q6ZQ38, Q8BKC5, Q80TV8	315	26	16021	9.78083	0.730432	0.122864	2.35562
UP_SEQ_FEATURE	repeat:HEAT 5	5	1.5625	0.0026534	A2AGT5, Q76MZ3, Q6ZQ38, Q8BKC5, Q80TV8	315	30	16021	8.47672	0.895758	0.149136	4.02812
UP_SEQ_FEATURE	repeat:HEAT 4	5	1.5625	0.00574456	A2AGT5, Q76MZ3, Q6ZQ38, Q8BKC5, Q80TV8	315	37	16021	6.87302	0.992574	0.23843	8.52929
UP_SEQ_FEATURE	repeat:HEAT 7	4	1.25	0.00763412	A2AGT5, Q76MZ3, Q6ZQ38, Q80TV8	315	21	16021	9.68768	0.998529	0.278251	11.1827
INTERPRO	IPR011989:Armadillo-like helical	8	2.5	0.00811827	Q8BNU0, A2AGT5, Q76MZ3, P17427, Q6ZQ38, Q8BKC5, Q80TV8, O35344	313	130	17763	3.49236	0.994396	0.187282	11.4276
UP_SEQ_FEATURE	repeat:HEAT 3	5	1.5625	0.00828699	A2AGT5, Q76MZ3, Q6ZQ38, Q8BKC5, Q80TV8	315	41	16021	6.20248	0.99916	0.286248	12.0826
INTERPRO	IPR000357:HEAT	5	1.5625	0.00990154	A2AGT5, Q76MZ3, Q6ZQ38, Q8BKC5, Q80TV8	313	48	17763	5.91154	0.998216	0.208954	13.7689
UP_SEQ_FEATURE	repeat:HEAT 2	5	1.5625	0.0143159	A2AGT5, Q76MZ3, Q6ZQ38, Q8BKC5, Q80TV8	315	48	16021	5.29795	0.999995	0.387886	19.9993
UP_SEQ_FEATURE	repeat:HEAT 1	5	1.5625	0.0143159	A2AGT5, Q76MZ3, Q6ZQ38, Q8BKC5, Q80TV8	315	48	16021	5.29795	0.999995	0.387886	19.9993
UP_SEQ_FEATURE	repeat:HEAT 10	3	0.9375	0.0221983	A2AGT5, Q76MZ3, Q6ZQ38	315	12	16021	12.7151	1	0.494532	29.3463
UP_SEQ_FEATURE	repeat:HEAT 9	3	0.9375	0.0258992	A2AGT5, Q76MZ3, Q6ZQ38	315	13	16021	11.737	1	0.524959	33.3731
UP_SEQ_FEATURE	repeat:HEAT 8	3	0.9375	0.0383423	A2AGT5, Q76MZ3, Q6ZQ38	315	16	16021	9.53631	1	0.646449	45.393
Annotation Cluster 26	Enrichment Score: 1.9956475496997037
Category	Term	Count	%	PValue	Genes	List Total	Pop Hits	Pop Total	Fold Enrichment	Bonferroni	Benjamini	FDR
INTERPRO	IPR003959:ATPase, AAA-type, core	7	2.1875	0.000145	P60122, Q3UMC0, Q01853, Q8VEJ9, Q9WTM5, O88685, Q9D3R6	313	46	17763	8.63599	0.088161	0.0114702	0.215796
INTERPRO	IPR003960:ATPase, AAA-type, conserved site	4	1.25	0.0167755	Q3UMC0, Q01853, Q8VEJ9, O88685	313	31	17763	7.32268	0.999979	0.285549	22.2643
SMART	SM00382:AAA	6	1.875	0.0443972	P60122, Q3UMC0, Q01853, Q8VEJ9, Q9WTM5, O88685	129	138	9131	3.07752	0.987785	0.329988	39.4173
INTERPRO	IPR003593:ATPase, AAA+ type, core	6	1.875	0.0963174	P60122, Q3UMC0, Q01853, Q8VEJ9, Q9WTM5, O88685	313	138	17763	2.46743	1	0.738657	77.8584
Annotation Cluster 27	Enrichment Score: 1.9779248316919107
Category	Term	Count	%	PValue	Genes	List Total	Pop Hits	Pop Total	Fold Enrichment	Bonferroni	Benjamini	FDR
GOTERM_CC_FAT	GO:0030119~AP-type membrane coat adaptor complex	5	1.5625	0.000594	P35585, P17427, P84091, Q8BMI3, Q8R0H9	199	25	12504	12.5668	0.126786	0.00899762	0.758384
GOTERM_CC_FAT	GO:0030131~clathrin adaptor complex	5	1.5625	0.000594	P35585, P17427, P84091, Q8BMI3, Q8R0H9	199	25	12504	12.5668	0.126786	0.00899762	0.758384
GOTERM_CC_FAT	GO:0030118~clathrin coat	5	1.5625	0.00195016	P35585, P17427, P84091, Q8BMI3, Q8R0H9	199	34	12504	9.24032	0.359221	0.0274336	2.46817
SMART	SM00809:Alpha_adaptinC2	3	0.9375	0.00658137	P17427, Q8BMI3, Q8R0H9	129	9	9131	23.5943	0.472973	0.10125	7.02781
INTERPRO	IPR008152:Clathrin adaptor, alpha/beta/gamma-adaptin, appendage, Ig-like subdomain	3	0.9375	0.0102043	P17427, Q8BMI3, Q8R0H9	313	9	17763	18.9169	0.998531	0.207825	14.1605
GOTERM_CC_FAT	GO:0048475~coated membrane	5	1.5625	0.0133005	P35585, P17427, P84091, Q8BMI3, Q8R0H9	199	58	12504	5.41674	0.952776	0.110786	15.7534
GOTERM_CC_FAT	GO:0030117~membrane coat	5	1.5625	0.0133005	P35585, P17427, P84091, Q8BMI3, Q8R0H9	199	58	12504	5.41674	0.952776	0.110786	15.7534
GOTERM_CC_FAT	GO:0044431~Golgi apparatus part	6	1.875	0.291033	Q9EPN1, P35585, Q8BMI3, Q91V41, P35282, Q8R0H9	199	227	12504	1.66082	1	0.700744	98.7764
KEGG_PATHWAY	mmu04142:Lysosome	4	1.25	0.66313	P35585, Q8BMI3, Q8R0H9, P18242	164	119	5738	1.17606	1	0.962773	99.9997
Annotation Cluster 28	Enrichment Score: 1.9333750479147958
Category	Term	Count	%	PValue	Genes	List Total	Pop Hits	Pop Total	Fold Enrichment	Bonferroni	Benjamini	FDR
GOTERM_BP_FAT	GO:0046364~monosaccharide biosynthetic process	5	1.5625	0.00255857	Q9CYR6, Q9DCD0, P13707, Q00612, Q9Z2M7	256	31	13588	8.56099	0.970926	0.0710556	4.12648
GOTERM_BP_FAT	GO:0046165~alcohol biosynthetic process	5	1.5625	0.00491915	Q9CYR6, Q9DCD0, P13707, Q00612, Q9Z2M7	256	37	13588	7.17272	0.998897	0.110784	7.79131
GOTERM_BP_FAT	GO:0034637~cellular carbohydrate biosynthetic process	5	1.5625	0.0207658	Q9CYR6, Q9DCD0, P13707, Q00612, Q9Z2M7	256	56	13588	4.73912	1	0.313643	29.1906
GOTERM_BP_FAT	GO:0016051~carbohydrate biosynthetic process	5	1.5625	0.0706747	Q9CYR6, Q9DCD0, P13707, Q00612, Q9Z2M7	256	83	13588	3.19748	1	0.55794	70.0509
Annotation Cluster 29	Enrichment Score: 1.9268806142170452
Category	Term	Count	%	PValue	Genes	List Total	Pop Hits	Pop Total	Fold Enrichment	Bonferroni	Benjamini	FDR
SP_PIR_KEYWORDS	cAMP binding	4	1.25	5.25e-05	P05132, P12367, P31324, P68181	315	5	17854	45.3435	0.0144866	0.00081	0.069305
SP_PIR_KEYWORDS	phosphotransferase	9	2.8125	0.00157972	P05132, P49615, P52480, P12367, P31324, P47857, Q03141, P08414, P68181	315	124	17854	4.11382	0.355647	0.0136408	2.06645
KEGG_PATHWAY	mmu04910:Insulin signaling pathway	11	3.4375	0.00563348	Q8CI94, P05132, Q9WV60, Q63932, Q9WUB3, P12367, Q921J2, P31324, P62754, P19096, P68181	164	138	5738	2.78888	0.503676	0.130733	6.31538
GOTERM_CC_FAT	GO:0005952~cAMP-dependent protein kinase complex	3	0.9375	0.00656048	P12367, P31324, P68181	199	8	12504	23.5628	0.77703	0.0659398	8.08146
BIOCARTA	m_akap13Pathway:Rho-Selective Guanine Exchange Factor AKAP13 Mediates Stress Fiber Formation	3	0.9375	0.0114138	P05132, P12367, P31324	35	6	1171	16.7286	0.726696	0.726696	12.2203
SP_PIR_KEYWORDS	camp	4	1.25	0.0127502	P05132, P12367, P31324, P68181	315	28	17854	8.09705	0.97177	0.0762138	15.59
BIOCARTA	m_akap95Pathway:AKAP95 role in mitosis and chromosome dynamics	3	0.9375	0.0259329	P05132, P12367, P31324	35	9	1171	11.1524	0.94865	0.773394	25.7948
BIOCARTA	m_akapCentrosomePathway:Protein Kinase A at the Centrosome	3	0.9375	0.0522549	P05132, P12367, P31324	35	13	1171	7.72088	0.997676	0.780449	45.6313
SP_PIR_KEYWORDS	heterotetramer	4	1.25	0.197366	P05132, P12367, P31324, P68181	315	87	17854	2.60595	1	0.577196	94.5186
KEGG_PATHWAY	mmu04210:Apoptosis	4	1.25	0.451469	P05132, P12367, P31324, P68181	164	87	5738	1.60863	1	0.89528	99.9026
Annotation Cluster 30	Enrichment Score: 1.8873576983403901
Category	Term	Count	%	PValue	Genes	List Total	Pop Hits	Pop Total	Fold Enrichment	Bonferroni	Benjamini	FDR
UP_SEQ_FEATURE	active site:Glycyl thioester intermediate	8	2.5	0.000183	P62838, P61082, O08759, Q9Z1F9, Q8C878, P46935, Q9CR09, Q6ZPJ3	315	61	16021	6.67021	0.144233	0.0256255	0.28283
GOTERM_MF_FAT	GO:0016879~ligase activity, forming carbon-nitrogen bonds	12	3.75	0.00161285	P62838, Q3THK7, P61082, O08759, Q8C878, O09172, P46935, P46664, Q9DCL9, O88738, Q922D8, Q6ZPJ3	264	193	13288	3.12953	0.514773	0.033849	2.26254
GOTERM_BP_FAT	GO:0070647~protein modification by small protein conjugation or removal	8	2.5	0.00342125	P61082, O08759, Q8C878, P46935, Q6ZQ38, Q9R0P9, O88738, Q8R050	256	104	13588	4.08293	0.991199	0.0886251	5.48138
GOTERM_BP_FAT	GO:0032446~protein modification by small protein conjugation	7	2.1875	0.00364988	P61082, O08759, Q8C878, P46935, Q6ZQ38, O88738, Q8R050	256	79	13588	4.70312	0.993589	0.0908793	5.83744
GOTERM_MF_FAT	GO:0016881~acid-amino acid ligase activity	9	2.8125	0.0175206	P62838, P61082, O08759, Q8C878, O09172, P46935, Q9DCL9, O88738, Q6ZPJ3	264	166	13288	2.72892	0.999636	0.207772	22.1673
SMART	SM00212:UBCc	4	1.25	0.0207564	P62838, P61082, O88738, Q6ZPJ3	129	42	9131	6.74123	0.869262	0.224556	20.6634
GOTERM_BP_FAT	GO:0016567~protein ubiquitination	5	1.5625	0.0352971	O08759, P46935, Q6ZQ38, O88738, Q8R050	256	66	13588	4.02107	1	0.406894	44.6284
INTERPRO	IPR000608:Ubiquitin-conjugating enzyme, E2	4	1.25	0.0372371	P62838, P61082, O88738, Q6ZPJ3	313	42	17763	5.40484	1	0.461434	43.1602
KEGG_PATHWAY	mmu04120:Ubiquitin mediated proteolysis	9	2.8125	0.0390605	P62838, P61082, O08759, Q9Z1F9, Q8C878, P46935, O88738, Q9R1T2, Q6ZPJ3	164	136	5738	2.31537	0.99285	0.33749	36.8776
GOTERM_MF_FAT	GO:0004842~ubiquitin-protein ligase activity	6	1.875	0.0554988	P62838, P61082, O08759, P46935, O88738, Q6ZPJ3	264	104	13288	2.90385	1	0.440865	55.4936
INTERPRO	IPR016135:Ubiquitin-conjugating enzyme/RWD-like	4	1.25	0.0574646	P62838, P61082, O88738, Q6ZPJ3	313	50	17763	4.54006	1	0.58328	58.5648
GOTERM_MF_FAT	GO:0019787~small conjugating protein ligase activity	6	1.875	0.102408	P62838, P61082, O08759, P46935, O88738, Q6ZPJ3	264	125	13288	2.416	1	0.605762	78.3849
Annotation Cluster 31	Enrichment Score: 1.786458092766276
Category	Term	Count	%	PValue	Genes	List Total	Pop Hits	Pop Total	Fold Enrichment	Bonferroni	Benjamini	FDR
INTERPRO	IPR002198:Short-chain dehydrogenase/reductase SDR	6	1.875	0.00529815	O08756, P51660, P19096, Q64105, P48758, Q2TPA8	313	64	17763	5.32039	0.965904	0.142361	7.60369
INTERPRO	IPR002347:Glucose/ribitol dehydrogenase	5	1.5625	0.016766	O08756, P51660, Q64105, P48758, Q2TPA8	313	56	17763	5.06704	0.999979	0.293116	22.253
PIR_SUPERFAMILY	PIRSF000092:short-chain dehydrogenase	3	0.9375	0.0492122	O08756, Q64105, P48758	211	14	8136	8.26269	0.999977	0.783107	47.1943
Annotation Cluster 32	Enrichment Score: 1.741907343256115
Category	Term	Count	%	PValue	Genes	List Total	Pop Hits	Pop Total	Fold Enrichment	Bonferroni	Benjamini	FDR
GOTERM_CC_FAT	GO:0043005~neuron projection	13	4.0625	0.000533	Q8CI94, Q62188, O70589, P97427, O88447, P49443, P33175, Q9WV60, P49615, Q9ERD7, Q61768, P84086, Q9R0P9	199	245	12504	3.33406	0.114453	0.00864451	0.680193
GOTERM_CC_FAT	GO:0030425~dendrite	5	1.5625	0.0971245	Q9WV60, P49615, O70589, P97427, P84086	199	110	12504	2.8561	1	0.397345	72.9651
GOTERM_CC_FAT	GO:0043025~cell soma	5	1.5625	0.114881	Q9WV60, P49615, P97427, P84086, Q9R0P9	199	117	12504	2.68522	1	0.439909	79.0353
Annotation Cluster 33	Enrichment Score: 1.734468873938395
Category	Term	Count	%	PValue	Genes	List Total	Pop Hits	Pop Total	Fold Enrichment	Bonferroni	Benjamini	FDR
UP_SEQ_FEATURE	active site:Glycyl thioester intermediate	8	2.5	0.000183	P62838, P61082, O08759, Q9Z1F9, Q8C878, P46935, Q9CR09, Q6ZPJ3	315	61	16021	6.67021	0.144233	0.0256255	0.28283
GOTERM_BP_FAT	GO:0009057~macromolecule catabolic process	22	6.875	0.0115799	Q8VBW6, P62838, O08759, Q9WUB3, Q01853, Q8C878, Q7TQI3, P46935, Q6ZQ38, Q9CR09, P49615, P61082, Q9Z1F9, O35593, P08226, Q9CX34, Q9R0P9, Q9R1T2, O88685, Q6ZPJ3, Q9CXW3, O88696	256	654	13588	1.7855	1	0.213432	17.4355
SP_PIR_KEYWORDS	ubl conjugation pathway	17	5.3125	0.0121015	Q8VBW6, P62838, O08759, Q01853, Q8C878, Q7TQI3, P46935, Q6ZQ38, Q9CR09, P61082, Q9Z1F9, O35593, Q9CX34, Q9R0P9, Q9R1T2, Q6ZPJ3, Q9CXW3	315	484	17854	1.9908	0.966114	0.0756967	14.8545
GOTERM_BP_FAT	GO:0030163~protein catabolic process	19	5.9375	0.017471	Q8VBW6, P62838, O08759, Q01853, Q8C878, Q7TQI3, P46935, Q6ZQ38, Q9CR09, P61082, Q9Z1F9, O35593, Q9CX34, Q9R0P9, Q9R1T2, O88685, Q6ZPJ3, Q9CXW3, O88696	256	556	13588	1.81382	1	0.290239	25.168
GOTERM_BP_FAT	GO:0051603~proteolysis involved in cellular protein catabolic process	18	5.625	0.023975	Q8VBW6, P62838, O08759, Q01853, Q8C878, Q7TQI3, P46935, Q6ZQ38, Q9CR09, P61082, Q9Z1F9, O35593, Q9CX34, Q9R0P9, Q9R1T2, Q6ZPJ3, Q9CXW3, O88696	256	534	13588	1.78915	1	0.338826	32.9126
GOTERM_BP_FAT	GO:0044257~cellular protein catabolic process	18	5.625	0.0249034	Q8VBW6, P62838, O08759, Q01853, Q8C878, Q7TQI3, P46935, Q6ZQ38, Q9CR09, P61082, Q9Z1F9, O35593, Q9CX34, Q9R0P9, Q9R1T2, Q6ZPJ3, Q9CXW3, O88696	256	537	13588	1.77916	1	0.342693	33.9547
GOTERM_BP_FAT	GO:0019941~modification-dependent protein catabolic process	17	5.3125	0.0302894	Q8VBW6, P62838, O08759, Q01853, Q8C878, Q7TQI3, P46935, Q6ZQ38, Q9CR09, P61082, Q9Z1F9, O35593, Q9CX34, Q9R0P9, Q9R1T2, Q6ZPJ3, Q9CXW3	256	508	13588	1.77624	1	0.37622	39.706
GOTERM_BP_FAT	GO:0043632~modification-dependent macromolecule catabolic process	17	5.3125	0.0302894	Q8VBW6, P62838, O08759, Q01853, Q8C878, Q7TQI3, P46935, Q6ZQ38, Q9CR09, P61082, Q9Z1F9, O35593, Q9CX34, Q9R0P9, Q9R1T2, Q6ZPJ3, Q9CXW3	256	508	13588	1.77624	1	0.37622	39.706
GOTERM_BP_FAT	GO:0044265~cellular macromolecule catabolic process	19	5.9375	0.0385147	Q8VBW6, P62838, O08759, Q01853, Q8C878, Q7TQI3, P46935, Q6ZQ38, Q9CR09, P61082, Q9Z1F9, O35593, P08226, Q9CX34, Q9R0P9, Q9R1T2, Q6ZPJ3, Q9CXW3, O88696	256	609	13588	1.65597	1	0.421826	47.5893
KEGG_PATHWAY	mmu04120:Ubiquitin mediated proteolysis	9	2.8125	0.0390605	P62838, P61082, O08759, Q9Z1F9, Q8C878, P46935, O88738, Q9R1T2, Q6ZPJ3	164	136	5738	2.31537	0.99285	0.33749	36.8776
GOTERM_BP_FAT	GO:0006508~proteolysis	24	7.5	0.225704	Q8VBW6, Q11011, P62838, O08759, Q9JHR7, Q01853, Q6P1B1, Q8C878, Q7TQI3, P46935, Q6ZQ38, Q9CR09, P61082, Q9Z1F9, O35593, Q9CX34, Q91YP2, Q9R0P9, Q9R1T2, Q6ZPJ3, Q9CXW3, P24527, P18242, O88696	256	1034	13588	1.23199	1	0.877879	98.512
Annotation Cluster 34	Enrichment Score: 1.7269310901737691
Category	Term	Count	%	PValue	Genes	List Total	Pop Hits	Pop Total	Fold Enrichment	Bonferroni	Benjamini	FDR
GOTERM_CC_FAT	GO:0030863~cortical cytoskeleton	5	1.5625	0.00464626	P60710, Q02357, Q61166, P18760, Q9R0P5	199	43	12504	7.3063	0.654172	0.051706	5.78799
GOTERM_CC_FAT	GO:0044448~cell cortex part	5	1.5625	0.0284555	P60710, Q02357, Q61166, P18760, Q9R0P5	199	73	12504	4.30371	0.998615	0.171432	30.898
GOTERM_CC_FAT	GO:0005938~cell cortex	6	1.875	0.0498812	P60710, Q02357, Q61166, P18760, Q80TV8, Q9R0P5	199	126	12504	2.9921	0.999991	0.258542	48.0601
Annotation Cluster 35	Enrichment Score: 1.6054980300463793
Category	Term	Count	%	PValue	Genes	List Total	Pop Hits	Pop Total	Fold Enrichment	Bonferroni	Benjamini	FDR
SP_PIR_KEYWORDS	blocked amino end	6	1.875	0.00019	P05132, P60710, P61205, P84084, P84078, P68181	315	31	17854	10.9702	0.05151	0.00240093	0.250936
SP_PIR_KEYWORDS	myristylation	5	1.5625	0.000638	P05132, P61205, P84084, P84078, P68181	315	23	17854	12.3216	0.162603	0.00680204	0.839552
SP_PIR_KEYWORDS	nucleotide binding	7	2.1875	0.000898	P28740, Q61655, P61205, Q01853, P84084, P84078, P60843	315	64	17854	6.19931	0.220996	0.00920694	1.17949
SP_PIR_KEYWORDS	P-loop	7	2.1875	0.000975	P28740, Q61655, P61205, Q01853, P84084, P84078, P60843	315	65	17854	6.10393	0.237495	0.00930628	1.27995
SMART	SM00177:ARF	3	0.9375	0.0375131	P61205, P84084, P84078	129	22	9131	9.65222	0.975492	0.337733	34.423
SP_PIR_KEYWORDS	myristate	6	1.875	0.0434265	P05132, P62748, P61205, P84084, P84078, P68181	315	109	17854	3.11997	0.999996	0.20775	44.3669
INTERPRO	IPR006688:ADP-ribosylation factor	3	0.9375	0.0563985	P61205, P84084, P84078	313	22	17763	7.73875	1	0.584828	57.8615
UP_SEQ_FEATURE	lipid moiety-binding region:N-myristoyl glycine	6	1.875	0.0574513	P05132, P62748, P61205, P84084, P84078, P68181	315	106	16021	2.87889	1	0.772574	59.9723
INTERPRO	IPR006689:ARF/SAR superfamily	3	0.9375	0.0970271	P61205, P84084, P84078	313	30	17763	5.67508	1	0.734126	78.1158
PIR_SUPERFAMILY	PIRSF001711:ADP-ribosylation factor	3	0.9375	0.153124	P61205, P84084, P84078	211	27	8136	4.28436	1	0.987776	87.7914
SP_PIR_KEYWORDS	er-golgi transport	3	0.9375	0.405978	P61205, P84084, P84078	315	79	17854	2.15238	1	0.832633	99.8971
SP_PIR_KEYWORDS	lipoprotein	12	3.75	0.463198	P05132, P62748, Q921J2, P61205, Q9QYJ0, P08226, Q02357, Q91V41, P84084, P84078, P35282, P68181	315	589	17854	1.15476	1	0.869282	99.973
SP_PIR_KEYWORDS	golgi apparatus	8	2.5	0.857975	P35585, P61205, Q8BMI3, P84084, Q6IR34, P84078, P35282, Q8R0H9	315	553	17854	0.819955	1	0.995356	100
Annotation Cluster 36	Enrichment Score: 1.5736159579235955
Category	Term	Count	%	PValue	Genes	List Total	Pop Hits	Pop Total	Fold Enrichment	Bonferroni	Benjamini	FDR
GOTERM_BP_FAT	GO:0006790~sulfur metabolic process	7	2.1875	0.00848149	Q61753, O88844, O09172, Q00612, Q8JZL3, Q922D8, P50247	256	94	13588	3.95263	0.999992	0.172813	13.0736
GOTERM_BP_FAT	GO:0006979~response to oxidative stress	6	1.875	0.0238136	O08709, O88844, Q99LX0, O09172, P08226, Q00612	256	87	13588	3.66056	1	0.340357	32.7299
GOTERM_BP_FAT	GO:0006518~peptide metabolic process	4	1.25	0.0340131	O88844, Q9JHR7, O09172, Q00612	256	38	13588	5.58717	1	0.398542	43.4036
GOTERM_BP_FAT	GO:0006749~glutathione metabolic process	3	0.9375	0.0738912	O88844, O09172, Q00612	256	24	13588	6.63477	1	0.571765	71.7111
Annotation Cluster 37	Enrichment Score: 1.5108302759131709
Category	Term	Count	%	PValue	Genes	List Total	Pop Hits	Pop Total	Fold Enrichment	Bonferroni	Benjamini	FDR
GOTERM_CC_FAT	GO:0000502~proteasome complex	5	1.5625	0.0133005	O08759, O35593, Q99JI4, P14685, O88685	199	58	12504	5.41674	0.952776	0.110786	15.7534
SP_PIR_KEYWORDS	proteasome	5	1.5625	0.014897	O08759, O35593, Q99JI4, P14685, O88685	315	54	17854	5.24809	0.984587	0.0867147	17.9824
KEGG_PATHWAY	mmu03050:Proteasome	4	1.25	0.148096	O35593, Q99JI4, P14685, O88685	164	47	5738	2.97769	1	0.629812	84.2895
Annotation Cluster 38	Enrichment Score: 1.5084612120032999
Category	Term	Count	%	PValue	Genes	List Total	Pop Hits	Pop Total	Fold Enrichment	Bonferroni	Benjamini	FDR
GOTERM_MF_FAT	GO:0008017~microtubule binding	8	2.5	0.000192	A2AGT5, P63005, Q5SNZ0, Q8R001, Q61768, Q61166, Q80TV8, O88485	264	61	13288	6.60109	0.0826268	0.00506015	0.272556
GOTERM_MF_FAT	GO:0015631~tubulin binding	8	2.5	0.00075	A2AGT5, P63005, Q5SNZ0, Q8R001, Q61768, Q61166, Q80TV8, O88485	264	76	13288	5.29825	0.285495	0.0166678	1.05823
GOTERM_BP_FAT	GO:0051301~cell division	12	3.75	0.0172219	P49615, A2AGT5, P63005, P60122, Q8R001, Q8VEJ9, Q9WU78, Q61166, P18760, Q80TV8, Q7TPM6, Q9R0P5	256	281	13588	2.26668	1	0.293682	24.8552
GOTERM_BP_FAT	GO:0007067~mitosis	9	2.8125	0.0270446	A2AGT5, Q9ERD7, P63005, P60122, Q8R001, P62754, Q61166, Q80TV8, Q7TPM6	256	190	13588	2.51423	1	0.362849	36.3002
GOTERM_BP_FAT	GO:0000280~nuclear division	9	2.8125	0.0270446	A2AGT5, Q9ERD7, P63005, P60122, Q8R001, P62754, Q61166, Q80TV8, Q7TPM6	256	190	13588	2.51423	1	0.362849	36.3002
GOTERM_BP_FAT	GO:0000087~M phase of mitotic cell cycle	9	2.8125	0.0302263	A2AGT5, Q9ERD7, P63005, P60122, Q8R001, P62754, Q61166, Q80TV8, Q7TPM6	256	194	13588	2.46239	1	0.378893	39.6415
GOTERM_BP_FAT	GO:0048285~organelle fission	9	2.8125	0.0326821	A2AGT5, Q9ERD7, P63005, P60122, Q8R001, P62754, Q61166, Q80TV8, Q7TPM6	256	197	13588	2.42489	1	0.389465	42.1071
SP_PIR_KEYWORDS	cell division	10	3.125	0.037646	P49615, A2AGT5, P63005, P60122, Q8R001, Q8VEJ9, Q9WU78, Q61166, Q80TV8, Q7TPM6	315	256	17854	2.21404	0.999977	0.195639	39.7591
GOTERM_BP_FAT	GO:0007049~cell cycle	19	5.9375	0.0393503	Q8VBW6, P63005, Q8R001, Q9R0Y5, Q8C878, Q8VEJ9, P62754, Q61166, Q9WU78, Q80TV8, Q61753, Q9WV60, P49615, A2AGT5, Q9ERD7, P60122, P99024, Q7TPM6, Q8K3H0	256	611	13588	1.65055	1	0.425588	48.3336
SP_PIR_KEYWORDS	mitosis	8	2.5	0.0393586	A2AGT5, P60710, P63005, P60122, Q8R001, Q61166, Q80TV8, Q7TPM6	315	179	17854	2.53316	0.999986	0.200091	41.1598
GOTERM_BP_FAT	GO:0000278~mitotic cell cycle	10	3.125	0.041126	A2AGT5, Q9ERD7, P63005, P60122, Q8C878, Q8R001, P62754, Q61166, Q80TV8, Q7TPM6	256	244	13588	2.17533	1	0.427449	49.8822
GOTERM_CC_FAT	GO:0005813~centrosome	7	2.1875	0.0421647	P28740, P63005, Q9WU78, Q61166, P11983, Q80TV8, Q7TPM6	199	160	12504	2.74899	0.999946	0.233149	42.393
GOTERM_BP_FAT	GO:0022402~cell cycle process	13	4.0625	0.0672893	P63005, Q9R0Y5, Q8R001, P62754, Q61166, Q80TV8, Q61753, Q9WV60, A2AGT5, Q9ERD7, P60122, P99024, Q7TPM6	256	393	13588	1.75576	1	0.54844	68.2048
GOTERM_CC_FAT	GO:0005815~microtubule organizing center	7	2.1875	0.0807329	P28740, P63005, Q9WU78, Q61166, P11983, Q80TV8, Q7TPM6	199	189	12504	2.32719	1	0.35351	65.9622
GOTERM_BP_FAT	GO:0000279~M phase	10	3.125	0.0863952	A2AGT5, Q9ERD7, P63005, P60122, P99024, Q8R001, P62754, Q61166, Q80TV8, Q7TPM6	256	283	13588	1.87555	1	0.617058	77.3793
SP_PIR_KEYWORDS	cell cycle	13	4.0625	0.0975617	Q8VBW6, P49615, A2AGT5, P63005, P60122, Q8C878, Q8R001, Q8VEJ9, Q9WU78, Q61166, Q80TV8, Q7TPM6, Q8K3H0	315	447	17854	1.64839	1	0.359757	74.2269
GOTERM_BP_FAT	GO:0022403~cell cycle phase	10	3.125	0.1636	A2AGT5, Q9ERD7, P63005, P60122, P99024, Q8R001, P62754, Q61166, Q80TV8, Q7TPM6	256	328	13588	1.61824	1	0.794333	94.7062
GOTERM_CC_FAT	GO:0005819~spindle	3	0.9375	0.517532	P63005, Q61166, Q80TV8	199	109	12504	1.72938	1	0.90054	99.9911
Annotation Cluster 39	Enrichment Score: 1.5044267515802676
Category	Term	Count	%	PValue	Genes	List Total	Pop Hits	Pop Total	Fold Enrichment	Bonferroni	Benjamini	FDR
GOTERM_MF_FAT	GO:0008601~protein phosphatase type 2A regulator activity	3	0.9375	0.0190783	Q91V89, P58389, Q61151	264	11	13288	13.7273	0.999821	0.218517	23.8987
GOTERM_MF_FAT	GO:0019888~protein phosphatase regulator activity	4	1.25	0.036326	Q91V89, P58389, Q9DCL8, Q61151	264	37	13288	5.44144	1	0.33928	40.8217
GOTERM_MF_FAT	GO:0019208~phosphatase regulator activity	4	1.25	0.044255	Q91V89, P58389, Q9DCL8, Q61151	264	40	13288	5.03333	1	0.382958	47.3631
Annotation Cluster 40	Enrichment Score: 1.499197101509902
Category	Term	Count	%	PValue	Genes	List Total	Pop Hits	Pop Total	Fold Enrichment	Bonferroni	Benjamini	FDR
GOTERM_CC_FAT	GO:0008287~protein serine/threonine phosphatase complex	5	1.5625	0.00195016	Q91V89, Q76MZ3, P49443, Q61151, P36993	199	34	12504	9.24032	0.359221	0.0274336	2.46817
GOTERM_CC_FAT	GO:0000159~protein phosphatase type 2A complex	3	0.9375	0.0173496	Q91V89, Q76MZ3, Q61151	199	13	12504	14.5002	0.981508	0.117239	20.074
KEGG_PATHWAY	mmu04310:Wnt signaling pathway	8	2.5	0.130578	Q91V89, P05132, Q9WV60, Q76MZ3, P60122, Q61151, Q9CXW3, P68181	164	149	5738	1.87854	1	0.618613	80.1267
KEGG_PATHWAY	mmu04114:Oocyte meiosis	6	1.875	0.228024	Q91V89, P05132, Q76MZ3, P68510, Q61151, P68181	164	115	5738	1.82545	1	0.737405	94.9637
Annotation Cluster 41	Enrichment Score: 1.4818256195665096
Category	Term	Count	%	PValue	Genes	List Total	Pop Hits	Pop Total	Fold Enrichment	Bonferroni	Benjamini	FDR
SMART	SM00072:GuKc	4	1.25	0.00493974	O70589, Q64520, O88910, Q9JLB0	129	25	9131	11.3253	0.381429	0.0915982	5.3182
INTERPRO	IPR008144:Guanylate kinase	4	1.25	0.00732592	O70589, Q64520, O88910, Q9JLB0	313	23	17763	9.8697	0.990688	0.183986	10.3684
UP_SEQ_FEATURE	domain:L27 2	3	0.9375	0.00753446	O70589, O88910, Q9JLB0	315	7	16021	21.7973	0.998397	0.287334	11.0446
UP_SEQ_FEATURE	domain:L27 1	3	0.9375	0.00753446	O70589, O88910, Q9JLB0	315	7	16021	21.7973	0.998397	0.287334	11.0446
UP_SEQ_FEATURE	domain:Guanylate kinase-like	4	1.25	0.00871302	O70589, Q64520, O88910, Q9JLB0	315	22	16021	9.24733	0.999417	0.28717	12.6652
INTERPRO	IPR008145:Guanylate kinase/L-type calcium channel region	4	1.25	0.00927184	O70589, Q64520, O88910, Q9JLB0	313	25	17763	9.08013	0.997327	0.203766	12.9488
INTERPRO	IPR014775:L27, C-terminal	3	0.9375	0.0126084	O70589, O88910, Q9JLB0	313	10	17763	17.0252	0.999687	0.24291	17.2126
SMART	SM00569:L27	3	0.9375	0.0137467	O70589, O88910, Q9JLB0	129	13	9131	16.3345	0.738856	0.174538	14.1661
INTERPRO	IPR004172:L27	3	0.9375	0.0211102	O70589, O88910, Q9JLB0	313	13	17763	13.0963	0.999999	0.329085	27.213
SMART	SM00228:PDZ	6	1.875	0.0568069	B2RUJ5, O70589, O88910, Q61234, Q69ZS0, Q9JLB0	129	148	9131	2.86958	0.996562	0.376713	47.5554
SMART	SM00326:SH3	7	2.1875	0.0759725	O70589, O88910, Q9ES28, Q812A2, Q9JLB0, Q0KL02, Q62077	129	211	9131	2.34825	0.999531	0.421577	58.1871
UP_SEQ_FEATURE	domain:SH3	7	2.1875	0.101709	O70589, O88910, Q9ES28, Q812A2, Q9JLB0, Q0KL02, Q62077	315	163	16021	2.18419	1	0.892076	80.9829
INTERPRO	IPR001478:PDZ/DHR/GLGF	6	1.875	0.119913	B2RUJ5, O70589, O88910, Q61234, Q69ZS0, Q9JLB0	313	148	17763	2.30071	1	0.803045	85.0667
SP_PIR_KEYWORDS	sh3 domain	7	2.1875	0.152256	O70589, O88910, Q9ES28, Q812A2, Q9JLB0, Q0KL02, Q62077	315	204	17854	1.94488	1	0.48598	88.714
INTERPRO	IPR001452:Src homology-3 domain	7	2.1875	0.166928	O70589, O88910, Q9ES28, Q812A2, Q9JLB0, Q0KL02, Q62077	313	211	17763	1.88273	1	0.897467	93.4052
INTERPRO	IPR011511:Variant SH3	3	0.9375	0.277717	O70589, O88910, Q9JLB0	313	59	17763	2.88563	1	0.966361	99.2119
UP_SEQ_FEATURE	domain:PDZ	4	1.25	0.285506	O70589, O88910, Q61234, Q9JLB0	315	95	16021	2.14149	1	0.996726	99.4496
Annotation Cluster 42	Enrichment Score: 1.4265355666031516
Category	Term	Count	%	PValue	Genes	List Total	Pop Hits	Pop Total	Fold Enrichment	Bonferroni	Benjamini	FDR
SP_PIR_KEYWORDS	motor protein	8	2.5	0.00609272	Q6PDL0, P28740, Q8R1Q8, Q8BZ98, Q61768, O88447, O88485, P33175	315	123	17854	3.68646	0.817126	0.0426278	7.75455
GOTERM_CC_FAT	GO:0035253~ciliary rootlet	3	0.9375	0.0103262	Q61768, O88447, P33175	199	10	12504	18.8503	0.906202	0.0939028	12.4437
GOTERM_MF_FAT	GO:0003777~microtubule motor activity	6	1.875	0.0147299	P28740, Q8R1Q8, Q61768, O88447, O88485, P33175	264	73	13288	4.13699	0.998703	0.193018	18.9734
GOTERM_CC_FAT	GO:0005871~kinesin complex	3	0.9375	0.0148335	Q61768, O88447, P33175	199	12	12504	15.7085	0.966872	0.114579	17.4139
GOTERM_MF_FAT	GO:0003774~motor activity	8	2.5	0.0198957	Q6PDL0, P28740, Q8R1Q8, Q8BZ98, Q61768, O88447, O88485, P33175	264	138	13288	2.91787	0.999877	0.215985	24.7928
GOTERM_CC_FAT	GO:0044441~cilium part	3	0.9375	0.137194	Q61768, O88447, P33175	199	41	12504	4.59762	1	0.482997	84.881
GOTERM_CC_FAT	GO:0044463~cell projection part	5	1.5625	0.285697	Q9WV60, Q61768, O88447, Q61166, P33175	199	170	12504	1.84806	1	0.698382	98.6531
GOTERM_CC_FAT	GO:0005929~cilium	4	1.25	0.361012	P63005, Q61768, O88447, P33175	199	135	12504	1.86175	1	0.782182	99.6765
Annotation Cluster 43	Enrichment Score: 1.4057810326498723
Category	Term	Count	%	PValue	Genes	List Total	Pop Hits	Pop Total	Fold Enrichment	Bonferroni	Benjamini	FDR
UP_SEQ_FEATURE	metal ion-binding site:Manganese 1	4	1.25	0.0111265	Q8BIW1, Q6P1B1, P49443, P36993	315	24	16021	8.47672	0.999927	0.338992	15.8983
UP_SEQ_FEATURE	metal ion-binding site:Manganese 2	4	1.25	0.0111265	Q8BIW1, Q6P1B1, P49443, P36993	315	24	16021	8.47672	0.999927	0.338992	15.8983
SP_PIR_KEYWORDS	manganese	6	1.875	0.113019	P54071, O88844, Q8BIW1, Q6P1B1, P49443, P36993	315	145	17854	2.34535	1	0.392029	79.4854
GOTERM_MF_FAT	GO:0030145~manganese ion binding	6	1.875	0.170218	P54071, O88844, Q8BIW1, Q6P1B1, P49443, P36993	264	148	13288	2.04054	1	0.769279	92.9029
Annotation Cluster 44	Enrichment Score: 1.3847256480209176
Category	Term	Count	%	PValue	Genes	List Total	Pop Hits	Pop Total	Fold Enrichment	Bonferroni	Benjamini	FDR
GOTERM_MF_FAT	GO:0042803~protein homodimerization activity	10	3.125	0.0147432	P00493, P13707, P07901, P63005, Q5SNZ0, Q99LP6, O55023, Q00612, P58389, P28474	264	193	13288	2.60794	0.998711	0.187746	18.989
GOTERM_MF_FAT	GO:0042802~identical protein binding	11	3.4375	0.0631656	P00493, P13707, P07901, P63005, Q5SNZ0, Q99LP6, O55023, Q00612, P58389, P28474, P80313	264	290	13288	1.9092	1	0.470311	60.3505
GOTERM_MF_FAT	GO:0046983~protein dimerization activity	12	3.75	0.0752922	P00493, P13707, P07901, P63005, Q5SNZ0, Q99LP6, O09172, O55023, Q00612, P58389, Q9WU78, P28474	264	340	13288	1.77647	1	0.525804	67.038
Annotation Cluster 45	Enrichment Score: 1.361149646147864
Category	Term	Count	%	PValue	Genes	List Total	Pop Hits	Pop Total	Fold Enrichment	Bonferroni	Benjamini	FDR
UP_SEQ_FEATURE	region of interest:Autoinhibitory domain	3	0.9375	0.0054521	Q8C078, P08414, Q8BW96	315	6	16021	25.4302	0.990462	0.239419	8.11203
UP_SEQ_FEATURE	region of interest:Calmodulin-binding	5	1.5625	0.0153541	O70589, Q61234, Q8C078, P08414, Q8BW96	315	49	16021	5.18983	0.999998	0.397368	21.2933
GOTERM_MF_FAT	GO:0004683~calmodulin-dependent protein kinase activity	3	0.9375	0.0303615	Q8C078, P08414, Q8BW96	264	14	13288	10.7857	0.999999	0.298246	35.4115
SP_PIR_KEYWORDS	calmodulin-binding	6	1.875	0.0353666	O70589, Q61234, Q9QYB8, Q8C078, P08414, Q8BW96	315	103	17854	3.30171	0.999955	0.188233	37.8471
GOTERM_MF_FAT	GO:0005516~calmodulin binding	6	1.875	0.0759001	O70589, Q61234, Q9QYB8, Q8C078, P08414, Q8BW96	264	114	13288	2.64912	1	0.521322	67.3439
GOTERM_MF_FAT	GO:0005509~calcium ion binding	8	2.5	0.998057	Q9WVK4, Q06138, P62748, Q61234, Q8C078, Q62077, P08414, Q8BW96	264	840	13288	0.479365	1	1	100
Annotation Cluster 46	Enrichment Score: 1.271968172819243
Category	Term	Count	%	PValue	Genes	List Total	Pop Hits	Pop Total	Fold Enrichment	Bonferroni	Benjamini	FDR
GOTERM_BP_FAT	GO:0043066~negative regulation of apoptosis	10	3.125	0.036785	Q61696, Q9CPU0, Q9WV60, P62631, P68510, O09172, P62754, P17879, Q8BGQ7, O88738, Q9WVQ5	256	239	13588	2.22084	1	0.413503	46.0166
GOTERM_BP_FAT	GO:0043069~negative regulation of programmed cell death	10	3.125	0.041126	Q61696, Q9CPU0, Q9WV60, P62631, P68510, O09172, P62754, P17879, Q8BGQ7, O88738, Q9WVQ5	256	244	13588	2.17533	1	0.427449	49.8822
GOTERM_BP_FAT	GO:0060548~negative regulation of cell death	10	3.125	0.0419136	Q61696, Q9CPU0, Q9WV60, P62631, P68510, O09172, P62754, P17879, Q8BGQ7, O88738, Q9WVQ5	256	245	13588	2.16645	1	0.430587	50.5551
GOTERM_BP_FAT	GO:0042981~regulation of apoptosis	17	5.3125	0.0571381	Q9CPU0, P62631, Q01853, P62754, P17879, Q8BGQ7, O88738, Q8R050, Q8BW96, Q61696, Q9WV60, P24549, P49615, P68510, Q9ES28, O09172, P08226, Q9WVQ5	256	553	13588	1.6317	1	0.509699	62.0081
GOTERM_BP_FAT	GO:0043067~regulation of programmed cell death	17	5.3125	0.0627803	Q9CPU0, P62631, Q01853, P62754, P17879, Q8BGQ7, O88738, Q8R050, Q8BW96, Q61696, Q9WV60, P24549, P49615, P68510, Q9ES28, O09172, P08226, Q9WVQ5	256	560	13588	1.6113	1	0.537867	65.5798
GOTERM_BP_FAT	GO:0010941~regulation of cell death	17	5.3125	0.0656481	Q9CPU0, P62631, Q01853, P62754, P17879, Q8BGQ7, O88738, Q8R050, Q8BW96, Q61696, Q9WV60, P24549, P49615, P68510, Q9ES28, O09172, P08226, Q9WVQ5	256	563	13588	1.60271	1	0.54525	67.2719
GOTERM_BP_FAT	GO:0006916~anti-apoptosis	5	1.5625	0.0835813	Q61696, Q9CPU0, Q9WV60, P62631, P17879, O88738	256	88	13588	3.0158	1	0.610032	76.2056
Annotation Cluster 47	Enrichment Score: 1.2522059473155844
Category	Term	Count	%	PValue	Genes	List Total	Pop Hits	Pop Total	Fold Enrichment	Bonferroni	Benjamini	FDR
SP_PIR_KEYWORDS	motor protein	8	2.5	0.00609272	Q6PDL0, P28740, Q8R1Q8, Q8BZ98, Q61768, O88447, O88485, P33175	315	123	17854	3.68646	0.817126	0.0426278	7.75455
GOTERM_MF_FAT	GO:0003777~microtubule motor activity	6	1.875	0.0147299	P28740, Q8R1Q8, Q61768, O88447, O88485, P33175	264	73	13288	4.13699	0.998703	0.193018	18.9734
GOTERM_MF_FAT	GO:0003774~motor activity	8	2.5	0.0198957	Q6PDL0, P28740, Q8R1Q8, Q8BZ98, Q61768, O88447, O88485, P33175	264	138	13288	2.91787	0.999877	0.215985	24.7928
UP_SEQ_FEATURE	region of interest:Globular	3	0.9375	0.0383423	P28740, Q61768, P33175	315	16	16021	9.53631	1	0.646449	45.393
SP_PIR_KEYWORDS	dynein	3	0.9375	0.0760003	Q6PDL0, Q8R1Q8, O88485	315	26	17854	6.53993	1	0.310951	64.7951
GOTERM_CC_FAT	GO:0030286~dynein complex	3	0.9375	0.100682	Q6PDL0, Q8R1Q8, O88485	199	34	12504	5.54419	1	0.402373	74.2977
SMART	SM00129:KISc	3	0.9375	0.12623	P28740, Q61768, P33175	129	44	9131	4.82611	0.999998	0.582137	77.4432
UP_SEQ_FEATURE	domain:Kinesin-motor	3	0.9375	0.149722	P28740, Q61768, P33175	315	35	16021	4.35946	1	0.95345	91.8721
INTERPRO	IPR019821:Kinesin, motor region, conserved site	3	0.9375	0.168061	P28740, Q61768, P33175	313	42	17763	4.05363	1	0.894644	93.5375
INTERPRO	IPR001752:Kinesin, motor region	3	0.9375	0.180638	P28740, Q61768, P33175	313	44	17763	3.86937	1	0.904294	94.8487
Annotation Cluster 48	Enrichment Score: 1.2422231640528516
Category	Term	Count	%	PValue	Genes	List Total	Pop Hits	Pop Total	Fold Enrichment	Bonferroni	Benjamini	FDR
KEGG_PATHWAY	mmu00030:Pentose phosphate pathway	5	1.5625	0.00575794	Q9CQ60, Q9DCD0, Q8C5R8, Q00612, P47857	164	26	5738	6.72842	0.51132	0.112495	6.4507
GOTERM_BP_FAT	GO:0006739~NADP metabolic process	3	0.9375	0.0275158	Q9CQ60, Q9DCD0, Q00612	256	14	13588	11.3739	1	0.361125	36.8058
GOTERM_BP_FAT	GO:0019748~secondary metabolic process	5	1.5625	0.0405617	Q9CQ60, Q9DCD0, P24549, Q00612, P28474	256	69	13588	3.84624	1	0.429146	49.3948
GOTERM_BP_FAT	GO:0046496~nicotinamide nucleotide metabolic process	3	0.9375	0.0738912	Q9CQ60, Q9DCD0, Q00612	256	24	13588	6.63477	1	0.571765	71.7111
GOTERM_BP_FAT	GO:0006769~nicotinamide metabolic process	3	0.9375	0.0738912	Q9CQ60, Q9DCD0, Q00612	256	24	13588	6.63477	1	0.571765	71.7111
GOTERM_BP_FAT	GO:0009820~alkaloid metabolic process	3	0.9375	0.0738912	Q9CQ60, Q9DCD0, Q00612	256	24	13588	6.63477	1	0.571765	71.7111
GOTERM_BP_FAT	GO:0019362~pyridine nucleotide metabolic process	3	0.9375	0.0964441	Q9CQ60, Q9DCD0, Q00612	256	28	13588	5.68694	1	0.645647	81.1421
GOTERM_BP_FAT	GO:0006733~oxidoreduction coenzyme metabolic process	3	0.9375	0.159262	Q9CQ60, Q9DCD0, Q00612	256	38	13588	4.19038	1	0.788946	94.2359
GOTERM_BP_FAT	GO:0043603~cellular amide metabolic process	3	0.9375	0.165906	Q9CQ60, Q9DCD0, Q00612	256	39	13588	4.08293	1	0.797234	94.9411
Annotation Cluster 49	Enrichment Score: 1.2417948588657233
Category	Term	Count	%	PValue	Genes	List Total	Pop Hits	Pop Total	Fold Enrichment	Bonferroni	Benjamini	FDR
GOTERM_CC_FAT	GO:0001725~stress fiber	3	0.9375	0.050769	Q8C0W0, A2AF33, A2AF31, P35235, P68134	199	23	12504	8.19576	0.999993	0.256947	48.6781
GOTERM_CC_FAT	GO:0032432~actin filament bundle	3	0.9375	0.0548212	Q8C0W0, A2AF33, A2AF31, P35235, P68134	199	24	12504	7.85427	0.999997	0.263665	51.4134
GOTERM_CC_FAT	GO:0042641~actomyosin	3	0.9375	0.0676188	Q8C0W0, A2AF33, A2AF31, P35235, P68134	199	27	12504	6.98157	1	0.310118	59.1944
Annotation Cluster 50	Enrichment Score: 1.2249431464893665
Category	Term	Count	%	PValue	Genes	List Total	Pop Hits	Pop Total	Fold Enrichment	Bonferroni	Benjamini	FDR
GOTERM_BP_FAT	GO:0006084~acetyl-CoA metabolic process	4	1.25	0.019934	P54071, O88844, Q9Z2I8, Q91V92	256	31	13588	6.84879	1	0.30979	28.1946
GOTERM_BP_FAT	GO:0051187~cofactor catabolic process	4	1.25	0.021698	P54071, O88844, Q9Z2I8, Q9CY64	256	32	13588	6.63477	1	0.318514	30.2913
GOTERM_BP_FAT	GO:0015980~energy derivation by oxidation of organic compounds	6	1.875	0.0371743	Q8CI94, P54071, O88844, Q9Z2I8, Q9WUB3, Q9DCL8	256	98	13588	3.24968	1	0.413651	46.3744
SP_PIR_KEYWORDS	tricarboxylic acid cycle	3	0.9375	0.0433018	P54071, O88844, Q9Z2I8	315	19	17854	8.94937	0.999995	0.21074	44.2711
KEGG_PATHWAY	mmu00020:Citrate cycle (TCA cycle)	4	1.25	0.0565987	P54071, O88844, Q9Z2I8, Q91V92	164	31	5738	4.51456	0.999272	0.403125	48.9719
GOTERM_BP_FAT	GO:0006099~tricarboxylic acid cycle	3	0.9375	0.0685569	P54071, O88844, Q9Z2I8	256	23	13588	6.92323	1	0.549496	68.9082
GOTERM_BP_FAT	GO:0046356~acetyl-CoA catabolic process	3	0.9375	0.0738912	P54071, O88844, Q9Z2I8	256	24	13588	6.63477	1	0.571765	71.7111
GOTERM_BP_FAT	GO:0009060~aerobic respiration	3	0.9375	0.0906364	P54071, O88844, Q9Z2I8	256	27	13588	5.89757	1	0.62991	79.0461
GOTERM_BP_FAT	GO:0009109~coenzyme catabolic process	3	0.9375	0.102355	P54071, O88844, Q9Z2I8	256	29	13588	5.49084	1	0.663269	83.0718
GOTERM_BP_FAT	GO:0045333~cellular respiration	3	0.9375	0.30405	P54071, O88844, Q9Z2I8	256	59	13588	2.69889	1	0.929248	99.7426
Annotation Cluster 51	Enrichment Score: 1.1275916523905567
Category	Term	Count	%	PValue	Genes	List Total	Pop Hits	Pop Total	Fold Enrichment	Bonferroni	Benjamini	FDR
GOTERM_BP_FAT	GO:0046825~regulation of protein export from nucleus	4	1.25	0.000216	P05132, Q9WV60, P49615, P35235	256	7	13588	30.3304	0.258163	0.0123656	0.355064
PIR_SUPERFAMILY	PIRSF000564:kinase-related transforming protein	5	1.5625	0.0133129	P05132, Q9WV60, P49615, Q63932, P68181	211	36	8136	5.35545	0.94165	0.377212	15.5986
GOTERM_BP_FAT	GO:0033157~regulation of intracellular protein transport	4	1.25	0.0182525	P05132, Q9WV60, P49615, P35235	256	30	13588	7.07708	1	0.290914	26.1411
GOTERM_BP_FAT	GO:0046822~regulation of nucleocytoplasmic transport	4	1.25	0.0274857	P05132, Q9WV60, P49615, P35235	256	35	13588	6.06607	1	0.364163	36.7736
GOTERM_BP_FAT	GO:0032386~regulation of intracellular transport	4	1.25	0.0438484	P05132, Q9WV60, P49615, P35235	256	42	13588	5.05506	1	0.439381	52.1722
GOTERM_BP_FAT	GO:0051223~regulation of protein transport	4	1.25	0.12278	P05132, Q9WV60, P49615, P35235	256	65	13588	3.26635	1	0.717784	88.4073
GOTERM_BP_FAT	GO:0070201~regulation of establishment of protein localization	4	1.25	0.148499	P05132, Q9WV60, P49615, P35235	256	71	13588	2.99032	1	0.772364	92.8943
GOTERM_BP_FAT	GO:0051050~positive regulation of transport	5	1.5625	0.235923	P05132, Q9WV60, P49615, P47857, P35235	256	132	13588	2.01054	1	0.883286	98.8041
GOTERM_BP_FAT	GO:0032880~regulation of protein localization	4	1.25	0.238792	P05132, Q9WV60, P49615, P35235	256	90	13588	2.35903	1	0.883884	98.8758
GOTERM_BP_FAT	GO:0051047~positive regulation of secretion	3	0.9375	0.262217	P49615, P47857, P35235	256	53	13588	3.00442	1	0.89923	99.3277
GOTERM_BP_FAT	GO:0060341~regulation of cellular localization	5	1.5625	0.357606	P05132, Q9WV60, P49615, P47857, P35235	256	161	13588	1.64839	1	0.952916	99.9311
GOTERM_BP_FAT	GO:0044057~regulation of system process	5	1.5625	0.526161	P05132, P49615, O08599, Q99MK8, P35235	256	201	13588	1.32035	1	0.986883	99.9995
GOTERM_BP_FAT	GO:0051046~regulation of secretion	3	0.9375	0.683824	P49615, P47857, P35235	256	125	13588	1.27388	1	0.997523	100
Annotation Cluster 52	Enrichment Score: 1.118670092304496
Category	Term	Count	%	PValue	Genes	List Total	Pop Hits	Pop Total	Fold Enrichment	Bonferroni	Benjamini	FDR
GOTERM_MF_FAT	GO:0016868~intramolecular transferase activity, phosphotransferases	3	0.9375	0.015814	Q9CYR6, Q8CAA7, Q9Z2M7	264	10	13288	15.1	0.999208	0.194589	20.2283
GOTERM_MF_FAT	GO:0016866~intramolecular transferase activity	3	0.9375	0.0810023	Q9CYR6, Q8CAA7, Q9Z2M7	264	24	13288	6.29167	1	0.538057	69.8093
SP_PIR_KEYWORDS	Isomerase	4	1.25	0.343915	Q9CYR6, P51660, Q8CAA7, Q9Z2M7	315	118	17854	1.92133	1	0.773074	99.6177
Annotation Cluster 53	Enrichment Score: 1.1038649494806558
Category	Term	Count	%	PValue	Genes	List Total	Pop Hits	Pop Total	Fold Enrichment	Bonferroni	Benjamini	FDR
SP_PIR_KEYWORDS	pyridoxal phosphate	5	1.5625	0.021176	Q8CI94, Q9WUB3, P29758, P19096, Q99K85	315	60	17854	4.72328	0.997395	0.118913	24.6247
GOTERM_MF_FAT	GO:0030170~pyridoxal phosphate binding	4	1.25	0.0911585	Q8CI94, Q9WUB3, P29758, Q99K85	264	54	13288	3.7284	1	0.568136	74.2102
GOTERM_MF_FAT	GO:0070279~vitamin B6 binding	4	1.25	0.0911585	Q8CI94, Q9WUB3, P29758, Q99K85	264	54	13288	3.7284	1	0.568136	74.2102
GOTERM_MF_FAT	GO:0019842~vitamin binding	5	1.5625	0.218325	Q8CI94, Q9WUB3, P29758, P19096, Q99K85	264	121	13288	2.07989	1	0.845927	96.9568
Annotation Cluster 54	Enrichment Score: 1.0472906555938923
Category	Term	Count	%	PValue	Genes	List Total	Pop Hits	Pop Total	Fold Enrichment	Bonferroni	Benjamini	FDR
GOTERM_BP_FAT	GO:0007010~cytoskeleton organization	12	3.75	0.0434981	Q9Z2H5, P63005, P05213, Q3UU96, Q8C0W0, A2AF33, A2AF31, P18760, A2AGT5, P99024, P68510, P59999, P68033, P68134	256	326	13588	1.9538	1	0.439766	51.8832
GOTERM_BP_FAT	GO:0007015~actin filament organization	4	1.25	0.0877695	P59999, P18760, P68033, P68134	256	56	13588	3.79129	1	0.620315	77.9326
GOTERM_BP_FAT	GO:0030036~actin cytoskeleton organization	7	2.1875	0.0907654	Q9Z2H5, P63005, Q8C0W0, A2AF33, P59999, P18760, A2AF31, P68033, P68134	256	165	13588	2.2518	1	0.627682	79.0949
GOTERM_BP_FAT	GO:0030029~actin filament-based process	7	2.1875	0.114568	Q9Z2H5, P63005, Q8C0W0, A2AF33, P59999, P18760, A2AF31, P68033, P68134	256	176	13588	2.11106	1	0.696315	86.4871
GOTERM_BP_FAT	GO:0010927~cellular component assembly involved in morphogenesis	3	0.9375	0.146134	P63005, P68033, P68134	256	36	13588	4.42318	1	0.771022	92.5627
Annotation Cluster 55	Enrichment Score: 0.9736310754407848
Category	Term	Count	%	PValue	Genes	List Total	Pop Hits	Pop Total	Fold Enrichment	Bonferroni	Benjamini	FDR
SMART	SM00133:S_TK_X	4	1.25	0.0379313	P05132, Q3UU96, Q99MK8, P68181	129	53	9131	5.34211	0.976504	0.312775	34.7368
INTERPRO	IPR000961:AGC-kinase, C-terminal	4	1.25	0.0661416	P05132, Q3UU96, Q99MK8, P68181	313	53	17763	4.28308	1	0.6281	63.8944
UP_SEQ_FEATURE	domain:AGC-kinase C-terminal	4	1.25	0.0854274	P05132, Q3UU96, Q99MK8, P68181	315	53	16021	3.83851	1	0.871761	74.8889
KEGG_PATHWAY	mmu04062:Chemokine signaling pathway	6	1.875	0.594849	P05132, Q9WV60, Q2NL51, Q8BWG8, Q99MK8, P68181	164	182	5738	1.15344	1	0.943451	99.9971
Annotation Cluster 56	Enrichment Score: 0.9667738763832827
Category	Term	Count	%	PValue	Genes	List Total	Pop Hits	Pop Total	Fold Enrichment	Bonferroni	Benjamini	FDR
GOTERM_BP_FAT	GO:0015980~energy derivation by oxidation of organic compounds	6	1.875	0.0371743	Q8CI94, P54071, O88844, Q9Z2I8, Q9WUB3, Q9DCL8	256	98	13588	3.24968	1	0.413651	46.3744
SP_PIR_KEYWORDS	carbohydrate metabolism	5	1.5625	0.0396754	Q8CI94, Q9WUB3, Q00612, Q8CAA7, Q9DCL8	315	73	17854	3.88215	0.999987	0.198024	41.4156
SP_PIR_KEYWORDS	glycogen metabolism	3	0.9375	0.0433018	Q8CI94, Q9WUB3, Q9DCL8	315	19	17854	8.94937	0.999995	0.21074	44.2711
GOTERM_BP_FAT	GO:0005977~glycogen metabolic process	3	0.9375	0.126909	Q8CI94, Q9WUB3, Q9DCL8	256	33	13588	4.82528	1	0.72789	89.2731
GOTERM_BP_FAT	GO:0044042~glucan metabolic process	3	0.9375	0.126909	Q8CI94, Q9WUB3, Q9DCL8	256	33	13588	4.82528	1	0.72789	89.2731
GOTERM_BP_FAT	GO:0006073~cellular glucan metabolic process	3	0.9375	0.126909	Q8CI94, Q9WUB3, Q9DCL8	256	33	13588	4.82528	1	0.72789	89.2731
GOTERM_BP_FAT	GO:0006112~energy reserve metabolic process	3	0.9375	0.15267	Q8CI94, Q9WUB3, Q9DCL8	256	37	13588	4.30363	1	0.780218	93.4457
GOTERM_BP_FAT	GO:0044264~cellular polysaccharide metabolic process	3	0.9375	0.192915	Q8CI94, Q9WUB3, Q9DCL8	256	43	13588	3.70312	1	0.839116	97.0563
GOTERM_BP_FAT	GO:0005976~polysaccharide metabolic process	3	0.9375	0.517807	Q8CI94, Q9WUB3, Q9DCL8	256	92	13588	1.73081	1	0.98574	99.9994
Annotation Cluster 57	Enrichment Score: 0.9617501288868613
Category	Term	Count	%	PValue	Genes	List Total	Pop Hits	Pop Total	Fold Enrichment	Bonferroni	Benjamini	FDR
GOTERM_BP_FAT	GO:0014075~response to amine stimulus	3	0.9375	0.053392	P00493, P18760, Q8BGQ7	256	20	13588	7.96172	1	0.491642	59.4475
GOTERM_BP_FAT	GO:0010243~response to organic nitrogen	3	0.9375	0.053392	P00493, P18760, Q8BGQ7	256	20	13588	7.96172	1	0.491642	59.4475
GOTERM_BP_FAT	GO:0009719~response to endogenous stimulus	5	1.5625	0.456874	P00493, Q2NL51, P18760, Q8BGQ7, P35235	256	184	13588	1.44234	1	0.976402	99.9956
Annotation Cluster 58	Enrichment Score: 0.9145073351665276
Category	Term	Count	%	PValue	Genes	List Total	Pop Hits	Pop Total	Fold Enrichment	Bonferroni	Benjamini	FDR
GOTERM_MF_FAT	GO:0008047~enzyme activator activity	13	4.0625	0.00405213	Q8BK64, Q9Z2H2, Q812A2, P58389, P27612, Q91YM2, Q61598, P50396, Q8BHL3, P08226, O88653, Q6IR34, Q5FWK3	264	249	13288	2.62784	0.837819	0.0701776	5.59419
GOTERM_MF_FAT	GO:0060589~nucleoside-triphosphatase regulator activity	13	4.0625	0.0611103	Q8BK64, Q9Z2H2, Q3UU96, Q812A2, Q0KL02, Q91YM2, Q61598, P50396, Q99LP6, Q8BHL3, Q9ES28, Q6IR34, Q5FWK3	264	367	13288	1.78292	1	0.466219	59.0992
GOTERM_MF_FAT	GO:0005096~GTPase activator activity	8	2.5	0.0873878	P50396, Q61598, Q9Z2H2, Q8BHL3, Q812A2, Q6IR34, Q91YM2, Q5FWK3	264	192	13288	2.09722	1	0.559278	72.651
SP_PIR_KEYWORDS	GTPase activation	6	1.875	0.0922916	P50396, Q61598, Q8BHL3, Q812A2, Q91YM2, Q5FWK3	315	136	17854	2.50056	1	0.356801	72.1666
GOTERM_BP_FAT	GO:0043087~regulation of GTPase activity	5	1.5625	0.0975574	P50396, Q61598, P63005, Q8BHL3, Q5FWK3	256	93	13588	2.85366	1	0.647376	81.5206
GOTERM_MF_FAT	GO:0030695~GTPase regulator activity	11	3.4375	0.178505	P50396, Q61598, Q9Z2H2, Q8BHL3, Q9ES28, Q812A2, Q3UU96, Q6IR34, Q0KL02, Q91YM2, Q5FWK3	264	361	13288	1.5337	1	0.781024	93.8444
SMART	SM00324:RhoGAP	3	0.9375	0.241627	Q812A2, Q91YM2, Q5FWK3	129	67	9131	3.16939	1	0.756347	95.2747
GOTERM_MF_FAT	GO:0005083~small GTPase regulator activity	7	2.1875	0.276666	P50396, Q61598, Q8BHL3, Q9ES28, Q3UU96, Q0KL02, Q5FWK3	264	223	13288	1.57997	1	0.903704	98.9868
UP_SEQ_FEATURE	domain:Rho-GAP	3	0.9375	0.307728	Q812A2, Q91YM2, Q5FWK3	315	57	16021	2.67686	1	0.997567	99.6624
INTERPRO	IPR000198:RhoGAP	3	0.9375	0.329655	Q812A2, Q91YM2, Q5FWK3	313	67	17763	2.54108	1	0.982362	99.7405
GOTERM_MF_FAT	GO:0005099~Ras GTPase activator activity	3	0.9375	0.369634	Q61598, Q8BHL3, Q5FWK3	264	65	13288	2.32308	1	0.950019	99.8559
Annotation Cluster 59	Enrichment Score: 0.9097242966477991
Category	Term	Count	%	PValue	Genes	List Total	Pop Hits	Pop Total	Fold Enrichment	Bonferroni	Benjamini	FDR
SP_PIR_KEYWORDS	magnesium	20	6.25	0.000101	P54071, P52480, P49442, Q8BUV3, P47857, Q9D892, Q91V92, P49443, P68181, Q9CYR6, P05132, P00493, O88844, Q921J2, Q8C5R8, P46664, O55023, Q920E5, Q69Z98, P36993	315	403	17854	2.81287	0.027555	0.00132967	0.132663
GOTERM_MF_FAT	GO:0000287~magnesium ion binding	20	6.25	0.000512	P54071, P52480, Q8R574, P49442, Q8CAA7, Q8BUV3, P47857, Q9D892, Q91V92, P49443, P68181, Q9CYR6, P00493, O88844, Q921J2, Q8C5R8, P46664, O55023, Q69Z98, P36993	264	409	13288	2.46129	0.20507	0.0126691	0.723676
UP_SEQ_FEATURE	metal ion-binding site:Magnesium	7	2.1875	0.0158266	Q9CYR6, P52480, Q921J2, Q8C5R8, P46664, Q9D892, Q91V92	315	103	16021	3.45653	0.999999	0.395178	21.8757
SP_PIR_KEYWORDS	metal-binding	36	11.25	0.981374	P54071, Q11011, P52480, Q9ESN6, Q9JHR7, P49442, Q8BUV3, P47857, Q91V92, P49443, Q9CYR6, P00493, O88844, Q921J2, Q8C5R8, O35593, Q9QYJ0, O54984, Q91YP2, Q920E5, P36993, Q69Z98, Q9WVQ5, P24527, Q9CPU0, Q8BIW1, Q6P1B1, Q69ZS0, Q3UU96, Q9D892, Q9CWS0, P46664, O55023, A2A935, P28474, Q9CY64	315	2682	17854	0.760797	1	0.999961	100
SP_PIR_KEYWORDS	zinc	16	5	0.999932	Q9CPU0, Q11011, Q9ESN6, Q9JHR7, Q69ZS0, Q3UU96, Q9CWS0, O35593, Q9QYJ0, O54984, Q91YP2, A2A935, P28474, Q9WVQ5, Q9CY64, P24527	315	1886	17854	0.480843	1	1	100
GOTERM_MF_FAT	GO:0046872~metal ion binding	49	15.3125	0.99998	P54071, Q11011, P52480, Q9JHR7, Q8R574, Q9ESN6, P49442, Q8BUV3, P47857, Q91V92, P49443, P08414, Q8BW96, Q9CYR6, P00493, O88844, Q9WVK4, Q8C5R8, Q921J2, Q61234, Q80TB8, Q9QYJ0, O35593, Q91YP2, Q69Z98, P36993, Q9WVQ5, P50247, P24527, Q9CPU0, P62748, Q8BIW1, Q6P1B1, Q69ZS0, Q3UU96, Q8C078, Q8CAA7, Q9D892, P68181, Q06138, Q9CWS0, Q9QYB8, O55023, P46664, A2A935, P19096, Q62077, P28474, Q9CY64	264	3850	13288	0.640606	1	1	100
GOTERM_MF_FAT	GO:0043169~cation binding	49	15.3125	0.999987	P54071, Q11011, P52480, Q9JHR7, Q8R574, Q9ESN6, P49442, Q8BUV3, P47857, Q91V92, P49443, P08414, Q8BW96, Q9CYR6, P00493, O88844, Q9WVK4, Q8C5R8, Q921J2, Q61234, Q80TB8, Q9QYJ0, O35593, Q91YP2, Q69Z98, P36993, Q9WVQ5, P50247, P24527, Q9CPU0, P62748, Q8BIW1, Q6P1B1, Q69ZS0, Q3UU96, Q8C078, Q8CAA7, Q9D892, P68181, Q06138, Q9CWS0, Q9QYB8, O55023, P46664, A2A935, P19096, Q62077, P28474, Q9CY64	264	3885	13288	0.634835	1	1	100
GOTERM_MF_FAT	GO:0043167~ion binding	49	15.3125	0.999993	P54071, Q11011, P52480, Q9JHR7, Q8R574, Q9ESN6, P49442, Q8BUV3, P47857, Q91V92, P49443, P08414, Q8BW96, Q9CYR6, P00493, O88844, Q9WVK4, Q8C5R8, Q921J2, Q61234, Q80TB8, Q9QYJ0, O35593, Q91YP2, Q69Z98, P36993, Q9WVQ5, P50247, P24527, Q9CPU0, P62748, Q8BIW1, Q6P1B1, Q69ZS0, Q3UU96, Q8C078, Q8CAA7, Q9D892, P68181, Q06138, Q9CWS0, Q9QYB8, O55023, P46664, A2A935, P19096, Q62077, P28474, Q9CY64	264	3934	13288	0.626928	1	1	100
GOTERM_MF_FAT	GO:0008270~zinc ion binding	17	5.3125	1	Q9CPU0, Q11011, Q9ESN6, Q9JHR7, Q69ZS0, Q3UU96, Q9CWS0, O35593, Q9QYJ0, Q80TB8, Q91YP2, P19096, A2A935, P28474, Q9WVQ5, Q9CY64, P24527	264	2105	13288	0.406492	1	1	100
GOTERM_MF_FAT	GO:0046914~transition metal ion binding	24	7.5	1	Q9CPU0, P54071, Q11011, Q9ESN6, Q8BIW1, Q9JHR7, Q6P1B1, Q69ZS0, Q3UU96, P49443, Q9CWS0, O88844, Q80TB8, O35593, Q9QYJ0, Q91YP2, P19096, A2A935, P28474, P36993, Q9WVQ5, P24527, Q9CY64, P50247	264	2608	13288	0.46319	1	1	100
Annotation Cluster 60	Enrichment Score: 0.8856701057446091
Category	Term	Count	%	PValue	Genes	List Total	Pop Hits	Pop Total	Fold Enrichment	Bonferroni	Benjamini	FDR
GOTERM_BP_FAT	GO:0009309~amine biosynthetic process	5	1.5625	0.0482377	Q61753, P97355, Q99K85, Q922D8, Q64674	256	73	13588	3.63549	1	0.46243	55.6585
SP_PIR_KEYWORDS	amino-acid biosynthesis	3	0.9375	0.051977	Q61753, Q99K85, Q922D8	315	21	17854	8.09705	1	0.240269	50.5883
GOTERM_BP_FAT	GO:0008652~cellular amino acid biosynthetic process	3	0.9375	0.199757	Q61753, Q99K85, Q922D8	256	44	13588	3.61896	1	0.848624	97.441
GOTERM_BP_FAT	GO:0046394~carboxylic acid biosynthetic process	5	1.5625	0.272882	Q61753, P19096, Q99K85, Q922D8, P24527	256	141	13588	1.8822	1	0.906146	99.4709
GOTERM_BP_FAT	GO:0016053~organic acid biosynthetic process	5	1.5625	0.272882	Q61753, P19096, Q99K85, Q922D8, P24527	256	141	13588	1.8822	1	0.906146	99.4709
Annotation Cluster 61	Enrichment Score: 0.8699796723736198
Category	Term	Count	%	PValue	Genes	List Total	Pop Hits	Pop Total	Fold Enrichment	Bonferroni	Benjamini	FDR
INTERPRO	IPR015943:WD40/YVTN repeat-like	11	3.4375	0.0439568	Q8CBE3, Q9EPN1, P70206, Q9Z1Z2, P63005, Q8JZQ9, Q3UMY5, Q80UG2, O88485, Q8BJW6, P27612	313	305	17763	2.04675	1	0.502076	48.7883
UP_SEQ_FEATURE	repeat:WD 3	9	2.8125	0.0851418	Q8CBE3, Q9EPN1, Q9Z1Z2, P63005, Q8JZQ9, Q3UMY5, O88485, Q8BJW6, P27612	315	231	16021	1.98157	1	0.877976	74.7673
INTERPRO	IPR019775:WD40 repeat, conserved site	9	2.8125	0.0858211	Q8CBE3, Q9EPN1, Q9Z1Z2, P63005, Q8JZQ9, Q3UMY5, O88485, Q8BJW6, P27612	313	258	17763	1.97968	1	0.703054	73.7051
UP_SEQ_FEATURE	repeat:WD 2	9	2.8125	0.0922131	Q8CBE3, Q9EPN1, Q9Z1Z2, P63005, Q8JZQ9, Q3UMY5, O88485, Q8BJW6, P27612	315	235	16021	1.94784	1	0.878888	77.6223
UP_SEQ_FEATURE	repeat:WD 1	9	2.8125	0.0922131	Q8CBE3, Q9EPN1, Q9Z1Z2, P63005, Q8JZQ9, Q3UMY5, O88485, Q8BJW6, P27612	315	235	16021	1.94784	1	0.878888	77.6223
SP_PIR_KEYWORDS	wd repeat	9	2.8125	0.0938351	Q8CBE3, Q9EPN1, Q9Z1Z2, P63005, Q8JZQ9, Q3UMY5, O88485, Q8BJW6, P27612	315	263	17854	1.9396	1	0.357131	72.7852
UP_SEQ_FEATURE	repeat:WD 7	6	1.875	0.0969261	Q8CBE3, Q9Z1Z2, P63005, Q3UMY5, O88485, P27612	315	124	16021	2.46098	1	0.885709	79.3541
UP_SEQ_FEATURE	repeat:WD 5	8	2.5	0.103097	Q8CBE3, Q9EPN1, Q9Z1Z2, P63005, Q8JZQ9, Q3UMY5, O88485, P27612	315	202	16021	2.01427	1	0.889712	81.4326
UP_SEQ_FEATURE	repeat:WD 4	8	2.5	0.137704	Q8CBE3, Q9EPN1, Q9Z1Z2, P63005, Q8JZQ9, Q3UMY5, O88485, P27612	315	218	16021	1.86643	1	0.943044	89.9004
SMART	SM00320:WD40	7	2.1875	0.155983	Q8CBE3, Q9EPN1, Q9Z1Z2, P63005, Q3UMY5, O88485, P27612	129	259	9131	1.91305	1	0.642312	84.61
UP_SEQ_FEATURE	repeat:WD 6	6	1.875	0.209244	Q8CBE3, Q9Z1Z2, P63005, Q3UMY5, O88485, P27612	315	161	16021	1.89542	1	0.984427	97.3561
INTERPRO	IPR017986:WD40 repeat, region	7	2.1875	0.209404	Q8CBE3, Q9EPN1, Q9Z1Z2, P63005, Q3UMY5, O88485, P27612	313	228	17763	1.74235	1	0.933933	96.9741
INTERPRO	IPR019781:WD40 repeat, subgroup	7	2.1875	0.232873	Q8CBE3, Q9EPN1, Q9Z1Z2, P63005, Q3UMY5, O88485, P27612	313	235	17763	1.69045	1	0.950748	98.0679
INTERPRO	IPR001680:WD40 repeat	7	2.1875	0.304167	Q8CBE3, Q9EPN1, Q9Z1Z2, P63005, Q3UMY5, O88485, P27612	313	259	17763	1.53381	1	0.975767	99.5478
INTERPRO	IPR019782:WD40 repeat 2	5	1.5625	0.522409	Q8CBE3, Q9Z1Z2, P63005, Q3UMY5, P27612	313	214	17763	1.32595	1	0.998899	99.9983
Annotation Cluster 62	Enrichment Score: 0.8487006165077494
Category	Term	Count	%	PValue	Genes	List Total	Pop Hits	Pop Total	Fold Enrichment	Bonferroni	Benjamini	FDR
GOTERM_BP_FAT	GO:0046395~carboxylic acid catabolic process	5	1.5625	0.065822	Q8C0M9, Q91V12, P51660, Q922D8, P50247	256	81	13588	3.27643	1	0.543233	67.372
GOTERM_BP_FAT	GO:0016054~organic acid catabolic process	5	1.5625	0.065822	Q8C0M9, Q91V12, P51660, Q922D8, P50247	256	81	13588	3.27643	1	0.543233	67.372
GOTERM_BP_FAT	GO:0009063~cellular amino acid catabolic process	3	0.9375	0.2692	Q8C0M9, Q922D8, P50247	256	54	13588	2.94878	1	0.903778	99.4251
GOTERM_BP_FAT	GO:0009310~amine catabolic process	3	0.9375	0.345446	Q8C0M9, Q922D8, P50247	256	65	13588	2.44976	1	0.949514	99.9061
Annotation Cluster 63	Enrichment Score: 0.7899082464433773
Category	Term	Count	%	PValue	Genes	List Total	Pop Hits	Pop Total	Fold Enrichment	Bonferroni	Benjamini	FDR
GOTERM_CC_FAT	GO:0030017~sarcomere	4	1.25	0.133431	Q9WUB3, P68033, P84078, P68134	199	80	12504	3.14171	1	0.479545	84.0146
GOTERM_CC_FAT	GO:0044449~contractile fiber part	4	1.25	0.155588	Q9WUB3, P68033, P84078, P68134	199	86	12504	2.92252	1	0.523604	88.5262
GOTERM_CC_FAT	GO:0030016~myofibril	4	1.25	0.174863	Q9WUB3, P68033, P84078, P68134	199	91	12504	2.76194	1	0.555824	91.4626
GOTERM_CC_FAT	GO:0043292~contractile fiber	4	1.25	0.190738	Q9WUB3, P68033, P84078, P68134	199	95	12504	2.64565	1	0.584101	93.3425
Annotation Cluster 64	Enrichment Score: 0.7478300884248392
Category	Term	Count	%	PValue	Genes	List Total	Pop Hits	Pop Total	Fold Enrichment	Bonferroni	Benjamini	FDR
INTERPRO	IPR014014:RNA helicase, DEAD-box type, Q motif	4	1.25	0.0232076	Q9Z1N5, Q61655, Q8BZY3, P60843	313	35	17763	6.48581	1	0.347332	29.5005
SP_PIR_KEYWORDS	helicase	6	1.875	0.0608519	Q9Z1N5, Q61655, P60122, Q9WTM5, Q8BZY3, P60843	315	120	17854	2.83397	1	0.267776	56.3606
INTERPRO	IPR011545:DNA/RNA helicase, DEAD/DEAH box type, N-terminal	4	1.25	0.0722393	Q9Z1N5, Q61655, Q8BZY3, P60843	313	55	17763	4.12733	1	0.653453	67.2494
GOTERM_MF_FAT	GO:0004386~helicase activity	6	1.875	0.113055	Q9Z1N5, Q61655, P60122, Q9WTM5, Q8BZY3, P60843	264	129	13288	2.34109	1	0.637273	81.7492
UP_SEQ_FEATURE	short sequence motif:Q motif	3	0.9375	0.136194	Q9Z1N5, Q61655, P60843	315	33	16021	4.62367	1	0.944838	89.6231
SMART	SM00490:HELICc	4	1.25	0.161687	Q9Z1N5, Q61655, Q8BZY3, P60843	129	99	9131	2.85992	1	0.634434	85.7196
SMART	SM00487:DEXDc	4	1.25	0.175424	Q9Z1N5, Q61655, Q8BZY3, P60843	129	103	9131	2.74885	1	0.646347	88.0998
GOTERM_MF_FAT	GO:0008026~ATP-dependent helicase activity	4	1.25	0.242265	Q9Z1N5, Q61655, Q8BZY3, P60843	264	86	13288	2.34109	1	0.873992	98.042
GOTERM_MF_FAT	GO:0070035~purine NTP-dependent helicase activity	4	1.25	0.242265	Q9Z1N5, Q61655, Q8BZY3, P60843	264	86	13288	2.34109	1	0.873992	98.042
INTERPRO	IPR014021:Helicase, superfamily 1 and 2, ATP-binding	4	1.25	0.252243	Q9Z1N5, Q61655, Q8BZY3, P60843	313	99	17763	2.29296	1	0.958722	98.6797
INTERPRO	IPR001650:DNA/RNA helicase, C-terminal	4	1.25	0.256966	Q9Z1N5, Q61655, Q8BZY3, P60843	313	100	17763	2.27003	1	0.959307	98.7985
INTERPRO	IPR014001:DEAD-like helicase, N-terminal	4	1.25	0.271204	Q9Z1N5, Q61655, Q8BZY3, P60843	313	103	17763	2.20391	1	0.965036	99.0992
GOTERM_MF_FAT	GO:0042623~ATPase activity, coupled	7	2.1875	0.276666	Q9Z1N5, Q61655, O54984, Q8BZY3, P60843, Q91VR2, Q9D3R6	264	223	13288	1.57997	1	0.903704	98.9868
GOTERM_MF_FAT	GO:0016887~ATPase activity	8	2.5	0.322365	Q9Z1N5, Q61655, O54984, P58389, Q8BZY3, P60843, Q91VR2, Q9D3R6	264	281	13288	1.43298	1	0.931582	99.5983
UP_SEQ_FEATURE	domain:Helicase C-terminal	3	0.9375	0.504936	Q9Z1N5, Q61655, P60843	315	86	16021	1.7742	1	0.999977	99.9981
UP_SEQ_FEATURE	domain:Helicase ATP-binding	3	0.9375	0.523265	Q9Z1N5, Q61655, P60843	315	89	16021	1.71439	1	0.999984	99.9989
Annotation Cluster 65	Enrichment Score: 0.7414698465295586
Category	Term	Count	%	PValue	Genes	List Total	Pop Hits	Pop Total	Fold Enrichment	Bonferroni	Benjamini	FDR
GOTERM_BP_FAT	GO:0006979~response to oxidative stress	6	1.875	0.0238136	O08709, O88844, Q99LX0, O09172, P08226, Q00612	256	87	13588	3.66056	1	0.340357	32.7299
GOTERM_BP_FAT	GO:0050880~regulation of blood vessel size	3	0.9375	0.227373	O09172, P08226, Q00612	256	48	13588	3.31738	1	0.878512	98.5639
GOTERM_BP_FAT	GO:0035150~regulation of tube size	3	0.9375	0.227373	O09172, P08226, Q00612	256	48	13588	3.31738	1	0.878512	98.5639
GOTERM_BP_FAT	GO:0003018~vascular process in circulatory system	3	0.9375	0.241285	O09172, P08226, Q00612	256	50	13588	3.18469	1	0.884031	98.9349
GOTERM_BP_FAT	GO:0003013~circulatory system process	4	1.25	0.346077	O09172, P08226, Q00612, P28474	256	111	13588	1.91273	1	0.949089	99.9076
GOTERM_BP_FAT	GO:0008015~blood circulation	4	1.25	0.346077	O09172, P08226, Q00612, P28474	256	111	13588	1.91273	1	0.949089	99.9076
Annotation Cluster 66	Enrichment Score: 0.7345635908746074
Category	Term	Count	%	PValue	Genes	List Total	Pop Hits	Pop Total	Fold Enrichment	Bonferroni	Benjamini	FDR
GOTERM_BP_FAT	GO:0055002~striated muscle cell development	4	1.25	0.0806554	Q61234, Q8BUV3, P68033, P68134	256	54	13588	3.93171	1	0.59926	74.9247
GOTERM_BP_FAT	GO:0055001~muscle cell development	4	1.25	0.106645	Q61234, Q8BUV3, P68033, P68134	256	61	13588	3.48053	1	0.673855	84.3547
GOTERM_BP_FAT	GO:0048741~skeletal muscle fiber development	3	0.9375	0.120644	Q61234, Q8BUV3, P68134	256	32	13588	4.97607	1	0.713595	87.9344
GOTERM_BP_FAT	GO:0007519~skeletal muscle tissue development	4	1.25	0.152944	P49615, Q61234, Q8BUV3, P68134	256	72	13588	2.94878	1	0.778669	93.4806
GOTERM_BP_FAT	GO:0048747~muscle fiber development	3	0.9375	0.159262	Q61234, Q8BUV3, P68134	256	38	13588	4.19038	1	0.788946	94.2359
GOTERM_BP_FAT	GO:0060538~skeletal muscle organ development	4	1.25	0.161959	P49615, Q61234, Q8BUV3, P68134	256	74	13588	2.86909	1	0.792835	94.5327
GOTERM_BP_FAT	GO:0014706~striated muscle tissue development	5	1.5625	0.215948	P49615, Q61234, Q8BUV3, P68033, P68134	256	127	13588	2.08969	1	0.869474	98.1717
GOTERM_BP_FAT	GO:0051146~striated muscle cell differentiation	4	1.25	0.2338	Q61234, Q8BUV3, P68033, P68134	256	89	13588	2.38553	1	0.883603	98.7483
GOTERM_BP_FAT	GO:0060537~muscle tissue development	5	1.5625	0.252209	P49615, Q61234, Q8BUV3, P68033, P68134	256	136	13588	1.9514	1	0.892449	99.161
GOTERM_BP_FAT	GO:0042692~muscle cell differentiation	4	1.25	0.376828	Q61234, Q8BUV3, P68033, P68134	256	117	13588	1.81464	1	0.958017	99.9582
GOTERM_BP_FAT	GO:0007517~muscle organ development	5	1.5625	0.423222	P49615, Q61234, Q8BUV3, P68033, P68134	256	176	13588	1.5079	1	0.969867	99.9883
Annotation Cluster 67	Enrichment Score: 0.7263237960890889
Category	Term	Count	%	PValue	Genes	List Total	Pop Hits	Pop Total	Fold Enrichment	Bonferroni	Benjamini	FDR
GOTERM_BP_FAT	GO:0048813~dendrite morphogenesis	3	0.9375	0.0204531	P00493, P49615, Q9JLM8	256	12	13588	13.2695	1	0.31306	28.8177
GOTERM_BP_FAT	GO:0032989~cellular component morphogenesis	12	3.75	0.0674277	P00493, P49615, O08599, Q9JLM8, P63005, Q9R0P9, P18760, P68033, Q64105, Q69Z98, P35235, P68134	256	351	13588	1.81464	1	0.54625	68.2823
GOTERM_BP_FAT	GO:0021954~central nervous system neuron development	3	0.9375	0.126909	P00493, P49615, Q9JLM8	256	33	13588	4.82528	1	0.72789	89.2731
GOTERM_BP_FAT	GO:0048667~cell morphogenesis involved in neuron differentiation	7	2.1875	0.128437	P00493, P49615, O08599, Q9JLM8, Q9R0P9, Q64105, P35235	256	182	13588	2.04147	1	0.729979	89.5777
GOTERM_BP_FAT	GO:0030030~cell projection organization	10	3.125	0.14688	Q61753, O08709, P00493, P49615, O08599, Q9JLM8, Q5SNZ0, Q9R0P9, P18760, P35235	256	319	13588	1.66389	1	0.770612	92.6689
GOTERM_BP_FAT	GO:0016358~dendrite development	3	0.9375	0.165906	P00493, P49615, Q9JLM8	256	39	13588	4.08293	1	0.797234	94.9411
GOTERM_BP_FAT	GO:0021953~central nervous system neuron differentiation	3	0.9375	0.186106	P00493, P49615, Q9JLM8	256	42	13588	3.79129	1	0.829044	96.62
GOTERM_BP_FAT	GO:0000904~cell morphogenesis involved in differentiation	7	2.1875	0.209554	P00493, P49615, O08599, Q9JLM8, Q9R0P9, Q64105, P35235	256	212	13588	1.75258	1	0.861959	97.9103
GOTERM_BP_FAT	GO:0000902~cell morphogenesis	9	2.8125	0.220647	P00493, P49615, O08599, Q9JLM8, Q9R0P9, P18760, Q64105, Q69Z98, P35235	256	309	13588	1.54596	1	0.872737	98.3438
GOTERM_BP_FAT	GO:0031175~neuron projection development	7	2.1875	0.22762	Q61753, P00493, P49615, O08599, Q9JLM8, Q9R0P9, P35235	256	218	13588	1.70434	1	0.877315	98.5714
GOTERM_BP_FAT	GO:0048812~neuron projection morphogenesis	6	1.875	0.236771	P00493, P49615, O08599, Q9JLM8, Q9R0P9, P35235	256	176	13588	1.80948	1	0.882873	98.8257
GOTERM_BP_FAT	GO:0048666~neuron development	8	2.5	0.308866	Q61753, P00493, P49615, O08599, Q9JLM8, Q9R0P9, Q64105, P35235	256	292	13588	1.4542	1	0.931786	99.7704
GOTERM_BP_FAT	GO:0048858~cell projection morphogenesis	6	1.875	0.331068	P00493, P49615, O08599, Q9JLM8, Q9R0P9, P35235	256	202	13588	1.57658	1	0.943697	99.8658
GOTERM_BP_FAT	GO:0030182~neuron differentiation	10	3.125	0.33449	Q61753, P00493, P49615, O08599, Q9JLM8, Q9ERD7, Q9R0P9, Q64105, Q69Z98, P35235	256	399	13588	1.33028	1	0.944905	99.8767
GOTERM_BP_FAT	GO:0007409~axonogenesis	5	1.5625	0.366144	P49615, O08599, Q9JLM8, Q9R0P9, P35235	256	163	13588	1.62816	1	0.955027	99.9447
GOTERM_BP_FAT	GO:0032990~cell part morphogenesis	6	1.875	0.368515	P00493, P49615, O08599, Q9JLM8, Q9R0P9, P35235	256	212	13588	1.50221	1	0.955482	99.948
GOTERM_BP_FAT	GO:0030900~forebrain development	5	1.5625	0.383198	P00493, P49615, Q9JLM8, P63005, Q91YM2	256	167	13588	1.58917	1	0.958946	99.9647
Annotation Cluster 68	Enrichment Score: 0.7219603628466943
Category	Term	Count	%	PValue	Genes	List Total	Pop Hits	Pop Total	Fold Enrichment	Bonferroni	Benjamini	FDR
SMART	SM00233:PH	8	2.5	0.073892	Q8BZ98, Q61234, Q9ES28, Q3UU96, Q99MK8, Q8K3H0, Q0KL02, Q62077	129	261	9131	2.16959	0.999416	0.436045	57.1363
UP_SEQ_FEATURE	domain:PH 1	3	0.9375	0.136194	Q61234, Q0KL02, Q62077	315	33	16021	4.62367	1	0.944838	89.6231
INTERPRO	IPR001849:Pleckstrin homology	8	2.5	0.175516	Q8BZ98, Q61234, Q9ES28, Q3UU96, Q99MK8, Q8K3H0, Q0KL02, Q62077	313	261	17763	1.73949	1	0.90133	94.348
INTERPRO	IPR011993:Pleckstrin homology-type	8	2.5	0.247445	B2RUJ5, Q9Z2H5, Q8BZ98, Q99MK8, Q8K3H0, Q9CT10, Q0KL02, Q62077	313	289	17763	1.57096	1	0.958079	98.5478
UP_SEQ_FEATURE	domain:PH	5	1.5625	0.561886	Q8BZ98, Q9ES28, Q3UU96, Q99MK8, Q8K3H0	315	202	16021	1.25892	1	0.999992	99.9997
Annotation Cluster 69	Enrichment Score: 0.6682329841840841
Category	Term	Count	%	PValue	Genes	List Total	Pop Hits	Pop Total	Fold Enrichment	Bonferroni	Benjamini	FDR
GOTERM_CC_FAT	GO:0000267~cell fraction	16	5	0.0515131	O70589, P13707, Q01853, P46935, P47857, P49443, O88738, P35235, P00493, P70206, P50396, P60710, Q8BSS9, O09172, Q91V41, Q9CY64	199	596	12504	1.68682	0.999994	0.254802	49.1907
GOTERM_CC_FAT	GO:0005624~membrane fraction	10	3.125	0.418274	P70206, O70589, P50396, Q8BSS9, Q01853, P46935, Q91V41, P49443, O88738, P35235	199	510	12504	1.23204	1	0.833065	99.9028
GOTERM_CC_FAT	GO:0005626~insoluble fraction	10	3.125	0.459116	P70206, O70589, P50396, Q8BSS9, Q01853, P46935, Q91V41, P49443, O88738, P35235	199	528	12504	1.19004	1	0.864892	99.9617
Annotation Cluster 70	Enrichment Score: 0.6416530813890193
Category	Term	Count	%	PValue	Genes	List Total	Pop Hits	Pop Total	Fold Enrichment	Bonferroni	Benjamini	FDR
GOTERM_BP_FAT	GO:0006631~fatty acid metabolic process	8	2.5	0.0588324	P31324, Q91V12, O55137, P51660, P50544, P19096, Q8BWT1, P24527	256	184	13588	2.30774	1	0.517192	63.1156
SP_PIR_KEYWORDS	fatty acid metabolism	3	0.9375	0.291268	P51660, P50544, Q8BWT1	315	61	17854	2.78751	1	0.706842	98.9403
SP_PIR_KEYWORDS	lipid metabolism	3	0.9375	0.693635	P51660, P50544, Q8BWT1	315	136	17854	1.25028	1	0.968626	100
Annotation Cluster 71	Enrichment Score: 0.6186484964386899
Category	Term	Count	%	PValue	Genes	List Total	Pop Hits	Pop Total	Fold Enrichment	Bonferroni	Benjamini	FDR
GOTERM_CC_FAT	GO:0044429~mitochondrial part	15	4.6875	0.0390587	Q61696, O08756, P54071, Q9WTP7, Q9DCW4, P29758, Q99LP6, Q99LC5, P50544, Q91YP2, P17879, Q8BWT1, Q64433, P47738, Q91VR2, Q99J99	199	524	12504	1.79869	0.999887	0.223013	39.9551
SP_PIR_KEYWORDS	mitochondrion	18	5.625	0.229261	O08756, P54071, Q9WTP7, Q9Z2I8, Q3UMC0, Q64433, Q91VR2, Q9DCW4, P29758, Q99LP6, Q99LC5, P50544, Q91YP2, Q8K215, P47738, Q8BWT1, Q99J99, O88696	315	790	17854	1.29143	1	0.629048	96.7915
SP_PIR_KEYWORDS	transit peptide	11	3.4375	0.290084	P54071, Q9Z2I8, P29758, Q99LP6, Q99LC5, P50544, Q91YP2, P47738, Q8BWT1, Q91VR2, O88696	315	457	17854	1.36427	1	0.709732	98.9166
UP_SEQ_FEATURE	transit peptide:Mitochondrion	10	3.125	0.527346	P54071, Q9Z2I8, P29758, Q99LP6, Q99LC5, P50544, Q91YP2, P47738, Q91VR2, O88696	315	449	16021	1.13275	1	0.999983	99.9991
GOTERM_CC_FAT	GO:0005740~mitochondrial envelope	7	2.1875	0.588966	P54071, O08756, P50544, Q91YP2, Q8BWT1, Q91VR2, Q99J99	199	391	12504	1.12491	1	0.925641	99.9989
Annotation Cluster 72	Enrichment Score: 0.6133454510718667
Category	Term	Count	%	PValue	Genes	List Total	Pop Hits	Pop Total	Fold Enrichment	Bonferroni	Benjamini	FDR
GOTERM_BP_FAT	GO:0052548~regulation of endopeptidase activity	3	0.9375	0.241285	Q61696, Q01853, P17879, Q8R050	256	50	13588	3.18469	1	0.884031	98.9349
GOTERM_BP_FAT	GO:0043281~regulation of caspase activity	3	0.9375	0.241285	Q61696, Q01853, P17879, Q8R050	256	50	13588	3.18469	1	0.884031	98.9349
GOTERM_BP_FAT	GO:0052547~regulation of peptidase activity	3	0.9375	0.248257	Q61696, Q01853, P17879, Q8R050	256	51	13588	3.12224	1	0.889372	99.085
Annotation Cluster 73	Enrichment Score: 0.6106501358713345
Category	Term	Count	%	PValue	Genes	List Total	Pop Hits	Pop Total	Fold Enrichment	Bonferroni	Benjamini	FDR
UP_SEQ_FEATURE	domain:CH	3	0.9375	0.177501	Q8R001, Q9ES28, Q61166	315	39	16021	3.91233	1	0.973084	95.1387
SMART	SM00033:CH	3	0.9375	0.24683	Q8R001, Q9ES28, Q61166	129	68	9131	3.12278	1	0.74711	95.6204
INTERPRO	IPR001715:Calponin-like actin-binding	3	0.9375	0.336087	Q8R001, Q9ES28, Q61166	313	68	17763	2.50371	1	0.98293	99.7752
Annotation Cluster 74	Enrichment Score: 0.6027057309334407
Category	Term	Count	%	PValue	Genes	List Total	Pop Hits	Pop Total	Fold Enrichment	Bonferroni	Benjamini	FDR
GOTERM_CC_FAT	GO:0005759~mitochondrial matrix	8	2.5	0.0151669	Q61696, Q9WTP7, Q9DCW4, P29758, Q99LP6, Q99LC5, P17879, P47738, Q64433	199	163	12504	3.08389	0.969332	0.113218	17.771
GOTERM_CC_FAT	GO:0031980~mitochondrial lumen	8	2.5	0.0151669	Q61696, Q9WTP7, Q9DCW4, P29758, Q99LP6, Q99LC5, P17879, P47738, Q64433	199	163	12504	3.08389	0.969332	0.113218	17.771
GOTERM_CC_FAT	GO:0044429~mitochondrial part	15	4.6875	0.0390587	Q61696, O08756, P54071, Q9WTP7, Q9DCW4, P29758, Q99LP6, Q99LC5, P50544, Q91YP2, P17879, Q8BWT1, Q64433, P47738, Q91VR2, Q99J99	199	524	12504	1.79869	0.999887	0.223013	39.9551
GOTERM_CC_FAT	GO:0031974~membrane-enclosed lumen	18	5.625	0.687588	Q9WTP7, Q9WTM5, P17879, P18760, Q64433, Q61696, Q9WV60, P05132, P49615, Q9DCW4, P29758, P60122, Q99LP6, Q99LC5, Q91YP2, A2A935, Q8K3H0, P47738, Q9CXW3	199	1174	12504	0.963386	1	0.960636	100
GOTERM_CC_FAT	GO:0070013~intracellular organelle lumen	16	5	0.802491	Q9WTP7, Q9WTM5, P17879, P18760, Q64433, Q61696, Q9WV60, P05132, P49615, Q9DCW4, P29758, P60122, Q99LP6, Q99LC5, A2A935, Q8K3H0, P47738	199	1133	12504	0.887332	1	0.985746	100
GOTERM_CC_FAT	GO:0043233~organelle lumen	16	5	0.805676	Q9WTP7, Q9WTM5, P17879, P18760, Q64433, Q61696, Q9WV60, P05132, P49615, Q9DCW4, P29758, P60122, Q99LP6, Q99LC5, A2A935, Q8K3H0, P47738	199	1136	12504	0.884988	1	0.985657	100
GOTERM_CC_FAT	GO:0005654~nucleoplasm	6	1.875	0.963763	P05132, Q9WV60, P60122, Q9WTM5, A2A935, Q8K3H0	199	599	12504	0.629391	1	0.999707	100
GOTERM_CC_FAT	GO:0031981~nuclear lumen	8	2.5	0.988499	P05132, Q9WV60, P49615, P60122, Q9WTM5, P18760, A2A935, Q8K3H0	199	883	12504	0.569279	1	0.99998	100
GOTERM_CC_FAT	GO:0044451~nucleoplasm part	4	1.25	0.989155	P60122, Q9WTM5, A2A935, Q8K3H0	199	513	12504	0.489935	1	0.999981	100
Annotation Cluster 75	Enrichment Score: 0.5871631401648756
Category	Term	Count	%	PValue	Genes	List Total	Pop Hits	Pop Total	Fold Enrichment	Bonferroni	Benjamini	FDR
GOTERM_CC_FAT	GO:0005635~nuclear envelope	5	1.5625	0.22429	Q61655, P63005, Q8BKC5, O35344, Q9CXW3	199	153	12504	2.0534	1	0.631529	96.1286
GOTERM_CC_FAT	GO:0005643~nuclear pore	3	0.9375	0.239801	Q61655, Q8BKC5, O35344	199	59	12504	3.19496	1	0.641127	97.0107
GOTERM_CC_FAT	GO:0046930~pore complex	3	0.9375	0.321994	Q61655, Q8BKC5, O35344	199	73	12504	2.58223	1	0.738791	99.3092
Annotation Cluster 76	Enrichment Score: 0.5813074587362602
Category	Term	Count	%	PValue	Genes	List Total	Pop Hits	Pop Total	Fold Enrichment	Bonferroni	Benjamini	FDR
GOTERM_BP_FAT	GO:0006605~protein targeting	5	1.5625	0.239971	Q9EPN1, Q9WV60, Q99LP6, Q8BKC5, O35344	256	133	13588	1.99542	1	0.883875	98.9041
GOTERM_BP_FAT	GO:0006913~nucleocytoplasmic transport	4	1.25	0.26908	Q9WV60, Q8BKC5, O35344, P08414	256	96	13588	2.21159	1	0.904878	99.4236
GOTERM_BP_FAT	GO:0051169~nuclear transport	4	1.25	0.279278	Q9WV60, Q8BKC5, O35344, P08414	256	98	13588	2.16645	1	0.910955	99.5425
Annotation Cluster 77	Enrichment Score: 0.5756644191532682
Category	Term	Count	%	PValue	Genes	List Total	Pop Hits	Pop Total	Fold Enrichment	Bonferroni	Benjamini	FDR
GOTERM_BP_FAT	GO:0051494~negative regulation of cytoskeleton organization	3	0.9375	0.227373	Q8C0W0, A2AF33, Q61166, A2AF31, Q80TV8	256	48	13588	3.31738	1	0.878512	98.5639
GOTERM_BP_FAT	GO:0051129~negative regulation of cellular component organization	4	1.25	0.25387	P68510, Q8C0W0, A2AF33, Q61166, A2AF31, Q80TV8	256	93	13588	2.28293	1	0.892948	99.1911
GOTERM_BP_FAT	GO:0010639~negative regulation of organelle organization	3	0.9375	0.324829	Q8C0W0, A2AF33, Q61166, A2AF31, Q80TV8	256	62	13588	2.5683	1	0.940705	99.8437
Annotation Cluster 78	Enrichment Score: 0.5615903259738015
Category	Term	Count	%	PValue	Genes	List Total	Pop Hits	Pop Total	Fold Enrichment	Bonferroni	Benjamini	FDR
GOTERM_CC_FAT	GO:0009898~internal side of plasma membrane	13	4.0625	0.00207127	P35585, Q9WVK4, Q921J2, Q61655, Q61234, P17427, P84091, O88653, Q9QYB8, Q8BUV3, Q91V41, Q6IR34, Q9DB34	199	287	12504	2.84615	0.376707	0.0259214	2.61958
GOTERM_CC_FAT	GO:0044459~plasma membrane part	24	7.5	0.758471	Q9EPN1, O70589, Q9Z2H2, Q8BIW1, P84091, Q8BUV3, Q61166, P49443, P35235, Q9DB34, P35585, Q9WVK4, Q921J2, Q61655, Q61234, P17427, P99024, Q8BIF0, P08226, Q9QYB8, O88653, Q91V41, Q6IR34, Q9CVB6	199	1633	12504	0.923466	1	0.978855	100
GOTERM_CC_FAT	GO:0005886~plasma membrane	34	10.625	0.991029	O70589, Q9Z2H2, Q8BUV3, Q61166, P49443, Q9DB34, Q9WVK4, Q921J2, Q61234, P08226, Q91V41, Q6IR34, Q9CVB6, Q8VBW6, Q9EPN1, Q8BIW1, Q9R0Y5, P84091, Q80XI4, Q80UG2, P35235, P05132, P35585, P70206, Q61655, Q5SNZ0, P17427, P99024, Q8BIF0, O88653, Q9QYB8, Q9JLB0, P84084, Q5FWK3	199	2906	12504	0.735155	1	0.999986	100
SP_PIR_KEYWORDS	cell membrane	16	5	0.999508	Q8VBW6, Q9EPN1, O70589, P84091, Q8BUV3, Q80XI4, Q9WVK4, Q8BWG8, Q921J2, Q61234, Q5SNZ0, P17427, Q8BIF0, Q9QYB8, Q91V41, Q6IR34	315	1713	17854	0.529404	1	1	100
SP_PIR_KEYWORDS	membrane	38	11.875	1	O70589, Q9Z2H2, Q02357, Q8BUV3, Q9DB34, Q9WVK4, Q921J2, Q61234, Q9QYJ0, P50544, Q91V41, Q6IR34, Q8K3H0, Q8VBW6, Q9EPN1, P63005, Q8C0E2, P84091, Q8VEJ9, Q80XI4, Q80UG2, Q3UGR5, Q91VR2, P35585, Q9EQH3, P70206, Q61598, Q8BWG8, Q61655, Q5SNZ0, P17427, Q8BIF0, O88653, Q9QYB8, Q9JLB0, Q8BMI3, P35282, Q8R0H9	315	5507	17854	0.391105	1	1	100
Annotation Cluster 79	Enrichment Score: 0.5383291018151746
Category	Term	Count	%	PValue	Genes	List Total	Pop Hits	Pop Total	Fold Enrichment	Bonferroni	Benjamini	FDR
KEGG_PATHWAY	mmu00562:Inositol phosphate metabolism	5	1.5625	0.0663242	O55023, P49442, Q80XI4, Q62077, O70172	164	54	5738	3.23961	0.999798	0.43295	54.7268
KEGG_PATHWAY	mmu04070:Phosphatidylinositol signaling system	5	1.5625	0.163594	O55023, P49442, Q80XI4, Q62077, O70172	164	75	5738	2.33252	1	0.634646	87.2909
GOTERM_BP_FAT	GO:0019637~organophosphate metabolic process	5	1.5625	0.423222	P13707, Q80XI4, P11404, Q62077, O70172	256	176	13588	1.5079	1	0.969867	99.9883
GOTERM_BP_FAT	GO:0046486~glycerolipid metabolic process	4	1.25	0.437278	Q80XI4, P11404, P35235, O70172	256	129	13588	1.64583	1	0.972928	99.9922
GOTERM_BP_FAT	GO:0006650~glycerophospholipid metabolic process	3	0.9375	0.494142	Q80XI4, P11404, O70172	256	88	13588	1.80948	1	0.982083	99.9986
GOTERM_BP_FAT	GO:0006644~phospholipid metabolic process	4	1.25	0.593482	Q80XI4, P11404, Q62077, O70172	256	163	13588	1.30253	1	0.993479	100
Annotation Cluster 80	Enrichment Score: 0.5219019413538715
Category	Term	Count	%	PValue	Genes	List Total	Pop Hits	Pop Total	Fold Enrichment	Bonferroni	Benjamini	FDR
PIR_SUPERFAMILY	PIRSF000564:kinase-related transforming protein	5	1.5625	0.0133129	P05132, Q9WV60, P49615, Q63932, P68181	211	36	8136	5.35545	0.94165	0.377212	15.5986
KEGG_PATHWAY	mmu05020:Prion diseases	4	1.25	0.0759941	Q61696, P05132, Q63932, P17879, P68181	164	35	5738	3.99861	0.999945	0.458025	59.855
KEGG_PATHWAY	mmu04720:Long-term potentiation	4	1.25	0.320076	P05132, Q63932, P08414, P68181	164	70	5738	1.9993	1	0.807857	98.8376
KEGG_PATHWAY	mmu04340:Hedgehog signaling pathway	3	0.9375	0.456831	P05132, Q9WV60, P68181	164	54	5738	1.94377	1	0.892033	99.9131
KEGG_PATHWAY	mmu04916:Melanogenesis	4	1.25	0.544758	P05132, Q9WV60, Q63932, P68181	164	100	5738	1.39951	1	0.923301	99.9887
KEGG_PATHWAY	mmu04062:Chemokine signaling pathway	6	1.875	0.594849	P05132, Q9WV60, Q2NL51, Q8BWG8, Q99MK8, P68181	164	182	5738	1.15344	1	0.943451	99.9971
KEGG_PATHWAY	mmu04010:MAPK signaling pathway	8	2.5	0.633544	Q61696, P05132, Q8BWG8, Q63932, O88653, P17879, P49443, P36993, P68181	164	265	5738	1.05624	1	0.955489	99.9991
KEGG_PATHWAY	mmu04912:GnRH signaling pathway	3	0.9375	0.768243	P05132, Q63932, P68181	164	97	5738	1.0821	1	0.978877	100
KEGG_PATHWAY	mmu04270:Vascular smooth muscle contraction	3	0.9375	0.860865	P05132, Q63932, P68181	164	120	5738	0.874695	1	0.993202	100
Annotation Cluster 81	Enrichment Score: 0.4519501103726725
Category	Term	Count	%	PValue	Genes	List Total	Pop Hits	Pop Total	Fold Enrichment	Bonferroni	Benjamini	FDR
GOTERM_CC_FAT	GO:0044429~mitochondrial part	15	4.6875	0.0390587	Q61696, O08756, P54071, Q9WTP7, Q9DCW4, P29758, Q99LP6, Q99LC5, P50544, Q91YP2, P17879, Q8BWT1, Q64433, P47738, Q91VR2, Q99J99	199	524	12504	1.79869	0.999887	0.223013	39.9551
GOTERM_CC_FAT	GO:0031967~organelle envelope	12	3.75	0.237312	P54071, O08756, Q61655, P63005, P50544, Q91YP2, Q8BKC5, O35344, Q8BWT1, Q9CXW3, Q91VR2, Q99J99	199	540	12504	1.39631	1	0.642795	96.883
GOTERM_CC_FAT	GO:0031975~envelope	12	3.75	0.240915	P54071, O08756, Q61655, P63005, P50544, Q91YP2, Q8BKC5, O35344, Q8BWT1, Q9CXW3, Q91VR2, Q99J99	199	542	12504	1.39116	1	0.637108	97.0663
GOTERM_CC_FAT	GO:0005743~mitochondrial inner membrane	6	1.875	0.50508	P54071, O08756, P50544, Q8BWT1, Q91VR2, Q99J99	199	296	12504	1.27367	1	0.895511	99.9877
GOTERM_CC_FAT	GO:0019866~organelle inner membrane	6	1.875	0.552305	P54071, O08756, P50544, Q8BWT1, Q91VR2, Q99J99	199	312	12504	1.20835	1	0.913107	99.9966
GOTERM_CC_FAT	GO:0005740~mitochondrial envelope	7	2.1875	0.588966	P54071, O08756, P50544, Q91YP2, Q8BWT1, Q91VR2, Q99J99	199	391	12504	1.12491	1	0.925641	99.9989
GOTERM_CC_FAT	GO:0031966~mitochondrial membrane	6	1.875	0.697075	P54071, O08756, P50544, Q8BWT1, Q91VR2, Q99J99	199	368	12504	1.02447	1	0.962396	100
GOTERM_CC_FAT	GO:0031090~organelle membrane	9	2.8125	0.947518	P54071, O08756, P63005, P50544, Q8K3H0, Q8BWT1, P35282, Q91VR2, Q99J99	199	809	12504	0.69902	1	0.999379	100
Annotation Cluster 82	Enrichment Score: 0.4469699988405442
Category	Term	Count	%	PValue	Genes	List Total	Pop Hits	Pop Total	Fold Enrichment	Bonferroni	Benjamini	FDR
SP_PIR_KEYWORDS	serine/threonine-specific protein kinase	3	0.9375	0.155961	P05132, P08414, P68181	315	40	17854	4.25095	1	0.490018	89.3483
KEGG_PATHWAY	mmu04720:Long-term potentiation	4	1.25	0.320076	P05132, Q63932, P08414, P68181	164	70	5738	1.9993	1	0.807857	98.8376
KEGG_PATHWAY	mmu04020:Calcium signaling pathway	4	1.25	0.91374	P05132, Q62077, P08414, P68181	164	191	5738	0.732729	1	0.9964	100
Annotation Cluster 83	Enrichment Score: 0.44077483562956665
Category	Term	Count	%	PValue	Genes	List Total	Pop Hits	Pop Total	Fold Enrichment	Bonferroni	Benjamini	FDR
GOTERM_BP_FAT	GO:0048821~erythrocyte development	3	0.9375	0.0354064	Q00612, Q02357, P62754	256	16	13588	9.95215	1	0.40463	44.7316
GOTERM_BP_FAT	GO:0030218~erythrocyte differentiation	3	0.9375	0.227373	Q00612, Q02357, P62754	256	48	13588	3.31738	1	0.878512	98.5639
GOTERM_BP_FAT	GO:0034101~erythrocyte homeostasis	3	0.9375	0.248257	Q00612, Q02357, P62754	256	51	13588	3.12224	1	0.889372	99.085
GOTERM_BP_FAT	GO:0030099~myeloid cell differentiation	3	0.9375	0.540728	Q00612, Q02357, P62754	256	96	13588	1.65869	1	0.988637	99.9997
GOTERM_BP_FAT	GO:0048872~homeostasis of number of cells	3	0.9375	0.62954	Q00612, Q02357, P62754	256	113	13588	1.40915	1	0.995479	100
GOTERM_BP_FAT	GO:0030097~hemopoiesis	5	1.5625	0.696982	Q9CYR6, Q9QYB8, Q00612, Q02357, P62754	256	251	13588	1.05733	1	0.99792	100
GOTERM_BP_FAT	GO:0048534~hemopoietic or lymphoid organ development	5	1.5625	0.776931	Q9CYR6, Q9QYB8, Q00612, Q02357, P62754	256	281	13588	0.944451	1	0.999339	100
GOTERM_BP_FAT	GO:0002520~immune system development	5	1.5625	0.808114	Q9CYR6, Q9QYB8, Q00612, Q02357, P62754	256	295	13588	0.899629	1	0.99956	100
Annotation Cluster 84	Enrichment Score: 0.4391511279533177
Category	Term	Count	%	PValue	Genes	List Total	Pop Hits	Pop Total	Fold Enrichment	Bonferroni	Benjamini	FDR
GOTERM_BP_FAT	GO:0050657~nucleic acid transport	3	0.9375	0.352274	Q9Z1N5, A2AGT5, Q61655	256	66	13588	2.41264	1	0.950897	99.921
GOTERM_BP_FAT	GO:0050658~RNA transport	3	0.9375	0.352274	Q9Z1N5, A2AGT5, Q61655	256	66	13588	2.41264	1	0.950897	99.921
GOTERM_BP_FAT	GO:0051236~establishment of RNA localization	3	0.9375	0.352274	Q9Z1N5, A2AGT5, Q61655	256	66	13588	2.41264	1	0.950897	99.921
GOTERM_BP_FAT	GO:0006403~RNA localization	3	0.9375	0.359078	Q9Z1N5, A2AGT5, Q61655	256	67	13588	2.37663	1	0.952943	99.9336
GOTERM_BP_FAT	GO:0015931~nucleobase, nucleoside, nucleotide and nucleic acid transport	3	0.9375	0.405895	Q9Z1N5, A2AGT5, Q61655	256	74	13588	2.15182	1	0.966356	99.9809
Annotation Cluster 85	Enrichment Score: 0.40739100341569423
Category	Term	Count	%	PValue	Genes	List Total	Pop Hits	Pop Total	Fold Enrichment	Bonferroni	Benjamini	FDR
GOTERM_BP_FAT	GO:0006605~protein targeting	5	1.5625	0.239971	Q9EPN1, Q9WV60, Q99LP6, Q8BKC5, O35344	256	133	13588	1.99542	1	0.883875	98.9041
GOTERM_BP_FAT	GO:0017038~protein import	3	0.9375	0.457305	Q99LP6, Q8BKC5, O35344	256	82	13588	1.94188	1	0.976124	99.9957
GOTERM_BP_FAT	GO:0033365~protein localization in organelle	3	0.9375	0.546339	Q99LP6, Q8BKC5, O35344	256	97	13588	1.64159	1	0.989007	99.9998
Annotation Cluster 86	Enrichment Score: 0.3969763621229592
Category	Term	Count	%	PValue	Genes	List Total	Pop Hits	Pop Total	Fold Enrichment	Bonferroni	Benjamini	FDR
GOTERM_BP_FAT	GO:0016311~dephosphorylation	5	1.5625	0.272882	O55023, P49443, Q9D358, P36993, P35235	256	141	13588	1.8822	1	0.906146	99.4709
SP_PIR_KEYWORDS	protein phosphatase	4	1.25	0.353533	P49443, Q9D358, P36993, P35235	315	120	17854	1.88931	1	0.780392	99.6854
GOTERM_BP_FAT	GO:0006470~protein amino acid dephosphorylation	4	1.25	0.36148	P49443, Q9D358, P36993, P35235	256	114	13588	1.86239	1	0.953436	99.9376
GOTERM_MF_FAT	GO:0016791~phosphatase activity	6	1.875	0.509956	O55023, P49442, P49443, Q9D358, P36993, P35235	264	238	13288	1.26891	1	0.986675	99.9959
GOTERM_MF_FAT	GO:0004721~phosphoprotein phosphatase activity	4	1.25	0.582233	P49443, Q9D358, P36993, P35235	264	152	13288	1.32456	1	0.993769	99.9996
Annotation Cluster 87	Enrichment Score: 0.3860541495590582
Category	Term	Count	%	PValue	Genes	List Total	Pop Hits	Pop Total	Fold Enrichment	Bonferroni	Benjamini	FDR
GOTERM_BP_FAT	GO:0007270~nerve-nerve synaptic transmission	3	0.9375	0.0964441	P49615, Q99LX0, P08414	256	28	13588	5.68694	1	0.645647	81.1421
GOTERM_BP_FAT	GO:0007268~synaptic transmission	6	1.875	0.243768	P49615, B2RUJ5, O08599, P63005, Q99LX0, P08414	256	178	13588	1.78915	1	0.885567	98.9908
GOTERM_BP_FAT	GO:0030534~adult behavior	4	1.25	0.25387	P49615, P63005, Q99LX0, Q9R0P9	256	93	13588	2.28293	1	0.892948	99.1911
GOTERM_BP_FAT	GO:0008344~adult locomotory behavior	3	0.9375	0.324829	P63005, Q99LX0, Q9R0P9	256	62	13588	2.5683	1	0.940705	99.8437
GOTERM_BP_FAT	GO:0019226~transmission of nerve impulse	6	1.875	0.420921	P49615, B2RUJ5, O08599, P63005, Q99LX0, P08414	256	226	13588	1.40915	1	0.969587	99.9875
GOTERM_BP_FAT	GO:0007267~cell-cell signaling	6	1.875	0.638038	P49615, B2RUJ5, O08599, P63005, Q99LX0, P08414	256	290	13588	1.09817	1	0.995839	100
GOTERM_BP_FAT	GO:0007610~behavior	7	2.1875	0.776111	P00493, P49615, B2RUJ5, P63005, P31324, Q99LX0, Q9R0P9	256	405	13588	0.9174	1	0.999344	100
GOTERM_BP_FAT	GO:0007626~locomotory behavior	4	1.25	0.82989	B2RUJ5, P63005, Q99LX0, Q9R0P9	256	239	13588	0.888337	1	0.999712	100
GOTERM_BP_FAT	GO:0050877~neurological system process	11	3.4375	0.999999	P49615, B2RUJ5, Q8BWG8, O08599, P63005, P31324, Q99LX0, P70202, Q9R0P9, Q8BGQ7, P08414	256	1681	13588	0.347329	1	1	100
Annotation Cluster 88	Enrichment Score: 0.3826928270492547
Category	Term	Count	%	PValue	Genes	List Total	Pop Hits	Pop Total	Fold Enrichment	Bonferroni	Benjamini	FDR
GOTERM_CC_FAT	GO:0005794~Golgi apparatus	14	4.375	0.284777	Q9EPN1, P61205, Q61166, P35585, Q61598, Q5SNZ0, P08226, Q8BMI3, Q91V41, P84084, Q6IR34, P84078, P35282, Q8R0H9	199	682	12504	1.28985	1	0.702685	98.6308
GOTERM_CC_FAT	GO:0044431~Golgi apparatus part	6	1.875	0.291033	Q9EPN1, P35585, Q8BMI3, Q91V41, P35282, Q8R0H9	199	227	12504	1.66082	1	0.700744	98.7764
SP_PIR_KEYWORDS	golgi apparatus	8	2.5	0.857975	P35585, P61205, Q8BMI3, P84084, Q6IR34, P84078, P35282, Q8R0H9	315	553	17854	0.819955	1	0.995356	100
Annotation Cluster 89	Enrichment Score: 0.35947802954095454
Category	Term	Count	%	PValue	Genes	List Total	Pop Hits	Pop Total	Fold Enrichment	Bonferroni	Benjamini	FDR
INTERPRO	IPR013753:Ras	4	1.25	0.357594	Q921J2, Q91V41, P35282, Q91YM2	313	121	17763	1.87606	1	0.986833	99.8623
INTERPRO	IPR001806:Ras GTPase	4	1.25	0.400479	Q921J2, Q91V41, P35282, Q91YM2	313	130	17763	1.74618	1	0.992775	99.9508
SP_PIR_KEYWORDS	prenylation	4	1.25	0.470774	Q921J2, Q9QYJ0, Q91V41, P35282	315	145	17854	1.56357	1	0.872164	99.9776
UP_SEQ_FEATURE	short sequence motif:Effector region	3	0.9375	0.541135	Q921J2, Q91V41, P35282	315	92	16021	1.65849	1	0.999987	99.9994
Annotation Cluster 90	Enrichment Score: 0.34634870936881196
Category	Term	Count	%	PValue	Genes	List Total	Pop Hits	Pop Total	Fold Enrichment	Bonferroni	Benjamini	FDR
GOTERM_BP_FAT	GO:0016044~membrane organization	7	2.1875	0.407418	Q9WVK4, O08599, P63005, Q8BZ98, O08759, Q5SNZ0, P17427	256	272	13588	1.36598	1	0.96638	99.9817
GOTERM_BP_FAT	GO:0010324~membrane invagination	5	1.5625	0.473649	Q9WVK4, O08599, Q8BZ98, O08759, P17427	256	188	13588	1.41165	1	0.978438	99.9974
GOTERM_BP_FAT	GO:0006897~endocytosis	5	1.5625	0.473649	Q9WVK4, O08599, Q8BZ98, O08759, P17427	256	188	13588	1.41165	1	0.978438	99.9974
Annotation Cluster 91	Enrichment Score: 0.3337954078317731
Category	Term	Count	%	PValue	Genes	List Total	Pop Hits	Pop Total	Fold Enrichment	Bonferroni	Benjamini	FDR
UP_SEQ_FEATURE	cross-link:Glycyl lysine isopeptide (Lys-Gly) (interchain with G-Cter in ubiquitin)	5	1.5625	0.419001	P42932, P05213, P99024, P50544, Q9D0R2	315	168	16021	1.5137	1	0.999808	99.9776
SP_PIR_KEYWORDS	ubl conjugation	11	3.4375	0.441277	P42932, Q8BWG8, Q9QZE7, P05213, P99024, Q99LX0, P50544, Q8BMI3, Q62077, Q8R0H9, Q9D0R2	315	524	17854	1.18983	1	0.857682	99.9542
SP_PIR_KEYWORDS	isopeptide bond	6	1.875	0.539123	P42932, P05213, P99024, Q99LX0, P50544, Q9D0R2	315	277	17854	1.22771	1	0.911044	99.9964
Annotation Cluster 92	Enrichment Score: 0.3255126415708414
Category	Term	Count	%	PValue	Genes	List Total	Pop Hits	Pop Total	Fold Enrichment	Bonferroni	Benjamini	FDR
SP_PIR_KEYWORDS	metalloprotease	6	1.875	0.115451	Q11011, Q9JHR7, Q6P1B1, O35593, Q91YP2, P24527	315	146	17854	2.32929	1	0.394398	80.2157
GOTERM_MF_FAT	GO:0008237~metallopeptidase activity	6	1.875	0.312046	Q11011, Q9JHR7, Q6P1B1, O35593, Q91YP2, P24527	264	187	13288	1.61497	1	0.927068	99.5023
UP_SEQ_FEATURE	metal ion-binding site:Zinc; catalytic	4	1.25	0.408435	Q11011, O35593, Q91YP2, P24527	315	118	16021	1.72408	1	0.999782	99.9704
INTERPRO	IPR006025:Peptidase M, neutral zinc metallopeptidases, zinc-binding site	3	0.9375	0.453512	Q11011, Q91YP2, P24527	313	87	17763	1.95692	1	0.996772	99.9876
SP_PIR_KEYWORDS	Protease	10	3.125	0.539941	Q11011, Q9JHR7, Q6P1B1, O35593, Q7TQI3, Q91YP2, Q9R0P9, P24527, P18242, O88696	315	509	17854	1.11354	1	0.90912	99.9965
GOTERM_MF_FAT	GO:0070011~peptidase activity, acting on L-amino acid peptides	10	3.125	0.849327	Q11011, Q9JHR7, Q6P1B1, O35593, Q7TQI3, Q91YP2, Q9R0P9, P24527, P18242, O88696	264	603	13288	0.834715	1	0.999968	100
GOTERM_MF_FAT	GO:0008233~peptidase activity	10	3.125	0.880703	Q11011, Q9JHR7, Q6P1B1, O35593, Q7TQI3, Q91YP2, Q9R0P9, P24527, P18242, O88696	264	629	13288	0.800212	1	0.99999	100
GOTERM_MF_FAT	GO:0004175~endopeptidase activity	6	1.875	0.923255	Q9JHR7, O35593, Q91YP2, Q9R0P9, P18242, O88696	264	421	13288	0.71734	1	0.999998	100
Annotation Cluster 93	Enrichment Score: 0.3231505519018051
Category	Term	Count	%	PValue	Genes	List Total	Pop Hits	Pop Total	Fold Enrichment	Bonferroni	Benjamini	FDR
GOTERM_BP_FAT	GO:0043085~positive regulation of catalytic activity	8	2.5	0.220163	P49615, Q5SNZ0, Q01853, O09172, O88653, P58389, P35235, Q8R050	256	261	13588	1.62692	1	0.873658	98.3268
GOTERM_BP_FAT	GO:0019220~regulation of phosphate metabolic process	8	2.5	0.336801	P49615, P12367, P31324, Q5SNZ0, O88653, P58389, Q9DCL8, P35235	256	301	13588	1.41071	1	0.94544	99.8835
GOTERM_BP_FAT	GO:0051174~regulation of phosphorus metabolic process	8	2.5	0.336801	P49615, P12367, P31324, Q5SNZ0, O88653, P58389, Q9DCL8, P35235	256	301	13588	1.41071	1	0.94544	99.8835
GOTERM_BP_FAT	GO:0044093~positive regulation of molecular function	8	2.5	0.351476	P49615, Q5SNZ0, Q01853, O09172, O88653, P58389, P35235, Q8R050	256	306	13588	1.38766	1	0.951221	99.9194
GOTERM_BP_FAT	GO:0031399~regulation of protein modification process	5	1.5625	0.374677	P49615, P12367, P31324, Q5SNZ0, P58389	256	165	13588	1.60843	1	0.95769	99.9557
GOTERM_BP_FAT	GO:0045860~positive regulation of protein kinase activity	4	1.25	0.412314	P49615, Q5SNZ0, O88653, P35235	256	124	13588	1.7122	1	0.967103	99.9841
GOTERM_MF_FAT	GO:0019207~kinase regulator activity	3	0.9375	0.425462	P12367, P31324, O88653	264	73	13288	2.06849	1	0.9682	99.9613
GOTERM_BP_FAT	GO:0032268~regulation of cellular protein metabolic process	7	2.1875	0.431033	Q6ZWX6, P49615, P12367, P31324, Q5SNZ0, P58389, Q8BJW6	256	280	13588	1.32695	1	0.971913	99.9906
GOTERM_BP_FAT	GO:0033674~positive regulation of kinase activity	4	1.25	0.442225	P49615, Q5SNZ0, O88653, P35235	256	130	13588	1.63317	1	0.973959	99.9932
GOTERM_BP_FAT	GO:0051345~positive regulation of hydrolase activity	3	0.9375	0.451017	Q01853, P58389, Q8R050	256	81	13588	1.96586	1	0.975207	99.9948
GOTERM_BP_FAT	GO:0051347~positive regulation of transferase activity	4	1.25	0.466695	P49615, Q5SNZ0, O88653, P35235	256	135	13588	1.57269	1	0.977056	99.9968
GOTERM_BP_FAT	GO:0042325~regulation of phosphorylation	6	1.875	0.638038	P49615, P12367, P31324, Q5SNZ0, O88653, P35235	256	290	13588	1.09817	1	0.995839	100
GOTERM_BP_FAT	GO:0001932~regulation of protein amino acid phosphorylation	3	0.9375	0.666489	P12367, P31324, Q5SNZ0	256	121	13588	1.31599	1	0.996868	100
GOTERM_BP_FAT	GO:0045859~regulation of protein kinase activity	4	1.25	0.681926	P49615, Q5SNZ0, O88653, P35235	256	186	13588	1.14147	1	0.997501	100
GOTERM_BP_FAT	GO:0043549~regulation of kinase activity	4	1.25	0.702506	P49615, Q5SNZ0, O88653, P35235	256	192	13588	1.10579	1	0.998064	100
GOTERM_BP_FAT	GO:0051338~regulation of transferase activity	4	1.25	0.725221	P49615, Q5SNZ0, O88653, P35235	256	199	13588	1.0669	1	0.998477	100
GOTERM_BP_FAT	GO:0007243~protein kinase cascade	3	0.9375	0.938498	P49615, O88653, P35235	256	236	13588	0.674722	1	0.999994	100
Annotation Cluster 94	Enrichment Score: 0.2867349285236538
Category	Term	Count	%	PValue	Genes	List Total	Pop Hits	Pop Total	Fold Enrichment	Bonferroni	Benjamini	FDR
GOTERM_MF_FAT	GO:0005083~small GTPase regulator activity	7	2.1875	0.276666	P50396, Q61598, Q8BHL3, Q9ES28, Q3UU96, Q0KL02, Q5FWK3	264	223	13288	1.57997	1	0.903704	98.9868
GOTERM_BP_FAT	GO:0035023~regulation of Rho protein signal transduction	3	0.9375	0.482037	P63005, Q9ES28, Q0KL02	256	86	13588	1.85156	1	0.980078	99.998
GOTERM_BP_FAT	GO:0046578~regulation of Ras protein signal transduction	4	1.25	0.663987	P63005, Q8BHL3, Q9ES28, Q0KL02	256	181	13588	1.173	1	0.996813	100
GOTERM_BP_FAT	GO:0051056~regulation of small GTPase mediated signal transduction	4	1.25	0.805127	P63005, Q8BHL3, Q9ES28, Q0KL02	256	228	13588	0.931195	1	0.999563	100
Annotation Cluster 95	Enrichment Score: 0.28120518750613904
Category	Term	Count	%	PValue	Genes	List Total	Pop Hits	Pop Total	Fold Enrichment	Bonferroni	Benjamini	FDR
GOTERM_BP_FAT	GO:0051899~membrane depolarization	3	0.9375	0.146134	P49615, Q99LX0, O09172	256	36	13588	4.42318	1	0.771022	92.5627
GOTERM_BP_FAT	GO:0048878~chemical homeostasis	9	2.8125	0.378329	P49615, Q9WUB3, Q99LX0, O09172, O54984, P08226, P62754, P47857, P35235	256	365	13588	1.30878	1	0.958049	99.9598
GOTERM_BP_FAT	GO:0042592~homeostatic process	13	4.0625	0.409304	Q9WUB3, Q02357, P62754, P17879, P47857, P35235, Q61696, O08709, P49615, Q99LX0, O09172, P08226, O54984, Q00612	256	584	13588	1.18153	1	0.966538	99.9827
GOTERM_BP_FAT	GO:0006873~cellular ion homeostasis	6	1.875	0.54504	P49615, Q9WUB3, Q99LX0, O09172, O54984, P08226	256	261	13588	1.22019	1	0.989033	99.9998
GOTERM_BP_FAT	GO:0006875~cellular metal ion homeostasis	3	0.9375	0.562886	Q9WUB3, O54984, P08226	256	100	13588	1.59234	1	0.990933	99.9999
GOTERM_BP_FAT	GO:0055082~cellular chemical homeostasis	6	1.875	0.568134	P49615, Q9WUB3, Q99LX0, O09172, O54984, P08226	256	268	13588	1.18832	1	0.991367	99.9999
GOTERM_BP_FAT	GO:0055065~metal ion homeostasis	3	0.9375	0.594672	Q9WUB3, O54984, P08226	256	106	13588	1.50221	1	0.993453	100
GOTERM_BP_FAT	GO:0019725~cellular homeostasis	7	2.1875	0.626435	O08709, P49615, Q9WUB3, Q99LX0, O09172, O54984, P08226	256	343	13588	1.08323	1	0.995368	100
GOTERM_BP_FAT	GO:0050801~ion homeostasis	6	1.875	0.647016	P49615, Q9WUB3, Q99LX0, O09172, O54984, P08226	256	293	13588	1.08692	1	0.996205	100
GOTERM_BP_FAT	GO:0042391~regulation of membrane potential	3	0.9375	0.657538	P49615, Q99LX0, O09172	256	119	13588	1.3381	1	0.996627	100
GOTERM_BP_FAT	GO:0030003~cellular cation homeostasis	3	0.9375	0.782297	Q9WUB3, O54984, P08226	256	152	13588	1.04759	1	0.999397	100
GOTERM_BP_FAT	GO:0055080~cation homeostasis	3	0.9375	0.863398	Q9WUB3, O54984, P08226	256	184	13588	0.865404	1	0.999859	100
Annotation Cluster 96	Enrichment Score: 0.24797916964629196
Category	Term	Count	%	PValue	Genes	List Total	Pop Hits	Pop Total	Fold Enrichment	Bonferroni	Benjamini	FDR
SP_PIR_KEYWORDS	neurogenesis	6	1.875	0.110613	Q9QYG0, P28740, Q9JLM8, P63005, Q6IR34, Q9D394	315	144	17854	2.36164	1	0.389671	78.738
SP_PIR_KEYWORDS	differentiation	10	3.125	0.419623	Q61696, Q9QYG0, P28740, Q9JLM8, Q9QZE7, P63005, Q3UMC0, P17879, A2A935, Q6IR34, Q9D394	315	460	17854	1.23216	1	0.841904	99.9243
SP_PIR_KEYWORDS	spermatogenesis	3	0.9375	0.63993	Q61696, Q9QZE7, Q3UMC0, P17879	315	123	17854	1.38242	1	0.952801	99.9999
GOTERM_BP_FAT	GO:0048609~reproductive process in a multicellular organism	8	2.5	0.650878	Q61696, Q9CYR6, Q9QZE7, P63005, O08759, Q3UMC0, P62754, P17879, P35235	256	409	13588	1.0382	1	0.996343	100
GOTERM_BP_FAT	GO:0032504~multicellular organism reproduction	8	2.5	0.650878	Q61696, Q9CYR6, Q9QZE7, P63005, O08759, Q3UMC0, P62754, P17879, P35235	256	409	13588	1.0382	1	0.996343	100
GOTERM_BP_FAT	GO:0007283~spermatogenesis	5	1.5625	0.708709	Q61696, Q9CYR6, Q9QZE7, P63005, Q3UMC0, P17879	256	255	13588	1.04075	1	0.99818	100
GOTERM_BP_FAT	GO:0048232~male gamete generation	5	1.5625	0.708709	Q61696, Q9CYR6, Q9QZE7, P63005, Q3UMC0, P17879	256	255	13588	1.04075	1	0.99818	100
GOTERM_BP_FAT	GO:0019953~sexual reproduction	7	2.1875	0.735705	Q61696, Q9CYR6, Q9QZE7, P63005, O08759, Q3UMC0, P62754, P17879	256	386	13588	0.962557	1	0.998717	100
GOTERM_BP_FAT	GO:0007276~gamete generation	6	1.875	0.748271	Q61696, Q9CYR6, Q9QZE7, P63005, Q3UMC0, P62754, P17879	256	331	13588	0.962141	1	0.998943	100
SP_PIR_KEYWORDS	developmental protein	10	3.125	0.952165	Q61696, Q9QYG0, P28740, Q9JLM8, Q9QZE7, P63005, Q3UMC0, Q8BTG7, P17879, Q6IR34, Q9D394	315	814	17854	0.696307	1	0.999655	100
Annotation Cluster 97	Enrichment Score: 0.23785784612267122
Category	Term	Count	%	PValue	Genes	List Total	Pop Hits	Pop Total	Fold Enrichment	Bonferroni	Benjamini	FDR
GOTERM_BP_FAT	GO:0044057~regulation of system process	5	1.5625	0.526161	P05132, P49615, O08599, Q99MK8, P35235	256	201	13588	1.32035	1	0.986883	99.9995
GOTERM_BP_FAT	GO:0050804~regulation of synaptic transmission	3	0.9375	0.562886	P05132, P49615, O08599	256	100	13588	1.59234	1	0.990933	99.9999
GOTERM_BP_FAT	GO:0051969~regulation of transmission of nerve impulse	3	0.9375	0.599799	P05132, P49615, O08599	256	107	13588	1.48817	1	0.993775	100
GOTERM_BP_FAT	GO:0031644~regulation of neurological system process	3	0.9375	0.62954	P05132, P49615, O08599	256	113	13588	1.40915	1	0.995479	100
Annotation Cluster 98	Enrichment Score: 0.21869410199129122
Category	Term	Count	%	PValue	Genes	List Total	Pop Hits	Pop Total	Fold Enrichment	Bonferroni	Benjamini	FDR
GOTERM_BP_FAT	GO:0001764~neuron migration	3	0.9375	0.379326	P49615, Q9JLM8, P63005	256	70	13588	2.27478	1	0.957856	99.9608
GOTERM_BP_FAT	GO:0030900~forebrain development	5	1.5625	0.383198	P00493, P49615, Q9JLM8, P63005, Q91YM2	256	167	13588	1.58917	1	0.958946	99.9647
GOTERM_BP_FAT	GO:0016477~cell migration	5	1.5625	0.663024	P49615, Q9JLM8, P63005, Q5SNZ0, P18760	256	240	13588	1.10579	1	0.996835	100
GOTERM_BP_FAT	GO:0051674~localization of cell	5	1.5625	0.78393	P49615, Q9JLM8, P63005, Q5SNZ0, P18760	256	284	13588	0.934474	1	0.999403	100
GOTERM_BP_FAT	GO:0048870~cell motility	5	1.5625	0.78393	P49615, Q9JLM8, P63005, Q5SNZ0, P18760	256	284	13588	0.934474	1	0.999403	100
GOTERM_BP_FAT	GO:0006928~cell motion	6	1.875	0.822843	P49615, Q9JLM8, P63005, Q5SNZ0, P18760, Q9R0P5	256	367	13588	0.867762	1	0.999662	100
Annotation Cluster 99	Enrichment Score: 0.2161136957306863
Category	Term	Count	%	PValue	Genes	List Total	Pop Hits	Pop Total	Fold Enrichment	Bonferroni	Benjamini	FDR
GOTERM_CC_FAT	GO:0005764~lysosome	4	1.25	0.544801	O08709, P28740, Q91V41, P18242	199	178	12504	1.412	1	0.914402	99.9958
GOTERM_CC_FAT	GO:0000323~lytic vacuole	4	1.25	0.549941	O08709, P28740, Q91V41, P18242	199	179	12504	1.40412	1	0.914553	99.9964
GOTERM_CC_FAT	GO:0005773~vacuole	4	1.25	0.630492	O08709, P28740, Q91V41, P18242	199	204	12504	1.23204	1	0.941423	99.9997
SP_PIR_KEYWORDS	lysosome	3	0.9375	0.723289	O08709, P28740, P18242	315	144	17854	1.18082	1	0.973868	100
Annotation Cluster 100	Enrichment Score: 0.20096664166239042
Category	Term	Count	%	PValue	Genes	List Total	Pop Hits	Pop Total	Fold Enrichment	Bonferroni	Benjamini	FDR
SMART	SM00028:TPR	3	0.9375	0.467779	O88447, Q9CX34, Q6IR34	129	112	9131	1.89597	1	0.945699	99.9051
INTERPRO	IPR001440:Tetratricopeptide TPR-1	3	0.9375	0.49937	O88447, Q9CX34, Q6IR34	313	95	17763	1.79213	1	0.998453	99.9966
INTERPRO	IPR019734:Tetratricopeptide repeat	3	0.9375	0.588245	O88447, Q9CX34, Q6IR34	313	112	17763	1.52011	1	0.999685	99.9998
INTERPRO	IPR013026:Tetratricopeptide region	3	0.9375	0.5979	O88447, Q9CX34, Q6IR34	313	114	17763	1.49344	1	0.999714	99.9999
UP_SEQ_FEATURE	repeat:TPR 3	3	0.9375	0.676142	O88447, Q9CX34, Q6IR34	315	118	16021	1.29306	1	1	100
SP_PIR_KEYWORDS	tpr repeat	3	0.9375	0.712463	O88447, Q9CX34, Q6IR34	315	141	17854	1.20594	1	0.971905	100
UP_SEQ_FEATURE	repeat:TPR 1	3	0.9375	0.726691	O88447, Q9CX34, Q6IR34	315	130	16021	1.1737	1	1	100
UP_SEQ_FEATURE	repeat:TPR 2	3	0.9375	0.726691	O88447, Q9CX34, Q6IR34	315	130	16021	1.1737	1	1	100
INTERPRO	IPR011990:Tetratricopeptide-like helical	3	0.9375	0.743278	O88447, Q9CX34, Q6IR34	313	150	17763	1.13502	1	0.999993	100
Annotation Cluster 101	Enrichment Score: 0.1976660693828647
Category	Term	Count	%	PValue	Genes	List Total	Pop Hits	Pop Total	Fold Enrichment	Bonferroni	Benjamini	FDR
GOTERM_BP_FAT	GO:0016331~morphogenesis of embryonic epithelium	3	0.9375	0.431908	P24549, P18760, Q91YM2	256	78	13588	2.04147	1	0.971727	99.9909
GOTERM_BP_FAT	GO:0048729~tissue morphogenesis	6	1.875	0.465564	P05132, P70206, P24549, P18760, P68033, Q91YM2	256	238	13588	1.3381	1	0.977141	99.9967
GOTERM_BP_FAT	GO:0002009~morphogenesis of an epithelium	4	1.25	0.633789	P70206, P24549, P18760, Q91YM2	256	173	13588	1.22724	1	0.995662	100
GOTERM_BP_FAT	GO:0060429~epithelium development	4	1.25	0.887161	P70206, P24549, P18760, Q91YM2	256	271	13588	0.783441	1	0.99993	100
GOTERM_BP_FAT	GO:0048598~embryonic morphogenesis	5	1.5625	0.908557	P05132, P24549, P62754, P18760, Q91YM2	256	359	13588	0.73925	1	0.99997	100
Annotation Cluster 102	Enrichment Score: 0.1857147590512291
Category	Term	Count	%	PValue	Genes	List Total	Pop Hits	Pop Total	Fold Enrichment	Bonferroni	Benjamini	FDR
KEGG_PATHWAY	mmu04722:Neurotrophin signaling pathway	6	1.875	0.309776	Q9WV60, Q63932, P68510, Q62077, P35235, P08414	164	130	5738	1.61482	1	0.817801	98.6172
KEGG_PATHWAY	mmu04012:ErbB signaling pathway	3	0.9375	0.713527	Q9WV60, Q63932, Q62077	164	87	5738	1.20648	1	0.975048	99.9999
KEGG_PATHWAY	mmu04660:T cell receptor signaling pathway	3	0.9375	0.854393	Q9WV60, Q63932, Q62077	164	118	5738	0.88952	1	0.99311	100
KEGG_PATHWAY	mmu05200:Pathways in cancer	6	1.875	0.957249	Q9WV60, Q63932, P07901, P11499, Q8K3H0, Q62077	164	323	5738	0.649928	1	0.999181	100
Annotation Cluster 103	Enrichment Score: 0.18194211812386513
Category	Term	Count	%	PValue	Genes	List Total	Pop Hits	Pop Total	Fold Enrichment	Bonferroni	Benjamini	FDR
SP_PIR_KEYWORDS	Flavoprotein	3	0.9375	0.543385	Q9DCW4, Q99LC5, P50544	315	103	17854	1.65086	1	0.908811	99.9968
SP_PIR_KEYWORDS	FAD	3	0.9375	0.574138	Q9DCW4, Q99LC5, P50544	315	109	17854	1.55998	1	0.924186	99.9987
GOTERM_MF_FAT	GO:0009055~electron carrier activity	3	0.9375	0.912115	Q9DCW4, Q99LC5, P50544	264	202	13288	0.747525	1	0.999998	100
Annotation Cluster 104	Enrichment Score: 0.1688215156303406
Category	Term	Count	%	PValue	Genes	List Total	Pop Hits	Pop Total	Fold Enrichment	Bonferroni	Benjamini	FDR
SP_PIR_KEYWORDS	dna replication	3	0.9375	0.442324	Q5SNZ0, P70257, Q02780	315	85	17854	2.00045	1	0.855241	99.9553
GOTERM_BP_FAT	GO:0006260~DNA replication	3	0.9375	0.782297	Q5SNZ0, P70257, Q02780	256	152	13588	1.04759	1	0.999397	100
GOTERM_BP_FAT	GO:0006259~DNA metabolic process	6	1.875	0.900375	Q61696, Q5SNZ0, P60122, P70257, Q9WTM5, P17879, Q02780	256	421	13588	0.756458	1	0.999958	100
Annotation Cluster 105	Enrichment Score: 0.16034158345694438
Category	Term	Count	%	PValue	Genes	List Total	Pop Hits	Pop Total	Fold Enrichment	Bonferroni	Benjamini	FDR
GOTERM_BP_FAT	GO:0006887~exocytosis	3	0.9375	0.614888	Q9CZD3, O08599, P84086	256	110	13588	1.44759	1	0.994753	100
GOTERM_BP_FAT	GO:0032940~secretion by cell	4	1.25	0.681926	Q9CZD3, B2RUJ5, O08599, P84086	256	186	13588	1.14147	1	0.997501	100
GOTERM_BP_FAT	GO:0046903~secretion	4	1.25	0.787847	Q9CZD3, B2RUJ5, O08599, P84086	256	221	13588	0.96069	1	0.999439	100
Annotation Cluster 106	Enrichment Score: 0.1429946792291713
Category	Term	Count	%	PValue	Genes	List Total	Pop Hits	Pop Total	Fold Enrichment	Bonferroni	Benjamini	FDR
GOTERM_BP_FAT	GO:0021915~neural tube development	3	0.9375	0.463552	Q61753, P18760, Q91YM2	256	83	13588	1.91849	1	0.977378	99.9964
GOTERM_BP_FAT	GO:0043009~chordate embryonic development	7	2.1875	0.806418	Q61753, B2RUJ5, P18760, O88738, Q62077, O88685, Q91YM2	256	421	13588	0.882534	1	0.999553	100
GOTERM_BP_FAT	GO:0009792~embryonic development ending in birth or egg hatching	7	2.1875	0.813477	Q61753, B2RUJ5, P18760, O88738, Q62077, O88685, Q91YM2	256	425	13588	0.874228	1	0.999594	100
GOTERM_BP_FAT	GO:0001701~in utero embryonic development	4	1.25	0.881084	B2RUJ5, O88738, Q62077, O88685	256	267	13588	0.795178	1	0.999914	100
Annotation Cluster 107	Enrichment Score: 0.11421304827690887
Category	Term	Count	%	PValue	Genes	List Total	Pop Hits	Pop Total	Fold Enrichment	Bonferroni	Benjamini	FDR
SP_PIR_KEYWORDS	ribonucleoprotein	5	1.5625	0.691219	O55142, P62754, Q6ZWN5, Q61990, P60335	315	266	17854	1.0654	1	0.969049	100
KEGG_PATHWAY	mmu03010:Ribosome	3	0.9375	0.725266	O55142, P62754, Q6ZWN5	164	89	5738	1.17936	1	0.975902	100
GOTERM_MF_FAT	GO:0003735~structural constituent of ribosome	3	0.9375	0.803825	O55142, P62754, Q6ZWN5	264	151	13288	1	1	0.999878	100
GOTERM_CC_FAT	GO:0005840~ribosome	3	0.9375	0.811429	O55142, P62754, Q6ZWN5	199	192	12504	0.981784	1	0.986071	100
SP_PIR_KEYWORDS	ribosomal protein	3	0.9375	0.821126	O55142, P62754, Q6ZWN5	315	177	17854	0.960667	1	0.991642	100
Annotation Cluster 108	Enrichment Score: 0.11273746926840242
Category	Term	Count	%	PValue	Genes	List Total	Pop Hits	Pop Total	Fold Enrichment	Bonferroni	Benjamini	FDR
GOTERM_CC_FAT	GO:0045211~postsynaptic membrane	3	0.9375	0.596205	Q9EPN1, Q61234, Q8BUV3	199	126	12504	1.49605	1	0.926995	99.9991
GOTERM_CC_FAT	GO:0030054~cell junction	7	2.1875	0.759576	Q9EPN1, Q8BIW1, Q61234, Q8BIF0, Q8BUV3, Q9CVB6, P35235	199	470	12504	0.935828	1	0.978144	100
GOTERM_CC_FAT	GO:0044456~synapse part	3	0.9375	0.852728	Q9EPN1, Q61234, Q8BUV3	199	212	12504	0.889163	1	0.992191	100
SP_PIR_KEYWORDS	cell junction	5	1.5625	0.916796	Q9EPN1, Q8BIW1, Q61234, Q8BIF0, Q8BUV3	315	392	17854	0.722951	1	0.998701	100
Annotation Cluster 109	Enrichment Score: 0.1087381713319403
Category	Term	Count	%	PValue	Genes	List Total	Pop Hits	Pop Total	Fold Enrichment	Bonferroni	Benjamini	FDR
GOTERM_BP_FAT	GO:0016265~death	10	3.125	0.643101	Q8VBW6, P00493, P49615, Q01853, P62754, Q9WU78, P68033, Q64105, Q9WVQ5, Q8R050	256	519	13588	1.0227	1	0.996059	100
GOTERM_BP_FAT	GO:0008219~cell death	9	2.8125	0.740247	Q8VBW6, P00493, P49615, Q01853, P62754, Q9WU78, P68033, Q9WVQ5, Q8R050	256	507	13588	0.942215	1	0.998794	100
GOTERM_BP_FAT	GO:0006915~apoptosis	8	2.5	0.774429	Q8VBW6, P49615, Q01853, P62754, Q9WU78, P68033, Q9WVQ5, Q8R050	256	465	13588	0.913172	1	0.999337	100
GOTERM_BP_FAT	GO:0012501~programmed cell death	8	2.5	0.789139	Q8VBW6, P49615, Q01853, P62754, Q9WU78, P68033, Q9WVQ5, Q8R050	256	473	13588	0.897727	1	0.999441	100
SP_PIR_KEYWORDS	Apoptosis	3	0.9375	0.98292	Q8VBW6, Q9WU78, Q9WVQ5	315	337	17854	0.504564	1	0.999966	100
Annotation Cluster 110	Enrichment Score: 0.09579316641435119
Category	Term	Count	%	PValue	Genes	List Total	Pop Hits	Pop Total	Fold Enrichment	Bonferroni	Benjamini	FDR
GOTERM_MF_FAT	GO:0016563~transcription activator activity	8	2.5	0.253892	Q68ED7, O08759, P68510, P70257, Q6ZQ38, A2A935, P08414, Q02780	264	259	13288	1.5547	1	0.883634	98.4275
GOTERM_BP_FAT	GO:0051173~positive regulation of nitrogen compound metabolic process	11	3.4375	0.533056	P00493, O70589, Q68ED7, P07901, O08759, P68510, P70257, P11499, Q6ZQ38, A2A935, Q02780	256	526	13588	1.11	1	0.987728	99.9996
GOTERM_MF_FAT	GO:0003713~transcription coactivator activity	3	0.9375	0.592021	Q68ED7, O08759, A2A935	264	100	13288	1.51	1	0.994197	99.9997
GOTERM_MF_FAT	GO:0008134~transcription factor binding	6	1.875	0.678047	P61202, Q68ED7, O08759, Q9Z1F9, A2A935, Q3UH60	264	288	13288	1.04861	1	0.998383	100
GOTERM_MF_FAT	GO:0003712~transcription cofactor activity	4	1.25	0.695297	P61202, Q68ED7, O08759, A2A935	264	180	13288	1.11852	1	0.998713	100
GOTERM_BP_FAT	GO:0031328~positive regulation of cellular biosynthetic process	10	3.125	0.71357	O70589, Q68ED7, P07901, O08759, P68510, P70257, P11499, Q6ZQ38, A2A935, Q02780	256	552	13588	0.96156	1	0.998208	100
GOTERM_BP_FAT	GO:0009891~positive regulation of biosynthetic process	10	3.125	0.723425	O70589, Q68ED7, P07901, O08759, P68510, P70257, P11499, Q6ZQ38, A2A935, Q02780	256	557	13588	0.952929	1	0.998463	100
GOTERM_BP_FAT	GO:0045941~positive regulation of transcription	8	2.5	0.792702	O70589, Q68ED7, O08759, P68510, P70257, Q6ZQ38, A2A935, Q02780	256	475	13588	0.893947	1	0.999472	100
GOTERM_BP_FAT	GO:0045893~positive regulation of transcription, DNA-dependent	7	2.1875	0.797305	O70589, Q68ED7, O08759, P70257, Q6ZQ38, A2A935, Q02780	256	416	13588	0.893142	1	0.999513	100
GOTERM_BP_FAT	GO:0051254~positive regulation of RNA metabolic process	7	2.1875	0.802811	O70589, Q68ED7, O08759, P70257, Q6ZQ38, A2A935, Q02780	256	419	13588	0.886747	1	0.999549	100
GOTERM_BP_FAT	GO:0045944~positive regulation of transcription from RNA polymerase II promoter	6	1.875	0.806073	O70589, Q68ED7, O08759, P70257, Q6ZQ38, Q02780	256	358	13588	0.889578	1	0.999561	100
GOTERM_BP_FAT	GO:0010628~positive regulation of gene expression	8	2.5	0.814772	O70589, Q68ED7, O08759, P68510, P70257, Q6ZQ38, A2A935, Q02780	256	488	13588	0.870133	1	0.999596	100
GOTERM_BP_FAT	GO:0010604~positive regulation of macromolecule metabolic process	10	3.125	0.845642	O70589, Q68ED7, O08759, P68510, P70257, P46935, Q6ZQ38, P58389, A2A935, Q02780	256	633	13588	0.838517	1	0.999794	100
GOTERM_BP_FAT	GO:0045935~positive regulation of nucleobase, nucleoside, nucleotide and nucleic acid metabolic process	8	2.5	0.847943	O70589, Q68ED7, O08759, P68510, P70257, Q6ZQ38, A2A935, Q02780	256	510	13588	0.832598	1	0.999802	100
GOTERM_BP_FAT	GO:0010557~positive regulation of macromolecule biosynthetic process	8	2.5	0.873817	O70589, Q68ED7, O08759, P68510, P70257, Q6ZQ38, A2A935, Q02780	256	530	13588	0.801179	1	0.999895	100
GOTERM_BP_FAT	GO:0006259~DNA metabolic process	6	1.875	0.900375	Q61696, Q5SNZ0, P60122, P70257, Q9WTM5, P17879, Q02780	256	421	13588	0.756458	1	0.999958	100
SP_PIR_KEYWORDS	activator	6	1.875	0.930584	Q68ED7, P60122, P70257, Q9WTM5, A2A935, Q02780	315	484	17854	0.702637	1	0.999144	100
GOTERM_BP_FAT	GO:0006357~regulation of transcription from RNA polymerase II promoter	8	2.5	0.94724	O70589, Q9Z1Z2, Q68ED7, O08759, P70257, Q6ZQ38, A2A935, Q02780	256	616	13588	0.689326	1	0.999997	100
GOTERM_MF_FAT	GO:0030528~transcription regulator activity	9	2.8125	0.999975	P61202, Q68ED7, O08759, P68510, P70257, Q6ZQ38, A2A935, P08414, Q02780	264	1206	13288	0.375622	1	1	100
SP_PIR_KEYWORDS	transcription regulation	9	2.8125	0.999998	Q8BWG8, Q68ED7, P60122, P70257, Q9WTM5, Q6ZQ38, A2A935, Q02780, Q91YM2	315	1546	17854	0.329957	1	1	100
[truncated: 55 more rows]

## Sheet: Cluster C
Annotation Cluster 1	Enrichment Score: 16.32638881995003
[truncated: 628 more rows]

[truncated: 2 more sheets: Cluster D, Cluster E]
